# Supplementary material for: Study on axial compressive properties of CFRP-confined ultra-high toughness cementitious composites
Source: PLoS One. 2025 Sep 25;20(9):e0331754. doi: 10.1371/journal.pone.0331754 (PMC12463270; doi:10.1371/journal.pone.0331754)
Supplement: S1 File — (ZIP) [file pone.0331754.s001.zip]

Archive with 5 entries (4 files):
- Supporting Information files/Fig. 4 Stress-strain curves of different CFRP-confined layers. (a) PVA; (b) PE; (c) Steel fiber..xlsx
- Supporting Information files/Fig. 5 Stress-strain curves of different fiber types. (a) Unconfined; (b) ‌Single-layer CFRP; (c) Three-layer CFRP..xlsx
- Supporting Information files/Fig. 6 Comparison between calculation results and experimental results. (a) PVA; (b) PE; (c) Steel fiber..xlsx
- Supporting Information files/Fig. 8 Comparison between Samaam model and experimental results. (a) PVA; (b) PE; (c) Steel fiber..xlsx
- Supporting Information files/
