# Supplementary material for: Study on axial compressive properties of CFRP-confined ultra-high toughness cementitious composites
Source: PLoS One. 2025 Sep 25;20(9):e0331754. doi: 10.1371/journal.pone.0331754 (PMC12463270; doi:10.1371/journal.pone.0331754)
Supplement: S1 File — (ZIP) [file pone.0331754.s001.zip › Supporting Information files/Fig. 4 Stress-strain curves of different CFRP-confined layers. (a) PVA; (b) PE; (c) Steel fiber..xlsx]

## Sheet: PVAF
	A-L0		A-L1		A-L3
0	0	0	0	0	0
0.35	1.615	0.03	0.39	8.70333	38.901
0.47	1.855	0.05667	0.556	17.4133	50.325
0.58	2.03	0.08667	0.722	20.6767	52.443
0.65	2.22	0.11333	0.888	25.57	53.965
0.74	2.5	0.14333	1.054	27.41	54.325
0.73	2.855	0.17333	1.219	27.8667	54.406
0.67	3.03	0.2	1.384	27.9833	54.424
0.71	3.155	0.23	1.549	28.0267	54.43
0.76	3.36	0.25667	1.712	28.0433	54.431
0.8	3.68	0.28667	1.876	28.0667	54.433
0.86	3.865	0.31667	2.039	28.1	54.438
0.88	4.03	0.34333	2.202	28.16	54.441
0.92	4.235	0.37333	2.365	28.2367	54.447
0.94	4.455	0.40333	2.527	28.2667	54.449
0.98	4.57	0.43	2.689	28.3133	54.451
0.99	4.67	0.46	2.85	28.3833	54.452
1.01	4.785	0.48667	3.011	28.4867	54.451
1.02	4.91	0.51667	3.171	28.5267	54.451
1.05	4.97	0.54667	3.332	28.5833	54.452
1.05	5.015	0.57333	3.491	28.67	54.456
1.06	5.07	0.60333	3.651	28.7033	54.457
1.07	5.12	0.63	3.81	28.7533	54.458
1.07	5.145	0.66	3.969	28.8267	54.459
1.08	5.16	0.69	4.127	28.9367	54.459
1.09	5.17	0.71667	4.285	28.98	54.461
1.09	5.175	0.74667	4.443	29.0433	54.46
1.09	5.175	0.77333	4.6	29.1333	54.462
1.09	5.17	0.80333	4.757	29.2767	54.466
1.09	5.16	0.83333	4.913	29.3267	54.469
1.09	5.145	0.86	5.069	29.4033	54.474
1.09	5.135	0.89	5.225	29.4333	54.475
1.09	5.125	0.92	5.381	29.48	54.478
1.09	5.105	0.94667	5.536	29.5467	54.481
1.09	5.07	0.97667	5.691	29.57	54.483
1.09	5.05	1.00333	5.844	29.61	54.485
1.09	5.02	1.03333	5.998	29.6633	54.486
1.08	4.97	1.06333	6.152	29.7467	54.458
1.08	4.905	1.09	6.305	29.78	54.444
1.07	4.855	1.12	6.458	29.8267	54.415
1.07	4.805	1.14667	6.61	29.8967	54.36
1.07	4.73	1.17667	6.762	29.92	54.338
1.06	4.635	1.20667	6.914	29.9633	54.299
1.05	4.57	1.23333	7.065
1.05	4.51	1.26333	7.216
1.04	4.425	1.29	7.367
1.04	4.32	1.32	7.517
1.03	4.26	1.35	7.667
1.02	4.195	1.37667	7.817
1.02	4.115	1.40667	7.966
1.01	4.02	1.43667	8.114
1	3.96	1.46333	8.263
1	3.91	1.49333	8.411
1	3.84	1.52	8.559
0.99	3.755	1.55	8.706
0.98	3.71	1.58	8.853
0.98	3.665	1.60667	8.999
0.98	3.605	1.63667	9.146
0.98	3.535	1.66333	9.292
0.97	3.5	1.69333	9.437
0.96	3.465	1.72333	9.583
0.96	3.415	1.75	9.727
0.95	3.365	1.78	9.871
0.95	3.335	1.80667	10.016
0.95	3.305	1.83667	10.159
0.95	3.265	1.86667	10.303
0.94	3.225	1.89333	10.446
0.94	3.205	1.92333	10.589
0.94	3.18	1.95	10.731
0.93	3.155	1.98	10.873
0.93	3.125	2.01	11.014
0.93	3.105	2.03667	11.156
0.93	3.09	2.06667	11.296
0.93	3.07	2.09667	11.437
0.93	3.05	2.12333	11.578
0.93	3.035	2.15333	11.717
0.93	3.025	2.18	11.857
0.93	3.015	2.21	11.996
0.92	2.995	2.24	12.134
0.92	2.99	2.26667	12.273
0.92	2.98	2.29667	12.411
0.92	2.975	2.32333	12.549
0.92	2.965	2.35333	12.686
0.92	2.96	2.38333	12.823
0.92	2.955	2.41	12.96
0.92	2.95	2.44	13.097
0.91	2.94	2.46667	13.233
0.91	2.94	2.49667	13.368
0.91	2.94	2.52667	13.503
0.91	2.935	2.55333	13.638
0.91	2.935	2.58333	13.773
0.91	2.935	2.61333	13.907
0.91	2.93	2.64	14.041
0.91	2.93	2.67	14.175
0.91	2.93	2.69667	14.308
0.91	2.93	2.72667	14.441
0.91	2.93	2.75667	14.574
0.91	2.935	2.78333	14.706
0.91	2.935	2.81333	14.838
0.91	2.94	2.84	14.969
0.91	2.94	2.87	15.1
0.91	2.945	2.9	15.231
0.91	2.955	2.92667	15.362
0.91	2.955	2.95667	15.492
0.91	2.965	2.98333	15.622
0.91	2.97	3.01333	15.751
0.91	2.98	3.04333	15.88
0.91	2.99	3.07	16.009
0.92	3	3.1	16.138
0.92	3.01	3.12667	16.266
0.92	3.025	3.15667	16.394
0.92	3.035	3.18667	16.521
0.92	3.05	3.21333	16.649
0.93	3.065	3.24333	16.775
0.93	3.085	3.27333	16.901
0.93	3.105	3.3	17.028
0.93	3.115	3.33	17.154
0.93	3.14	3.35667	17.28
0.93	3.165	3.38667	17.405
0.93	3.185	3.41667	17.529
0.93	3.2	3.44333	17.654
0.93	3.225	3.47333	17.778
0.94	3.255	3.5	17.902
0.94	3.275	3.53	18.025
0.94	3.295	3.56	18.149
0.95	3.32	3.58667	18.271
0.95	3.355	3.61667	18.394
0.95	3.375	3.64333	18.516
0.95	3.4	3.67333	18.638
0.95	3.425	3.70333	18.76
0.95	3.46	3.73	18.88
0.96	3.48	3.76	19.002
0.96	3.5	3.79	19.123
0.97	3.53	3.81667	19.242
0.97	3.565	3.84667	19.362
0.97	3.585	3.87333	19.482
0.98	3.605	3.90333	19.601
0.98	3.63	3.93333	19.72
0.98	3.665	3.96	19.839
0.98	3.685	3.99	19.957
0.98	3.705	4.01667	20.074
0.98	3.73	4.04667	20.192
0.98	3.76	4.07667	20.31
0.99	3.775	4.10333	20.427
0.99	3.795	4.13333	20.544
0.99	3.815	4.16	20.66
0.99	3.85	4.19	20.776
1	3.865	4.22	20.891
1	3.88	4.24667	21.007
1	3.9	4.27667	21.122
1	3.925	4.30667	21.237
1	3.94	4.33333	21.351
1	3.955	4.36333	21.465
1	3.975	4.39	21.579
1	3.995	4.42	21.693
1	4.01	4.45	21.806
1	4.025	4.47667	21.919
1.01	4.04	4.50667	22.031
1.01	4.06	4.53333	22.144
1.01	4.075	4.56333	22.256
1.01	4.085	4.59333	22.367
1.01	4.1	4.62	22.479
1.01	4.12	4.65	22.589
1.01	4.13	4.67667	22.7
1.02	4.14	4.70667	22.81
1.02	4.155	4.73667	22.921
1.02	4.17	4.76333	23.03
1.02	4.18	4.79333	23.14
1.02	4.19	4.82	23.249
1.02	4.2	4.85	23.358
1.02	4.215	4.88	23.466
1.02	4.22	4.90667	23.574
1.02	4.23	4.93667	23.683
1.02	4.24	4.96667	23.79
1.02	4.255	4.99333	23.897
1.02	4.26	5.02333	24.005
1.02	4.27	5.05	24.111
1.02	4.28	5.08	24.217
1.02	4.29	5.11	24.323
1.02	4.3	5.13667	24.429
1.02	4.305	5.16667	24.535
1.02	4.315	5.19333	24.639
1.02	4.325	5.22333	24.745
1.02	4.33	5.25333	24.849
1.03	4.34	5.28	24.954
1.03	4.345	5.31	25.057
1.03	4.355	5.33667	25.161
1.03	4.36	5.36667	25.264
1.03	4.37	5.39667	25.367
1.03	4.375	5.42333	25.47
1.03	4.385	5.45333	25.572
1.03	4.39	5.48333	25.675
1.03	4.395	5.51	25.776
1.03	4.405	5.54	25.878
1.03	4.415	5.56667	25.979
1.04	4.42	5.59667	26.08
1.04	4.425	5.62667	26.18
1.04	4.43	5.65333	26.281
1.04	4.44	5.68333	26.381
1.04	4.445	5.71	26.48
1.04	4.45	5.74	26.58
1.04	4.455	5.77	26.679
1.04	4.465	5.79667	26.779
1.04	4.47	5.82667	26.876
1.04	4.475	5.85333	26.975
1.04	4.48	5.88333	27.073
1.04	4.49	5.91333	27.171
1.04	4.495	5.94	27.268
1.04	4.5	5.97	27.365
1.04	4.51	5.99667	27.462
1.04	4.52	6.02667	27.559
1.04	4.525	6.05667	27.655
1.05	4.53	6.08333	27.75
1.05	4.535	6.11333	27.846
1.05	4.545	6.14333	27.941
1.05	4.55	6.17	28.036
1.05	4.56	6.2	28.131
1.05	4.565	6.22667	28.226
1.05	4.575	6.25667	28.32
1.05	4.58	6.28667	28.415
1.05	4.585	6.31333	28.508
1.05	4.595	6.34333	28.602
1.05	4.605	6.37	28.695
1.05	4.61	6.4	28.787
1.05	4.62	6.43	28.88
1.05	4.625	6.45667	28.972
1.05	4.635	6.48667	29.064
1.05	4.645	6.51333	29.156
1.05	4.65	6.54333	29.247
1.05	4.66	6.57333	29.338
1.05	4.67	6.6	29.429
1.05	4.675	6.63	29.519
1.05	4.685	6.66	29.61
1.05	4.695	6.68667	29.7
1.05	4.705	6.71667	29.789
1.06	4.715	6.74333	29.878
1.06	4.72	6.77333	29.968
1.06	4.73	6.80333	30.057
1.06	4.74	6.83	30.145
1.06	4.75	6.86	30.234
1.06	4.755	6.88667	30.321
1.06	4.765	6.91667	30.41
1.06	4.78	6.94667	30.497
1.07	4.785	6.97333	30.584
1.07	4.795	7.00333	30.671
1.07	4.805	7.03	30.757
1.07	4.82	7.06	30.844
1.07	4.825	7.09	30.93
1.07	4.835	7.11667	31.016
1.07	4.845	7.14667	31.101
1.07	4.86	7.17667	31.187
1.07	4.87	7.20333	31.271
1.07	4.875	7.23333	31.357
1.07	4.89	7.26	31.441
1.07	4.9	7.29	31.525
1.07	4.91	7.32	31.608
1.07	4.92	7.34667	31.693
1.07	4.93	7.37667	31.776
1.07	4.945	7.40333	31.859
1.07	4.95	7.43333	31.942
1.08	4.96	7.46333	32.025
1.08	4.97	7.49	32.107
1.08	4.985	7.52	32.189
1.08	4.995	7.54667	32.271
1.08	5	7.57667	32.352
1.08	5.015	7.60667	32.433
1.08	5.025	7.63333	32.515
1.09	5.035	7.66333	32.595
1.09	5.045	7.69	32.675
1.09	5.055	7.72	32.756
1.09	5.07	7.75	32.836
1.09	5.075	7.77667	32.916
1.09	5.085	7.80667	32.994
1.09	5.095	7.83667	33.073
1.09	5.11	7.86333	33.152
1.09	5.12	7.89333	33.231
1.09	5.125	7.92	33.31
1.09	5.14	7.95	33.388
1.09	5.15	7.98	33.466
1.09	5.16	8.00667	33.543
1.09	5.17	8.03667	33.621
1.1	5.18	8.06333	33.697
1.1	5.195	8.09333	33.774
1.1	5.2	8.12333	33.85
1.1	5.21	8.15	33.926
1.1	5.22	8.18	34.003
1.11	5.235	8.20667	34.078
1.11	5.245	8.23667	34.154
1.11	5.25	8.26667	34.229
1.11	5.26	8.29333	34.305
1.11	5.275	8.32333	34.38
1.11	5.285	8.35333	34.454
1.12	5.295	8.38	34.528
1.12	5.305	8.41	34.602
1.12	5.32	8.43667	34.676
1.12	5.325	8.46667	34.749
1.12	5.335	8.49667	34.822
1.12	5.345	8.52333	34.895
1.12	5.36	8.55333	34.968
1.12	5.37	8.58	35.041
1.12	5.375	8.61	35.113
1.12	5.385	8.64	35.184
1.12	5.4	8.66667	35.256
1.13	5.41	8.69667	35.328
1.13	5.415	8.72333	35.399
1.13	5.43	8.75333	35.47
1.13	5.44	8.78333	35.54
1.14	5.45	8.81	35.611
1.14	5.46	8.84	35.681
1.14	5.47	8.86667	35.751
1.14	5.48	8.89667	35.821
1.14	5.49	8.92667	35.891
1.14	5.5	8.95333	35.96
1.14	5.51	8.98333	36.029
1.14	5.525	9.01333	36.098
1.14	5.535	9.04	36.167
1.15	5.54	9.07	36.235
1.15	5.55	9.09667	36.302
1.15	5.565	9.12667	36.371
1.15	5.575	9.15667	36.438
1.15	5.58	9.18333	36.505
1.16	5.59	9.21333	36.572
1.16	5.605	9.24	36.639
1.16	5.615	9.27	36.706
1.16	5.62	9.3	36.772
1.16	5.635	9.32667	36.838
1.16	5.645	9.35667	36.904
1.16	5.655	9.38333	36.969
1.16	5.665	9.41333	37.035
1.16	5.675	9.44333	37.1
1.17	5.69	9.47	37.165
1.17	5.695	9.5	37.23
1.17	5.705	9.53	37.294
1.18	5.715	9.55667	37.359
1.18	5.73	9.58667	37.422
1.18	5.735	9.61333	37.486
1.18	5.745	9.64333	37.55
1.18	5.755	9.67333	37.613
1.19	5.77	9.7	37.676
1.19	5.775	9.73	37.739
1.19	5.785	9.75667	37.801
1.19	5.795	9.78667	37.864
1.19	5.81	9.81667	37.926
1.19	5.815	9.84333	37.988
1.19	5.825	9.87333	38.049
1.19	5.835	9.9	38.111
1.2	5.85	9.93	38.172
1.2	5.855	9.96	38.233
1.2	5.865	9.98667	38.294
1.2	5.875	10.0167	38.354
1.21	5.89	10.0433	38.415
1.21	5.9	10.0733	38.475
1.21	5.905	10.1033	38.535
1.21	5.915	10.13	38.595
1.21	5.93	10.16	38.654
1.21	5.94	10.19	38.713
1.21	5.945	10.2167	38.771
1.21	5.96	10.2467	38.83
1.22	5.97	10.2733	38.889
1.22	5.98	10.3033	38.947
1.22	5.99	10.3333	39.005
1.22	6	10.36	39.063
1.23	6.01	10.39	39.121
1.23	6.02	10.4167	39.178
1.23	6.03	10.4467	39.235
1.23	6.04	10.4767	39.292
1.23	6.05	10.5033	39.349
1.23	6.06	10.5333	39.405
1.23	6.07	10.56	39.462
1.23	6.08	10.59	39.518
1.24	6.095	10.62	39.573
1.24	6.105	10.6467	39.629
1.24	6.11	10.6767	39.684
1.24	6.12	10.7067	39.739
1.25	6.135	10.7333	39.795
1.25	6.145	10.7633	39.85
1.25	6.155	10.79	39.904
1.25	6.165	10.82	39.958
1.26	6.18	10.85	40.012
1.26	6.185	10.8767	40.066
1.26	6.195	10.9067	40.12
1.26	6.205	10.9333	40.174
1.26	6.22	10.9633	40.227
1.26	6.225	10.9933	40.28
1.26	6.235	11.02	40.332
1.27	6.245	11.05	40.385
1.27	6.26	11.0767	40.438
1.27	6.27	11.1067	40.49
1.27	6.275	11.1367	40.542
1.28	6.285	11.1633	40.594
1.28	6.3	11.1933	40.645
1.28	6.305	11.2233	40.696
1.28	6.315	11.25	40.747
1.28	6.325	11.28	40.799
1.28	6.34	11.3067	40.849
1.28	6.35	11.3367	40.899
1.29	6.355	11.3667	40.95
1.29	6.365	11.3933	41
1.29	6.38	11.4233	41.05
1.29	6.385	11.45	41.1
1.29	6.395	11.48	41.149
1.3	6.405	11.51	41.199
1.3	6.42	11.5367	41.248
1.3	6.43	11.5667	41.297
1.3	6.435	11.5933	41.345
1.3	6.445	11.6233	41.393
1.3	6.46	11.6533	41.442
1.3	6.465	11.68	41.49
1.3	6.475	11.71	41.538
1.31	6.485	11.7367	41.585
1.31	6.5	11.7667	41.633
1.31	6.505	11.7967	41.68
1.32	6.515	11.8233	41.728
1.32	6.525	11.8533	41.774
1.32	6.535	11.8833	41.821
1.32	6.545	11.91	41.867
1.32	6.555	11.94	41.914
1.33	6.565	11.9667	41.96
1.33	6.58	11.9967	42.006
1.33	6.585	12.0267	42.052
1.33	6.595	12.0533	42.097
1.33	6.605	12.0833	42.142
1.33	6.62	12.11	42.188
1.33	6.63	12.14	42.232
1.33	6.635	12.17	42.277
1.34	6.645	12.1967	42.322
1.34	6.66	12.2267	42.366
1.34	6.67	12.2533	42.41
1.35	6.675	12.2833	42.454
1.35	6.685	12.3133	42.497
1.35	6.7	12.34	42.541
1.35	6.71	12.37	42.585
1.35	6.715	12.4	42.627
1.35	6.725	12.4267	42.671
1.35	6.74	12.4567	42.714
1.35	6.75	12.4833	42.756
1.36	6.755	12.5133	42.798
1.36	6.765	12.5433	42.841
1.36	6.78	12.57	42.883
1.36	6.79	12.6	42.925
1.37	6.795	12.6267	42.967
1.37	6.805	12.6567	43.007
1.37	6.82	12.6867	43.049
1.37	6.83	12.7133	43.09
1.37	6.835	12.7433	43.131
1.37	6.845	12.77	43.172
1.37	6.86	12.8	43.213
1.37	6.865	12.83	43.253
1.37	6.875	12.8567	43.293
1.38	6.885	12.8867	43.333
1.38	6.9	12.9133	43.373
1.38	6.905	12.9433	43.412
1.38	6.915	12.9733	43.452
1.39	6.925	13	43.491
1.39	6.94	13.03	43.53
1.39	6.945	13.06	43.569
1.39	6.955	13.0867	43.608
1.4	6.965	13.1167	43.647
1.4	6.98	13.1433	43.685
1.4	6.985	13.1733	43.723
1.4	6.995	13.2033	43.761
1.4	7.005	13.23	43.799
1.4	7.015	13.26	43.837
1.4	7.025	13.2867	43.874
1.4	7.035	13.3167	43.912
1.41	7.045	13.3467	43.949
1.41	7.06	13.3733	43.986
1.41	7.065	13.4033	44.022
1.41	7.075	13.43	44.059
1.42	7.085	13.46	44.095
1.42	7.095	13.49	44.132
1.42	7.105	13.5167	44.168
1.42	7.11	13.5467	44.204
1.42	7.125	13.5767	44.24
1.42	7.135	13.6033	44.275
1.42	7.145	13.6333	44.311
1.42	7.155	13.66	44.346
1.43	7.165	13.69	44.381
1.43	7.175	13.72	44.415
1.43	7.185	13.7467	44.451
1.43	7.195	13.7767	44.485
1.44	7.205	13.8033	44.52
1.44	7.215	13.8333	44.554
1.44	7.225	13.8633	44.588
1.44	7.235	13.89	44.622
1.44	7.245	13.92	44.656
1.44	7.255	13.9467	44.689
1.44	7.265	13.9767	44.722
1.44	7.27	14.0067	44.755
1.45	7.28	14.0333	44.789
1.45	7.295	14.0633	44.822
1.45	7.305	14.0933	44.854
1.45	7.315	14.12	44.887
1.46	7.325	14.15	44.92
1.46	7.335	14.1767	44.951
1.46	7.345	14.2067	44.983
1.46	7.355	14.2367	45.016
1.47	7.365	14.2633	45.047
1.47	7.375	14.2933	45.079
1.47	7.385	14.32	45.111
1.47	7.395	14.35	45.142
1.47	7.405	14.38	45.173
1.47	7.415	14.4067	45.204
1.47	7.425	14.4367	45.234
1.47	7.43	14.4633	45.266
1.48	7.44	14.4933	45.296
1.48	7.455	14.5233	45.326
1.48	7.465	14.55	45.356
1.48	7.47	14.58	45.386
1.49	7.48	14.6067	45.416
1.49	7.495	14.6367	45.446
1.49	7.5	14.6667	45.476
1.49	7.51	14.6933	45.505
1.49	7.52	14.7233	45.534
1.49	7.535	14.7533	45.563
1.49	7.54	14.78	45.592
1.49	7.55	14.81	45.621
1.5	7.56	14.8367	45.649
1.5	7.575	14.8667	45.678
1.5	7.58	14.8967	45.706
1.5	7.59	14.9233	45.735
1.51	7.6	14.9533	45.762
1.51	7.615	14.98	45.791
1.51	7.62	15.01	45.819
1.51	7.63	15.04	45.846
1.51	7.64	15.0667	45.874
1.51	7.655	15.0967	45.9
1.51	7.665	15.1233	45.928
1.52	7.67	15.1533	45.954
1.52	7.68	15.1833	45.982
1.52	7.695	15.21	46.009
1.52	7.705	15.24	46.035
1.53	7.71	15.27	46.062
1.53	7.725	15.2967	46.087
1.53	7.735	15.3267	46.114
1.53	7.745	15.3533	46.14
1.54	7.755	15.3833	46.165
1.54	7.76	15.4133	46.191
1.54	7.775	15.44	46.217
1.54	7.785	15.47	46.242
1.54	7.795	15.4967	46.267
1.54	7.805	15.5267	46.293
1.54	7.815	15.5567	46.317
1.55	7.825	15.5833	46.342
1.55	7.835	15.6133	46.367
1.55	7.845	15.64	46.391
1.55	7.855	15.67	46.416
1.56	7.865	15.7	46.441
1.56	7.875	15.7267	46.465
1.56	7.885	15.7567	46.488
1.56	7.895	15.7833	46.512
1.56	7.905	15.8133	46.536
1.56	7.915	15.8433	46.56
1.56	7.925	15.87	46.583
1.57	7.935	15.9	46.606
1.57	7.945	15.93	46.63
1.57	7.95	15.9567	46.653
1.57	7.96	15.9867	46.675
1.57	7.975	16.0133	46.698
1.58	7.98	16.0433	46.721
1.58	7.99	16.0733	46.744
1.58	8	16.1	46.766
1.58	8.015	16.13	46.788
1.58	8.025	16.1567	46.81
1.58	8.03	16.1867	46.832
1.58	8.04	16.2167	46.854
1.59	8.055	16.2433	46.876
1.59	8.065	16.2733	46.898
1.59	8.07	16.3	46.92
1.6	8.08	16.33	46.94
1.6	8.095	16.36	46.961
1.6	8.1	16.3867	46.983
1.6	8.11	16.4167	47.004
1.61	8.12	16.4467	47.025
1.61	8.135	16.4733	47.045
1.61	8.14	16.5033	47.066
1.61	8.15	16.53	47.087
1.61	8.16	16.56	47.107
1.61	8.175	16.59	47.127
1.61	8.18	16.6167	47.148
1.61	8.185	16.6467	47.168
1.62	8.2	16.6733	47.187
1.62	8.21	16.7033	47.206
1.62	8.22	16.7333	47.226
1.63	8.23	16.76	47.245
1.63	8.24	16.79	47.265
1.63	8.25	16.8167	47.284
1.63	8.26	16.8467	47.303
1.63	8.27	16.8767	47.322
1.63	8.28	16.9033	47.341
1.63	8.29	16.9333	47.36
1.64	8.3	16.9633	47.378
1.64	8.31	16.99	47.397
1.64	8.32	17.02	47.415
1.64	8.335	17.0467	47.434
1.65	8.34	17.0767	47.453
1.65	8.35	17.1067	47.471
1.65	8.36	17.1333	47.488
1.65	8.375	17.1633	47.506
1.65	8.38	17.19	47.524
1.65	8.39	17.22	47.541
1.65	8.4	17.25	47.559
1.66	8.415	17.2767	47.576
1.66	8.42	17.3067	47.593
1.66	8.43	17.3333	47.61
1.67	8.44	17.3633	47.627
1.67	8.455	17.3933	47.644
1.67	8.46	17.42	47.662
1.67	8.47	17.45	47.678
1.68	8.48	17.4767	47.695
1.68	8.495	17.5067	47.711
1.68	8.5	17.5367	47.727
1.68	8.51	17.5633	47.743
1.68	8.52	17.5933	47.759
1.68	8.53	17.6233	47.776
1.68	8.54	17.65	47.792
1.69	8.55	17.68	47.808
1.69	8.56	17.7067	47.823
1.69	8.57	17.7367	47.839
1.7	8.58	17.7667	47.854
1.7	8.585	17.7933	47.87
1.7	8.595	17.8233	47.885
1.7	8.61	17.85	47.9
1.7	8.615	17.88	47.915
1.7	8.625	17.91	47.93
1.7	8.635	17.9367	47.946
1.71	8.65	17.9667	47.96
1.71	8.66	17.9933	47.974
1.71	8.665	18.0233	47.989
1.71	8.675	18.0533	48.004
1.72	8.69	18.08	48.018
1.72	8.695	18.11	48.032
1.72	8.705	18.14	48.046
1.72	8.715	18.1667	48.061
1.72	8.73	18.1967	48.075
1.72	8.735	18.2233	48.088
1.73	8.745	18.2533	48.102
1.73	8.755	18.2833	48.116
1.73	8.77	18.31	48.129
1.74	8.78	18.34	48.143
1.74	8.785	18.3667	48.156
1.74	8.795	18.3967	48.17
1.74	8.81	18.4267	48.182
1.75	8.82	18.4533	48.195
1.75	8.825	18.4833	48.209
1.75	8.835	18.51	48.222
1.75	8.85	18.54	48.234
1.75	8.86	18.57	48.247
1.75	8.865	18.5967	48.26
1.76	8.88	18.6267	48.272
1.76	8.89	18.6533	48.285
1.76	8.9	18.6833	48.297
1.77	8.91	18.7133	48.309
1.77	8.92	18.74	48.322
1.77	8.93	18.77	48.333
1.77	8.94	18.8	48.346
1.77	8.95	18.8267	48.358
1.77	8.96	18.8567	48.369
1.78	8.975	18.8833	48.381
1.78	8.98	18.9133	48.393
1.78	8.99	18.9433	48.404
1.78	9	18.97	48.416
1.79	9.01	19	48.427
1.79	9.02	19.0267	48.439
1.79	9.03	19.0567	48.449
1.79	9.04	19.0867	48.46
1.79	9.055	19.1133	48.472
1.79	9.06	19.1433	48.482
1.8	9.07	19.17	48.494
1.8	9.08	19.2	48.504
1.8	9.09	19.23	48.515
1.81	9.1	19.2567	48.525
1.81	9.105	19.2867	48.536
1.81	9.115	19.3167	48.546
1.82	9.13	19.3433	48.556
1.82	9.14	19.3733	48.567
1.82	9.145	19.4	48.577
1.82	9.155	19.43	48.588
1.82	9.17	19.46	48.597
1.82	9.18	19.4867	48.608
1.83	9.185	19.5167	48.617
1.83	9.195	19.5433	48.627
1.83	9.21	19.5733	48.637
1.84	9.215	19.6033	48.647
1.84	9.225	19.63	48.656
1.84	9.235	19.66	48.666
1.84	9.25	19.6867	48.675
1.84	9.26	19.7167	48.685
1.84	9.265	19.7467	48.693
1.85	9.275	19.7733	48.703
1.85	9.29	19.8033	48.712
1.85	9.3	19.8333	48.721
1.86	9.305	19.86	48.73
1.86	9.32	19.89	48.739
1.86	9.33	19.9167	48.747
1.86	9.34	19.9467	48.757
1.86	9.345	19.9767	48.765
1.86	9.36	20.0033	48.774
1.87	9.37	20.0333	48.783
1.87	9.38	20.06	48.791
1.88	9.385	20.09	48.8
1.88	9.4	20.12	48.807
1.88	9.41	20.1467	48.816
1.88	9.42	20.1767	48.824
1.89	9.43	20.2033	48.832
1.89	9.44	20.2333	48.84
1.89	9.45	20.2633	48.848
1.89	9.46	20.29	48.857
1.89	9.47	20.32	48.864
1.9	9.48	20.3467	48.872
1.9	9.495	20.3767	48.879
1.9	9.5	20.4067	48.887
1.91	9.51	20.4333	48.895
1.91	9.52	20.4633	48.902
1.91	9.535	20.4933	48.91
1.91	9.545	20.52	48.917
1.91	9.55	20.55	48.925
1.91	9.56	20.5767	48.932
1.92	9.575	20.6067	48.939
1.92	9.585	20.6367	48.947
1.92	9.59	20.6633	48.954
1.93	9.6	20.6933	48.961
1.93	9.615	20.72	48.968
1.93	9.625	20.75	48.974
1.93	9.63	20.78	48.981
1.93	9.64	20.8067	48.989
1.93	9.655	20.8367	48.995
1.94	9.66	20.8633	49.002
1.94	9.67	20.8933	49.009
1.95	9.68	20.9233	49.015
1.95	9.695	20.95	49.022
1.95	9.705	20.98	49.028
1.96	9.71	21.01	49.034
1.96	9.725	21.0367	49.041
1.96	9.735	21.0667	49.048
1.96	9.745	21.0933	49.053
1.96	9.755	21.1233	49.06
1.96	9.765	21.1533	49.066
1.97	9.78	21.18	49.072
1.97	9.785	21.21	49.078
1.97	9.795	21.2367	49.084
1.98	9.805	21.2667	49.09
1.98	9.82	21.2967	49.096
1.98	9.83	21.3233	49.102
1.98	9.84	21.3533	49.107
1.98	9.85	21.38	49.113
1.99	9.86	21.41	49.119
1.99	9.87	21.44	49.125
1.99	9.88	21.4667	49.13
2	9.89	21.4967	49.136
2	9.905	21.5233	49.142
2	9.91	21.5533	49.146
2	9.92	21.5833	49.152
2	9.93	21.61	49.158
2	9.945	21.64	49.163
2.01	9.95	21.67	49.168
2.01	9.96	21.6967	49.173
2.01	9.97	21.7267	49.179
2.02	9.985	21.7533	49.183
2.02	9.99	21.7833	49.189
2.02	10	21.8133	49.194
2.03	10.01	21.84	49.199
2.03	10.025	21.87	49.204
2.03	10.035	21.8967	49.209
2.03	10.04	21.9267	49.214
2.03	10.05	21.9567	49.219
2.03	10.065	21.9833	49.223
2.04	10.07	22.0133	49.228
2.04	10.08	22.04	49.233
2.04	10.09	22.07	49.238
2.05	10.105	22.1	49.242
2.05	10.11	22.1267	49.247
2.05	10.12	22.1567	49.252
2.05	10.13	22.1867	49.257
2.05	10.14	22.2133	49.26
2.05	10.15	22.2433	49.265
2.06	10.155	22.27	49.27
2.06	10.165	22.3	49.274
2.06	10.18	22.33	49.278
2.07	10.19	22.3567	49.283
2.07	10.195	22.3867	49.287
2.07	10.205	22.4133	49.292
2.07	10.22	22.4433	49.296
2.07	10.23	22.4733	49.3
2.07	10.24	22.5	49.304
2.08	10.25	22.53	49.308
2.08	10.26	22.5567	49.313
2.08	10.27	22.5867	49.316
2.09	10.275	22.6167	49.32
2.09	10.285	22.6433	49.325
2.09	10.3	22.6733	49.329
2.1	10.31	22.7033	49.333
2.1	10.315	22.73	49.336
2.1	10.325	22.76	49.34
2.1	10.34	22.7867	49.344
2.1	10.35	22.8167	49.349
2.1	10.355	22.8467	49.353
2.1	10.365	22.8733	49.356
2.11	10.38	22.9033	49.36
2.11	10.39	22.93	49.364
2.11	10.4	22.96	49.367
2.12	10.41	22.99	49.371
2.12	10.42	23.0167	49.374
2.12	10.43	23.0467	49.378
2.12	10.435	23.0733	49.382
2.12	10.445	23.1033	49.386
2.12	10.46	23.1333	49.39
2.13	10.47	23.16	49.392
2.13	10.475	23.19	49.396
2.13	10.49	23.2167	49.4
2.14	10.5	23.2467	49.404
2.14	10.51	23.2767	49.407
2.14	10.515	23.3033	49.41
2.14	10.525	23.3333	49.414
2.14	10.54	23.3633	49.417
2.14	10.55	23.39	49.421
2.14	10.555	23.42	49.424
2.15	10.565	23.4467	49.428
2.15	10.58	23.4767	49.431
2.16	10.585	23.5067	49.434
2.16	10.595	23.5333	49.438
2.16	10.605	23.5633	49.441
2.16	10.62	23.59	49.445
2.17	10.625	23.62	49.448
2.17	10.635	23.65	49.451
2.17	10.645	23.6767	49.454
2.17	10.655	23.7067	49.458
2.17	10.665	23.7333	49.461
2.17	10.67	23.7633	49.464
2.18	10.68	23.7933	49.467
2.18	10.695	23.82	49.47
2.18	10.705	23.85	49.474
2.19	10.71	23.88	49.477
2.19	10.725	23.9067	49.48
2.19	10.735	23.9367	49.484
2.19	10.745	23.9633	49.486
2.19	10.75	23.9933	49.489
2.19	10.76	24.0233	49.493
2.19	10.775	24.05	49.496
2.2	10.785	24.08	49.499
2.2	10.79	24.1067	49.503
2.2	10.805	24.1367	49.505
2.21	10.815	24.1667	49.508
2.21	10.825	24.1933	49.512
2.21	10.83	24.2233	49.515
2.21	10.845	24.25	49.518
2.21	10.86	24.28	49.521
2.21	10.865	24.31	49.524
2.21	10.875	24.3367	49.527
2.22	10.885	24.3667	49.53
2.22	10.9	24.3967	49.534
2.23	10.905	24.4233	49.537
2.23	10.915	24.4533	49.54
2.23	10.925	24.48	49.543
2.23	10.94	24.51	49.546
2.24	10.945	24.54	49.549
2.24	10.955	24.5667	49.552
2.24	10.965	24.5967	49.555
2.24	10.975	24.6233	49.559
2.24	10.985	24.6533	49.562
2.24	10.995	24.6833	49.564
2.25	11.005	24.71	49.568
2.25	11.015	24.74	49.571
2.25	11.025	24.7667	49.574
2.26	11.03	24.7967	49.577
2.26	11.04	24.8267	49.581
2.26	11.055	24.8533	49.583
2.26	11.06	24.8833	49.586
2.26	11.07	24.91	49.59
2.26	11.08	24.94	49.593
2.27	11.09	24.97	49.596
2.27	11.1	24.9967	49.6
2.27	11.105	25.0267	49.602
2.27	11.12	25.0567	49.605
2.28	11.13	25.0833	49.609
2.28	11.14	25.1133	49.612
2.28	11.15	25.14	49.615
2.28	11.16	25.17	49.619
2.28	11.175	25.2	49.621
2.28	11.18	25.2267	49.625
2.29	11.19	25.2567	49.628
2.29	11.2	25.2833	49.632
2.29	11.215	25.3133	49.635
2.3	11.225	25.3433	49.638
2.3	11.23	25.37	49.641
2.3	11.24	25.4	49.645
2.31	11.255	25.4267	49.648
2.31	11.265	25.4567	49.652
2.31	11.275	25.4867	49.655
2.31	11.285	25.5133	49.658
2.31	11.295	25.5433	49.661
2.31	11.305	25.5733	49.665
2.31	11.315	25.6	49.669
2.32	11.325	25.63	49.672
2.32	11.335	25.6567	49.676
2.33	11.345	25.6867	49.679
2.33	11.355	25.7167	49.682
2.33	11.365	25.7433	49.686
2.33	11.375	25.7733	49.69
2.33	11.385	25.8	49.693
2.33	11.39	25.83	49.696
2.33	11.4	25.86	49.7
2.34	11.415	25.8867	49.704
2.34	11.42	25.9167	49.708
2.34	11.43
2.35	11.44
2.35	11.455
2.35	11.465
2.35	11.47
2.35	11.48
2.35	11.495
2.36	11.5
2.36	11.51
2.36	11.52
2.37	11.53
2.37	11.54
2.37	11.55
2.37	11.56
2.38	11.57
2.38	11.58
2.38	11.59
2.38	11.6
2.38	11.615
2.38	11.62
2.39	11.63
2.39	11.64
2.39	11.655
2.4	11.665
2.4	11.67
2.4	11.68
2.4	11.695
2.4	11.705
2.4	11.715
2.41	11.725
2.41	11.735
2.41	11.745
2.42	11.75
2.42	11.765
2.42	11.775
2.42	11.785
2.42	11.79
2.42	11.8
2.43	11.815
2.43	11.825
2.43	11.83
2.44	11.84
2.44	11.855
2.44	11.865
2.44	11.87
2.45	11.88
2.45	11.895
2.45	11.9
2.45	11.91
2.45	11.92
2.45	11.935
2.46	11.94
2.46	11.95
2.47	11.96
2.47	11.97
2.47	11.98
2.47	11.99
2.47	12
2.47	12.015
2.47	12.02
2.48	12.03
2.48	12.04
2.48	12.05
2.49	12.06
2.49	12.07
2.49	12.08
2.49	12.095
2.49	12.1
2.49	12.11
2.5	12.12
2.5	12.135
2.5	12.145
2.51	12.15
2.51	12.16
2.51	12.175
2.52	12.185
2.52	12.19
2.52	12.2
2.52	12.215
2.52	12.225
2.52	12.23
2.53	12.245
2.53	12.255
2.53	12.265
2.54	12.27
2.54	12.28
2.54	12.295
2.54	12.305
2.54	12.31
2.54	12.32
2.55	12.335
2.55	12.34
2.55	12.35
2.56	12.36
2.56	12.37
2.56	12.38
2.56	12.39
2.56	12.4
2.56	12.41
2.57	12.42
2.57	12.425
2.57	12.44
2.58	12.45
2.58	12.46
2.58	12.47
2.59	12.48
2.59	12.49
2.59	12.5
2.59	12.51
2.59	12.52
2.59	12.535
2.6	12.54
2.6	12.55
2.61	12.56
2.61	12.575
2.61	12.58
2.61	12.59
2.61	12.6
2.61	12.615
2.61	12.62
2.62	12.63
2.62	12.64
2.62	12.655
2.63	12.66
2.63	12.67
2.63	12.68
2.63	12.695
2.63	12.7
2.63	12.71
2.64	12.72
2.64	12.735
2.65	12.74
2.65	12.75
2.65	12.76
2.66	12.77
2.66	12.78
2.66	12.785
2.66	12.795
2.66	12.81
2.66	12.815
2.67	12.825
2.67	12.835
2.67	12.85
2.68	12.86
2.68	12.865
2.68	12.88
2.68	12.89
2.68	12.9
2.69	12.91
2.69	12.92
2.69	12.93
2.69	12.94
2.7	12.95
2.7	12.96
2.7	12.975
2.7	12.985
2.7	12.99
2.71	13
2.71	13.015
2.71	13.025
2.72	13.03
2.72	13.04
2.72	13.055
2.73	13.065
2.73	13.07
2.73	13.08
2.73	13.095
2.73	13.105
2.73	13.11
2.74	13.125
2.74	13.135
2.75	13.145
2.75	13.15
2.75	13.16
2.75	13.175
2.75	13.18
2.75	13.19
2.76	13.2
2.76	13.215
2.77	13.22
2.77	13.23
2.77	13.24
2.77	13.25
2.77	13.26
2.77	13.265
2.78	13.275
2.78	13.29
2.78	13.3
2.79	13.305
2.79	13.315
2.79	13.33
2.8	13.34
2.8	13.35
2.8	13.36
2.8	13.37
2.8	13.38
2.81	13.385
2.81	13.4
2.81	13.41
2.82	13.42
2.82	13.43
2.82	13.44
2.82	13.45
2.82	13.46
2.83	13.465
2.83	13.48
2.83	13.49
2.84	13.5
2.84	13.51
2.84	13.52
2.84	13.535
2.84	13.54
2.84	13.55
2.85	13.56
2.85	13.575
2.86	13.58
2.86	13.59
2.86	13.6
2.87	13.61
2.87	13.62
2.87	13.63
2.87	13.64
2.87	13.65
2.88	13.66
2.88	13.665
2.88	13.675
2.89	13.69
2.89	13.7
2.89	13.705
2.89	13.72
2.89	13.73
2.9	13.74
2.9	13.745
2.9	13.76
2.91	13.77
2.91	13.78
2.91	13.79
2.91	13.8
2.91	13.815
2.92	13.82
2.92	13.83
2.92	13.84
2.93	13.855
2.93	13.865
2.93	13.87
2.94	13.88
2.94	13.895
2.94	13.905
2.94	13.91
2.94	13.925
2.95	13.935
2.95	13.945
2.96	13.95
2.96	13.965
2.96	13.975
2.96	13.985
2.96	13.99
2.97	14.005
2.97	14.015
2.97	14.025
2.98	14.03
2.98	14.04
2.98	14.055
2.98	14.06
2.98	14.07
2.99	14.08
2.99	14.095
2.99	14.1
3	14.11
3	14.12
3	14.135
3.01	14.145
3.01	14.15
3.01	14.16
3.01	14.175
3.01	14.18
3.02	14.19
3.02	14.2
3.02	14.215
3.03	14.22
3.03	14.23
3.03	14.24
3.03	14.255
3.03	14.26
3.04	14.27
3.04	14.285
3.04	14.295
3.05	14.305
3.05	14.315
3.05	14.325
3.05	14.335
3.05	14.345
3.06	14.355
3.06	14.365
3.06	14.38
3.07	14.385
3.07	14.395
3.08	14.405
3.08	14.415
3.08	14.425
3.08	14.435
3.08	14.445
3.08	14.455
3.09	14.465
3.09	14.47
3.1	14.48
3.1	14.495
3.1	14.5
3.1	14.51
3.1	14.52
3.11	14.535
3.11	14.545
3.11	14.55
3.12	14.56
3.12	14.575
3.12	14.58
3.12	14.59
3.12	14.6
3.12	14.615
3.13	14.625
3.13	14.63
3.14	14.645
3.14	14.655
3.14	14.665
3.15	14.67
3.15	14.68
3.15	14.695
3.15	14.705
3.15	14.71
3.16	14.72
3.16	14.735
3.17	14.745
3.17	14.75
3.17	14.76
3.17	14.775
3.17	14.785
3.17	14.79
3.18	14.805
3.18	14.815
3.18	14.825
3.19	14.83
3.19	14.84
3.19	14.855
3.19	14.865
3.19	14.87
3.2	14.88
3.2	14.895
3.2	14.9
3.21	14.91
3.21	14.92
3.21	14.935
3.22	14.94
3.22	14.95
3.22	14.96
3.22	14.97
3.22	14.98
3.23	14.99
3.23	15
3.23	15.015
3.24	15.025
3.24	15.03
3.24	15.04
3.24	15.055
3.24	15.065
3.25	15.07
3.25	15.08
3.25	15.095
3.26	15.105
3.26	15.11
3.26	15.12
3.26	15.135
3.26	15.14
3.27	15.15
3.27	15.16
3.28	15.175
3.28	15.185
3.28	15.19
3.28	15.2
3.29	15.21
3.29	15.22
3.29	15.225
3.29	15.24
3.29	15.25
3.3	15.26
3.3	15.265
3.31	15.275
3.31	15.29
3.31	15.3
3.31	15.305
3.31	15.315
3.31	15.33
3.32	15.34
3.32	15.35
3.33	15.355
3.33	15.37
3.33	15.38
3.33	15.385
3.33	15.395
3.33	15.41
3.34	15.42
3.34	15.425
3.35	15.435
3.35	15.45
3.36	15.46
3.36	15.47
3.36	15.475
3.36	15.49
3.36	15.5
3.36	15.51
3.37	15.515
3.37	15.53
3.38	15.54
3.38	15.55
3.38	15.555
3.38	15.57
3.38	15.58
3.39	15.585
3.39	15.595
3.39	15.61
3.4	15.62
3.4	15.625
3.4	15.635
3.4	15.645
3.4	15.66
3.41	15.665
3.41	15.675
3.42	15.685
3.42	15.695
3.42	15.705
3.43	15.715
3.43	15.725
3.43	15.735
3.43	15.745
3.43	15.755
3.44	15.77
3.44	15.78
3.45	15.785
3.45	15.795
3.45	15.81
3.45	15.82
3.45	15.83
3.46	15.835
3.46	15.85
3.46	15.86
3.47	15.87
3.47	15.875
3.47	15.89
3.47	15.9
3.47	15.905
3.48	15.915
3.48	15.925
3.49	15.935
3.49	15.945
3.5	15.955
3.5	15.97
3.5	15.975
3.5	15.985
3.5	15.995
3.51	16.005
3.51	16.015
3.52	16.025
3.52	16.035
3.52	16.05
3.52	16.055
3.52	16.065
3.53	16.075
3.53	16.085
3.54	16.095
3.54	16.105
3.54	16.115
3.54	16.125
3.54	16.135
3.55	16.14
3.55	16.15
3.56	16.165
3.56	16.175
3.56	16.18
3.57	16.195
3.57	16.21
3.57	16.215
3.57	16.225
3.58	16.235
3.58	16.25
3.59	16.26
3.59	16.265
3.59	16.275
3.59	16.29
3.59	16.3
3.6	16.305
3.6	16.315
3.61	16.33
3.61	16.34
3.61	16.345
3.61	16.355
3.61	16.37
3.62	16.375
3.62	16.385
3.63	16.395
3.63	16.405
3.63	16.415
3.64	16.425
3.64	16.435
3.64	16.445
3.64	16.455
3.65	16.465
3.65	16.475
3.65	16.49
3.66	16.495
3.66	16.505
3.66	16.515
3.66	16.53
3.67	16.535
3.67	16.545
3.67	16.56
3.68	16.57
3.68	16.58
3.68	16.59
3.68	16.6
3.69	16.615
3.69	16.625
3.7	16.63
3.7	16.64
3.7	16.655
3.71	16.665
3.71	16.67
3.71	16.68
3.71	16.695
3.72	16.705
3.72	16.71
3.73	16.72
3.73	16.735
3.73	16.74
3.73	16.75
3.73	16.76
3.74	16.77
3.74	16.78
3.74	16.79
3.75	16.795
3.75	16.81
3.75	16.82
3.75	16.825
3.76	16.835
3.76	16.845
3.77	16.855
3.77	16.865
3.77	16.875
3.78	16.885
3.78	16.9
3.78	16.91
3.78	16.915
3.79	16.93
3.79	16.94
3.8	16.95
3.8	16.96
3.8	16.97
3.8	16.985
3.8	16.99
3.81	17
3.81	17.015
3.82	17.025
3.82	17.03
3.82	17.04
3.82	17.055
3.82	17.065
3.83	17.07
3.83	17.08
3.84	17.095
3.84	17.1
3.84	17.11
3.85	17.115
3.85	17.13
3.85	17.14
3.85	17.145
3.85	17.155
3.86	17.165
3.86	17.175
3.87	17.185
3.87	17.19
3.87	17.205
3.87	17.215
3.87	17.225
3.88	17.235
3.88	17.245
3.89	17.26
3.89	17.265
3.89	17.275
3.89	17.29
3.89	17.3
3.9	17.305
3.9	17.315
3.91	17.33
3.91	17.34
3.92	17.35
3.92	17.355
3.92	17.37
3.92	17.38
3.92	17.39
3.93	17.395
3.93	17.41
3.94	17.42
3.94	17.43
3.94	17.44
3.94	17.45
3.94	17.46
3.95	17.47
3.95	17.48
3.96	17.49
3.96	17.5
3.96	17.51
3.96	17.52
3.96	17.53
3.97	17.54
3.97	17.55
3.98	17.555
3.98	17.57
3.98	17.58
3.99	17.59
3.99	17.6
3.99	17.61
3.99	17.625
4	17.63
4	17.64
4.01	17.655
4.01	17.665
4.01	17.675
4.01	17.68
4.01	17.695
4.02	17.705
4.02	17.71
4.02	17.72
4.03	17.735
4.03	17.745
4.03	17.755
4.03	17.76
4.03	17.775
4.04	17.785
4.04	17.79
4.05	17.8
4.05	17.81
4.06	17.825
4.06	17.83
4.06	17.84
4.06	17.85
4.06	17.86
4.07	17.865
4.07	17.875
4.08	17.89
4.08	17.9
4.08	17.91
4.08	17.915
4.08	17.93
4.09	17.94
4.09	17.95
4.09	17.955
4.1	17.97
4.1	17.98
4.1	17.99
4.1	17.995
4.1	18.01
4.11	18.02
4.11	18.03
4.12	18.04
4.12	18.05
4.13	18.065
4.13	18.07
4.13	18.08
4.13	18.095
4.13	18.105
4.14	18.11
4.14	18.12
4.15	18.13
4.15	18.145
4.15	18.15
4.15	18.16
4.15	18.17
4.16	18.18
4.16	18.19
4.16	18.2
4.17	18.21
4.17	18.22
4.17	18.23
4.17	18.235
4.18	18.25
4.18	18.26
4.18	18.27
4.19	18.275
4.19	18.29
4.2	18.3
4.2	18.305
4.2	18.315
4.2	18.33
4.2	18.34
4.21	18.35
4.21	18.355
4.22	18.37
4.22	18.38
4.22	18.39
4.22	18.4
4.22	18.415
4.23	18.425
4.23	18.43
4.23	18.44
4.24	18.455
4.24	18.46
4.24	18.47
4.24	18.48
4.25	18.495
4.25	18.5
4.26	18.51
4.26	18.52
4.26	18.53
4.27	18.54
4.27	18.545
4.27	18.555
4.27	18.57
4.27	18.58
4.28	18.585
4.28	18.6
4.29	18.61
4.29	18.62
4.29	18.625
4.29	18.635
4.29	18.65
4.3	18.66
4.3	18.665
4.31	18.675
4.31	18.69
4.31	18.7
4.31	18.71
4.31	18.715
4.32	18.73
4.32	18.74
4.33	18.745
4.33	18.755
4.33	18.77
4.34	18.78
4.34	18.79
4.34	18.795
4.34	18.81
4.35	18.82
4.35	18.825
4.35	18.835
4.36	18.85
4.36	18.86
4.36	18.865
4.36	18.875
4.37	18.885
4.37	18.895
4.37	18.905
4.38	18.915
4.38	18.925
4.38	18.935
4.38	18.945
4.38	18.95
4.39	18.965
4.39	18.975
4.4	18.985
4.4	18.99
4.4	19.005
4.41	19.015
4.41	19.025
4.41	19.035
4.41	19.045
4.42	19.06
4.42	19.065
4.43	19.075
4.43	19.085
4.43	19.1
4.43	19.11
4.43	19.115
4.44	19.13
4.44	19.14
4.44	19.15
4.45	19.155
4.45	19.17
4.45	19.18
4.45	19.185
4.46	19.195
4.46	19.21
4.47	19.22
4.47	19.225
4.47	19.235
4.48	19.245
4.48	19.26
4.48	19.265
4.48	19.27
4.48	19.285
4.49	19.295
4.49	19.305
4.5	19.31
4.5	19.32
4.5	19.335
4.5	19.345
4.51	19.35
4.51	19.365
4.51	19.375
4.52	19.385
4.52	19.395
4.52	19.405
4.52	19.415
4.53	19.425
4.53	19.435
4.54	19.45
4.54	19.46
4.54	19.47
4.55	19.475
4.55	19.49
4.55	19.5
4.55	19.505
4.56	19.515
4.56	19.53
4.57	19.54
4.57	19.545
4.57	19.555
4.57	19.57
4.57	19.58
4.58	19.585
4.58	19.595
4.58	19.605
4.59	19.615
4.59	19.625
4.59	19.63
4.59	19.645
4.6	19.655
4.6	19.665
4.61	19.67
4.61	19.685
4.61	19.695
4.62	19.705
4.62	19.715
4.62	19.725
4.62	19.735
4.63	19.745
4.63	19.755
4.64	19.765
4.64	19.78
4.64	19.785
4.64	19.795
4.64	19.81
4.65	19.82
4.65	19.825
4.66	19.835
4.66	19.845
4.66	19.86
4.66	19.865
4.66	19.875
4.67	19.885
4.68	19.9
4.68	19.905
4.68	19.915
4.69	19.925
4.69	19.935
4.69	19.94
4.69	19.95
4.69	19.96
4.7	19.975
4.71	19.98
4.71	19.99
4.71	20.005
4.71	20.015
4.71	20.02
4.72	20.03
4.72	20.045
4.73	20.055
4.73	20.065
4.73	20.075
4.73	20.085
4.74	20.1
4.74	20.105
4.75	20.115
4.75	20.125
4.75	20.14
4.76	20.145
4.76	20.155
4.76	20.165
4.76	20.175
4.77	20.185
4.77	20.19
4.78	20.205
4.78	20.215
4.78	20.225
4.78	20.23
4.79	20.245
4.79	20.255
4.79	20.26
4.8	20.27
4.8	20.28
4.8	20.29
4.8	20.3
4.81	20.31
4.81	20.32
4.82	20.335
4.82	20.34
4.83	20.35
4.83	20.36
4.83	20.375
4.83	20.38
4.84	20.39
4.84	20.405
4.85	20.415
4.85	20.42
4.85	20.43
4.85	20.44
4.86	20.455
4.86	20.465
4.87	20.47
4.87	20.485
4.87	20.495
4.87	20.5
4.87	20.51
4.88	20.52
4.89	20.53
4.89	20.54
4.89	20.55
4.9	20.56
4.9	20.57
4.9	20.58
4.9	20.59
4.91	20.6
4.91	20.61
4.92	20.62
4.92	20.625
4.92	20.64
4.93	20.65
4.93	20.66
4.93	20.665
4.94	20.68
4.94	20.69
4.94	20.7
4.94	20.71
4.95	20.725
4.96	20.735
4.96	20.74
4.96	20.75
4.97	20.765
4.97	20.775
4.97	20.785
4.98	20.795
4.98	20.805
4.99	20.82
4.99	20.825
4.99	20.835
4.99	20.845
5	20.86
5	20.865
5.01	20.875
5.01	20.885
5.01	20.895
5.01	20.905
5.02	20.91
5.02	20.925
5.03	20.935
5.03	20.94
5.04	20.95
5.04	20.96
5.04	20.97
5.04	20.98
5.05	20.99
5.05	21
5.06	21.015
5.06	21.02
5.06	21.03
5.07	21.045
5.07	21.055
5.08	21.065
5.08	21.07
5.08	21.085
5.08	21.095
5.09	21.105
5.1	21.11
5.1	21.125
5.1	21.135
5.11	21.145
5.11	21.15
5.11	21.16
5.12	21.175
5.12	21.18
5.13	21.19
5.13	21.205
5.13	21.215
5.13	21.22
5.14	21.225
5.14	21.24
5.15	21.25
5.15	21.255
5.15	21.265
5.16	21.28
5.16	21.29
5.17	21.3
5.17	21.305
5.18	21.32
5.18	21.33
5.18	21.34
5.19	21.345
5.19	21.36
5.2	21.37
5.2	21.38
5.2	21.39
5.21	21.4
5.21	21.415
5.21	21.42
5.22	21.43
5.22	21.445
5.22	21.455
5.23	21.465
5.24	21.47
5.24	21.485
5.25	21.495
5.25	21.505
5.25	21.515
5.25	21.525
5.26	21.535
5.26	21.545
5.27	21.55
5.27	21.565
5.27	21.575
5.28	21.58
5.28	21.585
5.29	21.595
5.29	21.61
5.29	21.62
5.3	21.625
5.3	21.64
5.31	21.65
5.31	21.655
5.32	21.665
5.32	21.68
5.32	21.69
5.33	21.7
5.33	21.705
5.34	21.72
5.34	21.73
5.34	21.74
5.35	21.745
5.35	21.76
5.36	21.77
5.36	21.78
5.36	21.79
5.37	21.8
5.38	21.81
5.38	21.82
5.39	21.83
5.39	21.84
5.39	21.855
5.39	21.86
5.4	21.865
5.41	21.88
5.41	21.89
5.41	21.895
5.42	21.905
5.42	21.915
5.43	21.93
5.43	21.935
5.43	21.945
5.44	21.96
5.44	21.97
5.45	21.98
5.45	21.99
5.46	22
5.46	22.01
5.46	22.02
5.47	22.025
5.48	22.04
5.48	22.055
5.48	22.06
5.49	22.07
5.49	22.08
5.5	22.095
5.5	22.1
5.5	22.11
5.51	22.125
5.52	22.135
5.52	22.14
5.53	22.145
5.53	22.16
5.53	22.17
5.53	22.175
5.54	22.18
5.55	22.195
5.55	22.205
5.55	22.215
5.56	22.22
5.56	22.235
5.57	22.245
5.57	22.255
5.57	22.26
5.58	22.275
5.59	22.29
5.59	22.295
5.6	22.305
5.6	22.32
5.6	22.33
5.61	22.335
5.62	22.345
5.62	22.355
[truncated: 617 more rows]

## Sheet: PEF
	E-L0		E-L1		E-L3
0	0	0	0	0	0
0.09367	1.505	0.09667	0.294	0.12167	1.316
0.24767	1.72	0.25333	0.783	0.322	3.408
0.35267	1.985	0.36333	1.101	0.45833	4.783
0.46467	2.605	0.48	2.321	0.604	6.206
0.53467	2.92	0.55	3.069	0.695	7.073
0.60467	3.23	0.62333	3.807	0.786	7.922
0.64667	3.53	0.66667	4.244	0.84067	8.424
0.64667	2.945	0.66667	4.244	0.84067	8.424
0.64667	2.94	0.66667	4.244	0.84067	8.424
0.64667	2.93	0.66667	4.244	0.84067	8.424
0.64667	2.925	0.66667	4.244	0.84067	8.424
0.64667	2.925	0.66667	4.244	0.84067	8.424
0.64667	2.92	0.66667	4.244	0.84067	8.424
0.64667	2.915	0.66667	4.244	0.84067	8.424
0.64667	2.915	0.66667	4.244	0.84067	8.424
0.64667	2.91	0.66667	4.244	0.84067	8.424
0.64667	2.91	0.66667	4.244	0.84067	8.424
0.64667	2.905	0.66667	4.244	0.84067	8.424
0.88467	5.245	0.90667	6.646	1.15	11.155
0.89167	5.295	0.91667	6.715	1.159	11.233
0.89867	5.375	0.92333	6.783	1.16833	11.31
0.90567	5.435	0.93	6.851	1.17733	11.388
0.91267	5.5	0.94	6.92	1.18633	11.465
0.91967	5.56	0.94333	6.989	1.19567	11.542
0.92667	5.625	0.95	7.057	1.20467	11.618
0.93367	5.69	0.96	7.124	1.21367	11.695
0.94067	5.755	0.96667	7.194	1.223	11.771
0.94767	5.8	0.97667	7.261	1.232	11.848
0.95467	5.875	0.98	7.328	1.241	11.924
0.96167	5.935	0.98667	7.396	1.25033	12
0.96867	5.995	0.99667	7.464	1.25933	12.076
0.97567	6.045	1.00333	7.531	1.26833	12.151
0.98267	6.125	1.01	7.599	1.27733	12.227
0.98967	6.175	1.01667	7.665	1.28667	12.302
0.99667	6.245	1.02333	7.734	1.29567	12.377
1.00367	6.285	1.03	7.8	1.30467	12.452
1.01067	6.37	1.04	7.867	1.314	12.527
1.01767	6.42	1.04667	7.934	1.323	12.602
1.02467	6.49	1.05333	8.001	1.332	12.677
1.03167	6.54	1.06	8.067	1.34133	12.751
1.03867	6.61	1.06667	8.134	1.35033	12.826
1.04567	6.675	1.07333	8.2	1.35933	12.9
1.05267	6.73	1.08333	8.267	1.36833	12.974
1.05967	6.795	1.09	8.332	1.37767	13.048
1.06667	6.86	1.09333	8.4	1.38667	13.121
1.07367	6.915	1.10333	8.465	1.39567	13.195
1.08067	6.98	1.11	8.531	1.405	13.268
1.08767	7.035	1.11667	8.598	1.414	13.341
1.09467	7.1	1.12667	8.662	1.423	13.414
1.10167	7.165	1.13	8.729	1.43233	13.487
1.10867	7.235	1.13667	8.794	1.44133	13.56
1.11567	7.28	1.14667	8.86	1.45033	13.633
1.12267	7.36	1.15333	8.924	1.45933	13.705
1.12267	7.355	1.15333	8.924	1.45933	13.705
1.12267	7.34	1.15333	8.924	1.45933	13.705
1.12267	7.33	1.15333	8.924	1.45933	13.705
1.12267	7.32	1.15333	8.924	1.45933	13.705
1.12267	7.315	1.15333	8.924	1.45933	13.705
1.12267	7.3	1.15333	8.924	1.45933	13.705
1.12267	7.29	1.15333	8.924	1.45933	13.705
1.12967	7.42	1.16	8.99	1.46867	13.778
1.12967	7.41	1.16	8.99	1.46867	13.778
1.12967	7.4	1.16	8.99	1.46867	13.778
1.12967	7.395	1.16	8.99	1.46867	13.778
1.12967	7.38	1.16	8.99	1.46867	13.778
1.12967	7.37	1.16	8.99	1.46867	13.778
1.13667	7.49	1.17	9.055	1.47767	13.85
1.13667	7.48	1.17	9.055	1.47767	13.85
1.13667	7.47	1.17	9.055	1.47767	13.85
1.13667	7.46	1.17	9.055	1.47767	13.85
1.13667	7.45	1.17	9.055	1.47767	13.85
1.13667	7.44	1.17	9.055	1.47767	13.85
1.13667	7.43	1.17	9.055	1.47767	13.85
1.14367	7.555	1.17333	9.12	1.48667	13.922
1.14367	7.54	1.17333	9.12	1.48667	13.922
1.14367	7.53	1.17333	9.12	1.48667	13.922
1.14367	7.52	1.17333	9.12	1.48667	13.922
1.14367	7.51	1.17333	9.12	1.48667	13.922
1.14367	7.5	1.17333	9.12	1.48667	13.922
1.15067	7.62	1.18333	9.185	1.496	13.994
1.15067	7.61	1.18333	9.185	1.496	13.994
1.15067	7.6	1.18333	9.185	1.496	13.994
1.15067	7.595	1.18333	9.185	1.496	13.994
1.15067	7.58	1.18333	9.185	1.496	13.994
1.15067	7.57	1.18333	9.185	1.496	13.994
1.15067	7.56	1.18333	9.185	1.496	13.994
1.15767	7.69	1.19	9.25	1.505	14.066
1.15767	7.68	1.19	9.25	1.505	14.066
1.15767	7.675	1.19	9.25	1.505	14.066
1.15767	7.66	1.19	9.25	1.505	14.066
1.15767	7.65	1.19	9.25	1.505	14.066
1.15767	7.64	1.19	9.25	1.505	14.066
1.15767	7.635	1.19	9.25	1.505	14.066
1.16467	7.755	1.19667	9.314	1.514	14.137
1.16467	7.74	1.19667	9.314	1.514	14.137
1.16467	7.73	1.19667	9.314	1.514	14.137
1.16467	7.725	1.19667	9.314	1.514	14.137
1.16467	7.715	1.19667	9.314	1.514	14.137
1.16467	7.7	1.19667	9.314	1.514	14.137
1.17167	7.81	1.20667	9.38	1.52333	14.209
1.17167	7.805	1.20667	9.38	1.52333	14.209
1.17167	7.795	1.20667	9.38	1.52333	14.209
1.17167	7.78	1.20667	9.38	1.52333	14.209
1.17167	7.77	1.20667	9.38	1.52333	14.209
1.17167	7.765	1.20667	9.38	1.52333	14.209
1.17867	7.89	1.21	9.444	1.53233	14.28
1.17867	7.88	1.21	9.444	1.53233	14.28
1.17867	7.875	1.21	9.444	1.53233	14.28
1.17867	7.86	1.21	9.444	1.53233	14.28
1.17867	7.85	1.21	9.444	1.53233	14.28
1.17867	7.84	1.21	9.444	1.53233	14.28
1.17867	7.835	1.21	9.444	1.53233	14.28
1.17867	7.82	1.21	9.444	1.53233	14.28
1.18567	7.96	1.21667	9.509	1.54133	14.351
1.18567	7.95	1.21667	9.509	1.54133	14.351
1.18567	7.94	1.21667	9.509	1.54133	14.351
1.18567	7.93	1.21667	9.509	1.54133	14.351
1.18567	7.92	1.21667	9.509	1.54133	14.351
1.18567	7.91	1.21667	9.509	1.54133	14.351
1.18567	7.9	1.21667	9.509	1.54133	14.351
1.19267	8.03	1.22667	9.572	1.55033	14.422
1.19267	8.015	1.22667	9.572	1.55033	14.422
1.19267	8.005	1.22667	9.572	1.55033	14.422
1.19267	7.995	1.22667	9.572	1.55033	14.422
1.19267	7.99	1.22667	9.572	1.55033	14.422
1.19267	7.975	1.22667	9.572	1.55033	14.422
1.19267	7.965	1.22667	9.572	1.55033	14.422
1.19967	8.085	1.23333	9.637	1.55967	14.493
1.19967	8.08	1.23333	9.637	1.55967	14.493
1.19967	8.07	1.23333	9.637	1.55967	14.493
1.19967	8.055	1.23333	9.637	1.55967	14.493
1.19967	8.045	1.23333	9.637	1.55967	14.493
1.19967	8.04	1.23333	9.637	1.55967	14.493
1.20667	8.16	1.24	9.7	1.56867	14.564
1.20667	8.155	1.24	9.7	1.56867	14.564
1.20667	8.14	1.24	9.7	1.56867	14.564
1.20667	8.125	1.24	9.7	1.56867	14.564
1.20667	8.12	1.24	9.7	1.56867	14.564
1.20667	8.11	1.24	9.7	1.56867	14.564
1.20667	8.1	1.24	9.7	1.56867	14.564
1.21367	8.235	1.24667	9.765	1.57767	14.634
1.21367	8.22	1.24667	9.765	1.57767	14.634
1.21367	8.21	1.24667	9.765	1.57767	14.634
1.21367	8.2	1.24667	9.765	1.57767	14.634
1.21367	8.195	1.24667	9.765	1.57767	14.634
1.21367	8.18	1.24667	9.765	1.57767	14.634
1.21367	8.165	1.24667	9.765	1.57767	14.634
1.22067	8.3	1.25333	9.828	1.587	14.705
1.22067	8.29	1.25333	9.828	1.587	14.705
1.22067	8.28	1.25333	9.828	1.587	14.705
1.22067	8.275	1.25333	9.828	1.587	14.705
1.22067	8.26	1.25333	9.828	1.587	14.705
1.22067	8.25	1.25333	9.828	1.587	14.705
1.22067	8.24	1.25333	9.828	1.587	14.705
1.22767	8.36	1.26	9.892	1.596	14.775
1.22767	8.355	1.26	9.892	1.596	14.775
1.22767	8.34	1.26	9.892	1.596	14.775
1.22767	8.33	1.26	9.892	1.596	14.775
1.22767	8.325	1.26	9.892	1.596	14.775
1.22767	8.315	1.26	9.892	1.596	14.775
1.23467	8.44	1.27	9.957	1.605	14.845
1.23467	8.43	1.27	9.957	1.605	14.845
1.23467	8.42	1.27	9.957	1.605	14.845
1.23467	8.41	1.27	9.957	1.605	14.845
1.23467	8.4	1.27	9.957	1.605	14.845
1.23467	8.395	1.27	9.957	1.605	14.845
1.23467	8.38	1.27	9.957	1.605	14.845
1.23467	8.37	1.27	9.957	1.605	14.845
1.24167	8.51	1.27667	10.019	1.61433	14.915
1.24167	8.5	1.27667	10.019	1.61433	14.915
1.24167	8.49	1.27667	10.019	1.61433	14.915
1.24167	8.48	1.27667	10.019	1.61433	14.915
1.24167	8.47	1.27667	10.019	1.61433	14.915
1.24167	8.46	1.27667	10.019	1.61433	14.915
1.24167	8.45	1.27667	10.019	1.61433	14.915
1.24867	8.58	1.28333	10.083	1.62333	14.985
1.24867	8.57	1.28333	10.083	1.62333	14.985
1.24867	8.56	1.28333	10.083	1.62333	14.985
1.24867	8.555	1.28333	10.083	1.62333	14.985
1.24867	8.54	1.28333	10.083	1.62333	14.985
1.24867	8.53	1.28333	10.083	1.62333	14.985
1.24867	8.52	1.28333	10.083	1.62333	14.985
1.25567	8.64	1.29	10.146	1.63233	15.055
1.25567	8.635	1.29	10.146	1.63233	15.055
1.25567	8.62	1.29	10.146	1.63233	15.055
1.25567	8.61	1.29	10.146	1.63233	15.055
1.25567	8.6	1.29	10.146	1.63233	15.055
1.25567	8.59	1.29	10.146	1.63233	15.055
1.26267	8.72	1.29667	10.21	1.64133	15.124
1.26267	8.715	1.29667	10.21	1.64133	15.124
1.26267	8.7	1.29667	10.21	1.64133	15.124
1.26267	8.69	1.29667	10.21	1.64133	15.124
1.26267	8.68	1.29667	10.21	1.64133	15.124
1.26267	8.675	1.29667	10.21	1.64133	15.124
1.26267	8.66	1.29667	10.21	1.64133	15.124
1.26267	8.65	1.29667	10.21	1.64133	15.124
1.26967	8.795	1.30333	10.273	1.65067	15.194
1.26967	8.785	1.30333	10.273	1.65067	15.194
1.26967	8.77	1.30333	10.273	1.65067	15.194
1.26967	8.765	1.30333	10.273	1.65067	15.194
1.26967	8.755	1.30333	10.273	1.65067	15.194
1.26967	8.74	1.30333	10.273	1.65067	15.194
1.26967	8.73	1.30333	10.273	1.65067	15.194
1.27667	8.86	1.31333	10.336	1.65967	15.263
1.27667	8.85	1.31333	10.336	1.65967	15.263
1.27667	8.84	1.31333	10.336	1.65967	15.263
1.27667	8.835	1.31333	10.336	1.65967	15.263
1.27667	8.82	1.31333	10.336	1.65967	15.263
1.27667	8.81	1.31333	10.336	1.65967	15.263
1.27667	8.805	1.31333	10.336	1.65967	15.263
1.28367	8.92	1.32	10.399	1.66867	15.332
1.28367	8.915	1.32	10.399	1.66867	15.332
1.28367	8.9	1.32	10.399	1.66867	15.332
1.28367	8.89	1.32	10.399	1.66867	15.332
1.28367	8.88	1.32	10.399	1.66867	15.332
1.28367	8.875	1.32	10.399	1.66867	15.332
1.29067	9	1.32333	10.462	1.678	15.401
1.29067	8.99	1.32333	10.462	1.678	15.401
1.29067	8.975	1.32333	10.462	1.678	15.401
1.29067	8.965	1.32333	10.462	1.678	15.401
1.29067	8.96	1.32333	10.462	1.678	15.401
1.29067	8.95	1.32333	10.462	1.678	15.401
1.29067	8.94	1.32333	10.462	1.678	15.401
1.29067	8.925	1.32333	10.462	1.678	15.401
1.29767	9.07	1.33333	10.525	1.687	15.47
1.29767	9.055	1.33333	10.525	1.687	15.47
1.29767	9.045	1.33333	10.525	1.687	15.47
1.29767	9.04	1.33333	10.525	1.687	15.47
1.29767	9.03	1.33333	10.525	1.687	15.47
1.29767	9.015	1.33333	10.525	1.687	15.47
1.29767	9.005	1.33333	10.525	1.687	15.47
1.30467	9.135	1.34	10.588	1.696	15.539
1.30467	9.125	1.34	10.588	1.696	15.539
1.30467	9.12	1.34	10.588	1.696	15.539
1.30467	9.11	1.34	10.588	1.696	15.539
1.30467	9.095	1.34	10.588	1.696	15.539
1.30467	9.085	1.34	10.588	1.696	15.539
1.30467	9.08	1.34	10.588	1.696	15.539
1.31167	9.2	1.34667	10.65	1.70533	15.608
1.31167	9.19	1.34667	10.65	1.70533	15.608
1.31167	9.175	1.34667	10.65	1.70533	15.608
1.31167	9.165	1.34667	10.65	1.70533	15.608
1.31167	9.16	1.34667	10.65	1.70533	15.608
1.31167	9.15	1.34667	10.65	1.70533	15.608
1.31867	9.29	1.35667	10.713	1.71433	15.676
1.31867	9.28	1.35667	10.713	1.71433	15.676
1.31867	9.27	1.35667	10.713	1.71433	15.676
1.31867	9.26	1.35667	10.713	1.71433	15.676
1.31867	9.25	1.35667	10.713	1.71433	15.676
1.31867	9.24	1.35667	10.713	1.71433	15.676
1.31867	9.23	1.35667	10.713	1.71433	15.676
1.31867	9.22	1.35667	10.713	1.71433	15.676
1.31867	9.205	1.35667	10.713	1.71433	15.676
1.32567	9.355	1.36	10.775	1.72333	15.744
1.32567	9.34	1.36	10.775	1.72333	15.744
1.32567	9.33	1.36	10.775	1.72333	15.744
1.32567	9.32	1.36	10.775	1.72333	15.744
1.32567	9.31	1.36	10.775	1.72333	15.744
1.32567	9.3	1.36	10.775	1.72333	15.744
1.33267	9.42	1.37	10.837	1.73233	15.812
1.33267	9.405	1.37	10.837	1.73233	15.812
1.33267	9.4	1.37	10.837	1.73233	15.812
1.33267	9.39	1.37	10.837	1.73233	15.812
1.33267	9.375	1.37	10.837	1.73233	15.812
1.33267	9.37	1.37	10.837	1.73233	15.812
1.33267	9.36	1.37	10.837	1.73233	15.812
1.33967	9.48	1.37667	10.901	1.74167	15.88
1.33967	9.47	1.37667	10.901	1.74167	15.88
1.33967	9.46	1.37667	10.901	1.74167	15.88
1.33967	9.445	1.37667	10.901	1.74167	15.88
1.33967	9.44	1.37667	10.901	1.74167	15.88
1.33967	9.43	1.37667	10.901	1.74167	15.88
1.34667	9.56	1.38333	10.961	1.75067	15.948
1.34667	9.55	1.38333	10.961	1.75067	15.948
1.34667	9.54	1.38333	10.961	1.75067	15.948
1.34667	9.525	1.38333	10.961	1.75067	15.948
1.34667	9.52	1.38333	10.961	1.75067	15.948
1.34667	9.51	1.38333	10.961	1.75067	15.948
1.34667	9.5	1.38333	10.961	1.75067	15.948
1.34667	9.485	1.38333	10.961	1.75067	15.948
1.35367	9.635	1.39333	11.023	1.75967	16.016
1.35367	9.62	1.39333	11.023	1.75967	16.016
1.35367	9.61	1.39333	11.023	1.75967	16.016
1.35367	9.6	1.39333	11.023	1.75967	16.016
1.35367	9.59	1.39333	11.023	1.75967	16.016
1.35367	9.58	1.39333	11.023	1.75967	16.016
1.35367	9.57	1.39333	11.023	1.75967	16.016
1.36067	9.7	1.4	11.087	1.769	16.084
1.36067	9.69	1.4	11.087	1.769	16.084
1.36067	9.68	1.4	11.087	1.769	16.084
1.36067	9.675	1.4	11.087	1.769	16.084
1.36067	9.66	1.4	11.087	1.769	16.084
1.36067	9.65	1.4	11.087	1.769	16.084
1.36067	9.64	1.4	11.087	1.769	16.084
1.36767	9.765	1.40333	11.147	1.778	16.151
1.36767	9.755	1.40333	11.147	1.778	16.151
1.36767	9.74	1.40333	11.147	1.778	16.151
1.36767	9.73	1.40333	11.147	1.778	16.151
1.36767	9.725	1.40333	11.147	1.778	16.151
1.36767	9.715	1.40333	11.147	1.778	16.151
1.37467	9.84	1.41333	11.21	1.787	16.218
1.37467	9.835	1.41333	11.21	1.787	16.218
1.37467	9.82	1.41333	11.21	1.787	16.218
1.37467	9.81	1.41333	11.21	1.787	16.218
1.37467	9.805	1.41333	11.21	1.787	16.218
1.37467	9.795	1.41333	11.21	1.787	16.218
1.37467	9.78	1.41333	11.21	1.787	16.218
1.37467	9.77	1.41333	11.21	1.787	16.218
1.38167	9.91	1.42	11.272	1.79633	16.286
1.38167	9.9	1.42	11.272	1.79633	16.286
1.38167	9.89	1.42	11.272	1.79633	16.286
1.38167	9.88	1.42	11.272	1.79633	16.286
1.38167	9.875	1.42	11.272	1.79633	16.286
1.38167	9.86	1.42	11.272	1.79633	16.286
1.38167	9.85	1.42	11.272	1.79633	16.286
1.38867	9.99	1.42667	11.331	1.80533	16.353
1.38867	9.975	1.42667	11.331	1.80533	16.353
1.38867	9.965	1.42667	11.331	1.80533	16.353
1.38867	9.96	1.42667	11.331	1.80533	16.353
1.38867	9.95	1.42667	11.331	1.80533	16.353
1.38867	9.94	1.42667	11.331	1.80533	16.353
1.38867	9.93	1.42667	11.331	1.80533	16.353
1.38867	9.92	1.42667	11.331	1.80533	16.353
1.39567	10.045	1.43667	11.394	1.81433	16.419
1.39567	10.04	1.43667	11.394	1.81433	16.419
1.39567	10.03	1.43667	11.394	1.81433	16.419
1.39567	10.015	1.43667	11.394	1.81433	16.419
1.39567	10.005	1.43667	11.394	1.81433	16.419
1.39567	10	1.43667	11.394	1.81433	16.419
1.40267	10.125	1.44	11.455	1.82333	16.486
1.40267	10.12	1.44	11.455	1.82333	16.486
1.40267	10.11	1.44	11.455	1.82333	16.486
1.40267	10.095	1.44	11.455	1.82333	16.486
1.40267	10.085	1.44	11.455	1.82333	16.486
1.40267	10.08	1.44	11.455	1.82333	16.486
1.40267	10.07	1.44	11.455	1.82333	16.486
1.40267	10.055	1.44	11.455	1.82333	16.486
1.40967	10.19	1.44667	11.516	1.83267	16.553
1.40967	10.18	1.44667	11.516	1.83267	16.553
1.40967	10.17	1.44667	11.516	1.83267	16.553
1.40967	10.16	1.44667	11.516	1.83267	16.553
1.40967	10.15	1.44667	11.516	1.83267	16.553
1.40967	10.14	1.44667	11.516	1.83267	16.553
1.41667	10.275	1.45667	11.577	1.84167	16.619
1.41667	10.26	1.45667	11.577	1.84167	16.619
1.41667	10.25	1.45667	11.577	1.84167	16.619
1.41667	10.24	1.45667	11.577	1.84167	16.619
1.41667	10.23	1.45667	11.577	1.84167	16.619
1.41667	10.22	1.45667	11.577	1.84167	16.619
1.41667	10.21	1.45667	11.577	1.84167	16.619
1.41667	10.2	1.45667	11.577	1.84167	16.619
1.42367	10.33	1.46333	11.64	1.85067	16.686
1.42367	10.32	1.46333	11.64	1.85067	16.686
1.42367	10.315	1.46333	11.64	1.85067	16.686
1.42367	10.3	1.46333	11.64	1.85067	16.686
1.42367	10.29	1.46333	11.64	1.85067	16.686
1.42367	10.28	1.46333	11.64	1.85067	16.686
1.43067	10.405	1.47	11.699	1.86	16.752
1.43067	10.4	1.47	11.699	1.86	16.752
1.43067	10.39	1.47	11.699	1.86	16.752
1.43067	10.38	1.47	11.699	1.86	16.752
1.43067	10.365	1.47	11.699	1.86	16.752
1.43067	10.36	1.47	11.699	1.86	16.752
1.43067	10.35	1.47	11.699	1.86	16.752
1.43067	10.34	1.47	11.699	1.86	16.752
1.43767	10.48	1.47667	11.76	1.869	16.818
1.43767	10.47	1.47667	11.76	1.869	16.818
1.43767	10.455	1.47667	11.76	1.869	16.818
1.43767	10.445	1.47667	11.76	1.869	16.818
1.43767	10.44	1.47667	11.76	1.869	16.818
1.43767	10.43	1.47667	11.76	1.869	16.818
1.43767	10.415	1.47667	11.76	1.869	16.818
1.44467	10.56	1.48333	11.822	1.878	16.884
1.44467	10.55	1.48333	11.822	1.878	16.884
1.44467	10.535	1.48333	11.822	1.878	16.884
1.44467	10.525	1.48333	11.822	1.878	16.884
1.44467	10.515	1.48333	11.822	1.878	16.884
1.44467	10.51	1.48333	11.822	1.878	16.884
1.44467	10.495	1.48333	11.822	1.878	16.884
1.44467	10.485	1.48333	11.822	1.878	16.884
1.45167	10.605	1.49	11.881	1.88733	16.95
1.45167	10.6	1.49	11.881	1.88733	16.95
1.45167	10.59	1.49	11.881	1.88733	16.95
1.45167	10.58	1.49	11.881	1.88733	16.95
1.45167	10.565	1.49	11.881	1.88733	16.95
1.45867	10.7	1.5	11.942	1.89633	17.015
1.45867	10.69	1.5	11.942	1.89633	17.015
1.45867	10.68	1.5	11.942	1.89633	17.015
1.45867	10.675	1.5	11.942	1.89633	17.015
1.45867	10.66	1.5	11.942	1.89633	17.015
1.45867	10.645	1.5	11.942	1.89633	17.015
1.45867	10.64	1.5	11.942	1.89633	17.015
1.45867	10.63	1.5	11.942	1.89633	17.015
1.45867	10.62	1.5	11.942	1.89633	17.015
1.46567	10.77	1.50667	12.003	1.90533	17.081
1.46567	10.765	1.50667	12.003	1.90533	17.081
1.46567	10.755	1.50667	12.003	1.90533	17.081
1.46567	10.74	1.50667	12.003	1.90533	17.081
1.46567	10.73	1.50667	12.003	1.90533	17.081
1.46567	10.72	1.50667	12.003	1.90533	17.081
1.46567	10.715	1.50667	12.003	1.90533	17.081
1.47267	10.84	1.51333	12.063	1.91433	17.146
1.47267	10.835	1.51333	12.063	1.91433	17.146
1.47267	10.82	1.51333	12.063	1.91433	17.146
1.47267	10.81	1.51333	12.063	1.91433	17.146
1.47267	10.805	1.51333	12.063	1.91433	17.146
1.47267	10.795	1.51333	12.063	1.91433	17.146
1.47267	10.78	1.51333	12.063	1.91433	17.146
1.47967	10.9	1.52	12.123	1.92367	17.211
1.47967	10.89	1.52	12.123	1.92367	17.211
1.47967	10.88	1.52	12.123	1.92367	17.211
1.47967	10.875	1.52	12.123	1.92367	17.211
1.47967	10.86	1.52	12.123	1.92367	17.211
1.47967	10.85	1.52	12.123	1.92367	17.211
1.48667	10.99	1.52667	12.184	1.93267	17.276
1.48667	10.975	1.52667	12.184	1.93267	17.276
1.48667	10.965	1.52667	12.184	1.93267	17.276
1.48667	10.955	1.52667	12.184	1.93267	17.276
1.48667	10.95	1.52667	12.184	1.93267	17.276
1.48667	10.935	1.52667	12.184	1.93267	17.276
1.48667	10.925	1.52667	12.184	1.93267	17.276
1.48667	10.92	1.52667	12.184	1.93267	17.276
1.48667	10.91	1.52667	12.184	1.93267	17.276
1.49367	11.045	1.53333	12.243	1.94167	17.341
1.49367	11.035	1.53333	12.243	1.94167	17.341
1.49367	11.03	1.53333	12.243	1.94167	17.341
1.49367	11.015	1.53333	12.243	1.94167	17.341
1.49367	11.005	1.53333	12.243	1.94167	17.341
1.49367	10.995	1.53333	12.243	1.94167	17.341
1.50067	11.125	1.54333	12.304	1.951	17.406
1.50067	11.115	1.54333	12.304	1.951	17.406
1.50067	11.11	1.54333	12.304	1.951	17.406
1.50067	11.095	1.54333	12.304	1.951	17.406
1.50067	11.085	1.54333	12.304	1.951	17.406
1.50067	11.075	1.54333	12.304	1.951	17.406
1.50067	11.07	1.54333	12.304	1.951	17.406
1.50067	11.055	1.54333	12.304	1.951	17.406
1.50767	11.19	1.55	12.364	1.96	17.471
1.50767	11.18	1.55	12.364	1.96	17.471
1.50767	11.165	1.55	12.364	1.96	17.471
1.50767	11.16	1.55	12.364	1.96	17.471
1.50767	11.15	1.55	12.364	1.96	17.471
1.50767	11.135	1.55	12.364	1.96	17.471
1.51467	11.27	1.55333	12.422	1.969	17.536
1.51467	11.255	1.55333	12.422	1.969	17.536
1.51467	11.245	1.55333	12.422	1.969	17.536
1.51467	11.24	1.55333	12.422	1.969	17.536
1.51467	11.23	1.55333	12.422	1.969	17.536
1.51467	11.215	1.55333	12.422	1.969	17.536
1.51467	11.205	1.55333	12.422	1.969	17.536
1.51467	11.2	1.55333	12.422	1.969	17.536
1.52167	11.325	1.56333	12.483	1.97833	17.6
1.52167	11.32	1.56333	12.483	1.97833	17.6
1.52167	11.31	1.56333	12.483	1.97833	17.6
1.52167	11.295	1.56333	12.483	1.97833	17.6
1.52167	11.285	1.56333	12.483	1.97833	17.6
1.52167	11.28	1.56333	12.483	1.97833	17.6
1.52867	11.405	1.57	12.542	1.98733	17.664
1.52867	11.395	1.57	12.542	1.98733	17.664
1.52867	11.39	1.57	12.542	1.98733	17.664
1.52867	11.375	1.57	12.542	1.98733	17.664
1.52867	11.365	1.57	12.542	1.98733	17.664
1.52867	11.355	1.57	12.542	1.98733	17.664
1.52867	11.35	1.57	12.542	1.98733	17.664
1.52867	11.335	1.57	12.542	1.98733	17.664
1.53567	11.47	1.58	12.602	1.99633	17.728
1.53567	11.455	1.58	12.602	1.99633	17.728
1.53567	11.445	1.58	12.602	1.99633	17.728
1.53567	11.435	1.58	12.602	1.99633	17.728
1.53567	11.43	1.58	12.602	1.99633	17.728
1.53567	11.415	1.58	12.602	1.99633	17.728
1.54267	11.55	1.58667	12.661	2.00533	17.792
1.54267	11.54	1.58667	12.661	2.00533	17.792
1.54267	11.525	1.58667	12.661	2.00533	17.792
1.54267	11.52	1.58667	12.661	2.00533	17.792
1.54267	11.51	1.58667	12.661	2.00533	17.792
1.54267	11.495	1.58667	12.661	2.00533	17.792
1.54267	11.485	1.58667	12.661	2.00533	17.792
1.54267	11.48	1.58667	12.661	2.00533	17.792
1.54967	11.61	1.59	12.72	2.01467	17.856
1.54967	11.6	1.59	12.72	2.01467	17.856
1.54967	11.595	1.59	12.72	2.01467	17.856
1.54967	11.58	1.59	12.72	2.01467	17.856
1.54967	11.565	1.59	12.72	2.01467	17.856
1.54967	11.56	1.59	12.72	2.01467	17.856
1.55667	11.68	1.6	12.779	2.02367	17.92
1.55667	11.675	1.6	12.779	2.02367	17.92
1.55667	11.66	1.6	12.779	2.02367	17.92
1.55667	11.65	1.6	12.779	2.02367	17.92
1.55667	11.645	1.6	12.779	2.02367	17.92
1.55667	11.635	1.6	12.779	2.02367	17.92
1.55667	11.62	1.6	12.779	2.02367	17.92
1.56367	11.745	1.60667	12.839	2.03267	17.984
1.56367	11.73	1.60667	12.839	2.03267	17.984
1.56367	11.725	1.60667	12.839	2.03267	17.984
1.56367	11.715	1.60667	12.839	2.03267	17.984
1.56367	11.7	1.60667	12.839	2.03267	17.984
1.56367	11.69	1.60667	12.839	2.03267	17.984
1.57067	11.815	1.61333	12.898	2.042	18.047
1.57067	11.81	1.61333	12.898	2.042	18.047
1.57067	11.8	1.61333	12.898	2.042	18.047
1.57067	11.795	1.61333	12.898	2.042	18.047
1.57067	11.78	1.61333	12.898	2.042	18.047
1.57067	11.77	1.61333	12.898	2.042	18.047
1.57067	11.765	1.61333	12.898	2.042	18.047
1.57067	11.755	1.61333	12.898	2.042	18.047
1.57767	11.88	1.62333	12.958	2.051	18.111
1.57767	11.87	1.62333	12.958	2.051	18.111
1.57767	11.855	1.62333	12.958	2.051	18.111
1.57767	11.85	1.62333	12.958	2.051	18.111
1.57767	11.84	1.62333	12.958	2.051	18.111
1.57767	11.83	1.62333	12.958	2.051	18.111
1.58467	11.95	1.63	13.014	2.06	18.174
1.58467	11.935	1.63	13.014	2.06	18.174
1.58467	11.925	1.63	13.014	2.06	18.174
1.58467	11.915	1.63	13.014	2.06	18.174
1.58467	11.91	1.63	13.014	2.06	18.174
1.58467	11.895	1.63	13.014	2.06	18.174
1.58467	11.885	1.63	13.014	2.06	18.174
1.59167	12.005	1.63333	13.074	2.06933	18.237
1.59167	12	1.63333	13.074	2.06933	18.237
1.59167	11.99	1.63333	13.074	2.06933	18.237
1.59167	11.975	1.63333	13.074	2.06933	18.237
1.59167	11.965	1.63333	13.074	2.06933	18.237
1.59167	11.96	1.63333	13.074	2.06933	18.237
1.59867	12.08	1.64333	13.133	2.07833	18.3
1.59867	12.07	1.64333	13.133	2.07833	18.3
1.59867	12.06	1.64333	13.133	2.07833	18.3
1.59867	12.045	1.64333	13.133	2.07833	18.3
1.59867	12.04	1.64333	13.133	2.07833	18.3
1.59867	12.03	1.64333	13.133	2.07833	18.3
1.59867	12.015	1.64333	13.133	2.07833	18.3
1.60567	12.15	1.65	13.191	2.08733	18.363
1.60567	12.135	1.65	13.191	2.08733	18.363
1.60567	12.125	1.65	13.191	2.08733	18.363
1.60567	12.12	1.65	13.191	2.08733	18.363
1.60567	12.11	1.65	13.191	2.08733	18.363
1.60567	12.095	1.65	13.191	2.08733	18.363
1.60567	12.085	1.65	13.191	2.08733	18.363
1.61267	12.205	1.65667	13.249	2.09633	18.425
1.61267	12.2	1.65667	13.249	2.09633	18.425
1.61267	12.19	1.65667	13.249	2.09633	18.425
1.61267	12.175	1.65667	13.249	2.09633	18.425
1.61267	12.165	1.65667	13.249	2.09633	18.425
1.61267	12.16	1.65667	13.249	2.09633	18.425
1.61967	12.27	1.66667	13.309	2.10567	18.488
1.61967	12.26	1.66667	13.309	2.10567	18.488
1.61967	12.245	1.66667	13.309	2.10567	18.488
1.61967	12.24	1.66667	13.309	2.10567	18.488
1.61967	12.23	1.66667	13.309	2.10567	18.488
1.61967	12.215	1.66667	13.309	2.10567	18.488
1.62667	12.35	1.67	13.366	2.11467	18.55
1.62667	12.335	1.67	13.366	2.11467	18.55
1.62667	12.325	1.67	13.366	2.11467	18.55
1.62667	12.315	1.67	13.366	2.11467	18.55
1.62667	12.31	1.67	13.366	2.11467	18.55
1.62667	12.295	1.67	13.366	2.11467	18.55
1.62667	12.285	1.67	13.366	2.11467	18.55
1.62667	12.28	1.67	13.366	2.11467	18.55
1.63367	12.405	1.67667	13.424	2.12367	18.613
1.63367	12.395	1.67667	13.424	2.12367	18.613
1.63367	12.39	1.67667	13.424	2.12367	18.613
1.63367	12.375	1.67667	13.424	2.12367	18.613
1.63367	12.365	1.67667	13.424	2.12367	18.613
1.63367	12.355	1.67667	13.424	2.12367	18.613
1.64067	12.475	1.68667	13.482	2.133	18.675
1.64067	12.46	1.68667	13.482	2.133	18.675
1.64067	12.45	1.68667	13.482	2.133	18.675
1.64067	12.44	1.68667	13.482	2.133	18.675
1.64067	12.43	1.68667	13.482	2.133	18.675
1.64067	12.415	1.68667	13.482	2.133	18.675
1.64767	12.53	1.69333	13.541	2.142	18.737
1.64767	12.525	1.69333	13.541	2.142	18.737
1.64767	12.515	1.69333	13.541	2.142	18.737
1.64767	12.5	1.69333	13.541	2.142	18.737
1.64767	12.49	1.69333	13.541	2.142	18.737
1.64767	12.48	1.69333	13.541	2.142	18.737
1.65467	12.605	1.7	13.598	2.151	18.799
1.65467	12.6	1.7	13.598	2.151	18.799
1.65467	12.595	1.7	13.598	2.151	18.799
1.65467	12.58	1.7	13.598	2.151	18.799
1.65467	12.57	1.7	13.598	2.151	18.799
1.65467	12.56	1.7	13.598	2.151	18.799
1.65467	12.555	1.7	13.598	2.151	18.799
1.65467	12.54	1.7	13.598	2.151	18.799
1.66167	12.675	1.70667	13.656	2.16033	18.86
1.66167	12.66	1.70667	13.656	2.16033	18.86
1.66167	12.65	1.70667	13.656	2.16033	18.86
1.66167	12.64	1.70667	13.656	2.16033	18.86
1.66167	12.635	1.70667	13.656	2.16033	18.86
1.66167	12.62	1.70667	13.656	2.16033	18.86
1.66867	12.73	1.71333	13.714	2.16933	18.922
1.66867	12.72	1.71333	13.714	2.16933	18.922
1.66867	12.715	1.71333	13.714	2.16933	18.922
1.66867	12.7	1.71333	13.714	2.16933	18.922
1.66867	12.69	1.71333	13.714	2.16933	18.922
1.66867	12.685	1.71333	13.714	2.16933	18.922
1.67567	12.79	1.72	13.772	2.17833	18.984
1.67567	12.775	1.72	13.772	2.17833	18.984
1.67567	12.765	1.72	13.772	2.17833	18.984
1.67567	12.76	1.72	13.772	2.17833	18.984
1.67567	12.75	1.72	13.772	2.17833	18.984
1.67567	12.74	1.72	13.772	2.17833	18.984
1.68267	12.87	1.73	13.828	2.18733	19.045
1.68267	12.855	1.73	13.828	2.18733	19.045
1.68267	12.845	1.73	13.828	2.18733	19.045
1.68267	12.835	1.73	13.828	2.18733	19.045
1.68267	12.83	1.73	13.828	2.18733	19.045
1.68267	12.815	1.73	13.828	2.18733	19.045
1.68267	12.805	1.73	13.828	2.18733	19.045
1.68267	12.795	1.73	13.828	2.18733	19.045
1.68967	12.925	1.73667	13.886	2.19667	19.106
1.68967	12.92	1.73667	13.886	2.19667	19.106
1.68967	12.91	1.73667	13.886	2.19667	19.106
1.68967	12.895	1.73667	13.886	2.19667	19.106
1.68967	12.885	1.73667	13.886	2.19667	19.106
1.68967	12.875	1.73667	13.886	2.19667	19.106
1.69667	13	1.74333	13.943	2.20567	19.167
1.69667	12.99	1.74333	13.943	2.20567	19.167
1.69667	12.98	1.74333	13.943	2.20567	19.167
1.69667	12.97	1.74333	13.943	2.20567	19.167
1.69667	12.96	1.74333	13.943	2.20567	19.167
1.69667	12.95	1.74333	13.943	2.20567	19.167
1.69667	12.94	1.74333	13.943	2.20567	19.167
1.70367	13.045	1.75	14.001	2.21467	19.228
1.70367	13.04	1.75	14.001	2.21467	19.228
1.70367	13.03	1.75	14.001	2.21467	19.228
1.70367	13.02	1.75	14.001	2.21467	19.228
1.70367	13.005	1.75	14.001	2.21467	19.228
1.71067	13.125	1.75667	14.058	2.224	19.289
1.71067	13.12	1.75667	14.058	2.224	19.289
1.71067	13.11	1.75667	14.058	2.224	19.289
1.71067	13.1	1.75667	14.058	2.224	19.289
1.71067	13.09	1.75667	14.058	2.224	19.289
1.71067	13.08	1.75667	14.058	2.224	19.289
1.71067	13.07	1.75667	14.058	2.224	19.289
1.71067	13.055	1.75667	14.058	2.224	19.289
1.71767	13.19	1.76667	14.115	2.233	19.35
1.71767	13.18	1.76667	14.115	2.233	19.35
1.71767	13.165	1.76667	14.115	2.233	19.35
1.71767	13.16	1.76667	14.115	2.233	19.35
1.71767	13.15	1.76667	14.115	2.233	19.35
1.71767	13.14	1.76667	14.115	2.233	19.35
1.72467	13.245	1.77333	14.172	2.242	19.411
1.72467	13.235	1.77333	14.172	2.242	19.411
1.72467	13.23	1.77333	14.172	2.242	19.411
1.72467	13.215	1.77333	14.172	2.242	19.411
1.72467	13.205	1.77333	14.172	2.242	19.411
1.72467	13.2	1.77333	14.172	2.242	19.411
1.73167	13.31	1.78	14.229	2.25133	19.471
1.73167	13.295	1.78	14.229	2.25133	19.471
1.73167	13.285	1.78	14.229	2.25133	19.471
1.73167	13.28	1.78	14.229	2.25133	19.471
1.73167	13.27	1.78	14.229	2.25133	19.471
1.73167	13.255	1.78	14.229	2.25133	19.471
1.73867	13.38	1.78667	14.285	2.26033	19.532
1.73867	13.365	1.78667	14.285	2.26033	19.532
1.73867	13.36	1.78667	14.285	2.26033	19.532
1.73867	13.35	1.78667	14.285	2.26033	19.532
1.73867	13.335	1.78667	14.285	2.26033	19.532
1.73867	13.325	1.78667	14.285	2.26033	19.532
1.73867	13.32	1.78667	14.285	2.26033	19.532
1.74567	13.44	1.79333	14.342	2.26933	19.592
1.74567	13.435	1.79333	14.342	2.26933	19.592
1.74567	13.42	1.79333	14.342	2.26933	19.592
1.74567	13.41	1.79333	14.342	2.26933	19.592
1.74567	13.4	1.79333	14.342	2.26933	19.592
1.74567	13.39	1.79333	14.342	2.26933	19.592
1.75267	13.515	1.8	14.399	2.27833	19.652
1.75267	13.5	1.8	14.399	2.27833	19.652
1.75267	13.49	1.8	14.399	2.27833	19.652
1.75267	13.48	1.8	14.399	2.27833	19.652
1.75267	13.475	1.8	14.399	2.27833	19.652
1.75267	13.46	1.8	14.399	2.27833	19.652
1.75267	13.45	1.8	14.399	2.27833	19.652
1.75967	13.57	1.81	14.455	2.28767	19.712
1.75967	13.56	1.81	14.455	2.28767	19.712
1.75967	13.555	1.81	14.455	2.28767	19.712
1.75967	13.54	1.81	14.455	2.28767	19.712
1.75967	13.53	1.81	14.455	2.28767	19.712
1.75967	13.52	1.81	14.455	2.28767	19.712
1.76667	13.635	1.81667	14.511	2.29667	19.772
1.76667	13.63	1.81667	14.511	2.29667	19.772
1.76667	13.615	1.81667	14.511	2.29667	19.772
1.76667	13.605	1.81667	14.511	2.29667	19.772
1.76667	13.6	1.81667	14.511	2.29667	19.772
1.76667	13.59	1.81667	14.511	2.29667	19.772
1.76667	13.575	1.81667	14.511	2.29667	19.772
1.77367	13.695	1.82	14.567	2.30567	19.831
1.77367	13.685	1.82	14.567	2.30567	19.831
1.77367	13.68	1.82	14.567	2.30567	19.831
1.77367	13.67	1.82	14.567	2.30567	19.831
1.77367	13.655	1.82	14.567	2.30567	19.831
1.77367	13.645	1.82	14.567	2.30567	19.831
1.78067	13.765	1.83	14.624	2.315	19.891
1.78067	13.755	1.83	14.624	2.315	19.891
1.78067	13.75	1.83	14.624	2.315	19.891
1.78067	13.735	1.83	14.624	2.315	19.891
1.78067	13.725	1.83	14.624	2.315	19.891
1.78067	13.715	1.83	14.624	2.315	19.891
1.78067	13.71	1.83	14.624	2.315	19.891
1.78767	13.815	1.83667	14.681	2.324	19.95
1.78767	13.805	1.83667	14.681	2.324	19.95
1.78767	13.795	1.83667	14.681	2.324	19.95
1.78767	13.79	1.83667	14.681	2.324	19.95
1.78767	13.775	1.83667	14.681	2.324	19.95
1.79467	13.885	1.84333	14.736	2.333	20.01
1.79467	13.875	1.84333	14.736	2.333	20.01
1.79467	13.87	1.84333	14.736	2.333	20.01
1.79467	13.855	1.84333	14.736	2.333	20.01
1.79467	13.845	1.84333	14.736	2.333	20.01
1.79467	13.835	1.84333	14.736	2.333	20.01
1.79467	13.83	1.84333	14.736	2.333	20.01
1.80167	13.945	1.85333	14.792	2.34233	20.069
1.80167	13.93	1.85333	14.792	2.34233	20.069
1.80167	13.92	1.85333	14.792	2.34233	20.069
1.80167	13.915	1.85333	14.792	2.34233	20.069
1.80167	13.905	1.85333	14.792	2.34233	20.069
1.80167	13.895	1.85333	14.792	2.34233	20.069
1.80867	13.995	1.86	14.848	2.35133	20.128
1.80867	13.985	1.86	14.848	2.35133	20.128
1.80867	13.98	1.86	14.848	2.35133	20.128
1.80867	13.965	1.86	14.848	2.35133	20.128
1.80867	13.955	1.86	14.848	2.35133	20.128
1.80867	13.95	1.86	14.848	2.35133	20.128
1.81567	14.045	1.86333	14.904	2.36033	20.187
1.81567	14.035	1.86333	14.904	2.36033	20.187
1.81567	14.025	1.86333	14.904	2.36033	20.187
1.81567	14.015	1.86333	14.904	2.36033	20.187
1.81567	14.005	1.86333	14.904	2.36033	20.187
1.82267	14.12	1.87333	14.959	2.36933	20.246
1.82267	14.11	1.87333	14.959	2.36933	20.246
1.82267	14.1	1.87333	14.959	2.36933	20.246
1.82267	14.085	1.87333	14.959	2.36933	20.246
1.82267	14.075	1.87333	14.959	2.36933	20.246
1.82267	14.065	1.87333	14.959	2.36933	20.246
1.82267	14.06	1.87333	14.959	2.36933	20.246
1.82967	14.175	1.88	15.015	2.37867	20.305
1.82967	14.16	1.88	15.015	2.37867	20.305
1.82967	14.155	1.88	15.015	2.37867	20.305
1.82967	14.145	1.88	15.015	2.37867	20.305
1.82967	14.13	1.88	15.015	2.37867	20.305
1.83667	14.24	1.88667	15.071	2.38767	20.363
1.83667	14.23	1.88667	15.071	2.38767	20.363
1.83667	14.215	1.88667	15.071	2.38767	20.363
1.83667	14.205	1.88667	15.071	2.38767	20.363
1.83667	14.195	1.88667	15.071	2.38767	20.363
1.83667	14.185	1.88667	15.071	2.38767	20.363
1.84367	14.29	1.89667	15.126	2.39667	20.422
1.84367	14.28	1.89667	15.126	2.39667	20.422
1.84367	14.275	1.89667	15.126	2.39667	20.422
1.84367	14.26	1.89667	15.126	2.39667	20.422
1.84367	14.245	1.89667	15.126	2.39667	20.422
1.85067	14.365	1.9	15.182	2.406	20.48
1.85067	14.355	1.9	15.182	2.406	20.48
1.85067	14.34	1.9	15.182	2.406	20.48
1.85067	14.33	1.9	15.182	2.406	20.48
1.85067	14.325	1.9	15.182	2.406	20.48
1.85067	14.315	1.9	15.182	2.406	20.48
1.85067	14.3	1.9	15.182	2.406	20.48
1.85767	14.425	1.90667	15.236	2.415	20.538
1.85767	14.41	1.90667	15.236	2.415	20.538
1.85767	14.405	1.90667	15.236	2.415	20.538
1.85767	14.395	1.90667	15.236	2.415	20.538
1.85767	14.385	1.90667	15.236	2.415	20.538
1.85767	14.37	1.90667	15.236	2.415	20.538
1.86467	14.485	1.91667	15.291	2.424	20.596
1.86467	14.475	1.91667	15.291	2.424	20.596
1.86467	14.46	1.91667	15.291	2.424	20.596
1.86467	14.45	1.91667	15.291	2.424	20.596
1.86467	14.445	1.91667	15.291	2.424	20.596
1.86467	14.435	1.91667	15.291	2.424	20.596
1.87167	14.53	1.92333	15.347	2.43333	20.654
1.87167	14.52	1.92333	15.347	2.43333	20.654
1.87167	14.515	1.92333	15.347	2.43333	20.654
1.87167	14.5	1.92333	15.347	2.43333	20.654
1.87167	14.49	1.92333	15.347	2.43333	20.654
1.87867	14.61	1.93	15.401	2.44233	20.712
1.87867	14.605	1.93	15.401	2.44233	20.712
1.87867	14.595	1.93	15.401	2.44233	20.712
1.87867	14.58	1.93	15.401	2.44233	20.712
1.87867	14.57	1.93	15.401	2.44233	20.712
1.87867	14.56	1.93	15.401	2.44233	20.712
1.87867	14.555	1.93	15.401	2.44233	20.712
1.87867	14.54	1.93	15.401	2.44233	20.712
1.88567	14.665	1.93667	15.456	2.45133	20.77
1.88567	14.65	1.93667	15.456	2.45133	20.77
1.88567	14.645	1.93667	15.456	2.45133	20.77
1.88567	14.635	1.93667	15.456	2.45133	20.77
1.88567	14.62	1.93667	15.456	2.45133	20.77
1.89267	14.73	1.94333	15.51	2.46033	20.828
1.89267	14.725	1.94333	15.51	2.46033	20.828
1.89267	14.715	1.94333	15.51	2.46033	20.828
1.89267	14.7	1.94333	15.51	2.46033	20.828
1.89267	14.69	1.94333	15.51	2.46033	20.828
1.89267	14.685	1.94333	15.51	2.46033	20.828
1.89267	14.675	1.94333	15.51	2.46033	20.828
1.89967	14.78	1.95	15.565	2.46967	20.885
1.89967	14.77	1.95	15.565	2.46967	20.885
1.89967	14.76	1.95	15.565	2.46967	20.885
1.89967	14.755	1.95	15.565	2.46967	20.885
1.89967	14.74	1.95	15.565	2.46967	20.885
1.90667	14.86	1.96	15.62	2.47867	20.942
1.90667	14.85	1.96	15.62	2.47867	20.942
1.90667	14.84	1.96	15.62	2.47867	20.942
1.90667	14.835	1.96	15.62	2.47867	20.942
1.90667	14.82	1.96	15.62	2.47867	20.942
1.90667	14.81	1.96	15.62	2.47867	20.942
1.90667	14.8	1.96	15.62	2.47867	20.942
1.90667	14.795	1.96	15.62	2.47867	20.942
1.91367	14.92	1.96667	15.674	2.48767	21
1.91367	14.91	1.96667	15.674	2.48767	21
1.91367	14.9	1.96667	15.674	2.48767	21
1.91367	14.89	1.96667	15.674	2.48767	21
1.91367	14.88	1.96667	15.674	2.48767	21
1.91367	14.87	1.96667	15.674	2.48767	21
1.92067	14.975	1.97333	15.728	2.497	21.057
1.92067	14.965	1.97333	15.728	2.497	21.057
1.92067	14.96	1.97333	15.728	2.497	21.057
1.92067	14.95	1.97333	15.728	2.497	21.057
1.92067	14.935	1.97333	15.728	2.497	21.057
1.92067	14.925	1.97333	15.728	2.497	21.057
1.92767	15.035	1.98	15.782	2.506	21.114
1.92767	15.02	1.98	15.782	2.506	21.114
1.92767	15.005	1.98	15.782	2.506	21.114
1.92767	15	1.98	15.782	2.506	21.114
1.92767	14.99	1.98	15.782	2.506	21.114
1.93467	15.11	1.98667	15.837	2.515	21.171
1.93467	15.095	1.98667	15.837	2.515	21.171
1.93467	15.09	1.98667	15.837	2.515	21.171
1.93467	15.08	1.98667	15.837	2.515	21.171
1.93467	15.07	1.98667	15.837	2.515	21.171
1.93467	15.06	1.98667	15.837	2.515	21.171
1.93467	15.05	1.98667	15.837	2.515	21.171
1.93467	15.04	1.98667	15.837	2.515	21.171
1.94167	15.16	1.99667	15.891	2.52433	21.227
1.94167	15.155	1.99667	15.891	2.52433	21.227
1.94167	15.14	1.99667	15.891	2.52433	21.227
1.94167	15.13	1.99667	15.891	2.52433	21.227
1.94167	15.12	1.99667	15.891	2.52433	21.227
1.94867	15.23	2.00333	15.945	2.53333	21.284
1.94867	15.215	2.00333	15.945	2.53333	21.284
1.94867	15.205	2.00333	15.945	2.53333	21.284
1.94867	15.2	2.00333	15.945	2.53333	21.284
1.94867	15.19	2.00333	15.945	2.53333	21.284
1.94867	15.18	2.00333	15.945	2.53333	21.284
1.94867	15.17	2.00333	15.945	2.53333	21.284
1.95567	15.285	2.01	15.999	2.54233	21.341
1.95567	15.275	2.01	15.999	2.54233	21.341
1.95567	15.27	2.01	15.999	2.54233	21.341
1.95567	15.255	2.01	15.999	2.54233	21.341
1.95567	15.245	2.01	15.999	2.54233	21.341
1.95567	15.235	2.01	15.999	2.54233	21.341
1.96267	15.355	2.01667	16.052	2.55133	21.397
1.96267	15.345	2.01667	16.052	2.55133	21.397
1.96267	15.335	2.01667	16.052	2.55133	21.397
1.96267	15.325	2.01667	16.052	2.55133	21.397
1.96267	15.315	2.01667	16.052	2.55133	21.397
1.96267	15.305	2.01667	16.052	2.55133	21.397
1.96267	15.295	2.01667	16.052	2.55133	21.397
1.96967	15.415	2.02333	16.107	2.56067	21.453
1.96967	15.405	2.02333	16.107	2.56067	21.453
1.96967	15.395	2.02333	16.107	2.56067	21.453
1.96967	15.39	2.02333	16.107	2.56067	21.453
1.96967	15.375	2.02333	16.107	2.56067	21.453
1.96967	15.365	2.02333	16.107	2.56067	21.453
1.97667	15.485	2.03	16.161	2.56967	21.509
1.97667	15.48	2.03	16.161	2.56967	21.509
1.97667	15.47	2.03	16.161	2.56967	21.509
1.97667	15.455	2.03	16.161	2.56967	21.509
1.97667	15.445	2.03	16.161	2.56967	21.509
1.97667	15.435	2.03	16.161	2.56967	21.509
1.97667	15.43	2.03	16.161	2.56967	21.509
1.98367	15.535	2.04	16.214	2.57867	21.565
1.98367	15.525	2.04	16.214	2.57867	21.565
1.98367	15.52	2.04	16.214	2.57867	21.565
1.98367	15.51	2.04	16.214	2.57867	21.565
1.98367	15.495	2.04	16.214	2.57867	21.565
1.99067	15.605	2.04667	16.268	2.588	21.621
1.99067	15.6	2.04667	16.268	2.588	21.621
1.99067	15.59	2.04667	16.268	2.588	21.621
1.99067	15.575	2.04667	16.268	2.588	21.621
1.99067	15.565	2.04667	16.268	2.588	21.621
1.99067	15.56	2.04667	16.268	2.588	21.621
1.99067	15.55	2.04667	16.268	2.588	21.621
1.99767	15.67	2.05	16.32	2.597	21.677
1.99767	15.655	2.05	16.32	2.597	21.677
1.99767	15.645	2.05	16.32	2.597	21.677
1.99767	15.64	2.05	16.32	2.597	21.677
1.99767	15.63	2.05	16.32	2.597	21.677
1.99767	15.615	2.05	16.32	2.597	21.677
2.00467	15.735	2.06	16.373	2.606	21.733
2.00467	15.725	2.06	16.373	2.606	21.733
2.00467	15.715	2.06	16.373	2.606	21.733
2.00467	15.705	2.06	16.373	2.606	21.733
2.00467	15.695	2.06	16.373	2.606	21.733
2.00467	15.685	2.06	16.373	2.606	21.733
2.00467	15.675	2.06	16.373	2.606	21.733
2.01167	15.79	2.06667	16.427	2.61533	21.788
2.01167	15.775	2.06667	16.427	2.61533	21.788
2.01167	15.76	2.06667	16.427	2.61533	21.788
2.01167	15.755	2.06667	16.427	2.61533	21.788
2.01167	15.745	2.06667	16.427	2.61533	21.788
2.01867	15.87	2.07333	16.479	2.62433	21.844
2.01867	15.855	2.07333	16.479	2.62433	21.844
2.01867	15.845	2.07333	16.479	2.62433	21.844
2.01867	15.84	2.07333	16.479	2.62433	21.844
2.01867	15.83	2.07333	16.479	2.62433	21.844
2.01867	15.815	2.07333	16.479	2.62433	21.844
2.01867	15.805	2.07333	16.479	2.62433	21.844
2.01867	15.795	2.07333	16.479	2.62433	21.844
2.02567	15.925	2.08333	16.534	2.63333	21.899
2.02567	15.92	2.08333	16.534	2.63333	21.899
2.02567	15.91	2.08333	16.534	2.63333	21.899
2.02567	15.895	2.08333	16.534	2.63333	21.899
2.02567	15.885	2.08333	16.534	2.63333	21.899
2.02567	15.88	2.08333	16.534	2.63333	21.899
2.03267	15.99	2.09	16.587	2.64233	21.954
2.03267	15.975	2.09	16.587	2.64233	21.954
2.03267	15.965	2.09	16.587	2.64233	21.954
2.03267	15.96	2.09	16.587	2.64233	21.954
2.03267	15.95	2.09	16.587	2.64233	21.954
2.03267	15.94	2.09	16.587	2.64233	21.954
2.03967	16.045	2.09333	16.638	2.65167	22.009
2.03967	16.035	2.09333	16.638	2.65167	22.009
2.03967	16.03	2.09333	16.638	2.65167	22.009
2.03967	16.015	2.09333	16.638	2.65167	22.009
2.03967	16.005	2.09333	16.638	2.65167	22.009
2.03967	15.995	2.09333	16.638	2.65167	22.009
2.04667	16.115	2.10333	16.691	2.66067	22.064
2.04667	16.105	2.10333	16.691	2.66067	22.064
2.04667	16.095	2.10333	16.691	2.66067	22.064
2.04667	16.085	2.10333	16.691	2.66067	22.064
2.04667	16.075	2.10333	16.691	2.66067	22.064
2.04667	16.065	2.10333	16.691	2.66067	22.064
2.04667	16.055	2.10333	16.691	2.66067	22.064
2.05367	16.165	2.11	16.744	2.66967	22.119
2.05367	16.16	2.11	16.744	2.66967	22.119
2.05367	16.15	2.11	16.744	2.66967	22.119
2.05367	16.135	2.11	16.744	2.66967	22.119
2.05367	16.125	2.11	16.744	2.66967	22.119
2.06067	16.24	2.11667	16.796	2.679	22.174
2.06067	16.23	2.11667	16.796	2.679	22.174
2.06067	16.22	2.11667	16.796	2.679	22.174
2.06067	16.205	2.11667	16.796	2.679	22.174
2.06067	16.2	2.11667	16.796	2.679	22.174
2.06067	16.19	2.11667	16.796	2.679	22.174
2.06067	16.175	2.11667	16.796	2.679	22.174
2.06767	16.29	2.12667	16.849	2.688	22.228
2.06767	16.28	2.12667	16.849	2.688	22.228
2.06767	16.275	2.12667	16.849	2.688	22.228
2.06767	16.26	2.12667	16.849	2.688	22.228
2.06767	16.25	2.12667	16.849	2.688	22.228
2.07467	16.365	2.13	16.903	2.697	22.283
2.07467	16.36	2.13	16.903	2.697	22.283
2.07467	16.35	2.13	16.903	2.697	22.283
2.07467	16.34	2.13	16.903	2.697	22.283
2.07467	16.33	2.13	16.903	2.697	22.283
2.07467	16.32	2.13	16.903	2.697	22.283
2.07467	16.315	2.13	16.903	2.697	22.283
2.07467	16.3	2.13	16.903	2.697	22.283
2.08167	16.415	2.13667	16.953	2.70633	22.337
2.08167	16.405	2.13667	16.953	2.70633	22.337
2.08167	16.4	2.13667	16.953	2.70633	22.337
2.08167	16.39	2.13667	16.953	2.70633	22.337
2.08167	16.375	2.13667	16.953	2.70633	22.337
2.08867	16.485	2.14667	17.006	2.71533	22.392
2.08867	16.475	2.14667	17.006	2.71533	22.392
2.08867	16.465	2.14667	17.006	2.71533	22.392
2.08867	16.455	2.14667	17.006	2.71533	22.392
2.08867	16.445	2.14667	17.006	2.71533	22.392
2.08867	16.435	2.14667	17.006	2.71533	22.392
2.08867	16.425	2.14667	17.006	2.71533	22.392
2.09567	16.535	2.15333	17.058	2.72433	22.446
2.09567	16.525	2.15333	17.058	2.72433	22.446
2.09567	16.515	2.15333	17.058	2.72433	22.446
2.09567	16.51	2.15333	17.058	2.72433	22.446
2.09567	16.495	2.15333	17.058	2.72433	22.446
2.10267	16.61	2.16	17.11	2.73333	22.5
2.10267	16.6	2.16	17.11	2.73333	22.5
2.10267	16.59	2.16	17.11	2.73333	22.5
2.10267	16.575	2.16	17.11	2.73333	22.5
2.10267	16.57	2.16	17.11	2.73333	22.5
2.10267	16.56	2.16	17.11	2.73333	22.5
2.10267	16.55	2.16	17.11	2.73333	22.5
2.10967	16.67	2.16667	17.163	2.74267	22.554
2.10967	16.66	2.16667	17.163	2.74267	22.554
2.10967	16.645	2.16667	17.163	2.74267	22.554
2.10967	16.64	2.16667	17.163	2.74267	22.554
2.10967	16.63	2.16667	17.163	2.74267	22.554
2.10967	16.62	2.16667	17.163	2.74267	22.554
2.11667	16.725	2.17333	17.215	2.75167	22.607
2.11667	16.72	2.17333	17.215	2.75167	22.607
2.11667	16.71	2.17333	17.215	2.75167	22.607
2.11667	16.695	2.17333	17.215	2.75167	22.607
2.11667	16.685	2.17333	17.215	2.75167	22.607
2.11667	16.68	2.17333	17.215	2.75167	22.607
2.12367	16.79	2.18333	17.266	2.76067	22.661
2.12367	16.775	2.18333	17.266	2.76067	22.661
2.12367	16.765	2.18333	17.266	2.76067	22.661
2.12367	16.76	2.18333	17.266	2.76067	22.661
2.12367	16.75	2.18333	17.266	2.76067	22.661
2.12367	16.735	2.18333	17.266	2.76067	22.661
2.13067	16.855	2.19	17.317	2.77	22.715
2.13067	16.845	2.19	17.317	2.77	22.715
2.13067	16.835	2.19	17.317	2.77	22.715
2.13067	16.83	2.19	17.317	2.77	22.715
2.13067	16.81	2.19	17.317	2.77	22.715
2.13067	16.805	2.19	17.317	2.77	22.715
2.13067	16.795	2.19	17.317	2.77	22.715
2.13767	16.92	2.19667	17.369	2.779	22.768
2.13767	16.91	2.19667	17.369	2.779	22.768
2.13767	16.895	2.19667	17.369	2.779	22.768
2.13767	16.885	2.19667	17.369	2.779	22.768
2.13767	16.88	2.19667	17.369	2.779	22.768
2.13767	16.87	2.19667	17.369	2.779	22.768
2.14467	16.975	2.20333	17.421	2.788	22.821
2.14467	16.965	2.20333	17.421	2.788	22.821
2.14467	16.955	2.20333	17.421	2.788	22.821
2.14467	16.95	2.20333	17.421	2.788	22.821
2.14467	16.935	2.20333	17.421	2.788	22.821
2.14467	16.925	2.20333	17.421	2.788	22.821
2.15167	17.03	2.21	17.473	2.79733	22.875
2.15167	17.02	2.21	17.473	2.79733	22.875
2.15167	17.005	2.21	17.473	2.79733	22.875
2.15167	17	2.21	17.473	2.79733	22.875
2.15167	16.99	2.21	17.473	2.79733	22.875
2.15867	17.11	2.21667	17.524	2.80633	22.928
2.15867	17.095	2.21667	17.524	2.80633	22.928
2.15867	17.085	2.21667	17.524	2.80633	22.928
2.15867	17.08	2.21667	17.524	2.80633	22.928
2.15867	17.07	2.21667	17.524	2.80633	22.928
2.15867	17.06	2.21667	17.524	2.80633	22.928
2.15867	17.045	2.21667	17.524	2.80633	22.928
2.15867	17.04	2.21667	17.524	2.80633	22.928
2.16567	17.155	2.22667	17.575	2.81533	22.981
2.16567	17.145	2.22667	17.575	2.81533	22.981
2.16567	17.135	2.22667	17.575	2.81533	22.981
2.16567	17.125	2.22667	17.575	2.81533	22.981
2.16567	17.115	2.22667	17.575	2.81533	22.981
2.17267	17.225	2.23333	17.627	2.82433	23.034
2.17267	17.215	2.23333	17.627	2.82433	23.034
2.17267	17.2	2.23333	17.627	2.82433	23.034
2.17267	17.195	2.23333	17.627	2.82433	23.034
2.17267	17.185	2.23333	17.627	2.82433	23.034
2.17267	17.175	2.23333	17.627	2.82433	23.034
2.17267	17.16	2.23333	17.627	2.82433	23.034
2.17967	17.275	2.24	17.678	2.83367	23.086
2.17967	17.265	2.24	17.678	2.83367	23.086
2.17967	17.255	2.24	17.678	2.83367	23.086
2.17967	17.24	2.24	17.678	2.83367	23.086
2.17967	17.235	2.24	17.678	2.83367	23.086
2.18667	17.35	2.24667	17.728	2.84267	23.139
2.18667	17.335	2.24667	17.728	2.84267	23.139
2.18667	17.325	2.24667	17.728	2.84267	23.139
2.18667	17.32	2.24667	17.728	2.84267	23.139
2.18667	17.31	2.24667	17.728	2.84267	23.139
2.18667	17.29	2.24667	17.728	2.84267	23.139
2.18667	17.285	2.24667	17.728	2.84267	23.139
2.19367	17.4	2.25333	17.779	2.85167	23.192
2.19367	17.39	2.25333	17.779	2.85167	23.192
2.19367	17.375	2.25333	17.779	2.85167	23.192
2.19367	17.365	2.25333	17.779	2.85167	23.192
2.19367	17.36	2.25333	17.779	2.85167	23.192
2.20067	17.47	2.26	17.831	2.861	23.244
2.20067	17.455	2.26	17.831	2.861	23.244
2.20067	17.445	2.26	17.831	2.861	23.244
2.20067	17.44	2.26	17.831	2.861	23.244
2.20067	17.43	2.26	17.831	2.861	23.244
2.20067	17.415	2.26	17.831	2.861	23.244
2.20067	17.405	2.26	17.831	2.861	23.244
2.20767	17.515	2.27	17.882	2.87	23.296
2.20767	17.51	2.27	17.882	2.87	23.296
2.20767	17.495	2.27	17.882	2.87	23.296
2.20767	17.485	2.27	17.882	2.87	23.296
2.20767	17.475	2.27	17.882	2.87	23.296
2.21467	17.59	2.27667	17.931	2.879	23.348
2.21467	17.57	2.27667	17.931	2.879	23.348
2.21467	17.565	2.27667	17.931	2.879	23.348
2.21467	17.555	2.27667	17.931	2.879	23.348
2.21467	17.55	2.27667	17.931	2.879	23.348
2.21467	17.535	2.27667	17.931	2.879	23.348
2.21467	17.525	2.27667	17.931	2.879	23.348
2.22167	17.645	2.28	17.982	2.88833	23.401
2.22167	17.635	2.28	17.982	2.88833	23.401
2.22167	17.63	2.28	17.982	2.88833	23.401
2.22167	17.615	2.28	17.982	2.88833	23.401
2.22167	17.605	2.28	17.982	2.88833	23.401
2.22167	17.595	2.28	17.982	2.88833	23.401
2.22867	17.71	2.29	18.034	2.89733	23.452
2.22867	17.695	2.29	18.034	2.89733	23.452
2.22867	17.685	2.29	18.034	2.89733	23.452
2.22867	17.675	2.29	18.034	2.89733	23.452
2.22867	17.67	2.29	18.034	2.89733	23.452
2.22867	17.655	2.29	18.034	2.89733	23.452
2.23567	17.76	2.29667	18.083	2.90633	23.504
2.23567	17.75	2.29667	18.083	2.90633	23.504
2.23567	17.735	2.29667	18.083	2.90633	23.504
2.23567	17.725	2.29667	18.083	2.90633	23.504
2.23567	17.715	2.29667	18.083	2.90633	23.504
2.24267	17.83	2.30333	18.133	2.91533	23.556
2.24267	17.815	2.30333	18.133	2.91533	23.556
2.24267	17.805	2.30333	18.133	2.91533	23.556
2.24267	17.8	2.30333	18.133	2.91533	23.556
2.24267	17.79	2.30333	18.133	2.91533	23.556
2.24267	17.78	2.30333	18.133	2.91533	23.556
2.24267	17.765	2.30333	18.133	2.91533	23.556
2.24967	17.885	2.31333	18.183	2.92467	23.608
2.24967	17.875	2.31333	18.183	2.92467	23.608
2.24967	17.87	2.31333	18.183	2.92467	23.608
2.24967	17.855	2.31333	18.183	2.92467	23.608
2.24967	17.845	2.31333	18.183	2.92467	23.608
2.24967	17.84	2.31333	18.183	2.92467	23.608
2.25667	17.945	2.32	18.233	2.93367	23.659
2.25667	17.93	2.32	18.233	2.93367	23.659
2.25667	17.92	2.32	18.233	2.93367	23.659
2.25667	17.915	2.32	18.233	2.93367	23.659
2.25667	17.905	2.32	18.233	2.93367	23.659
2.25667	17.895	2.32	18.233	2.93367	23.659
2.26367	17.995	2.32333	18.284	2.94267	23.711
2.26367	17.985	2.32333	18.284	2.94267	23.711
2.26367	17.97	2.32333	18.284	2.94267	23.711
2.26367	17.96	2.32333	18.284	2.94267	23.711
2.26367	17.955	2.32333	18.284	2.94267	23.711
2.27067	18.065	2.33333	18.334	2.952	23.762
2.27067	18.05	2.33333	18.334	2.952	23.762
2.27067	18.04	2.33333	18.334	2.952	23.762
2.27067	18.035	2.33333	18.334	2.952	23.762
2.27067	18.025	2.33333	18.334	2.952	23.762
2.27067	18.01	2.33333	18.334	2.952	23.762
2.27067	18	2.33333	18.334	2.952	23.762
2.27767	18.12	2.34	18.385	2.961	23.813
2.27767	18.115	2.34	18.385	2.961	23.813
2.27767	18.105	2.34	18.385	2.961	23.813
2.27767	18.095	2.34	18.385	2.961	23.813
2.27767	18.08	2.34	18.385	2.961	23.813
2.27767	18.075	2.34	18.385	2.961	23.813
2.28467	18.185	2.34667	18.433	2.97	23.864
2.28467	18.175	2.34667	18.433	2.97	23.864
2.28467	18.16	2.34667	18.433	2.97	23.864
2.28467	18.155	2.34667	18.433	2.97	23.864
2.28467	18.145	2.34667	18.433	2.97	23.864
2.28467	18.135	2.34667	18.433	2.97	23.864
2.29167	18.235	2.35667	18.483	2.97933	23.915
2.29167	18.225	2.35667	18.483	2.97933	23.915
2.29167	18.215	2.35667	18.483	2.97933	23.915
2.29167	18.205	2.35667	18.483	2.97933	23.915
2.29167	18.195	2.35667	18.483	2.97933	23.915
2.29867	18.305	2.36	18.534	2.98833	23.966
2.29867	18.29	2.36	18.534	2.98833	23.966
2.29867	18.28	2.36	18.534	2.98833	23.966
2.29867	18.275	2.36	18.534	2.98833	23.966
2.29867	18.265	2.36	18.534	2.98833	23.966
2.29867	18.255	2.36	18.534	2.98833	23.966
2.29867	18.245	2.36	18.534	2.98833	23.966
2.30567	18.36	2.37	18.584	2.99733	24.017
2.30567	18.355	2.37	18.584	2.99733	24.017
2.30567	18.345	2.37	18.584	2.99733	24.017
2.30567	18.33	2.37	18.584	2.99733	24.017
2.30567	18.32	2.37	18.584	2.99733	24.017
2.30567	18.31	2.37	18.584	2.99733	24.017
2.31267	18.425	2.37667	18.631	3.00633	24.067
2.31267	18.415	2.37667	18.631	3.00633	24.067
2.31267	18.4	2.37667	18.631	3.00633	24.067
2.31267	18.395	2.37667	18.631	3.00633	24.067
2.31267	18.385	2.37667	18.631	3.00633	24.067
2.31267	18.37	2.37667	18.631	3.00633	24.067
2.31967	18.48	2.38333	18.681	3.01567	24.118
2.31967	18.47	2.38333	18.681	3.01567	24.118
2.31967	18.455	2.38333	18.681	3.01567	24.118
2.31967	18.445	2.38333	18.681	3.01567	24.118
2.31967	18.435	2.38333	18.681	3.01567	24.118
2.32667	18.545	2.39333	18.731	3.02467	24.168
2.32667	18.535	2.39333	18.731	3.02467	24.168
2.32667	18.525	2.39333	18.731	3.02467	24.168
2.32667	18.515	2.39333	18.731	3.02467	24.168
2.32667	18.51	2.39333	18.731	3.02467	24.168
2.32667	18.495	2.39333	18.731	3.02467	24.168
2.32667	18.485	2.39333	18.731	3.02467	24.168
2.33367	18.59	2.39667	18.779	3.03367	24.219
2.33367	18.585	2.39667	18.779	3.03367	24.219
2.33367	18.57	2.39667	18.779	3.03367	24.219
2.33367	18.565	2.39667	18.779	3.03367	24.219
2.33367	18.555	2.39667	18.779	3.03367	24.219
2.34067	18.66	2.40333	18.829	3.043	24.269
2.34067	18.65	2.40333	18.829	3.043	24.269
2.34067	18.635	2.40333	18.829	3.043	24.269
2.34067	18.63	2.40333	18.829	3.043	24.269
2.34067	18.625	2.40333	18.829	3.043	24.269
2.34067	18.61	2.40333	18.829	3.043	24.269
2.34067	18.6	2.40333	18.829	3.043	24.269
2.34767	18.7	2.41333	18.878	3.052	24.319
2.34767	18.69	2.41333	18.878	3.052	24.319
2.34767	18.68	2.41333	18.878	3.052	24.319
2.34767	18.67	2.41333	18.878	3.052	24.319
2.35467	18.775	2.42	18.927	3.061	24.369
2.35467	18.765	2.42	18.927	3.061	24.369
2.35467	18.755	2.42	18.927	3.061	24.369
2.35467	18.745	2.42	18.927	3.061	24.369
2.35467	18.73	2.42	18.927	3.061	24.369
2.35467	18.72	2.42	18.927	3.061	24.369
2.35467	18.71	2.42	18.927	3.061	24.369
2.36167	18.83	2.42667	18.976	3.07033	24.419
2.36167	18.815	2.42667	18.976	3.07033	24.419
2.36167	18.805	2.42667	18.976	3.07033	24.419
2.36167	18.795	2.42667	18.976	3.07033	24.419
2.36167	18.785	2.42667	18.976	3.07033	24.419
2.36867	18.885	2.43333	19.025	3.07933	24.468
2.36867	18.875	2.43333	19.025	3.07933	24.468
2.36867	18.87	2.43333	19.025	3.07933	24.468
2.36867	18.855	2.43333	19.025	3.07933	24.468
2.36867	18.845	2.43333	19.025	3.07933	24.468
2.36867	18.835	2.43333	19.025	3.07933	24.468
2.37567	18.935	2.44	19.073	3.08833	24.518
2.37567	18.925	2.44	19.073	3.08833	24.518
2.37567	18.915	2.44	19.073	3.08833	24.518
2.37567	18.905	2.44	19.073	3.08833	24.518
2.37567	18.895	2.44	19.073	3.08833	24.518
2.38267	19.005	2.44667	19.123	3.09733	24.568
2.38267	18.995	2.44667	19.123	3.09733	24.568
2.38267	18.985	2.44667	19.123	3.09733	24.568
2.38267	18.975	2.44667	19.123	3.09733	24.568
2.38267	18.965	2.44667	19.123	3.09733	24.568
2.38267	18.955	2.44667	19.123	3.09733	24.568
2.38267	18.95	2.44667	19.123	3.09733	24.568
2.38967	19.055	2.45667	19.171	3.10667	24.617
2.38967	19.045	2.45667	19.171	3.10667	24.617
2.38967	19.035	2.45667	19.171	3.10667	24.617
2.38967	19.03	2.45667	19.171	3.10667	24.617
2.38967	19.01	2.45667	19.171	3.10667	24.617
2.39667	19.115	2.46333	19.22	3.11567	24.666
2.39667	19.11	2.46333	19.22	3.11567	24.666
2.39667	19.095	2.46333	19.22	3.11567	24.666
2.39667	19.085	2.46333	19.22	3.11567	24.666
2.39667	19.075	2.46333	19.22	3.11567	24.666
2.39667	19.07	2.46333	19.22	3.11567	24.666
2.40367	19.165	2.47	19.267	3.12467	24.716
2.40367	19.16	2.47	19.267	3.12467	24.716
2.40367	19.15	2.47	19.267	3.12467	24.716
2.40367	19.135	2.47	19.267	3.12467	24.716
2.40367	19.125	2.47	19.267	3.12467	24.716
2.41067	19.23	2.47667	19.315	3.134	24.765
2.41067	19.215	2.47667	19.315	3.134	24.765
2.41067	19.205	2.47667	19.315	3.134	24.765
2.41067	19.2	2.47667	19.315	3.134	24.765
2.41067	19.19	2.47667	19.315	3.134	24.765
2.41067	19.175	2.47667	19.315	3.134	24.765
2.41767	19.28	2.48333	19.364	3.143	24.814
2.41767	19.275	2.48333	19.364	3.143	24.814
2.41767	19.27	2.48333	19.364	3.143	24.814
2.41767	19.255	2.48333	19.364	3.143	24.814
2.41767	19.245	2.48333	19.364	3.143	24.814
2.41767	19.235	2.48333	19.364	3.143	24.814
2.42467	19.345	2.49	19.412	3.152	24.863
2.42467	19.33	2.49	19.412	3.152	24.863
2.42467	19.32	2.49	19.412	3.152	24.863
2.42467	19.315	2.49	19.412	3.152	24.863
2.42467	19.305	2.49	19.412	3.152	24.863
2.42467	19.29	2.49	19.412	3.152	24.863
2.43167	19.385	2.5	19.461	3.16133	24.911
2.43167	19.37	2.5	19.461	3.16133	24.911
2.43167	19.36	2.5	19.461	3.16133	24.911
2.43167	19.35	2.5	19.461	3.16133	24.911
2.43867	19.445	2.50667	19.508	3.17033	24.96
2.43867	19.435	2.50667	19.508	3.17033	24.96
2.43867	19.425	2.50667	19.508	3.17033	24.96
2.43867	19.415	2.50667	19.508	3.17033	24.96
2.43867	19.4	2.50667	19.508	3.17033	24.96
2.43867	19.39	2.50667	19.508	3.17033	24.96
2.44567	19.51	2.51	19.556	3.17933	25.009
2.44567	19.495	2.51	19.556	3.17933	25.009
2.44567	19.485	2.51	19.556	3.17933	25.009
2.44567	19.475	2.51	19.556	3.17933	25.009
2.44567	19.47	2.51	19.556	3.17933	25.009
2.44567	19.455	2.51	19.556	3.17933	25.009
2.45267	19.555	2.52	19.604	3.18833	25.057
2.45267	19.55	2.52	19.604	3.18833	25.057
2.45267	19.535	2.52	19.604	3.18833	25.057
2.45267	19.525	2.52	19.604	3.18833	25.057
2.45267	19.515	2.52	19.604	3.18833	25.057
2.45967	19.605	2.52667	19.651	3.19767	25.106
2.45967	19.595	2.52667	19.651	3.19767	25.106
2.45967	19.585	2.52667	19.651	3.19767	25.106
2.45967	19.575	2.52667	19.651	3.19767	25.106
2.45967	19.565	2.52667	19.651	3.19767	25.106
2.46667	19.665	2.53333	19.7	3.20667	25.154
2.46667	19.65	2.53333	19.7	3.20667	25.154
2.46667	19.64	2.53333	19.7	3.20667	25.154
2.46667	19.635	2.53333	19.7	3.20667	25.154
2.46667	19.625	2.53333	19.7	3.20667	25.154
2.46667	19.61	2.53333	19.7	3.20667	25.154
2.47367	19.72	2.54333	19.747	3.21567	25.202
2.47367	19.71	2.54333	19.747	3.21567	25.202
2.47367	19.705	2.54333	19.747	3.21567	25.202
2.47367	19.69	2.54333	19.747	3.21567	25.202
2.47367	19.68	2.54333	19.747	3.21567	25.202
2.47367	19.67	2.54333	19.747	3.21567	25.202
2.48067	19.765	2.55	19.794	3.225	25.25
2.48067	19.76	2.55	19.794	3.225	25.25
2.48067	19.75	2.55	19.794	3.225	25.25
2.48067	19.745	2.55	19.794	3.225	25.25
2.48067	19.73	2.55	19.794	3.225	25.25
2.48767	19.82	2.55333	19.842	3.234	25.298
2.48767	19.805	2.55333	19.842	3.234	25.298
2.48767	19.8	2.55333	19.842	3.234	25.298
2.48767	19.79	2.55333	19.842	3.234	25.298
2.48767	19.785	2.55333	19.842	3.234	25.298
2.49467	19.88	2.56333	19.889	3.243	25.346
2.49467	19.87	2.56333	19.889	3.243	25.346
2.49467	19.865	2.56333	19.889	3.243	25.346
2.49467	19.85	2.56333	19.889	3.243	25.346
2.49467	19.84	2.56333	19.889	3.243	25.346
2.49467	19.83	2.56333	19.889	3.243	25.346
2.50167	19.93	2.57	19.937	3.25233	25.394
2.50167	19.92	2.57	19.937	3.25233	25.394
2.50167	19.91	2.57	19.937	3.25233	25.394
2.50167	19.905	2.57	19.937	3.25233	25.394
2.50167	19.89	2.57	19.937	3.25233	25.394
2.50867	19.985	2.58	19.984	3.26133	25.441
2.50867	19.97	2.58	19.984	3.26133	25.441
2.50867	19.96	2.58	19.984	3.26133	25.441
2.50867	19.95	2.58	19.984	3.26133	25.441
2.50867	19.945	2.58	19.984	3.26133	25.441
2.51567	20.03	2.58667	20.031	3.27033	25.489
2.51567	20.025	2.58667	20.031	3.27033	25.489
2.51567	20.01	2.58667	20.031	3.27033	25.489
2.51567	20	2.58667	20.031	3.27033	25.489
2.51567	19.99	2.58667	20.031	3.27033	25.489
2.52267	20.09	2.59	20.078	3.27933	25.536
2.52267	20.08	2.59	20.078	3.27933	25.536
2.52267	20.075	2.59	20.078	3.27933	25.536
2.52267	20.065	2.59	20.078	3.27933	25.536
2.52267	20.05	2.59	20.078	3.27933	25.536
2.52267	20.04	2.59	20.078	3.27933	25.536
2.52967	20.145	2.6	20.125	3.28867	25.583
2.52967	20.13	2.6	20.125	3.28867	25.583
2.52967	20.12	2.6	20.125	3.28867	25.583
2.52967	20.11	2.6	20.125	3.28867	25.583
2.52967	20.105	2.6	20.125	3.28867	25.583
2.53667	20.195	2.60667	20.172	3.29767	25.631
2.53667	20.185	2.60667	20.172	3.29767	25.631
2.53667	20.175	2.60667	20.172	3.29767	25.631
2.53667	20.16	2.60667	20.172	3.29767	25.631
2.53667	20.155	2.60667	20.172	3.29767	25.631
2.54367	20.235	2.61333	20.219	3.30667	25.678
2.54367	20.225	2.61333	20.219	3.30667	25.678
2.54367	20.215	2.61333	20.219	3.30667	25.678
2.54367	20.205	2.61333	20.219	3.30667	25.678
2.55067	20.295	2.62333	20.265	3.316	25.725
2.55067	20.285	2.62333	20.265	3.316	25.725
2.55067	20.275	2.62333	20.265	3.316	25.725
2.55067	20.265	2.62333	20.265	3.316	25.725
2.55067	20.255	2.62333	20.265	3.316	25.725
2.55067	20.245	2.62333	20.265	3.316	25.725
2.55767	20.345	2.62667	20.311	3.325	25.772
2.55767	20.33	2.62667	20.311	3.325	25.772
2.55767	20.32	2.62667	20.311	3.325	25.772
2.55767	20.315	2.62667	20.311	3.325	25.772
2.55767	20.305	2.62667	20.311	3.325	25.772
2.56467	20.385	2.63333	20.357	3.334	25.819
2.56467	20.37	2.63333	20.357	3.334	25.819
2.56467	20.36	2.63333	20.357	3.334	25.819
2.56467	20.355	2.63333	20.357	3.334	25.819
2.57167	20.425	2.64333	20.405	3.34333	25.865
2.57167	20.415	2.64333	20.405	3.34333	25.865
2.57167	20.4	2.64333	20.405	3.34333	25.865
2.57167	20.395	2.64333	20.405	3.34333	25.865
2.57867	20.48	2.65	20.451	3.35233	25.912
2.57867	20.475	2.65	20.451	3.35233	25.912
2.57867	20.465	2.65	20.451	3.35233	25.912
2.57867	20.45	2.65	20.451	3.35233	25.912
2.57867	20.44	2.65	20.451	3.35233	25.912
2.57867	20.435	2.65	20.451	3.35233	25.912
2.58567	20.53	2.65667	20.497	3.36133	25.958
2.58567	20.52	2.65667	20.497	3.36133	25.958
2.58567	20.515	2.65667	20.497	3.36133	25.958
2.58567	20.505	2.65667	20.497	3.36133	25.958
2.58567	20.49	2.65667	20.497	3.36133	25.958
2.59267	20.585	2.66333	20.542	3.37033	26.005
2.59267	20.57	2.66333	20.542	3.37033	26.005
2.59267	20.56	2.66333	20.542	3.37033	26.005
2.59267	20.55	2.66333	20.542	3.37033	26.005
2.59267	20.545	2.66333	20.542	3.37033	26.005
2.59967	20.61	2.67	20.589	3.37967	26.051
2.59967	20.6	2.67	20.589	3.37967	26.051
2.59967	20.59	2.67	20.589	3.37967	26.051
2.60667	20.67	2.67667	20.635	3.38867	26.097
2.60667	20.66	2.67667	20.635	3.38867	26.097
2.60667	20.65	2.67667	20.635	3.38867	26.097
2.60667	20.64	2.67667	20.635	3.38867	26.097
2.60667	20.63	2.67667	20.635	3.38867	26.097
2.60667	20.625	2.67667	20.635	3.38867	26.097
2.61367	20.71	2.68667	20.682	3.39767	26.143
2.61367	20.705	2.68667	20.682	3.39767	26.143
2.61367	20.69	2.68667	20.682	3.39767	26.143
2.61367	20.68	2.68667	20.682	3.39767	26.143
2.62067	20.76	2.69333	20.727	3.407	26.189
2.62067	20.75	2.69333	20.727	3.407	26.189
2.62067	20.745	2.69333	20.727	3.407	26.189
2.62067	20.73	2.69333	20.727	3.407	26.189
2.62067	20.72	2.69333	20.727	3.407	26.189
2.62767	20.795	2.7	20.773	3.416	26.235
2.62767	20.785	2.7	20.773	3.416	26.235
2.62767	20.77	2.7	20.773	3.416	26.235
2.63467	20.84	2.70667	20.818	3.425	26.281
2.63467	20.835	2.70667	20.818	3.425	26.281
2.63467	20.825	2.70667	20.818	3.425	26.281
2.63467	20.81	2.70667	20.818	3.425	26.281
2.63467	20.8	2.70667	20.818	3.425	26.281
2.64167	20.88	2.71333	20.864	3.43433	26.327
2.64167	20.875	2.71333	20.864	3.43433	26.327
2.64167	20.865	2.71333	20.864	3.43433	26.327
2.64167	20.85	2.71333	20.864	3.43433	26.327
2.64867	20.92	2.72	20.909	3.44333	26.372
2.64867	20.91	2.72	20.909	3.44333	26.372
2.64867	20.905	2.72	20.909	3.44333	26.372
2.64867	20.89	2.72	20.909	3.44333	26.372
2.65567	20.96	2.73	20.955	3.45233	26.418
2.65567	20.95	2.73	20.955	3.45233	26.418
2.65567	20.94	2.73	20.955	3.45233	26.418
2.65567	20.93	2.73	20.955	3.45233	26.418
2.66267	21.005	2.73667	21	3.46133	26.463
2.66267	20.995	2.73667	21	3.46133	26.463
2.66267	20.99	2.73667	21	3.46133	26.463
2.66267	20.98	2.73667	21	3.46133	26.463
2.66267	20.97	2.73667	21	3.46133	26.463
2.66967	21.045	2.74	21.045	3.47067	26.508
2.66967	21.035	2.74	21.045	3.47067	26.508
2.66967	21.03	2.74	21.045	3.47067	26.508
2.66967	21.02	2.74	21.045	3.47067	26.508
2.67667	21.085	2.75	21.091	3.47967	26.554
2.67667	21.075	2.75	21.091	3.47967	26.554
2.67667	21.065	2.75	21.091	3.47967	26.554
2.67667	21.06	2.75	21.091	3.47967	26.554
2.68367	21.115	2.75667	21.136	3.48867	26.599
2.68367	21.11	2.75667	21.136	3.48867	26.599
2.68367	21.1	2.75667	21.136	3.48867	26.599
2.69067	21.155	2.76667	21.182	3.498	26.644
2.69067	21.15	2.76667	21.182	3.498	26.644
2.69067	21.14	2.76667	21.182	3.498	26.644
2.69067	21.125	2.76667	21.182	3.498	26.644
2.69767	21.195	2.77333	21.226	3.507	26.689
2.69767	21.19	2.77333	21.226	3.507	26.689
2.69767	21.18	2.77333	21.226	3.507	26.689
2.69767	21.165	2.77333	21.226	3.507	26.689
2.70467	21.235	2.78	21.272	3.516	26.733
2.70467	21.23	2.78	21.272	3.516	26.733
2.70467	21.22	2.78	21.272	3.516	26.733
2.70467	21.205	2.78	21.272	3.516	26.733
2.71167	21.265	2.78667	21.315	3.52533	26.778
2.71167	21.255	2.78667	21.315	3.52533	26.778
2.71167	21.245	2.78667	21.315	3.52533	26.778
2.71867	21.315	2.79333	21.36	3.53433	26.823
2.71867	21.305	2.79333	21.36	3.53433	26.823
2.71867	21.295	2.79333	21.36	3.53433	26.823
2.71867	21.285	2.79333	21.36	3.53433	26.823
2.71867	21.275	2.79333	21.36	3.53433	26.823
2.72567	21.345	2.8	21.406	3.54333	26.867
2.72567	21.335	2.8	21.406	3.54333	26.867
2.72567	21.32	2.8	21.406	3.54333	26.867
2.73267	21.385	2.81	21.45	3.55233	26.911
2.73267	21.38	2.81	21.45	3.55233	26.911
2.73267	21.36	2.81	21.45	3.55233	26.911
2.73267	21.355	2.81	21.45	3.55233	26.911
2.73967	21.42	2.81667	21.495	3.56167	26.956
2.73967	21.405	2.81667	21.495	3.56167	26.956
2.73967	21.395	2.81667	21.495	3.56167	26.956
2.74667	21.46	2.82	21.539	3.57067	27
2.74667	21.445	2.82	21.539	3.57067	27
2.74667	21.435	2.82	21.539	3.57067	27
2.74667	21.425	2.82	21.539	3.57067	27
2.75367	21.5	2.83	21.584	3.57967	27.044
2.75367	21.49	2.83	21.584	3.57967	27.044
2.75367	21.48	2.83	21.584	3.57967	27.044
2.75367	21.47	2.83	21.584	3.57967	27.044
2.76067	21.53	2.83667	21.627	3.589	27.088
2.76067	21.52	2.83667	21.627	3.589	27.088
2.76067	21.51	2.83667	21.627	3.589	27.088
2.76767	21.56	2.84333	21.672	3.598	27.132
2.76767	21.55	2.84333	21.672	3.598	27.132
2.76767	21.545	2.84333	21.672	3.598	27.132
2.77467	21.595	2.85333	21.717	3.607	27.176
2.77467	21.59	2.85333	21.717	3.607	27.176
2.77467	21.58	2.85333	21.717	3.607	27.176
2.77467	21.57	2.85333	21.717	3.607	27.176
2.78167	21.63	2.85667	21.76	3.61633	27.219
2.78167	21.62	2.85667	21.76	3.61633	27.219
2.78167	21.605	2.85667	21.76	3.61633	27.219
2.78867	21.67	2.86333	21.805	3.62533	27.263
2.78867	21.66	2.86333	21.805	3.62533	27.263
2.78867	21.645	2.86333	21.805	3.62533	27.263
2.78867	21.635	2.86333	21.805	3.62533	27.263
2.79567	21.7	2.87333	21.849	3.63433	27.307
2.79567	21.685	2.87333	21.849	3.63433	27.307
2.79567	21.68	2.87333	21.849	3.63433	27.307
2.80267	21.74	2.88	21.892	3.64333	27.35
2.80267	21.725	2.88	21.892	3.64333	27.35
2.80267	21.715	2.88	21.892	3.64333	27.35
2.80267	21.71	2.88	21.892	3.64333	27.35
2.80967	21.765	2.88667	21.936	3.65267	27.393
2.80967	21.755	2.88667	21.936	3.65267	27.393
2.80967	21.75	2.88667	21.936	3.65267	27.393
2.81667	21.8	2.89333	21.98	3.66167	27.437
2.81667	21.79	2.89333	21.98	3.66167	27.437
2.81667	21.78	2.89333	21.98	3.66167	27.437
2.82367	21.82	2.9	22.023	3.67067	27.48
2.82367	21.81	2.9	22.023	3.67067	27.48
2.83067	21.86	2.90667	22.066	3.68	27.523
2.83067	21.845	2.90667	22.066	3.68	27.523
2.83067	21.84	2.90667	22.066	3.68	27.523
2.83067	21.83	2.90667	22.066	3.68	27.523
2.83767	21.885	2.91667	22.11	3.689	27.566
2.83767	21.875	2.91667	22.11	3.689	27.566
2.83767	21.87	2.91667	22.11	3.689	27.566
2.84467	21.915	2.92333	22.153	3.698	27.609
2.84467	21.905	2.92333	22.153	3.698	27.609
2.84467	21.9	2.92333	22.153	3.698	27.609
2.85167	21.935	2.93	22.197	3.70733	27.651
2.85167	21.925	2.93	22.197	3.70733	27.651
2.85867	21.97	2.93667	22.24	3.71633	27.694
2.85867	21.96	2.93667	22.24	3.71633	27.694
2.85867	21.95	2.93667	22.24	3.71633	27.694
2.85867	21.94	2.93667	22.24	3.71633	27.694
2.86567	21.99	2.94333	22.283	3.72533	27.737
2.86567	21.98	2.94333	22.283	3.72533	27.737
2.87267	22.02	2.95	22.326	3.73433	27.779
2.87267	22.01	2.95	22.326	3.73433	27.779
2.87267	22	2.95	22.326	3.73433	27.779
2.87967	22.035	2.96	22.369	3.74367	27.821
2.87967	22.025	2.96	22.369	3.74367	27.821
2.88667	22.055	2.96667	22.411	3.75267	27.864
2.88667	22.05	2.96667	22.411	3.75267	27.864
2.89367	22.075	2.97333	22.454	3.76167	27.906
2.89367	22.065	2.97333	22.454	3.76167	27.906
2.90067	22.095	2.98	22.497	3.771	27.948
2.90067	22.085	2.98	22.497	3.771	27.948
2.90767	22.1	2.98667	22.539	3.78	27.99
2.91467	22.115	2.99667	22.582	3.789	28.032
2.91467	22.105	2.99667	22.582	3.789	28.032
2.92167	22.12	3.00333	22.626	3.79833	28.074
2.92867	22.125	3.01	22.668	3.80733	28.115
2.93567	22.13	3.01667	22.71	3.81633	28.157
2.94267	22.135	3.02333	22.753	3.82533	28.199
2.94967	22.14	3.03	22.795	3.83467	28.24
2.95667	22.14	3.04	22.836	3.84367	28.281
2.96367	22.14	3.04667	22.878	3.85267	28.323
2.97067	22.14	3.05	22.92	3.862	28.364
2.98467	22.14	3.06667	23.004	3.88	28.446
2.99167	22.14	3.07333	23.046	3.88933	28.487
2.99867	22.135	3.08333	23.088	3.89833	28.528
3.01267	22.135	3.09333	23.17	3.91633	28.609
3.01967	22.135	3.10333	23.213	3.92567	28.649
3.03367	22.14	3.11667	23.296	3.94367	28.73
3.04067	22.14	3.12333	23.337	3.953	28.77
3.04767	22.145	3.13	23.378	3.962	28.811
3.06167	22.155	3.14667	23.459	3.98033	28.891
3.06867	22.16	3.15333	23.499	3.98933	28.931
3.07567	22.165	3.16	23.54	3.99833	28.97
3.08267	22.17	3.16667	23.581	4.00733	29.01
3.09667	22.185	3.18333	23.664	4.02567	29.089
3.10367	22.195	3.19	23.704	4.03467	29.129
3.11067	22.2	3.19667	23.744	4.044	29.168
3.11767	22.215	3.20333	23.785	4.053	29.207
3.12467	22.23	3.21	23.825	4.062	29.247
3.13167	22.24	3.21667	23.866	4.07133	29.286
3.13867	22.25	3.22667	23.906	4.08033	29.325
3.14567	22.265	3.23333	23.945	4.08933	29.364
3.15967	22.285	3.24667	24.026	4.10767	29.441
3.16667	22.295	3.25333	24.066	4.11667	29.48
3.17367	22.305	3.26	24.106	4.12567	29.518
3.18067	22.32	3.27	24.146	4.135	29.557
3.18767	22.34	3.27667	24.185	4.144	29.595
3.19467	22.355	3.28	24.225	4.153	29.634
3.20167	22.365	3.29	24.264	4.16233	29.672
3.20867	22.38	3.29667	24.305	4.17133	29.71
3.22267	22.41	3.31333	24.383	4.18933	29.786
3.22267	22.4	3.31333	24.383	4.18933	29.786
3.22967	22.425	3.31667	24.423	4.19867	29.824
3.23667	22.44	3.32333	24.462	4.20767	29.862
3.25067	22.475	3.34	24.539	4.226	29.937
3.25067	22.46	3.34	24.539	4.226	29.937
3.25767	22.49	3.34667	24.578	4.235	29.975
3.26467	22.505	3.35333	24.618	4.244	30.012
3.27867	22.54	3.37	24.695	4.26233	30.087
3.27867	22.53	3.37	24.695	4.26233	30.087
3.28567	22.555	3.37667	24.734	4.27133	30.124
3.29267	22.57	3.38333	24.773	4.28033	30.161
3.29967	22.595	3.39333	24.811	4.28967	30.198
3.30667	22.61	3.39667	24.85	4.29867	30.235
3.31367	22.62	3.40333	24.889	4.30767	30.272
3.32067	22.64	3.41333	24.926	4.317	30.309
3.32767	22.655	3.42	24.964	4.326	30.346
3.33467	22.67	3.42667	25.002	4.335	30.382
3.34167	22.68	3.43333	25.04	4.34433	30.419
3.34867	22.7	3.44	25.078	4.35333	30.455
3.35567	22.72	3.44667	25.117	4.36233	30.492
3.36267	22.73	3.45667	25.155	4.37133	30.528
3.36967	22.755	3.46333	25.193	4.38067	30.564
3.36967	22.74	3.46333	25.193	4.38067	30.564
3.37667	22.775	3.47	25.23	4.38967	30.6
3.38367	22.785	3.47667	25.268	4.39867	30.636
3.39067	22.795	3.48333	25.305	4.408	30.672
3.39767	22.81	3.49	25.344	4.417	30.708
3.40467	22.84	3.5	25.381	4.426	30.744
3.40467	22.825	3.5	25.381	4.426	30.744
3.41167	22.85	3.50667	25.418	4.43533	30.78
3.41867	22.86	3.51	25.455	4.44433	30.815
3.42567	22.89	3.52	25.492	4.45333	30.851
3.42567	22.88	3.52	25.492	4.45333	30.851
3.43267	22.895	3.52667	25.53	4.46233	30.887
3.43967	22.905	3.53333	25.567	4.47167	30.922
3.44667	22.93	3.54333	25.604	4.48067	30.957
3.44667	22.92	3.54333	25.604	4.48067	30.957
3.45367	22.94	3.54667	25.642	4.48967	30.993
3.46067	22.97	3.55333	25.679	4.499	31.028
3.46067	22.955	3.55333	25.679	4.499	31.028
3.46767	22.98	3.56333	25.715	4.508	31.063
3.47467	23.005	3.57	25.753	4.517	31.098
3.47467	22.99	3.57	25.753	4.517	31.098
3.48167	23.015	3.58	25.789	4.52633	31.133
3.48867	23.035	3.58333	25.826	4.53533	31.168
3.48867	23.025	3.58333	25.826	4.53533	31.168
3.49567	23.045	3.59	25.862	4.54433	31.202
3.50267	23.065	3.6	25.898	4.55333	31.237
3.50267	23.055	3.6	25.898	4.55333	31.237
3.50967	23.085	3.60667	25.936	4.56267	31.272
3.50967	23.075	3.60667	25.936	4.56267	31.272
3.51667	23.095	3.61333	25.972	4.57167	31.306
3.52367	23.11	3.62333	26.008	4.58067	31.341
3.52367	23.105	3.62333	26.008	4.58067	31.341
3.53067	23.13	3.62667	26.044	4.59	31.375
3.53067	23.12	3.62667	26.044	4.59	31.375
3.53767	23.14	3.63333	26.08	4.599	31.409
3.54467	23.155	3.64333	26.116	4.608	31.444
3.54467	23.145	3.64333	26.116	4.608	31.444
3.55167	23.17	3.65	26.152	4.61733	31.478
3.55167	23.165	3.65	26.152	4.61733	31.478
3.55867	23.19	3.65667	26.189	4.62633	31.512
3.55867	23.18	3.65667	26.189	4.62633	31.512
3.56567	23.205	3.66333	26.224	4.63533	31.546
3.56567	23.2	3.66333	26.224	4.63533	31.546
3.57267	23.225	3.67	26.26	4.64433	31.58
3.57267	23.215	3.67	26.26	4.64433	31.58
3.57967	23.235	3.67667	26.297	4.65367	31.614
3.58667	23.245	3.68667	26.333	4.66267	31.647
3.58667	23.24	3.68667	26.333	4.66267	31.647
3.59367	23.27	3.69333	26.368	4.67167	31.681
3.59367	23.255	3.69333	26.368	4.67167	31.681
3.60067	23.285	3.7	26.403	4.681	31.715
3.60067	23.28	3.7	26.403	4.681	31.715
3.60767	23.295	3.70667	26.438	4.69	31.748
3.61467	23.32	3.71333	26.475	4.699	31.782
3.61467	23.315	3.71333	26.475	4.699	31.782
3.61467	23.305	3.71333	26.475	4.699	31.782
3.62167	23.34	3.72	26.51	4.70833	31.815
3.62167	23.33	3.72	26.51	4.70833	31.815
3.62867	23.355	3.73	26.544	4.71733	31.848
3.62867	23.35	3.73	26.544	4.71733	31.848
3.63567	23.365	3.73667	26.579	4.72633	31.882
3.64267	23.39	3.74	26.616	4.73533	31.915
3.64267	23.385	3.74	26.616	4.73533	31.915
3.64267	23.38	3.74	26.616	4.73533	31.915
3.64967	23.4	3.75	26.651	4.74467	31.948
3.65667	23.425	3.75667	26.686	4.75367	31.981
3.65667	23.42	3.75667	26.686	4.75367	31.981
3.65667	23.41	3.75667	26.686	4.75367	31.981
3.66367	23.435	3.76667	26.721	4.76267	32.014
3.67067	23.455	3.77333	26.756	4.772	32.047
3.67067	23.45	3.77333	26.756	4.772	32.047
3.67067	23.445	3.77333	26.756	4.772	32.047
3.67767	23.48	3.77667	26.791	4.781	32.079
3.67767	23.465	3.77667	26.791	4.781	32.079
3.68467	23.49	3.78667	26.825	4.79	32.112
3.68467	23.485	3.78667	26.825	4.79	32.112
3.69167	23.515	3.79333	26.86	4.79933	32.145
3.69167	23.5	3.79333	26.86	4.79933	32.145
3.69867	23.53	3.8	26.894	4.80833	32.177
3.69867	23.52	3.8	26.894	4.80833	32.177
3.70567	23.55	3.81	26.93	4.81733	32.21
3.70567	23.54	3.81	26.93	4.81733	32.21
3.71267	23.57	3.81333	26.964	4.82633	32.242
3.71267	23.56	3.81333	26.964	4.82633	32.242
3.71967	23.595	3.82	26.999	4.83567	32.275
3.71967	23.58	3.82	26.999	4.83567	32.275
3.72667	23.62	3.83	27.033	4.84467	32.307
3.72667	23.61	3.83	27.033	4.84467	32.307
3.72667	23.6	3.83	27.033	4.84467	32.307
3.73367	23.63	3.83667	27.068	4.85367	32.339
3.74067	23.655	3.84333	27.101	4.863	32.371
3.74067	23.65	3.84333	27.101	4.863	32.371
3.74067	23.64	3.84333	27.101	4.863	32.371
3.74767	23.67	3.85333	27.148	4.875	32.414
3.75467	23.695	3.93667	27.55	4.98333	32.789
3.75467	23.685	4.02333	27.943	5.09167	33.155
3.75467	23.675	4.11	28.327	5.2	33.511
3.76167	23.715	4.19667	28.703	5.30833	33.857
3.76167	23.71	4.28	29.07	5.41667	34.194
3.76867	23.73	4.36667	29.427	5.525	34.521
3.76867	23.72	4.45333	29.777	5.63333	34.84
3.77567	23.755	4.54	30.119	5.74167	35.151
3.77567	23.745	4.62333	30.453	5.85	35.452
3.78267	23.775	4.71	30.78	5.95833	35.746
3.78267	23.765	4.79667	31.097	6.06667	36.032
3.78967	23.8	4.88	31.409	6.175	36.31
3.78967	23.79	4.96333	31.71	6.28333	36.581
3.79667	23.815	5.05	32.006	6.39167	36.844
3.79667	23.805	5.13667	32.295	6.5	37.1
3.80367	23.84	5.22333	32.577	6.60833	37.349
3.80367	23.83	5.31	32.852	6.71667	37.592
3.81067	23.875	5.39333	33.118	6.825	37.828
3.81067	23.86	5.48	33.38	6.93333	38.058
3.81067	23.845	5.56667	33.634	7.04167	38.282
3.81767	23.88	5.65333	33.881	7.15	38.499
3.82467	23.915	5.73667	34.123	7.25833	38.711
3.82467	23.9	5.82333	34.359	7.36667	38.918
3.82467	23.89	5.91	34.588	7.475	39.119
3.83167	23.93	5.99333	34.811	7.58333	39.314
3.83167	23.92	6.07667	35.029	7.69167	39.505
3.83867	23.95	6.16333	35.241	7.8	39.691
3.83867	23.94	6.25	35.447	7.90833	39.871
3.84567	23.965	6.33667	35.649	8.01667	40.048
3.84567	23.96	6.42	35.843	8.125	40.22
3.85267	23.99	6.50667	36.033	8.23333	40.387
3.85267	23.975	6.59333	36.218	8.34167	40.55
3.85967	24.005	6.68	36.398	8.45	40.71
3.85967	23.995	6.76667	36.573	8.55833	40.865
3.86667	24.035	6.85	36.744	8.66667	41.016
3.86667	24.03	6.93667	36.91	8.775	41.164
3.86667	24.015	7.02333	37.07	8.88333	41.309
3.87367	24.055	7.10667	37.226	8.99167	41.45
3.87367	24.045	7.19	37.378	9.1	41.587
3.88067	24.075	7.27667	37.526	9.20833	41.722
3.88067	24.07	7.36333	37.67	9.31667	41.853
3.88767	24.095	7.45	37.81	9.425	41.982
3.88767	24.085	7.53333	37.945	9.53333	42.107
3.89467	24.12	7.62	38.077	9.64167	42.23
3.89467	24.11	7.70667	38.204	9.75	42.351
3.90167	24.14	7.79333	38.329	9.85833	42.468
3.90167	24.125	7.87667	38.449	9.96667	42.584
3.90867	24.16	7.96333	38.566	10.075	42.697
3.90867	24.15	8.05	38.68	10.1833	42.808
3.91567	24.18	8.13333	38.789	10.2917	42.916
3.91567	24.17	8.22	38.897	10.4	43.023
3.92267	24.21	8.30333	39.002	10.5083	43.127
3.92267	24.2	8.39	39.101	10.6167	43.23
3.92267	24.195	8.47667	39.2	10.725	43.33
3.92967	24.235	8.56333	39.295	10.8333	43.429
3.92967	24.22	8.64667	39.388	10.9417	43.526
3.93667	24.25	8.73333	39.477	11.05	43.622
3.93667	24.245	8.82	39.564	11.1583	43.716
3.94367	24.275	8.90667	39.648	11.2667	43.809
3.94367	24.26	8.99	39.731	11.375	43.9
3.95067	24.3	9.07667	39.81	11.4833	43.989
3.95067	24.29	9.16333	39.887	11.5917	44.078
3.95067	24.28	9.24667	39.963	11.7	44.165
3.95767	24.32	9.33333	40.035	11.8083	44.251
3.95767	24.315	9.41667	40.106	11.9167	44.336
3.96467	24.34	9.50333	40.175	12.025	44.419
3.96467	24.33	9.59	40.242	12.1333	44.502
3.97167	24.36	9.67667	40.307	12.2417	44.583
3.97167	24.355	9.76	40.371	12.35	44.664
3.97867	24.395	9.84667	40.431	12.4583	44.744
3.97867	24.38	9.93333	40.491	12.5667	44.822
3.97867	24.37	10.02	40.549	12.675	44.9
3.98567	24.41	10.1033	40.605	12.7833	44.977
3.98567	24.4	10.19	40.66	12.8917	45.053
3.99267	24.435	10.2733	40.714	13	45.129
3.99267	24.42	10.36	40.767	13.1083	45.203
3.99967	24.45	10.4467	40.818	13.2167	45.277
3.99967	24.445	10.53	40.868	13.325	45.351
4.00667	24.485	10.6167	40.916	13.4333	45.423
4.00667	24.475	10.7033	40.963	13.5417	45.495
4.00667	24.465	10.79	41.009	13.65	45.567
4.01367	24.505	10.8733	41.054	13.7583	45.637
4.01367	24.495	10.96	41.098	13.8667	45.707
4.02067	24.525	11.0467	41.143	13.975	45.777
4.02067	24.52	11.1333	41.186	14.0833	45.846
4.02767	24.545	11.2167	41.228	14.1917	45.915
4.02767	24.535	11.3033	41.268	14.3	45.983
4.03467	24.575	11.3867	41.308	14.4083	46.05
4.03467	24.565	11.4733	41.348	14.5167	46.117
4.03467	24.56	11.5567	41.386	14.625	46.183
4.04167	24.6	11.6433	41.424	14.7333	46.249
4.04167	24.585	11.73	41.462	14.8417	46.315
4.04867	24.625	11.8167	41.5	14.95	46.38
4.04867	24.615	11.9033	41.536	15.0583	46.444
4.04867	24.605	11.9867	41.572	15.1667	46.508
4.05567	24.635	12.0733	41.607	15.275	46.571
4.06267	24.66	12.16	41.642	15.3833	46.634
4.06267	24.65	12.2467	41.678	15.4917	46.697
4.06267	24.645	12.33	41.712	15.6	46.759
4.06967	24.685	12.4167	41.747	15.7083	46.821
4.06967	24.675	12.5	41.782	15.8167	46.882
4.07667	24.715	12.5867	41.816	15.925	46.942
4.07667	24.7	12.67	41.85	16.0333	47.002
4.07667	24.69	12.7567	41.883	16.1417	47.062
4.08367	24.735	12.8433	41.916	16.25	47.121
4.08367	24.725	12.93	41.95	16.3583	47.179
4.09067	24.765	13.0133	41.984	16.4667	47.237
4.09067	24.76	13.1	42.017	16.575	47.295
4.09067	24.745	13.1867	42.05	16.6833	47.352
4.09767	24.785	13.2733	42.083	16.7917	47.408
4.09767	24.775	13.36	42.116	16.9	47.464
4.10467	24.805	13.4433	42.149	17.0083	47.519
4.10467	24.8	13.5267	42.182	17.1167	47.573
4.11167	24.825	13.6133	42.216	17.225	47.627
4.11167	24.815	13.7	42.248	17.3333	47.681
4.11867	24.855	13.7833	42.282	17.4417	47.734
4.11867	24.845	13.87	42.315	17.55	47.786
4.11867	24.84	13.9567	42.348	17.6583	47.837
4.12567	24.875	14.0433	42.381	17.7667	47.888
4.12567	24.865	14.1267	42.414	17.875	47.938
4.13267	24.9	14.2133	42.45	17.9833	47.987
4.13267	24.89	14.3	42.483	18.0917	48.036
4.13267	24.885	14.3867	42.517	18.2	48.084
4.13967	24.92	14.47	42.55	18.3083	48.131
4.13967	24.915	14.5567	42.585	18.4167	48.178
4.14667	24.95	14.64	42.618	18.525	48.224
4.14667	24.94	14.7267	42.653	18.6333	48.269
4.14667	24.93	14.8133	42.687	18.7417	48.313
4.15367	24.965	14.8967	42.723	18.85	48.356
4.15367	24.955	14.9833	42.757	18.9583	48.399
4.16067	24.99	15.07	42.792	19.0667	48.441
4.16067	24.975	15.1567	42.826	19.175	48.482
4.16767	25.005	15.24	42.862	19.2833	48.522
4.16767	24.995	15.3267	42.896	19.3917	48.561
4.17467	25.04	15.4133	42.932	19.5	48.599
4.17467	25.03	15.5	42.966	19.6083	48.637
4.17467	25.015	15.5833	43.002	19.7167	48.674
4.18167	25.06	15.6667	43.037	19.825	48.709
4.18167	25.05	15.7533	43.072	19.9333	48.744
4.18867	25.09	15.84	43.107	20.0417	48.778
4.18867	25.08	15.9267	43.142	20.15	48.811
4.18867	25.07	16.01	43.178	20.2583	48.843
4.19567	25.11	16.0967	43.212	20.3667	48.874
4.19567	25.1	16.1833	43.247	20.475	48.904
4.20267	25.135	16.27	43.282	20.5833	48.933
4.20267	25.125	16.3533	43.317	20.6917	48.962
4.20267	25.12	16.44	43.351	20.8	48.989
4.20967	25.155	16.5267	43.386	20.9083	49.015
4.20967	25.15	16.6133	43.419	21.0167	49.041
4.21667	25.17	16.6967	43.454	21.125	49.065
4.21667	25.165	16.78	43.488	21.2333	49.088
4.22367	25.195	16.8667	43.52	21.3417	49.111
4.22367	25.185	16.9533	43.553	21.45	49.132
4.23067	25.225	17.04	43.586	21.5583	49.153
4.23067	25.21	17.1233	43.618	21.6667	49.173
4.23067	25.2	17.21	43.65	21.775	49.191
4.23767	25.25	17.2967	43.681	21.8833	49.209
4.23767	25.24	17.3833	43.711	21.9917	49.226
4.23767	25.23	17.4667	43.742	22.1	49.241
4.24467	25.275	17.5533	43.772	22.2083	49.256
4.24467	25.265	17.64	43.801	22.3167	49.27
4.25167	25.29	17.7267	43.828	22.425	49.284
4.25167	25.28	17.81	43.856	22.5333	49.296
4.25867	25.31	17.8933	43.883	22.6417	49.307
4.25867	25.305	17.98	43.91	22.75	49.318
4.26567	25.345	18.0667	43.934	22.8583	49.328
4.26567	25.33	18.15	43.958	22.9667	49.336
4.26567	25.32	18.2367	43.981	23.075	49.345
4.27267	25.36	18.3233	44.004	23.1833	49.352
4.27267	25.35	18.41	44.025	23.2917	49.359
4.27967	25.385	18.4967	44.045	23.4	49.365
4.27967	25.37	18.58	44.063	23.5083	49.37
4.28667	25.41	18.6667	44.082	23.6167	49.375
4.28667	25.4	18.7533	44.097	23.725	49.379
4.28667	25.39	18.84	44.113	23.8333	49.382
4.29367	25.43	18.92	44.127	23.9417	49.385
4.29367	25.42	19.0067	44.138	24.05	49.388
4.30067	25.445	19.0933	44.149	24.1583	49.39
4.30067	25.435	19.18	44.158	24.2667	49.391
4.30767	25.47	19.2633	44.166	24.375	49.392
4.30767	25.46	19.35	44.171	24.4833	49.393
4.31467	25.485	19.4367	44.174	24.5917	49.394
4.31467	25.48	19.5233	44.176	24.7	49.394
4.32167	25.51	19.6067	44.176	24.8083	49.394
4.32167	25.5	19.6933	44.174	24.9167	49.395
4.32867	25.54	19.78	44.171	25.025	49.395
4.32867	25.525	19.8667	44.165	25.1333	49.395
4.32867	25.515	19.9533	44.156	25.2417	49.395
4.33567	25.55	20.0333	44.145	25.35	49.395
4.34267	25.58	20.12	44.133	25.4583	49.395
4.34267	25.57	20.2067	44.118	25.5667	49.396
4.34267	25.555	20.2933	44.099	25.675	49.397
4.34967	25.595	20.3767	44.079	25.7833	49.398
4.34967	25.59	20.4633	44.054	25.8917	49.4
4.35667	25.62	20.55	44.028	26	49.403
4.35667	25.605	20.6367	44.001	26.1083	49.406
4.36367	25.64	20.72	43.968	26.2167	49.41
4.36367	25.63	20.8067	43.933	26.325	49.414
4.37067	25.67	20.8933	43.895	26.4333	49.42
4.37067	25.66	20.98	43.855	26.5417	49.427
4.37067	25.65	21.0633	43.81	26.65	49.434
4.37767	25.685	21.1467	43.762	26.7583	49.443
4.37767	25.675	21.2333	43.71	26.8667	49.453
4.38467	25.705	21.32	43.655	26.975	49.465
4.38467	25.7	21.4067	43.596	27.0833	49.478
4.39167	25.725	21.49	43.534	27.1917	49.493
4.39167	25.715	21.5767	43.467	27.3	49.509
4.39867	25.745
4.39867	25.735
4.40567	25.765
4.40567	25.75
4.41267	25.785
4.41267	25.775
4.41967	25.8
4.41967	25.79
4.42667	25.825
4.42667	25.815
4.43367	25.84
4.43367	25.83
4.44067	25.86
4.44067	25.855
4.44767	25.88
4.44767	25.87
4.45467	25.9
4.45467	25.89
4.46167	25.92
4.46167	25.91
4.46867	25.94
4.46867	25.93
4.47567	25.955
4.47567	25.945
4.48267	25.975
4.48267	25.97
4.48967	25.995
4.48967	25.985
4.49667	26.015
4.49667	26.005
4.50367	26.025
4.51067	26.055
4.51067	26.045
4.51067	26.03
4.51767	26.06
4.52467	26.08
4.52467	26.07
4.53167	26.095
4.53167	26.09
4.53867	26.12
4.53867	26.11
4.54567	26.125
4.55267	26.145
4.55267	26.135
4.55967	26.165
4.55967	26.155
4.56667	26.18
4.56667	26.17
4.57367	26.195
4.58067	26.205
4.58067	26.2
4.58767	26.215
4.59467	26.23
4.59467	26.225
4.60167	26.235
4.60867	26.255
4.60867	26.245
4.61567	26.26
4.62267	26.275
4.62267	26.265
4.62967	26.28
4.63667	26.29
4.64367	26.295
4.65067	26.315
4.65067	26.305
4.65767	26.32
4.66467	26.325
4.67167	26.33
4.67867	26.345
4.67867	26.34
4.68567	26.35
4.69267	26.355
4.69967	26.365
4.70667	26.375
4.70667	26.37
4.71367	26.38
4.72067	26.385
4.72767	26.385
4.73467	26.395
4.73467	26.39
4.74167	26.4
4.74867	26.405
4.75567	26.41
4.76267	26.415
4.76967	26.42
4.77667	26.425
4.78367	26.44
4.78367	26.43
4.79067	26.445
4.79767	26.455
4.80467	26.46
4.81167	26.47
4.81867	26.48
4.83267	26.485
4.83967	26.495
4.84667	26.505
4.85367	26.515
4.86067	26.525
4.86767	26.53
[truncated: 95 more rows]

## Sheet: SF
	S-L0		S-L1		S-L3
0	0	0	0	0	0
0.35	0.042	0.03833	0.194	0.023	0.1
0.45	0.067	0.08333	0.287	0.023	0.169
0.53	0.117	0.11633	0.38	0.08	0.238
0.61	0.326	0.14933	0.473	0.08	0.307
0.66667	0.576	0.17633	0.566	0.137	0.376
0.73333	0.827	0.20033	0.659	0.137	0.445
0.78333	1.005	0.21533	0.752	0.137	0.514
0.83333	1.184	0.23333	0.864	0.194	0.583
0.87	1.327	0.25133	0.975	0.194	0.652
0.90667	1.47	0.26033	1.031	0.194	0.721
0.93667	1.542	0.26933	1.087	0.251	0.79
0.96333	1.649	0.26933	1.087	0.251	0.859
0.98	1.721	0.26933	1.087	0.251	0.928
1	1.792	0.27833	1.143	0.31367	0.997
1.02	1.828	0.27833	1.143	0.31367	1.066
1.03	1.864	0.27833	1.143	0.31367	1.135
1.04	1.864	0.27833	1.143	0.37067	1.204
1.04	1.9	0.27833	1.143	0.37067	1.273
1.04	1.9	0.27833	1.143	0.37067	1.342
1.05	1.9	0.27833	1.143	0.42767	1.411
1.05	1.9	0.26933	1.087	0.42767	1.48
1.05	1.9	0.26933	1.087	0.42767	1.549
1.05	1.9	0.26933	1.087	0.48467	1.618
1.05	1.9	0.26033	1.031	0.48467	1.687
1.05	1.864	0.25133	0.975	0.54167	1.756
1.05	1.864	0.25133	0.975	0.54167	1.825
1.04	1.828	0.24233	0.92	0.54167	1.894
1.04	1.792	0.22733	0.827	0.59867	1.963
1.04	1.757	0.22133	0.79	0.59867	2.032
1.03	1.721	0.21533	0.752	0.65567	2.101
1.02	1.685	0.19433	0.622	0.65567	2.17
1.02	1.613	0.18833	0.585	0.71267	2.239
1.01	1.578	0.17633	0.51	0.71267	2.308
0.99333	1.542	0.16733	0.454	0.76967	2.377
0.98667	1.435	0.14933	0.342	0.76967	2.446
0.98	1.399	0.14333	0.305	0.82667	2.515
0.95667	1.327	0.12833	0.212	0.82667	2.584
0.95	1.292	0.11633	0.137	0.88933	2.653
0.93667	1.184	0.10433	0.062	0.88933	2.722
0.92667	1.148	0.09833	0.025	0.94633	2.791
0.90667	1.077	0.08333	-0.069	0.94633	2.86
0.9	1.005	0.07733	-0.106	1.00333	2.929
0.88333	0.934	0.06533	-0.181	1.00333	2.998
0.87	0.898	0.05933	-0.219	1.06033	3.067
0.85667	0.827	0.04433	-0.313	1.06033	3.136
0.85	0.791	0.03833	-0.35	1.06033	3.205
0.83333	0.719	0.03233	-0.388	1.11733	3.274
0.82667	0.684	0.02633	-0.425	1.11733	3.343
0.81333	0.612	0.01133	-0.519	1.11733	3.412
0.80667	0.576	0.01133	-0.519	1.17433	3.481
0.79	0.54	-0.000666667	-0.594	1.17433	3.55
0.78333	0.505	-0.000666667	-0.594	1.17433	3.619
0.77667	0.433	-0.00667	-0.632	1.23133	3.688
0.77	0.433	-0.01267	-0.669	1.23133	3.757
0.75333	0.362	-0.02167	-0.726	1.23133	3.826
0.75333	0.362	-0.02767	-0.763	1.28833	3.895
0.74	0.326	-0.02767	-0.763	1.28833	3.964
0.74	0.292	-0.03367	-0.801	1.28833	4.033
0.73333	0.258	-0.03367	-0.801	1.34533	4.102
0.72667	0.224	-0.03967	-0.839	1.34533	4.171
0.71667	0.224	-0.03967	-0.839	1.34533	4.24
0.71	0.19	-0.04567	-0.876	1.34533	4.309
0.71	0.19	-0.04567	-0.876	1.40233	4.378
0.70333	0.159	-0.05167	-0.914	1.40233	4.447
0.70333	0.159	-0.05167	-0.914	1.40233	4.516
0.69667	0.143	-0.05167	-0.914	1.40233	4.585
0.69667	0.143	-0.05167	-0.914	1.45933	4.654
0.69	0.13	-0.06067	-0.97	1.45933	4.723
0.69	0.13	-0.06067	-0.97	1.45933	4.792
0.68333	0.13	-0.06067	-0.97	1.45933	4.861
0.68333	0.13	-0.06067	-0.97	1.45933	4.93
0.68333	0.123	-0.06067	-0.97	1.522	4.999
0.68333	0.123	-0.06667	-1.008	1.522	5.068
0.67333	0.123	-0.06667	-1.008	1.522	5.137
0.67333	0.123	-0.06667	-1.008	1.522	5.206
0.67333	0.123	-0.06667	-1.008	1.522	5.275
0.67333	0.117	-0.06667	-1.008	1.579	5.344
0.67333	0.117	-0.06667	-1.008	1.579	5.413
0.66667	0.117	-0.06667	-1.008	1.579	5.482
0.66667	0.117	-0.06667	-1.008	1.579	5.551
0.66667	0.117	-0.06667	-1.008	1.579	5.62
0.66667	0.117	-0.06667	-1.008	1.636	5.689
0.66667	0.117	-0.06667	-1.008	1.636	5.758
0.66667	0.117	-0.06667	-1.008	1.636	5.827
0.66667	0.117	-0.06667	-1.008	1.636	5.896
0.66667	0.117	-0.06067	-0.97	1.636	5.965
0.66667	0.117	-0.06067	-0.97	1.693	6.034
0.66667	0.117	-0.06067	-0.97	1.693	6.103
0.66667	0.117	-0.06067	-0.97	1.693	6.172
0.66667	0.123	-0.05167	-0.914	1.693	6.241
0.66667	0.123	-0.05167	-0.914	1.693	6.31
0.67333	0.123	-0.05167	-0.914	1.693	6.379
0.67333	0.123	-0.04567	-0.876	1.693	6.448
0.67333	0.13	-0.04567	-0.876	1.75	6.517
0.67333	0.13	-0.03967	-0.839	1.75	6.586
0.68333	0.13	-0.03967	-0.839	1.75	6.655
0.68333	0.143	-0.03367	-0.801	1.75	6.724
0.68333	0.143	-0.03367	-0.801	1.75	6.793
0.69	0.159	-0.02767	-0.763	1.807	6.862
0.69	0.159	-0.02767	-0.763	1.807	6.931
0.69667	0.19	-0.02167	-0.726	1.807	7
0.69667	0.19	-0.01267	-0.669	1.807	7.069
0.70333	0.224	-0.01267	-0.669	1.807	7.138
0.70333	0.224	-0.00667	-0.632	1.807	7.207
0.71	0.258	-0.000666667	-0.594	1.864	7.276
0.71	0.292	0.00533	-0.557	1.864	7.345
0.71667	0.292	0.00533	-0.557	1.864	7.414
0.72667	0.326	0.01133	-0.519	1.864	7.483
0.72667	0.362	0.01733	-0.481	1.864	7.552
0.73333	0.397	0.02633	-0.425	1.864	7.621
0.74	0.397	0.02633	-0.425	1.921	7.69
0.74667	0.433	0.03233	-0.388	1.921	7.759
0.74667	0.469	0.03833	-0.35	1.921	7.828
0.75333	0.505	0.04433	-0.313	1.921	7.897
0.76	0.505	0.04433	-0.313	1.921	7.966
0.77	0.54	0.05033	-0.275	1.921	8.035
0.77	0.576	0.05933	-0.219	1.921	8.104
0.77667	0.612	0.06533	-0.181	1.978	8.173
0.78333	0.612	0.06533	-0.181	1.978	8.242
0.79	0.648	0.07133	-0.144	1.978	8.311
0.79	0.684	0.07733	-0.106	1.978	8.38
0.79667	0.719	0.07733	-0.106	1.978	8.449
0.80667	0.719	0.08333	-0.069	1.978	8.518
0.81333	0.755	0.08933	-0.032	2.035	8.587
0.81333	0.791	0.08933	-0.032	2.035	8.656
0.82	0.791	0.09833	0.025	2.035	8.725
0.82667	0.827	0.09833	0.025	2.035	8.794
0.82667	0.862	0.10433	0.062	2.035	8.863
0.83333	0.862	0.10433	0.062	2.035	8.932
0.84	0.898	0.11033	0.099	2.092	9.001
0.84	0.898	0.11633	0.137	2.092	9.07
0.85	0.934	0.11633	0.137	2.092	9.139
0.85	0.934	0.11633	0.137	2.092	9.208
0.85667	0.97	0.12233	0.174	2.092	9.277
0.85667	1.005	0.12233	0.174	2.092	9.346
0.86333	1.005	0.12833	0.212	2.092	9.415
0.87	1.005	0.12833	0.212	2.155	9.484
0.87	1.041	0.13733	0.268	2.155	9.553
0.87	1.041	0.13733	0.268	2.155	9.622
0.87667	1.077	0.14333	0.305	2.155	9.691
0.87667	1.077	0.14333	0.305	2.155	9.76
0.88333	1.113	0.14333	0.305	2.155	9.829
0.88333	1.113	0.14933	0.342	2.212	9.898
0.89333	1.148	0.14933	0.342	2.212	9.967
0.89333	1.148	0.14933	0.342	2.212	10.036
0.9	1.148	0.15533	0.38	2.212	10.105
0.9	1.184	0.15533	0.38	2.212	10.174
0.9	1.184	0.15533	0.38	2.212	10.243
0.90667	1.184	0.16133	0.417	2.269	10.175
0.90667	1.22	0.16133	0.417	2.269	10.175
0.90667	1.22	0.16133	0.417	2.269	10.175
0.91333	1.22	0.16733	0.454	2.269	10.175
0.91333	1.256	0.16733	0.454	2.269	10.175
0.91333	1.256	0.16733	0.454	2.269	10.175
0.92	1.256	0.16733	0.454	2.326	10.473
0.92	1.292	0.16733	0.454	2.326	10.473
0.92	1.292	0.17633	0.51	2.326	10.473
0.92667	1.292	0.17633	0.51	2.326	10.473
0.92667	1.292	0.17633	0.51	2.326	10.473
0.92667	1.292	0.17633	0.51	2.326	10.473
0.92667	1.327	0.18233	0.547	2.383	10.775
0.92667	1.327	0.18233	0.547	2.383	10.775
0.93667	1.327	0.18233	0.547	2.383	10.775
0.93667	1.327	0.18233	0.547	2.383	10.775
0.93667	1.363	0.18233	0.547	2.383	10.775
0.93667	1.363	0.18833	0.585	2.383	10.775
0.94333	1.363	0.18833	0.585	2.44	11.08
0.94333	1.363	0.18833	0.585	2.44	11.08
0.94333	1.363	0.18833	0.585	2.44	11.08
0.94333	1.399	0.19433	0.622	2.44	11.08
0.94333	1.399	0.19433	0.622	2.44	11.08
0.95	1.399	0.19433	0.622	2.44	11.08
0.95	1.399	0.19433	0.622	2.497	11.389
0.95	1.435	0.19433	0.622	2.497	11.389
0.95	1.435	0.19433	0.622	2.497	11.389
0.95667	1.435	0.19433	0.622	2.497	11.389
0.95667	1.435	0.20033	0.659	2.497	11.389
0.95667	1.435	0.20033	0.659	2.497	11.389
0.95667	1.435	0.20033	0.659	2.554	11.701
0.95667	1.435	0.20033	0.659	2.554	11.701
0.95667	1.47	0.20033	0.659	2.554	11.701
0.95667	1.47	0.20933	0.715	2.554	11.701
0.96333	1.47	0.20933	0.715	2.554	11.701
0.96333	1.47	0.20933	0.715	2.554	11.701
0.96333	1.47	0.20933	0.715	2.611	12.017
0.96333	1.506	0.20933	0.715	2.611	12.017
0.96333	1.506	0.20933	0.715	2.611	12.017
0.97333	1.506	0.21533	0.752	2.611	12.017
0.97333	1.506	0.21533	0.752	2.611	12.017
0.97333	1.506	0.21533	0.752	2.611	12.017
0.97333	1.506	0.21533	0.752	2.668	12.335
0.97333	1.542	0.21533	0.752	2.668	12.335
0.97333	1.542	0.22133	0.79	2.668	12.335
0.98	1.542	0.22133	0.79	2.668	12.335
0.98	1.542	0.22133	0.79	2.668	12.335
0.98	1.542	0.22133	0.79	2.668	12.335
0.98	1.578	0.22133	0.79	2.725	12.657
0.98	1.578	0.22133	0.79	2.725	12.657
0.98667	1.578	0.22733	0.827	2.725	12.657
0.98667	1.578	0.22733	0.827	2.725	12.657
0.98667	1.578	0.22733	0.827	2.725	12.657
0.98667	1.578	0.22733	0.827	2.725	12.657
0.98667	1.613	0.23333	0.864	2.78767	13.015
0.98667	1.613	0.23333	0.864	2.78767	13.015
0.99333	1.613	0.23333	0.864	2.78767	13.015
0.99333	1.613	0.23333	0.864	2.78767	13.015
0.99333	1.649	0.23333	0.864	2.78767	13.015
0.99333	1.649	0.24233	0.92	2.78767	13.015
1	1.649	0.24233	0.92	2.84467	13.343
1	1.649	0.24233	0.92	2.84467	13.343
1	1.649	0.24233	0.92	2.84467	13.343
1	1.685	0.25133	0.975	2.84467	13.343
1	1.685	0.25133	0.975	2.84467	13.343
1.01	1.685	0.25133	0.975	2.84467	13.343
1.01	1.685	0.25133	0.975	2.90167	13.673
1.01	1.721	0.25133	0.975	2.90167	13.673
1.01	1.721	0.25133	0.975	2.90167	13.673
1.02	1.721	0.25133	0.975	2.90167	13.673
1.02	1.721	0.25133	0.975	2.90167	13.673
1.02	1.757	0.26033	1.031	2.90167	13.673
1.02	1.757	0.26033	1.031	2.90167	13.673
1.02	1.757	0.26033	1.031	2.95867	14.007
1.02	1.757	0.26033	1.031	2.95867	14.007
1.02	1.792	0.26933	1.087	2.95867	14.007
1.02	1.792	0.26933	1.087	2.95867	14.007
1.03	1.792	0.26933	1.087	2.95867	14.007
1.03	1.792	0.26933	1.087	3.01567	14.343
1.03	1.828	0.26933	1.087	3.01567	14.343
1.03	1.828	0.26933	1.087	3.01567	14.343
1.04	1.828	0.26933	1.087	3.01567	14.343
1.04	1.864	0.27833	1.143	3.01567	14.343
1.04	1.864	0.27833	1.143	3.01567	14.343
1.04	1.864	0.27833	1.143	3.07267	14.681
1.04	1.864	0.28733	1.198	3.07267	14.681
1.04	1.9	0.28733	1.198	3.07267	14.681
1.04	1.9	0.28733	1.198	3.07267	14.681
1.05	1.9	0.28733	1.198	3.07267	14.681
1.05	1.935	0.29633	1.254	3.07267	14.681
1.05	1.935	0.29633	1.254	3.07267	14.681
1.06	1.935	0.29633	1.254	3.12967	15.023
1.06	1.935	0.29633	1.254	3.12967	15.023
1.06	1.971	0.29633	1.254	3.12967	15.023
1.06	1.971	0.29633	1.254	3.12967	15.023
1.07	2.002	0.30533	1.31	3.12967	15.023
1.07	2.002	0.30533	1.31	3.12967	15.023
1.07	2.002	0.30533	1.31	3.18667	15.366
1.07	2.002	0.31433	1.365	3.18667	15.366
1.07	2.03	0.31433	1.365	3.18667	15.366
1.07	2.03	0.31433	1.365	3.18667	15.366
1.08	2.03	0.31433	1.365	3.18667	15.366
1.08	2.058	0.31433	1.365	3.18667	15.366
1.08	2.058	0.32333	1.421	3.24367	15.711
1.09	2.058	0.32333	1.421	3.24367	15.711
1.09	2.085	0.32333	1.421	3.24367	15.711
1.09	2.085	0.32333	1.421	3.24367	15.711
1.09	2.113	0.33233	1.476	3.24367	15.711
1.09	2.113	0.33233	1.476	3.24367	15.711
1.1	2.113	0.34133	1.532	3.24367	15.711
1.1	2.113	0.34133	1.532	3.30067	16.059
1.1	2.14	0.34133	1.532	3.30067	16.059
1.1	2.14	0.34133	1.532	3.30067	16.059
1.11	2.168	0.34133	1.532	3.30067	16.059
1.11	2.168	0.35033	1.587	3.30067	16.059
1.12	2.168	0.35033	1.587	3.30067	16.059
1.12	2.195	0.35033	1.587	3.30067	16.059
1.12	2.195	0.35933	1.643	3.36333	16.444
1.12	2.223	0.35933	1.643	3.36333	16.444
1.12	2.223	0.35933	1.643	3.36333	16.444
1.13	2.223	0.36833	1.698	3.36333	16.444
1.13	2.25	0.36833	1.698	3.36333	16.444
1.13	2.25	0.36833	1.698	3.36333	16.444
1.14	2.25	0.36833	1.698	3.36333	16.444
1.14	2.278	0.37733	1.754	3.42033	16.796
1.14	2.278	0.37733	1.754	3.42033	16.796
1.15	2.305	0.37733	1.754	3.42033	16.796
1.15	2.305	0.38633	1.809	3.42033	16.796
1.15	2.333	0.38633	1.809	3.42033	16.796
1.15	2.333	0.38633	1.809	3.42033	16.796
1.16	2.333	0.38633	1.809	3.42033	16.796
1.16	2.36	0.38633	1.809	3.47733	17.15
1.16	2.36	0.39533	1.865	3.47733	17.15
1.17	2.388	0.39533	1.865	3.47733	17.15
1.17	2.388	0.40433	1.92	3.47733	17.15
1.17	2.388	0.40433	1.92	3.47733	17.15
1.17	2.415	0.40433	1.92	3.47733	17.15
1.17	2.415	0.41333	1.975	3.47733	17.15
1.18	2.443	0.41333	1.975	3.47733	17.15
1.18	2.443	0.41333	1.975	3.53433	17.506
1.19	2.443	0.41333	1.975	3.53433	17.506
1.19	2.47	0.42233	2.031	3.53433	17.506
1.19	2.47	0.42233	2.031	3.53433	17.506
1.2	2.498	0.43133	2.086	3.53433	17.506
1.2	2.498	0.43133	2.086	3.53433	17.506
1.2	2.525	0.43133	2.086	3.53433	17.506
1.2	2.525	0.44033	2.141	3.59133	17.863
1.21	2.553	0.44033	2.141	3.59133	17.863
1.21	2.553	0.44033	2.141	3.59133	17.863
1.22	2.553	0.44033	2.141	3.59133	17.863
1.22	2.58	0.44033	2.141	3.59133	17.863
1.22	2.58	0.44933	2.196	3.59133	17.863
1.23	2.607	0.44933	2.196	3.59133	17.863
1.23	2.607	0.45833	2.252	3.59133	17.863
1.23	2.607	0.45833	2.252	3.64833	18.222
1.23	2.635	0.45833	2.252	3.64833	18.222
1.23	2.635	0.45833	2.252	3.64833	18.222
1.24	2.662	0.46733	2.307	3.64833	18.222
1.24	2.662	0.46733	2.307	3.64833	18.222
1.25	2.69	0.46733	2.307	3.64833	18.222
1.25	2.69	0.47633	2.362	3.64833	18.222
1.25	2.717	0.47633	2.362	3.70533	18.583
1.25	2.717	0.48533	2.417	3.70533	18.583
1.26	2.717	0.48533	2.417	3.70533	18.583
1.26	2.745	0.48533	2.417	3.70533	18.583
1.26	2.745	0.48533	2.417	3.70533	18.583
1.27	2.772	0.48533	2.417	3.70533	18.583
1.27	2.772	0.49433	2.472	3.70533	18.583
1.28	2.772	0.49433	2.472	3.76233	18.945
1.28	2.8	0.50333	2.528	3.76233	18.945
1.28	2.8	0.50333	2.528	3.76233	18.945
1.28	2.827	0.51233	2.583	3.76233	18.945
1.28	2.827	0.51233	2.583	3.76233	18.945
1.29	2.855	0.51233	2.583	3.76233	18.945
1.29	2.855	0.51233	2.583	3.76233	18.945
1.3	2.882	0.51233	2.583	3.76233	18.945
1.3	2.882	0.52133	2.638	3.81933	19.308
1.31	2.882	0.52133	2.638	3.81933	19.308
1.31	2.91	0.52133	2.638	3.81933	19.308
1.31	2.91	0.53033	2.693	3.81933	19.308
1.31	2.937	0.53033	2.693	3.81933	19.308
1.31	2.937	0.53033	2.693	3.81933	19.308
1.32	2.937	0.53033	2.693	3.81933	19.308
1.32	2.965	0.53033	2.693	3.81933	19.308
1.32	2.965	0.53933	2.748	3.87633	19.673
1.33	2.992	0.53933	2.748	3.87633	19.673
1.33	2.992	0.54833	2.803	3.87633	19.673
1.33	2.992	0.54833	2.803	3.87633	19.673
1.33	3.02	0.55733	2.858	3.87633	19.673
1.33	3.02	0.55733	2.858	3.87633	19.673
1.34	3.047	0.55733	2.858	3.87633	19.673
1.34	3.047	0.55733	2.858	3.87633	19.673
1.35	3.075	0.55733	2.858	3.93333	20.039
1.35	3.075	0.56633	2.913	3.93333	20.039
1.36	3.075	0.56633	2.913	3.93333	20.039
1.36	3.102	0.56633	2.913	3.93333	20.039
1.36	3.102	0.57533	2.968	3.93333	20.039
1.36	3.13	0.57533	2.968	3.93333	20.039
1.36	3.13	0.57533	2.968	3.93333	20.039
1.37	3.13	0.57533	2.968	3.93333	20.039
1.37	3.157	0.57533	2.968	3.996	20.443
1.37	3.157	0.58433	3.023	3.996	20.443
1.38	3.185	0.58433	3.023	3.996	20.443
1.38	3.185	0.58433	3.023	3.996	20.443
1.38	3.185	0.59333	3.078	3.996	20.443
1.38	3.212	0.59333	3.078	3.996	20.443
1.38	3.212	0.60233	3.133	3.996	20.443
1.39	3.212	0.60233	3.133	3.996	20.443
1.39	3.24	0.60233	3.133	4.053	20.812
1.39	3.24	0.60233	3.133	4.053	20.812
1.4	3.267	0.60233	3.133	4.053	20.812
1.4	3.267	0.61133	3.187	4.053	20.812
1.41	3.267	0.61133	3.187	4.053	20.812
1.41	3.295	0.61133	3.187	4.053	20.812
1.41	3.295	0.62033	3.242	4.053	20.812
1.41	3.322	0.62033	3.242	4.053	20.812
1.41	3.322	0.62033	3.242	4.11	21.181
1.42	3.322	0.62933	3.297	4.11	21.181
1.42	3.35	0.62933	3.297	4.11	21.181
1.42	3.35	0.62933	3.297	4.11	21.181
1.43	3.35	0.62933	3.297	4.11	21.181
1.43	3.377	0.62933	3.297	4.11	21.181
1.43	3.377	0.63833	3.352	4.11	21.181
1.44	3.404	0.63833	3.352	4.167	21.552
1.44	3.404	0.63833	3.352	4.167	21.552
1.44	3.404	0.64733	3.407	4.167	21.552
1.44	3.432	0.64733	3.407	4.167	21.552
1.44	3.432	0.64733	3.407	4.167	21.552
1.45	3.432	0.64733	3.407	4.167	21.552
1.45	3.459	0.64733	3.407	4.167	21.552
1.45	3.459	0.65633	3.461	4.167	21.552
1.46	3.487	0.65633	3.461	4.224	21.923
1.46	3.487	0.66533	3.516	4.224	21.923
1.46	3.487	0.66533	3.516	4.224	21.923
1.46	3.514	0.66533	3.516	4.224	21.923
1.46	3.514	0.67433	3.571	4.224	21.923
1.47	3.542	0.67433	3.571	4.224	21.923
1.47	3.542	0.67433	3.571	4.224	21.923
1.48	3.542	0.67433	3.571	4.224	21.923
1.48	3.569	0.67433	3.571	4.281	22.295
1.48	3.569	0.68333	3.625	4.281	22.295
1.49	3.569	0.68333	3.625	4.281	22.295
1.49	3.597	0.68333	3.625	4.281	22.295
1.49	3.597	0.69233	3.68	4.281	22.295
1.49	3.624	0.69233	3.68	4.281	22.295
1.49	3.624	0.69233	3.68	4.281	22.295
1.5	3.624	0.70133	3.735	4.281	22.295
1.5	3.652	0.70133	3.735	4.338	22.668
1.5	3.652	0.70133	3.735	4.338	22.668
1.51	3.652	0.70133	3.735	4.338	22.668
1.51	3.679	0.70133	3.735	4.338	22.668
1.51	3.679	0.71033	3.789	4.338	22.668
1.52	3.707	0.71033	3.789	4.338	22.668
1.52	3.707	0.71933	3.844	4.338	22.668
1.52	3.707	0.71933	3.844	4.395	23.041
1.52	3.734	0.71933	3.844	4.395	23.041
1.52	3.734	0.71933	3.844	4.395	23.041
1.53	3.762	0.71933	3.844	4.395	23.041
1.53	3.762	0.71933	3.844	4.395	23.041
1.54	3.762	0.72833	3.899	4.395	23.041
1.54	3.762	0.72833	3.899	4.395	23.041
1.54	3.789	0.72833	3.899	4.395	23.041
1.54	3.789	0.73733	3.953	4.452	23.416
1.54	3.817	0.73733	3.953	4.452	23.416
1.54	3.817	0.74633	4.008	4.452	23.416
1.55	3.817	0.74633	4.008	4.452	23.416
1.55	3.844	0.74633	4.008	4.452	23.416
1.55	3.844	0.74633	4.008	4.452	23.416
1.56	3.872	0.74633	4.008	4.452	23.416
1.56	3.872	0.74633	4.008	4.452	23.416
1.57	3.872	0.75533	4.062	4.509	23.79
1.57	3.899	0.75533	4.062	4.509	23.79
1.57	3.899	0.76433	4.117	4.509	23.79
1.57	3.899	0.76433	4.117	4.509	23.79
1.57	3.927	0.76433	4.117	4.509	23.79
1.57	3.927	0.77333	4.171	4.509	23.79
1.58	3.954	0.77333	4.171	4.509	23.79
1.58	3.954	0.77333	4.171	4.509	23.79
1.59	3.954	0.77333	4.171	4.509	23.79
1.59	3.982	0.77333	4.171	4.566	24.165
1.59	3.982	0.78233	4.226	4.566	24.165
1.6	3.982	0.78233	4.226	4.566	24.165
1.6	4.009	0.78233	4.226	4.566	24.165
1.6	4.009	0.79133	4.28	4.566	24.165
1.6	4.037	0.79133	4.28	4.566	24.165
1.6	4.037	0.79133	4.28	4.566	24.165
1.61	4.037	0.79133	4.28	4.62867	24.578
1.61	4.064	0.79133	4.28	4.62867	24.578
1.61	4.064	0.79133	4.28	4.62867	24.578
1.62	4.064	0.80033	4.334	4.62867	24.578
1.62	4.092	0.80033	4.334	4.62867	24.578
1.62	4.092	0.80933	4.389	4.62867	24.578
1.62	4.092	0.80933	4.389	4.62867	24.578
1.62	4.12	0.80933	4.389	4.68567	24.954
1.62	4.12	0.81833	4.443	4.68567	24.954
1.63	4.148	0.81833	4.443	4.68567	24.954
1.63	4.148	0.81833	4.443	4.68567	24.954
1.64	4.148	0.81833	4.443	4.68567	24.954
1.64	4.176	0.81833	4.443	4.68567	24.954
1.64	4.176	0.81833	4.443	4.68567	24.954
1.65	4.176	0.82733	4.497	4.68567	24.954
1.65	4.204	0.82733	4.497	4.74267	25.33
1.65	4.204	0.82733	4.497	4.74267	25.33
1.65	4.204	0.83633	4.552	4.74267	25.33
1.65	4.232	0.83633	4.552	4.74267	25.33
1.65	4.232	0.83633	4.552	4.74267	25.33
1.66	4.232	0.83633	4.552	4.74267	25.33
1.66	4.261	0.83633	4.552	4.74267	25.33
1.66	4.261	0.84533	4.606	4.74267	25.33
1.67	4.289	0.84533	4.606	4.79967	25.707
1.67	4.289	0.84533	4.606	4.79967	25.707
1.67	4.289	0.85433	4.66	4.79967	25.707
1.67	4.317	0.85433	4.66	4.79967	25.707
1.67	4.317	0.85433	4.66	4.79967	25.707
1.68	4.317	0.86333	4.714	4.79967	25.707
1.68	4.346	0.86333	4.714	4.79967	25.707
1.68	4.346	0.86333	4.714	4.85667	26.083
1.69	4.346	0.86333	4.714	4.85667	26.083
1.69	4.374	0.86333	4.714	4.85667	26.083
1.69	4.374	0.87233	4.769	4.85667	26.083
1.7	4.374	0.87233	4.769	4.85667	26.083
1.7	4.402	0.87233	4.769	4.85667	26.083
1.7	4.402	0.87233	4.769	4.85667	26.083
1.7	4.431	0.88133	4.823	4.91367	26.46
1.7	4.431	0.88133	4.823	4.91367	26.46
1.71	4.431	0.89033	4.877	4.91367	26.46
1.71	4.431	0.89033	4.877	4.91367	26.46
1.71	4.459	0.89033	4.877	4.91367	26.46
1.71	4.459	0.89033	4.877	4.91367	26.46
1.72	4.488	0.89033	4.877	4.91367	26.46
1.72	4.488	0.89033	4.877	4.91367	26.46
1.73	4.488	0.89933	4.931	4.97067	26.837
1.73	4.517	0.89933	4.931	4.97067	26.837
1.73	4.517	0.89933	4.931	4.97067	26.837
1.73	4.517	0.90833	4.985	4.97067	26.837
1.73	4.545	0.90833	4.985	4.97067	26.837
1.73	4.545	0.90833	4.985	4.97067	26.837
1.74	4.545	0.90833	4.985	4.97067	26.837
1.74	4.574	0.90833	4.985	4.97067	26.837
1.74	4.574	0.90833	4.985	5.02767	27.213
1.75	4.574	0.91733	5.039	5.02767	27.213
1.75	4.603	0.91733	5.039	5.02767	27.213
1.75	4.603	0.92633	5.094	5.02767	27.213
1.75	4.603	0.92633	5.094	5.02767	27.213
1.75	4.632	0.92633	5.094	5.02767	27.213
1.75	4.632	0.92633	5.094	5.02767	27.213
1.76	4.662	0.93533	5.148	5.08467	27.59
1.76	4.662	0.93533	5.148	5.08467	27.59
1.77	4.662	0.93533	5.148	5.08467	27.59
1.77	4.662	0.93533	5.148	5.08467	27.59
1.77	4.692	0.93533	5.148	5.08467	27.59
1.77	4.692	0.94433	5.202	5.08467	27.59
1.78	4.721	0.94433	5.202	5.08467	27.59
1.78	4.721	0.94433	5.202	5.08467	27.59
1.78	4.721	0.95333	5.256	5.14167	27.966
1.78	4.751	0.95333	5.256	5.14167	27.966
1.78	4.751	0.95333	5.256	5.14167	27.966
1.79	4.751	0.96233	5.31	5.14167	27.966
1.79	4.78	0.96233	5.31	5.14167	27.966
1.79	4.78	0.96233	5.31	5.14167	27.966
1.8	4.78	0.96233	5.31	5.14167	27.966
1.8	4.81	0.96233	5.31	5.14167	27.966
1.8	4.81	0.96233	5.31	5.19867	28.342
1.81	4.81	0.97133	5.364	5.19867	28.342
1.81	4.84	0.97133	5.364	5.19867	28.342
1.81	4.84	0.97133	5.364	5.19867	28.342
1.81	4.84	0.98033	5.418	5.19867	28.342
1.81	4.87	0.98033	5.418	5.19867	28.342
1.81	4.87	0.98033	5.418	5.19867	28.342
1.82	4.87	0.98033	5.418	5.19867	28.342
1.82	4.9	0.98033	5.418	5.26133	28.756
1.82	4.9	0.98033	5.418	5.26133	28.756
1.83	4.9	0.98933	5.471	5.26133	28.756
1.83	4.93	0.98933	5.471	5.26133	28.756
1.83	4.93	0.98933	5.471	5.26133	28.756
1.83	4.93	0.99833	5.525	5.26133	28.756
1.83	4.961	0.99833	5.525	5.26133	28.756
1.83	4.961	0.99833	5.525	5.26133	28.756
1.84	4.961	1.00733	5.579	5.31833	29.132
1.84	4.991	1.00733	5.579	5.31833	29.132
1.84	4.991	1.00733	5.579	5.31833	29.132
1.85	4.991	1.00733	5.579	5.31833	29.132
1.85	5.022	1.00733	5.579	5.31833	29.132
1.85	5.022	1.00733	5.579	5.31833	29.132
1.86	5.022	1.01633	5.633	5.31833	29.132
1.86	5.053	1.01633	5.633	5.37533	29.507
1.86	5.053	1.01633	5.633	5.37533	29.507
1.86	5.053	1.02533	5.687	5.37533	29.507
1.86	5.084	1.02533	5.687	5.37533	29.507
1.86	5.084	1.02533	5.687	5.37533	29.507
1.87	5.084	1.02533	5.687	5.37533	29.507
1.87	5.115	1.02533	5.687	5.37533	29.507
1.87	5.115	1.02533	5.687	5.37533	29.507
1.88	5.115	1.03433	5.741	5.43233	29.882
1.88	5.146	1.03433	5.741	5.43233	29.882
1.88	5.146	1.03433	5.741	5.43233	29.882
1.88	5.146	1.04333	5.795	5.43233	29.882
1.88	5.177	1.04333	5.795	5.43233	29.882
1.88	5.177	1.04333	5.795	5.43233	29.882
1.89	5.177	1.05233	5.848	5.43233	29.882
1.89	5.208	1.05233	5.848	5.43233	29.882
1.89	5.208	1.05233	5.848	5.48933	30.256
1.9	5.208	1.05233	5.848	5.48933	30.256
1.9	5.239	1.05233	5.848	5.48933	30.256
1.9	5.239	1.05233	5.848	5.48933	30.256
1.91	5.239	1.06133	5.902	5.48933	30.256
1.91	5.27	1.06133	5.902	5.48933	30.256
1.91	5.27	1.06133	5.902	5.48933	30.256
1.91	5.27	1.07033	5.956	5.54633	30.63
1.91	5.301	1.07033	5.956	5.54633	30.63
1.91	5.301	1.07033	5.956	5.54633	30.63
1.92	5.301	1.07933	6.009	5.54633	30.63
1.92	5.332	1.07933	6.009	5.54633	30.63
1.92	5.332	1.07933	6.009	5.54633	30.63
1.93	5.332	1.07933	6.009	5.54633	30.63
1.93	5.364	1.07933	6.009	5.54633	30.63
1.93	5.364	1.07933	6.009	5.60333	31.003
1.94	5.364	1.08833	6.063	5.60333	31.003
1.94	5.395	1.08833	6.063	5.60333	31.003
1.94	5.395	1.08833	6.063	5.60333	31.003
1.94	5.395	1.09733	6.117	5.60333	31.003
1.94	5.426	1.09733	6.117	5.60333	31.003
1.94	5.426	1.09733	6.117	5.60333	31.003
1.95	5.426	1.09733	6.117	5.60333	31.003
1.95	5.458	1.09733	6.117	5.66033	31.376
1.95	5.458	1.09733	6.117	5.66033	31.376
1.96	5.458	1.10633	6.17	5.66033	31.376
1.96	5.489	1.10633	6.17	5.66033	31.376
1.96	5.489	1.10633	6.17	5.66033	31.376
1.96	5.489	1.11533	6.224	5.66033	31.376
1.96	5.521	1.11533	6.224	5.66033	31.376
1.96	5.521	1.11533	6.224	5.66033	31.376
1.97	5.521	1.12433	6.278	5.71733	31.748
1.97	5.552	1.12433	6.278	5.71733	31.748
1.97	5.552	1.12433	6.278	5.71733	31.748
1.98	5.552	1.12433	6.278	5.71733	31.748
1.98	5.584	1.12433	6.278	5.71733	31.748
1.98	5.584	1.12433	6.278	5.71733	31.748
1.99	5.584	1.13333	6.331	5.71733	31.748
1.99	5.615	1.13333	6.331	5.77433	32.12
1.99	5.615	1.13333	6.331	5.77433	32.12
1.99	5.615	1.13333	6.331	5.77433	32.12
1.99	5.647	1.14233	6.385	5.77433	32.12
1.99	5.647	1.14233	6.385	5.77433	32.12
2	5.647	1.14233	6.385	5.77433	32.12
2	5.647	1.15133	6.438	5.77433	32.12
2	5.678	1.15133	6.438	5.77433	32.12
2	5.678	1.15133	6.438	5.83133	32.49
2.01	5.678	1.15133	6.438	5.83133	32.49
2.01	5.71	1.15133	6.438	5.83133	32.49
2.01	5.71	1.15133	6.438	5.83133	32.49
2.02	5.71	1.16033	6.492	5.83133	32.49
2.02	5.742	1.16033	6.492	5.83133	32.49
2.02	5.742	1.16033	6.492	5.83133	32.49
2.02	5.742	1.16933	6.545	5.83133	32.49
2.02	5.774	1.16933	6.545	5.894	32.897
2.02	5.774	1.16933	6.545	5.894	32.897
2.03	5.774	1.16933	6.545	5.894	32.897
2.03	5.806	1.16933	6.545	5.894	32.897
2.03	5.806	1.16933	6.545	5.894	32.897
2.04	5.806	1.16933	6.545	5.894	32.897
2.04	5.838	1.17833	6.599	5.894	32.897
2.04	5.838	1.17833	6.599	5.894	32.897
2.04	5.838	1.18733	6.652	5.951	33.266
2.04	5.838	1.18733	6.652	5.951	33.266
2.04	5.87	1.18733	6.652	5.951	33.266
2.04	5.87	1.18733	6.652	5.951	33.266
2.05	5.902	1.19633	6.706	5.951	33.266
2.05	5.902	1.19633	6.706	5.951	33.266
2.06	5.902	1.19633	6.706	5.951	33.266
2.06	5.902	1.19633	6.706	6.008	33.634
2.06	5.934	1.19633	6.706	6.008	33.634
2.06	5.934	1.19633	6.706	6.008	33.634
2.07	5.934	1.20533	6.759	6.008	33.634
2.07	5.967	1.20533	6.759	6.008	33.634
2.07	5.967	1.20533	6.759	6.008	33.634
2.07	5.967	1.21433	6.812	6.008	33.634
2.07	5.999	1.21433	6.812	6.065	34.001
2.07	5.999	1.21433	6.812	6.065	34.001
2.08	5.999	1.22333	6.866	6.065	34.001
2.08	6.031	1.22333	6.866	6.065	34.001
2.08	6.031	1.22333	6.866	6.065	34.001
2.09	6.031	1.22333	6.866	6.065	34.001
2.09	6.064	1.22333	6.866	6.065	34.001
2.09	6.064	1.22333	6.866	6.122	34.368
2.1	6.064	1.22333	6.866	6.122	34.368
2.1	6.064	1.23233	6.919	6.122	34.368
2.1	6.096	1.23233	6.919	6.122	34.368
2.1	6.096	1.23233	6.919	6.122	34.368
2.1	6.096	1.24133	6.972	6.122	34.368
2.1	6.129	1.24133	6.972	6.122	34.368
2.1	6.129	1.24133	6.972	6.179	34.733
2.11	6.129	1.24133	6.972	6.179	34.733
2.11	6.162	1.24133	6.972	6.179	34.733
2.11	6.162	1.24133	6.972	6.179	34.733
2.12	6.162	1.25033	7.026	6.179	34.733
2.12	6.194	1.25033	7.026	6.179	34.733
2.12	6.194	1.25033	7.026	6.179	34.733
2.12	6.194	1.25033	7.026	6.236	35.097
2.12	6.227	1.25933	7.079	6.236	35.097
2.12	6.227	1.25933	7.079	6.236	35.097
2.13	6.227	1.26833	7.132	6.236	35.097
2.13	6.227	1.26833	7.132	6.236	35.097
2.13	6.26	1.26833	7.132	6.236	35.097
2.13	6.26	1.26833	7.132	6.236	35.097
2.14	6.293	1.26833	7.132	6.293	35.46
2.14	6.293	1.26833	7.132	6.293	35.46
2.15	6.293	1.26833	7.132	6.293	35.46
2.15	6.293	1.27733	7.185	6.293	35.46
2.15	6.326	1.27733	7.185	6.293	35.46
2.15	6.326	1.27733	7.185	6.293	35.46
2.15	6.326	1.28633	7.238	6.293	35.46
2.15	6.359	1.28633	7.238	6.293	35.46
2.15	6.359	1.28633	7.238	6.35	35.822
2.16	6.359	1.28633	7.238	6.35	35.822
2.16	6.392	1.28633	7.238	6.35	35.822
2.16	6.392	1.28633	7.238	6.35	35.822
2.17	6.424	1.29533	7.292	6.35	35.822
2.17	6.424	1.29533	7.292	6.35	35.822
2.17	6.424	1.29533	7.292	6.35	35.822
2.17	6.424	1.30433	7.345	6.407	36.183
2.17	6.457	1.30433	7.345	6.407	36.183
2.17	6.457	1.30433	7.345	6.407	36.183
2.18	6.457	1.31333	7.398	6.407	36.183
2.18	6.49	1.31333	7.398	6.407	36.183
2.18	6.49	1.31333	7.398	6.407	36.183
2.19	6.49	1.31333	7.398	6.407	36.183
2.19	6.523	1.31333	7.398	6.46967	36.578
2.19	6.523	1.31333	7.398	6.46967	36.578
2.2	6.523	1.31333	7.398	6.46967	36.578
2.2	6.556	1.32233	7.451	6.46967	36.578
2.2	6.556	1.32233	7.451	6.46967	36.578
2.2	6.556	1.32233	7.451	6.46967	36.578
2.2	6.556	1.33133	7.504	6.52667	36.937
2.2	6.589	1.33133	7.504	6.52667	36.937
2.2	6.589	1.33133	7.504	6.52667	36.937
2.21	6.589	1.34033	7.557	6.52667	36.937
2.21	6.622	1.34033	7.557	6.52667	36.937
2.21	6.622	1.34033	7.557	6.52667	36.937
2.22	6.622	1.34033	7.557	6.52667	36.937
2.22	6.655	1.34033	7.557	6.58367	37.294
2.22	6.655	1.34033	7.557	6.58367	37.294
2.23	6.655	1.34033	7.557	6.58367	37.294
2.23	6.688	1.34933	7.61	6.58367	37.294
2.23	6.688	1.34933	7.61	6.58367	37.294
2.23	6.688	1.35833	7.663	6.58367	37.294
2.23	6.688	1.35833	7.663	6.58367	37.294
2.23	6.722	1.35833	7.663	6.64067	37.649
2.23	6.722	1.35833	7.663	6.64067	37.649
2.24	6.755	1.35833	7.663	6.64067	37.649
2.24	6.755	1.35833	7.663	6.64067	37.649
2.25	6.755	1.35833	7.663	6.64067	37.649
2.25	6.755	1.36733	7.716	6.64067	37.649
2.25	6.788	1.36733	7.716	6.69767	38.004
2.25	6.788	1.36733	7.716	6.69767	38.004
2.25	6.788	1.37633	7.769	6.69767	38.004
2.25	6.822	1.37633	7.769	6.69767	38.004
2.25	6.822	1.37633	7.769	6.69767	38.004
2.26	6.822	1.37633	7.769	6.69767	38.004
2.26	6.855	1.38533	7.822	6.69767	38.004
2.26	6.855	1.38533	7.822	6.75467	38.357
2.27	6.855	1.38533	7.822	6.75467	38.357
2.27	6.855	1.38533	7.822	6.75467	38.357
2.27	6.889	1.38533	7.822	6.75467	38.357
2.27	6.889	1.38533	7.822	6.75467	38.357
2.28	6.889	1.39433	7.875	6.75467	38.357
2.28	6.923	1.39433	7.875	6.75467	38.357
2.28	6.923	1.39433	7.875	6.81167	38.708
2.28	6.923	1.40333	7.928	6.81167	38.708
2.28	6.956	1.40333	7.928	6.81167	38.708
2.28	6.956	1.40333	7.928	6.81167	38.708
2.29	6.956	1.41233	7.981	6.81167	38.708
2.29	6.99	1.41233	7.981	6.81167	38.708
2.29	6.99	1.41233	7.981	6.81167	38.708
2.3	6.99	1.41233	7.981	6.86867	39.059
2.3	7.024	1.41233	7.981	6.86867	39.059
2.3	7.024	1.41233	7.981	6.86867	39.059
2.31	7.024	1.41233	7.981	6.86867	39.059
2.31	7.024	1.42133	8.034	6.86867	39.059
2.31	7.058	1.42133	8.034	6.86867	39.059
2.31	7.058	1.42133	8.034	6.86867	39.059
2.31	7.058	1.42133	8.034	6.92567	39.407
2.31	7.092	1.43033	8.086	6.92567	39.407
2.31	7.092	1.43033	8.086	6.92567	39.407
2.32	7.092	1.43033	8.086	6.92567	39.407
2.32	7.092	1.43033	8.086	6.92567	39.407
2.32	7.126	1.43033	8.086	6.92567	39.407
2.32	7.126	1.43033	8.086	6.92567	39.407
2.33	7.126	1.43933	8.139	6.92567	39.407
2.33	7.16	1.43933	8.139	6.98267	39.755
2.33	7.16	1.43933	8.139	6.98267	39.755
2.33	7.16	1.44833	8.192	6.98267	39.755
2.33	7.194	1.44833	8.192	6.98267	39.755
2.33	7.194	1.44833	8.192	6.98267	39.755
2.34	7.194	1.44833	8.192	6.98267	39.755
2.34	7.228	1.45733	8.245	6.98267	39.755
2.34	7.228	1.45733	8.245	6.98267	39.755
2.35	7.228	1.45733	8.245	7.03967	40.101
2.35	7.228	1.45733	8.245	7.03967	40.101
2.35	7.262	1.45733	8.245	7.03967	40.101
2.35	7.262	1.45733	8.245	7.03967	40.101
2.36	7.262	1.46633	8.297	7.03967	40.101
2.36	7.296	1.46633	8.297	7.03967	40.101
2.36	7.296	1.46633	8.297	7.03967	40.101
2.36	7.296	1.47533	8.35	7.03967	40.101
2.36	7.33	1.47533	8.35	7.10233	40.479
2.36	7.33	1.47533	8.35	7.10233	40.479
2.37	7.33	1.47533	8.35	7.10233	40.479
2.37	7.364	1.47533	8.35	7.10233	40.479
2.37	7.364	1.47533	8.35	7.10233	40.479
2.38	7.364	1.47533	8.35	7.10233	40.479
2.38	7.364	1.48433	8.403	7.10233	40.479
2.38	7.399	1.48433	8.403	7.15933	40.822
2.38	7.399	1.48433	8.403	7.15933	40.822
2.38	7.399	1.48433	8.403	7.15933	40.822
2.38	7.433	1.49333	8.456	7.15933	40.822
2.38	7.433	1.49333	8.456	7.15933	40.822
2.39	7.433	1.49333	8.456	7.15933	40.822
2.39	7.433	1.50233	8.508	7.15933	40.822
2.39	7.468	1.50233	8.508	7.15933	40.822
2.39	7.468	1.50233	8.508	7.21633	41.163
2.4	7.468	1.50233	8.508	7.21633	41.163
2.4	7.503	1.50233	8.508	7.21633	41.163
2.4	7.503	1.50233	8.508	7.21633	41.163
2.41	7.503	1.50233	8.508	7.21633	41.163
2.41	7.503	1.51133	8.561	7.21633	41.163
2.41	7.538	1.51133	8.561	7.21633	41.163
2.41	7.538	1.51133	8.561	7.21633	41.163
2.41	7.538	1.52033	8.613	7.21633	41.163
2.41	7.573	1.52033	8.613	7.27333	41.502
2.41	7.573	1.52033	8.613	7.27333	41.502
2.42	7.573	1.52933	8.666	7.27333	41.502
2.42	7.608	1.52933	8.666	7.27333	41.502
2.42	7.608	1.52933	8.666	7.27333	41.502
2.43	7.608	1.52933	8.666	7.27333	41.502
2.43	7.643	1.52933	8.666	7.27333	41.502
2.43	7.643	1.52933	8.666	7.33033	41.84
2.44	7.643	1.52933	8.666	7.33033	41.84
2.44	7.643	1.52933	8.666	7.33033	41.84
2.44	7.678	1.53833	8.719	7.33033	41.84
2.44	7.678	1.53833	8.719	7.33033	41.84
2.44	7.678	1.53833	8.719	7.33033	41.84
2.44	7.678	1.54733	8.771	7.33033	41.84
2.44	7.713	1.54733	8.771	7.33033	41.84
2.44	7.713	1.54733	8.771	7.38733	42.176
2.45	7.713	1.54733	8.771	7.38733	42.176
2.45	7.748	1.54733	8.771	7.38733	42.176
2.45	7.748	1.54733	8.771	7.38733	42.176
2.46	7.748	1.54733	8.771	7.38733	42.176
2.46	7.783	1.55633	8.824	7.38733	42.176
2.46	7.783	1.55633	8.824	7.38733	42.176
2.46	7.783	1.55633	8.824	7.38733	42.176
2.46	7.783	1.56533	8.876	7.44433	42.51
2.46	7.818	1.56533	8.876	7.44433	42.51
2.46	7.818	1.56533	8.876	7.44433	42.51
2.47	7.818	1.56533	8.876	7.44433	42.51
2.47	7.853	1.57433	8.929	7.44433	42.51
2.47	7.853	1.57433	8.929	7.44433	42.51
2.48	7.853	1.57433	8.929	7.44433	42.51
2.48	7.853	1.57433	8.929	7.44433	42.51
2.48	7.888	1.57433	8.929	7.50133	42.842
2.48	7.888	1.57433	8.929	7.50133	42.842
2.49	7.888	1.57433	8.929	7.50133	42.842
2.49	7.923	1.58333	8.981	7.50133	42.842
2.49	7.923	1.58333	8.981	7.50133	42.842
2.49	7.923	1.58333	8.981	7.50133	42.842
2.49	7.923	1.59233	9.034	7.50133	42.842
2.49	7.959	1.59233	9.034	7.50133	42.842
2.49	7.959	1.59233	9.034	7.55833	43.173
2.5	7.959	1.59233	9.034	7.55833	43.173
2.5	7.994	1.60133	9.086	7.55833	43.173
2.5	7.994	1.60133	9.086	7.55833	43.173
2.51	7.994	1.60133	9.086	7.55833	43.173
2.51	7.994	1.60133	9.086	7.55833	43.173
2.51	8.029	1.60133	9.086	7.55833	43.173
2.51	8.029	1.60133	9.086	7.55833	43.173
2.52	8.029	1.60133	9.086	7.61533	43.502
2.52	8.065	1.61033	9.138	7.61533	43.502
2.52	8.065	1.61033	9.138	7.61533	43.502
2.52	8.065	1.61033	9.138	7.61533	43.502
2.52	8.065	1.61933	9.191	7.61533	43.502
2.52	8.1	1.61933	9.191	7.61533	43.502
2.52	8.1	1.61933	9.191	7.61533	43.502
2.53	8.1	1.61933	9.191	7.67233	43.83
2.53	8.135	1.61933	9.191	7.67233	43.83
2.53	8.135	1.61933	9.191	7.67233	43.83
2.54	8.135	1.61933	9.191	7.67233	43.83
2.54	8.135	1.62833	9.243	7.67233	43.83
2.54	8.171	1.62833	9.243	7.67233	43.83
2.54	8.171	1.62833	9.243	7.67233	43.83
2.54	8.171	1.62833	9.243	7.67233	43.83
2.54	8.206	1.63733	9.295	7.735	44.188
2.54	8.206	1.63733	9.295	7.735	44.188
2.55	8.206	1.63733	9.295	7.735	44.188
2.55	8.206	1.64633	9.348	7.735	44.188
2.55	8.242	1.64633	9.348	7.735	44.188
2.55	8.242	1.64633	9.348	7.735	44.188
2.56	8.242	1.64633	9.348	7.735	44.188
2.56	8.277	1.64633	9.348	7.735	44.188
2.56	8.277	1.64633	9.348	7.792	44.511
2.57	8.277	1.64633	9.348	7.792	44.511
2.57	8.313	1.65533	9.4	7.792	44.511
2.57	8.313	1.65533	9.4	7.792	44.511
2.57	8.313	1.65533	9.4	7.792	44.511
2.57	8.313	1.65533	9.4	7.792	44.511
2.57	8.348	1.66433	9.452	7.792	44.511
2.57	8.348	1.66433	9.452	7.849	44.833
2.58	8.348	1.66433	9.452	7.849	44.833
2.58	8.348	1.67333	9.504	7.849	44.833
2.58	8.384	1.67333	9.504	7.849	44.833
2.58	8.384	1.67333	9.504	7.849	44.833
2.59	8.384	1.67333	9.504	7.849	44.833
2.59	8.42	1.67333	9.504	7.849	44.833
2.59	8.42	1.67333	9.504	7.906	45.153
2.6	8.42	1.67333	9.504	7.906	45.153
2.6	8.42	1.68233	9.557	7.906	45.153
2.6	8.455	1.68233	9.557	7.906	45.153
2.6	8.455	1.68233	9.557	7.906	45.153
2.6	8.455	1.68233	9.557	7.906	45.153
2.6	8.491	1.69133	9.609	7.963	45.471
2.6	8.491	1.69133	9.609	7.963	45.471
2.61	8.491	1.69133	9.609	7.963	45.471
2.61	8.491	1.69133	9.609	7.963	45.471
2.61	8.526	1.69133	9.609	7.963	45.471
2.61	8.526	1.69133	9.609	7.963	45.471
2.62	8.526	1.70033	9.661	8.02	45.787
2.62	8.562	1.70033	9.661	8.02	45.787
2.62	8.562	1.70033	9.661	8.02	45.787
2.62	8.562	1.70933	9.713	8.02	45.787
2.62	8.598	1.70933	9.713	8.02	45.787
2.62	8.598	1.70933	9.713	8.02	45.787
2.63	8.598	1.70933	9.713	8.077	46.101
2.63	8.634	1.71833	9.765	8.077	46.101
2.63	8.634	1.71833	9.765	8.077	46.101
2.64	8.634	1.71833	9.765	8.077	46.101
2.64	8.634	1.71833	9.765	8.077	46.101
2.64	8.669	1.71833	9.765	8.077	46.101
2.64	8.669	1.71833	9.765	8.077	46.101
2.65	8.669	1.71833	9.765	8.134	46.413
2.65	8.705	1.72733	9.817	8.134	46.413
2.65	8.705	1.72733	9.817	8.134	46.413
2.65	8.705	1.72733	9.817	8.134	46.413
2.65	8.705	1.73633	9.869	8.134	46.413
2.65	8.741	1.73633	9.869	8.134	46.413
2.65	8.741	1.73633	9.869	8.134	46.413
2.66	8.741	1.73633	9.869	8.191	46.723
2.66	8.777	1.73633	9.869	8.191	46.723
2.66	8.777	1.73633	9.869	8.191	46.723
2.67	8.777	1.73633	9.869	8.191	46.723
2.67	8.777	1.74533	9.921	8.191	46.723
2.67	8.813	1.74533	9.921	8.191	46.723
2.67	8.813	1.74533	9.921	8.191	46.723
2.67	8.813	1.74533	9.921	8.248	47.032
2.67	8.849	1.75433	9.973	8.248	47.032
2.67	8.849	1.75433	9.973	8.248	47.032
2.68	8.849	1.76333	10.025	8.248	47.032
2.68	8.849	1.76333	10.025	8.248	47.032
2.68	8.885	1.76333	10.025	8.248	47.032
2.68	8.885	1.76333	10.025	8.248	47.032
2.69	8.921	1.76333	10.025	8.305	47.338
2.69	8.921	1.76333	10.025	8.305	47.338
2.7	8.921	1.76333	10.025	8.305	47.338
2.7	8.921	1.76333	10.025	8.305	47.338
2.7	8.956	1.77233	10.077	8.305	47.338
2.7	8.956	1.77233	10.077	8.305	47.338
2.7	8.956	1.77233	10.077	8.305	47.338
2.7	8.956	1.78133	10.129	8.368	47.673
2.7	8.993	1.78133	10.129	8.368	47.673
2.7	8.993	1.78133	10.129	8.368	47.673
2.71	8.993	1.79033	10.181	8.368	47.673
2.71	9.029	1.79033	10.181	8.368	47.673
2.71	9.029	1.79033	10.181	8.368	47.673
2.72	9.029	1.79033	10.181	8.368	47.673
2.72	9.065	1.79033	10.181	8.368	47.673
2.72	9.065	1.79033	10.181	8.425	47.975
2.73	9.065	1.79033	10.181	8.425	47.975
2.73	9.065	1.79933	10.233	8.425	47.975
2.73	9.101	1.79933	10.233	8.425	47.975
2.73	9.101	1.79933	10.233	8.425	47.975
2.73	9.101	1.79933	10.233	8.425	47.975
2.73	9.137	1.80833	10.285	8.425	47.975
2.73	9.137	1.80833	10.285	8.425	47.975
2.74	9.137	1.80833	10.285	8.482	48.275
2.74	9.137	1.80833	10.285	8.482	48.275
2.74	9.173	1.80833	10.285	8.482	48.275
2.74	9.173	1.80833	10.285	8.482	48.275
2.75	9.173	1.80833	10.285	8.482	48.275
2.75	9.209	1.81733	10.337	8.482	48.275
2.75	9.209	1.81733	10.337	8.482	48.275
2.75	9.209	1.81733	10.337	8.539	48.573
2.75	9.209	1.82633	10.389	8.539	48.573
2.75	9.245	1.82633	10.389	8.539	48.573
2.75	9.245	1.82633	10.389	8.539	48.573
2.76	9.245	1.82633	10.389	8.539	48.573
2.76	9.281	1.83533	10.441	8.539	48.573
2.76	9.281	1.83533	10.441	8.539	48.573
2.77	9.281	1.83533	10.441	8.539	48.573
2.77	9.281	1.83533	10.441	8.596	48.869
2.77	9.317	1.83533	10.441	8.596	48.869
2.77	9.317	1.83533	10.441	8.596	48.869
2.78	9.317	1.83533	10.441	8.596	48.869
2.78	9.353	1.84433	10.492	8.596	48.869
2.78	9.353	1.84433	10.492	8.596	48.869
2.78	9.353	1.84433	10.492	8.596	48.869
2.78	9.353	1.85333	10.544	8.596	48.869
2.78	9.389	1.85333	10.544	8.653	49.163
2.78	9.389	1.85333	10.544	8.653	49.163
2.79	9.389	1.85333	10.544	8.653	49.163
2.79	9.425	1.86233	10.596	8.653	49.163
2.79	9.425	1.86233	10.596	8.653	49.163
2.8	9.425	1.86233	10.596	8.653	49.163
2.8	9.425	1.86233	10.596	8.653	49.163
2.8	9.461	1.86233	10.596	8.653	49.163
2.8	9.461	1.86233	10.596	8.71	49.455
2.81	9.461	1.86233	10.596	8.71	49.455
2.81	9.498	1.87133	10.648	8.71	49.455
2.81	9.498	1.87133	10.648	8.71	49.455
2.81	9.498	1.87133	10.648	8.71	49.455
2.81	9.498	1.88033	10.699	8.71	49.455
2.81	9.534	1.88033	10.699	8.71	49.455
2.81	9.534	1.88033	10.699	8.767	49.745
2.82	9.534	1.88033	10.699	8.767	49.745
2.82	9.571	1.88033	10.699	8.767	49.745
2.82	9.571	1.88033	10.699	8.767	49.745
2.83	9.571	1.88033	10.699	8.767	49.745
2.83	9.571	1.88933	10.751	8.767	49.745
2.83	9.608	1.88933	10.751	8.767	49.745
2.83	9.608	1.88933	10.751	8.767	49.745
2.83	9.608	1.88933	10.751	8.824	50.033
2.83	9.645	1.89833	10.803	8.824	50.033
2.83	9.645	1.89833	10.803	8.824	50.033
2.84	9.645	1.89833	10.803	8.824	50.033
2.84	9.645	1.89833	10.803	8.824	50.033
2.84	9.683	1.90733	10.854	8.824	50.033
2.84	9.683	1.90733	10.854	8.824	50.033
2.85	9.683	1.90733	10.854	8.824	50.033
2.85	9.683	1.90733	10.854	8.881	50.319
2.85	9.72	1.90733	10.854	8.881	50.319
2.85	9.72	1.90733	10.854	8.881	50.319
2.86	9.72	1.91633	10.906	8.881	50.319
2.86	9.757	1.91633	10.906	8.881	50.319
2.86	9.757	1.91633	10.906	8.881	50.319
2.86	9.757	1.91633	10.906	8.881	50.319
2.86	9.795	1.92533	10.958	8.881	50.319
2.86	9.795	1.92533	10.958	8.881	50.319
2.87	9.795	1.92533	10.958	8.94367	50.631
2.87	9.795	1.92533	10.958	8.94367	50.631
2.87	9.832	1.93433	11.009	8.94367	50.631
2.87	9.832	1.93433	11.009	8.94367	50.631
2.88	9.832	1.93433	11.009	8.94367	50.631
2.88	9.832	1.93433	11.009	8.94367	50.631
2.88	9.869	1.93433	11.009	8.94367	50.631
2.88	9.869	1.93433	11.009	9.00067	50.913
2.89	9.869	1.93433	11.009	9.00067	50.913
2.89	9.869	1.94333	11.061	9.00067	50.913
2.89	9.907	1.94333	11.061	9.00067	50.913
2.89	9.907	1.94333	11.061	9.00067	50.913
2.89	9.907	1.94333	11.061	9.00067	50.913
2.89	9.944	1.95233	11.112	9.00067	50.913
2.89	9.944	1.95233	11.112	9.00067	50.913
2.9	9.944	1.95233	11.112	9.05767	51.192
2.9	9.944	1.95233	11.112	9.05767	51.192
2.9	9.982	1.95233	11.112	9.05767	51.192
2.9	9.982	1.95233	11.112	9.05767	51.192
2.91	9.982	1.95233	11.112	9.05767	51.192
2.91	10.019	1.96133	11.164	9.05767	51.192
2.91	10.019	1.96133	11.164	9.05767	51.192
2.91	10.019	1.96133	11.164	9.05767	51.192
2.91	10.019	1.97033	11.215	9.11467	51.469
2.91	10.057	1.97033	11.215	9.11467	51.469
2.91	10.057	1.97033	11.215	9.11467	51.469
2.92	10.057	1.97033	11.215	9.11467	51.469
2.92	10.094	1.97033	11.215	9.11467	51.469
2.92	10.094	1.97933	11.267	9.11467	51.469
2.93	10.094	1.97933	11.267	9.11467	51.469
2.93	10.094	1.97933	11.267	9.11467	51.469
2.93	10.094	1.97933	11.267	9.17167	51.745
2.93	10.132	1.97933	11.267	9.17167	51.745
2.93	10.132	1.97933	11.267	9.17167	51.745
2.94	10.132	1.97933	11.267	9.17167	51.745
2.94	10.17	1.98833	11.318	9.17167	51.745
2.94	10.17	1.98833	11.318	9.17167	51.745
2.94	10.17	1.98833	11.318	9.17167	51.745
2.94	10.17	1.99733	11.37	9.22867	52.018
2.94	10.207	1.99733	11.37	9.22867	52.018
2.94	10.207	1.99733	11.37	9.22867	52.018
2.95	10.207	1.99733	11.37	9.22867	52.018
2.95	10.245	1.99733	11.37	9.22867	52.018
2.95	10.245	1.99733	11.37	9.22867	52.018
2.96	10.245	1.99733	11.37	9.22867	52.018
2.96	10.245	1.99733	11.37	9.28567	52.289
2.96	10.283	2.00633	11.421	9.28567	52.289
2.96	10.283	2.00633	11.421	9.28567	52.289
2.96	10.283	2.00633	11.421	9.28567	52.289
2.96	10.283	2.00633	11.421	9.28567	52.289
2.96	10.321	2.01533	11.472	9.28567	52.289
2.96	10.321	2.01533	11.472	9.28567	52.289
2.97	10.321	2.01533	11.472	9.28567	52.289
2.97	10.321	2.02433	11.524	9.34267	52.558
2.97	10.359	2.02433	11.524	9.34267	52.558
2.97	10.359	2.02433	11.524	9.34267	52.558
2.98	10.359	2.02433	11.524	9.34267	52.558
2.98	10.397	2.02433	11.524	9.34267	52.558
2.98	10.397	2.02433	11.524	9.34267	52.558
2.99	10.397	2.02433	11.524	9.34267	52.558
2.99	10.397	2.02433	11.524	9.34267	52.558
2.99	10.435	2.03333	11.575	9.39967	52.824
2.99	10.435	2.03333	11.575	9.39967	52.824
2.99	10.435	2.03333	11.575	9.39967	52.824
2.99	10.435	2.03333	11.575	9.39967	52.824
2.99	10.474	2.04233	11.626	9.39967	52.824
2.99	10.474	2.04233	11.626	9.39967	52.824
3	10.474	2.04233	11.626	9.39967	52.824
3	10.474	2.05133	11.678	9.45667	53.089
3	10.512	2.05133	11.678	9.45667	53.089
3	10.512	2.05133	11.678	9.45667	53.089
3.01	10.512	2.05133	11.678	9.45667	53.089
3.01	10.55	2.05133	11.678	9.45667	53.089
3.01	10.55	2.05133	11.678	9.45667	53.089
3.02	10.55	2.05133	11.678	9.45667	53.089
3.02	10.55	2.05133	11.678	9.51367	53.351
3.02	10.588	2.06033	11.729	9.51367	53.351
3.02	10.588	2.06033	11.729	9.51367	53.351
3.02	10.588	2.06033	11.729	9.51367	53.351
3.02	10.588	2.06033	11.729	9.51367	53.351
3.02	10.627	2.06933	11.78	9.51367	53.351
3.02	10.627	2.06933	11.78	9.51367	53.351
3.03	10.627	2.06933	11.78	9.51367	53.351
3.03	10.627	2.06933	11.78	9.57633	53.638
3.03	10.665	2.06933	11.78	9.57633	53.638
3.03	10.665	2.06933	11.78	9.57633	53.638
3.04	10.665	2.06933	11.78	9.57633	53.638
3.04	10.704	2.07833	11.831	9.57633	53.638
3.04	10.704	2.07833	11.831	9.57633	53.638
3.04	10.704	2.07833	11.831	9.57633	53.638
3.04	10.704	2.08733	11.883	9.57633	53.638
3.04	10.742	2.08733	11.883	9.63333	53.896
3.04	10.742	2.08733	11.883	9.63333	53.896
3.05	10.742	2.08733	11.883	9.63333	53.896
3.05	10.781	2.09633	11.934	9.63333	53.896
3.05	10.781	2.09633	11.934	9.63333	53.896
3.06	10.781	2.09633	11.934	9.63333	53.896
3.06	10.781	2.09633	11.934	9.63333	53.896
3.06	10.82	2.09633	11.934	9.69033	54.152
3.06	10.82	2.09633	11.934	9.69033	54.152
3.07	10.82	2.09633	11.934	9.69033	54.152
3.07	10.82	2.09633	11.934	9.69033	54.152
3.07	10.858	2.10533	11.985	9.69033	54.152
3.07	10.858	2.10533	11.985	9.69033	54.152
3.07	10.858	2.10533	11.985	9.69033	54.152
3.07	10.858	2.10533	11.985	9.74733	54.406
3.07	10.897	2.11433	12.036	9.74733	54.406
3.07	10.897	2.11433	12.036	9.74733	54.406
3.08	10.897	2.11433	12.036	9.74733	54.406
3.08	10.897	2.11433	12.036	9.74733	54.406
3.08	10.936	2.12333	12.087	9.74733	54.406
3.08	10.936	2.12333	12.087	9.74733	54.406
3.09	10.936	2.12333	12.087	9.74733	54.406
3.09	10.936	2.12333	12.087	9.80433	54.657
3.09	10.975	2.12333	12.087	9.80433	54.657
3.09	10.975	2.12333	12.087	9.80433	54.657
3.1	10.975	2.12333	12.087	9.80433	54.657
3.1	11.014	2.13233	12.138	9.80433	54.657
3.1	11.014	2.13233	12.138	9.80433	54.657
3.1	11.014	2.13233	12.138	9.80433	54.657
3.1	11.014	2.13233	12.138	9.80433	54.657
3.1	11.052	2.14133	12.189	9.86133	54.907
3.1	11.052	2.14133	12.189	9.86133	54.907
3.11	11.052	2.14133	12.189	9.86133	54.907
3.11	11.052	2.14133	12.189	9.86133	54.907
3.11	11.091	2.14133	12.189	9.86133	54.907
3.11	11.091	2.14133	12.189	9.86133	54.907
3.12	11.091	2.14133	12.189	9.86133	54.907
3.12	11.13	2.15033	12.24	9.91833	55.154
3.12	11.13	2.15033	12.24	9.91833	55.154
3.12	11.13	2.15033	12.24	9.91833	55.154
3.12	11.13	2.15033	12.24	9.91833	55.154
3.12	11.169	2.15933	12.291	9.91833	55.154
3.12	11.169	2.15933	12.291	9.91833	55.154
3.13	11.169	2.15933	12.291	9.91833	55.154
3.13	11.169	2.15933	12.291	9.91833	55.154
3.13	11.209	2.16833	12.342	9.97533	55.399
3.13	11.209	2.16833	12.342	9.97533	55.399
3.14	11.209	2.16833	12.342	9.97533	55.399
3.14	11.209	2.16833	12.342	9.97533	55.399
3.14	11.25	2.16833	12.342	9.97533	55.399
3.14	11.25	2.16833	12.342	9.97533	55.399
3.15	11.25	2.16833	12.342	9.97533	55.399
3.15	11.25	2.17733	12.393	9.97533	55.399
3.15	11.29	2.17733	12.393	10.0323	55.643
3.15	11.29	2.17733	12.393	10.0323	55.643
3.15	11.29	2.17733	12.393	10.0323	55.643
3.15	11.33	2.17733	12.393	10.0323	55.643
3.15	11.33	2.18633	12.444	10.0323	55.643
3.16	11.33	2.18633	12.444	10.0323	55.643
3.16	11.33	2.18633	12.444	10.0323	55.643
3.16	11.33	2.18633	12.444	10.0323	55.643
3.16	11.37	2.18633	12.444	10.0893	55.884
3.16	11.37	2.18633	12.444	10.0893	55.884
3.17	11.37	2.18633	12.444	10.0893	55.884
3.17	11.41	2.19533	12.495	10.0893	55.884
3.17	11.41	2.19533	12.495	10.0893	55.884
3.17	11.41	2.19533	12.495	10.0893	55.884
3.17	11.41	2.19533	12.495	10.0893	55.884
3.17	11.451	2.20433	12.546	10.1463	56.123
3.17	11.451	2.20433	12.546	10.1463	56.123
3.18	11.451	2.20433	12.546	10.1463	56.123
3.18	11.451	2.20433	12.546	10.1463	56.123
3.18	11.491	2.21333	12.597	10.1463	56.123
3.18	11.491	2.21333	12.597	10.1463	56.123
3.19	11.491	2.21333	12.597	10.1463	56.123
3.19	11.491	2.21333	12.597	10.1463	56.123
3.19	11.532	2.21333	12.597	10.209	56.383
3.19	11.532	2.21333	12.597	10.209	56.383
3.2	11.532	2.21333	12.597	10.209	56.383
3.2	11.532	2.21333	12.597	10.209	56.383
3.2	11.572	2.22233	12.648	10.209	56.383
3.2	11.572	2.22233	12.648	10.209	56.383
3.2	11.572	2.22233	12.648	10.209	56.383
3.2	11.572	2.23133	12.699	10.266	56.618
3.2	11.613	2.23133	12.699	10.266	56.618
3.2	11.613	2.23133	12.699	10.266	56.618
3.21	11.613	2.23133	12.699	10.266	56.618
3.21	11.654	2.23133	12.699	10.266	56.618
3.21	11.654	2.24033	12.75	10.266	56.618
3.22	11.654	2.24033	12.75	10.266	56.618
3.22	11.654	2.24033	12.75	10.266	56.618
3.22	11.654	2.24033	12.75	10.323	56.85
3.22	11.694	2.24033	12.75	10.323	56.85
3.22	11.694	2.24033	12.75	10.323	56.85
3.23	11.694	2.24033	12.75	10.323	56.85
3.23	11.735	2.24033	12.75	10.323	56.85
3.23	11.735	2.24933	12.8	10.323	56.85
3.23	11.735	2.24933	12.8	10.323	56.85
3.23	11.735	2.24933	12.8	10.38	57.08
3.23	11.735	2.25833	12.851	10.38	57.08
3.23	11.775	2.25833	12.851	10.38	57.08
3.23	11.775	2.25833	12.851	10.38	57.08
3.24	11.775	2.25833	12.851	10.38	57.08
3.24	11.816	2.25833	12.851	10.38	57.08
3.24	11.816	2.25833	12.851	10.38	57.08
3.25	11.816	2.25833	12.851	10.437	57.308
3.25	11.816	2.25833	12.851	10.437	57.308
3.25	11.857	2.26733	12.902	10.437	57.308
3.25	11.857	2.26733	12.902	10.437	57.308
3.25	11.857	2.26733	12.902	10.437	57.308
3.25	11.857	2.26733	12.902	10.437	57.308
3.25	11.898	2.27633	12.953	10.437	57.308
3.25	11.898	2.27633	12.953	10.437	57.308
3.26	11.898	2.27633	12.953	10.494	57.535
3.26	11.898	2.27633	12.953	10.494	57.535
3.26	11.939	2.28533	13.003	10.494	57.535
3.26	11.939	2.28533	13.003	10.494	57.535
3.27	11.939	2.28533	13.003	10.494	57.535
3.27	11.939	2.28533	13.003	10.494	57.535
3.27	11.979	2.28533	13.003	10.494	57.535
3.27	11.979	2.28533	13.003	10.494	57.535
3.28	11.979	2.28533	13.003	10.551	57.759
3.28	11.979	2.28533	13.003	10.551	57.759
3.28	12.02	2.29433	13.054	10.551	57.759
3.28	12.02	2.29433	13.054	10.551	57.759
3.28	12.02	2.29433	13.054	10.551	57.759
3.28	12.02	2.29433	13.054	10.551	57.759
3.28	12.061	2.30333	13.105	10.551	57.759
3.28	12.061	2.30333	13.105	10.608	57.981
3.29	12.061	2.30333	13.105	10.608	57.981
3.29	12.061	2.30333	13.105	10.608	57.981
3.29	12.102	2.31233	13.155	10.608	57.981
3.29	12.102	2.31233	13.155	10.608	57.981
3.3	12.102	2.31233	13.155	10.608	57.981
3.3	12.102	2.31233	13.155	10.608	57.981
3.3	12.143	2.31233	13.155	10.608	57.981
3.3	12.143	2.31233	13.155	10.665	58.201
3.31	12.143	2.31233	13.155	10.665	58.201
3.31	12.143	2.31233	13.155	10.665	58.201
3.31	12.143	2.32133	13.206	10.665	58.201
3.31	12.184	2.32133	13.206	10.665	58.201
3.31	12.184	2.32133	13.206	10.665	58.201
3.31	12.184	2.32133	13.206	10.665	58.201
3.31	12.226	2.33033	13.257	10.722	58.419
3.31	12.226	2.33033	13.257	10.722	58.419
3.32	12.226	2.33033	13.257	10.722	58.419
3.32	12.226	2.33033	13.257	10.722	58.419
3.32	12.268	2.33033	13.257	10.722	58.419
3.32	12.268	2.33033	13.257	10.722	58.419
3.33	12.268	2.33033	13.257	10.722	58.419
3.33	12.268	2.33033	13.257	10.722	58.419
3.33	12.309	2.33033	13.257	10.779	58.634
3.33	12.309	2.33933	13.307	10.779	58.634
3.33	12.309	2.33933	13.307	10.779	58.634
3.33	12.309	2.33933	13.307	10.779	58.634
3.33	12.309	2.34833	13.358	10.779	58.634
3.33	12.351	2.34833	13.358	10.779	58.634
3.33	12.351	2.34833	13.358	10.779	58.634
3.34	12.351	2.34833	13.358	10.8417	58.869
3.34	12.392	2.34833	13.358	10.8417	58.869
3.34	12.392	2.35733	13.408	10.8417	58.869
3.35	12.392	2.35733	13.408	10.8417	58.869
3.35	12.392	2.35733	13.408	10.8417	58.869
3.35	12.392	2.35733	13.408	10.8417	58.869
3.35	12.434	2.35733	13.408	10.8417	58.869
3.35	12.434	2.35733	13.408	10.8987	59.081
3.36	12.434	2.35733	13.408	10.8987	59.081
3.36	12.475	2.35733	13.408	10.8987	59.081
3.36	12.475	2.36633	13.459	10.8987	59.081
3.36	12.475	2.36633	13.459	10.8987	59.081
3.36	12.475	2.36633	13.459	10.8987	59.081
3.36	12.475	2.36633	13.459	10.8987	59.081
3.36	12.517	2.37533	13.509	10.9557	59.29
3.36	12.517	2.37533	13.509	10.9557	59.29
3.37	12.517	2.37533	13.509	10.9557	59.29
3.37	12.517	2.37533	13.509	10.9557	59.29
3.37	12.559	2.38433	13.56	10.9557	59.29
3.37	12.559	2.38433	13.56	10.9557	59.29
3.38	12.559	2.38433	13.56	10.9557	59.29
3.38	12.559	2.38433	13.56	10.9557	59.29
3.38	12.601	2.38433	13.56	11.0127	59.498
3.38	12.601	2.38433	13.56	11.0127	59.498
3.39	12.601	2.38433	13.56	11.0127	59.498
3.39	12.643	2.38433	13.56	11.0127	59.498
3.39	12.643	2.39333	13.61	11.0127	59.498
3.39	12.643	2.39333	13.61	11.0127	59.498
3.39	12.643	2.39333	13.61	11.0697	59.703
3.39	12.643	2.39333	13.61	11.0697	59.703
3.39	12.685	2.40233	13.661	11.0697	59.703
3.39	12.685	2.40233	13.661	11.0697	59.703
3.4	12.685	2.40233	13.661	11.0697	59.703
3.4	12.685	2.40233	13.661	11.0697	59.703
3.4	12.727	2.40233	13.661	11.0697	59.703
3.4	12.727	2.40233	13.661	14.075	68.046
3.41	12.727	2.40233	13.661	14.075	68.046
3.41	12.727	2.41133	13.711	14.075	68.046
3.41	12.769	2.41133	13.711	14.075	68.046
3.41	12.769	2.41133	13.711	14.075	68.046
3.41	12.769	2.41133	13.711	14.075	68.046
3.41	12.811	2.41133	13.711	14.075	68.046
3.41	12.811	2.42033	13.761	14.1463	68.195
3.42	12.811	2.42033	13.761	14.1463	68.195
3.42	12.811	2.42033	13.761	14.1463	68.195
3.42	12.811	2.42033	13.761	14.1463	68.195
3.42	12.853	2.42933	13.812	14.1463	68.195
3.42	12.853	2.42933	13.812	14.1463	68.195
3.43	12.853	2.42933	13.812	14.1463	68.195
3.43	12.853	2.42933	13.812	14.1463	68.195
3.43	12.895	2.42933	13.812	14.2177	68.342
3.43	12.895	2.42933	13.812	14.2177	68.342
3.44	12.895	2.42933	13.812	14.2177	68.342
3.44	12.895	2.42933	13.812	14.2177	68.342
3.44	12.937	2.43833	13.862	14.2177	68.342
3.44	12.937	2.43833	13.862	14.2177	68.342
3.44	12.937	2.43833	13.862	14.289	68.487
3.44	12.937	2.43833	13.862	14.289	68.487
3.44	12.979	2.44733	13.912	14.289	68.487
3.44	12.979	2.44733	13.912	14.289	68.487
3.45	12.979	2.44733	13.912	14.289	68.487
3.45	12.979	2.44733	13.912	14.289	68.487
3.45	13.021	2.44733	13.912	14.289	68.487
3.45	13.021	2.44733	13.912	14.36	68.63
3.46	13.021	2.44733	13.912	14.36	68.63
3.46	13.021	2.44733	13.912	14.36	68.63
3.46	13.063	2.45633	13.963	14.36	68.63
3.46	13.063	2.45633	13.963	14.36	68.63
3.46	13.063	2.45633	13.963	14.36	68.63
3.46	13.063	2.45633	13.963	14.36	68.63
3.46	13.105	2.46533	14.013	14.4383	68.786
3.46	13.105	2.46533	14.013	14.4383	68.786
3.47	13.105	2.46533	14.013	14.4383	68.786
3.47	13.105	2.46533	14.013	14.4383	68.786
3.47	13.147	2.46533	14.013	14.4383	68.786
3.47	13.147	2.47433	14.063	14.4383	68.786
3.48	13.147	2.47433	14.063	14.4383	68.786
3.48	13.147	2.47433	14.063	14.5097	68.926
3.48	13.147	2.47433	14.063	14.5097	68.926
3.48	13.189	2.47433	14.063	14.5097	68.926
3.48	13.189	2.47433	14.063	14.5097	68.926
3.49	13.189	2.47433	14.063	14.5097	68.926
3.49	13.231	2.48333	14.113	14.5097	68.926
3.49	13.231	2.48333	14.113	14.5097	68.926
3.49	13.231	2.48333	14.113	14.581	69.065
3.49	13.231	2.48333	14.113	14.581	69.065
3.49	13.273	2.49233	14.164	14.581	69.065
3.49	13.273	2.49233	14.164	14.581	69.065
3.5	13.273	2.49233	14.164	14.581	69.065
3.5	13.273	2.49233	14.164	14.581	69.065
3.5	13.315	2.50133	14.214	14.652	69.202
3.5	13.315	2.50133	14.214	14.652	69.202
3.51	13.315	2.50133	14.214	14.652	69.202
3.51	13.315	2.50133	14.214	14.652	69.202
3.51	13.357	2.50133	14.214	14.652	69.202
3.51	13.357	2.50133	14.214	14.652	69.202
3.52	13.357	2.50133	14.214	14.652	69.202
3.52	13.357	2.50133	14.214	14.7233	69.338
3.52	13.399	2.51033	14.264	14.7233	69.338
3.52	13.399	2.51033	14.264	14.7233	69.338
3.52	13.399	2.51033	14.264	14.7233	69.338
3.52	13.399	2.51933	14.314	14.7233	69.338
3.52	13.441	2.51933	14.314	14.7233	69.338
3.52	13.441	2.51933	14.314	14.7233	69.338
3.53	13.441	2.51933	14.314	14.7947	69.473
3.53	13.484	2.51933	14.314	14.7947	69.473
3.53	13.484	2.51933	14.314	14.7947	69.473
3.54	13.484	2.51933	14.314	14.7947	69.473
3.54	13.484	2.51933	14.314	14.7947	69.473
3.54	13.484	2.51933	14.314	14.7947	69.473
3.54	13.526	2.52833	14.364	14.866	69.606
3.54	13.526	2.52833	14.364	14.866	69.606
3.54	13.526	2.52833	14.364	14.866	69.606
3.54	13.526	2.52833	14.364	14.866	69.606
3.54	13.568	2.53733	14.414	14.866	69.606
3.54	13.568	2.53733	14.414	14.866	69.606
3.55	13.568	2.53733	14.414	14.937	69.737
3.55	13.568	2.54633	14.464	14.937	69.737
3.55	13.61	2.54633	14.464	14.937	69.737
3.55	13.61	2.54633	14.464	14.937	69.737
3.56	13.61	2.54633	14.464	14.937	69.737
3.56	13.653	2.54633	14.464	14.937	69.737
3.56	13.653	2.54633	14.464	14.937	69.737
3.57	13.653	2.54633	14.464	15.0083	69.868
3.57	13.653	2.54633	14.464	15.0083	69.868
3.57	13.653	2.54633	14.464	15.0083	69.868
3.57	13.695	2.55533	14.514	15.0083	69.868
3.57	13.695	2.55533	14.514	15.0083	69.868
3.57	13.695	2.55533	14.514	15.0083	69.868
3.57	13.695	2.55533	14.514	15.0797	69.997
3.57	13.737	2.56433	14.564	15.0797	69.997
3.57	13.737	2.56433	14.564	15.0797	69.997
3.58	13.737	2.56433	14.564	15.0797	69.997
3.58	13.737	2.57333	14.614	15.0797	69.997
3.58	13.779	2.57333	14.614	15.0797	69.997
3.58	13.779	2.57333	14.614	15.151	70.125
3.59	13.779	2.57333	14.614	15.151	70.125
3.59	13.821	2.57333	14.614	15.151	70.125
3.59	13.821	2.57333	14.614	15.151	70.125
3.6	13.821	2.57333	14.614	15.151	70.125
3.6	13.821	2.57333	14.614	15.151	70.125
3.6	13.821	2.57333	14.614	15.2293	70.265
3.6	13.864	2.58233	14.664	15.2293	70.265
3.6	13.864	2.58233	14.664	15.2293	70.265
3.6	13.864	2.58233	14.664	15.2293	70.265
3.6	13.864	2.58233	14.664	15.2293	70.265
3.6	13.906	2.59133	14.714	15.2293	70.265
3.6	13.906	2.59133	14.714	15.2293	70.265
3.61	13.906	2.59133	14.714	15.3007	70.39
3.61	13.906	2.59133	14.714	15.3007	70.39
3.61	13.948	2.59133	14.714	15.3007	70.39
3.61	13.948	2.59133	14.714	15.3007	70.39
3.62	13.948	2.59133	14.714	15.3007	70.39
3.62	13.948	2.59133	14.714	15.3007	70.39
3.62	13.99	2.59133	14.714	15.372	70.515
3.62	13.99	2.60033	14.764	15.372	70.515
3.62	13.99	2.60033	14.764	15.372	70.515
3.62	13.99	2.60033	14.764	15.372	70.515
3.62	13.99	2.60933	14.814	15.372	70.515
3.62	14.033	2.60933	14.814	15.372	70.515
3.62	14.033	2.60933	14.814	15.443	70.638
3.63	14.033	2.60933	14.814	15.443	70.638
3.63	14.075	2.60933	14.814	15.443	70.638
3.63	14.075	2.61833	14.864	15.443	70.638
3.64	14.075	2.61833	14.864	15.443	70.638
3.64	14.075	2.61833	14.864	15.443	70.638
3.64	14.075	2.61833	14.864	15.5143	70.76
3.64	14.117	2.61833	14.864	15.5143	70.76
3.64	14.117	2.61833	14.864	15.5143	70.76
3.65	14.117	2.61833	14.864	15.5143	70.76
3.65	14.16	2.61833	14.864	15.5143	70.76
3.65	14.16	2.62733	14.914	15.5143	70.76
3.65	14.16	2.62733	14.914	15.5857	70.882
3.65	14.16	2.62733	14.914	15.5857	70.882
3.65	14.16	2.62733	14.914	15.5857	70.882
3.65	14.202	2.63633	14.964	15.5857	70.882
3.65	14.202	2.63633	14.964	15.5857	70.882
3.66	14.202	2.63633	14.964	15.5857	70.882
3.66	14.202	2.63633	14.964	15.657	71.002
3.66	14.245	2.63633	14.964	15.657	71.002
3.66	14.245	2.63633	14.964	15.657	71.002
3.67	14.245	2.63633	14.964	15.657	71.002
3.67	14.245	2.63633	14.964	15.657	71.002
3.67	14.287	2.64533	15.013	15.728	71.122
3.67	14.287	2.64533	15.013	15.728	71.122
3.67	14.287	2.64533	15.013	15.728	71.122
3.67	14.287	2.64533	15.013	15.728	71.122
3.67	14.33	2.64533	15.013	15.728	71.122
3.67	14.33	2.65433	15.063	15.7993	71.241
3.68	14.33	2.65433	15.063	15.7993	71.241
3.68	14.33	2.65433	15.063	15.7993	71.241
3.68	14.33	2.65433	15.063	15.7993	71.241
3.68	14.372	2.66333	15.113	15.7993	71.241
3.68	14.372	2.66333	15.113	15.7993	71.241
3.69	14.372	2.66333	15.113	15.8707	71.359
3.69	14.372	2.66333	15.113	15.8707	71.359
3.69	14.415	2.66333	15.113	15.8707	71.359
3.69	14.415	2.66333	15.113	15.8707	71.359
3.7	14.415	2.66333	15.113	15.8707	71.359
3.7	14.415	2.66333	15.113	15.942	71.476
3.7	14.457	2.67233	15.163	15.942	71.476
3.7	14.457	2.67233	15.163	15.942	71.476
3.7	14.457	2.67233	15.163	15.942	71.476
3.7	14.457	2.67233	15.163	15.942	71.476
3.7	14.5	2.67233	15.163	16.02	71.604
3.7	14.5	2.68133	15.212	16.02	71.604
3.71	14.5	2.68133	15.212	16.02	71.604
3.71	14.5	2.68133	15.212	16.02	71.604
3.71	14.5	2.68133	15.212	16.0913	71.719
3.71	14.542	2.69033	15.262	16.0913	71.719
3.71	14.542	2.69033	15.262	16.0913	71.719
3.72	14.542	2.69033	15.262	16.0913	71.719
3.72	14.542	2.69033	15.262	16.0913	71.719
3.72	14.585	2.69033	15.262	16.0913	71.719
3.72	14.585	2.69033	15.262	16.1627	71.834
3.73	14.585	2.69033	15.262	16.1627	71.834
3.73	14.585	2.69033	15.262	16.1627	71.834
3.73	14.627	2.69933	15.312	16.1627	71.834
3.73	14.627	2.69933	15.312	16.1627	71.834
3.73	14.627	2.69933	15.312	16.234	71.949
3.73	14.627	2.69933	15.312	16.234	71.949
3.73	14.67	2.69933	15.312	16.234	71.949
3.73	14.67	2.70833	15.361	16.234	71.949
3.74	14.67	2.70833	15.361	16.234	71.949
3.74	14.67	2.70833	15.361	16.305	72.063
3.74	14.67	2.70833	15.361	16.305	72.063
3.74	14.712	2.70833	15.361	16.305	72.063
3.74	14.712	2.70833	15.361	16.305	72.063
3.75	14.712	2.70833	15.361	16.305	72.063
3.75	14.712	2.70833	15.361	16.3763	72.176
3.75	14.755	2.71733	15.411	16.3763	72.176
3.75	14.755	2.71733	15.411	16.3763	72.176
3.75	14.755	2.71733	15.411	16.3763	72.176
3.75	14.755	2.71733	15.411	16.3763	72.176
3.75	14.797	2.72633	15.461	16.4477	72.288
3.75	14.797	2.72633	15.461	16.4477	72.288
3.76	14.797	2.72633	15.461	16.4477	72.288
3.76	14.797	2.72633	15.461	16.4477	72.288
3.76	14.84	2.72633	15.461	16.4477	72.288
3.76	14.84	2.73533	15.51	16.519	72.401
3.77	14.84	2.73533	15.51	16.519	72.401
3.77	14.84	2.73533	15.51	16.519	72.401
3.77	14.84	2.73533	15.51	16.519	72.401
3.77	14.882	2.73533	15.51	16.59	72.512
3.77	14.882	2.73533	15.51	16.59	72.512
3.78	14.882	2.73533	15.51	16.59	72.512
3.78	14.882	2.73533	15.51	16.59	72.512
3.78	14.925	2.73533	15.51	16.59	72.512
3.78	14.925	2.74433	15.56	16.6613	72.624
3.78	14.925	2.74433	15.56	16.6613	72.624
3.78	14.925	2.74433	15.56	16.6613	72.624
3.78	14.925	2.75333	15.609	16.6613	72.624
3.78	14.967	2.75333	15.609	16.6613	72.624
3.78	14.967	2.75333	15.609	16.7327	72.735
3.79	14.967	2.75333	15.609	16.7327	72.735
3.79	15.01	2.75333	15.609	16.7327	72.735
3.79	15.01	2.75333	15.609	16.7327	72.735
3.8	15.01	2.76233	15.659	16.811	72.857
3.8	15.01	2.76233	15.659	16.811	72.857
3.8	15.01	2.76233	15.659	16.811	72.857
3.8	15.01	2.76233	15.659	16.811	72.857
3.8	15.052	2.76233	15.659	16.811	72.857
3.8	15.052	2.76233	15.659	16.8823	72.967
3.81	15.052	2.76233	15.659	16.8823	72.967
3.81	15.052	2.76233	15.659	16.8823	72.967
3.81	15.095	2.77133	15.708	16.8823	72.967
3.81	15.095	2.77133	15.708	16.8823	72.967
3.81	15.095	2.77133	15.708	16.9537	73.077
3.81	15.095	2.77133	15.708	16.9537	73.077
3.81	15.137	2.78033	15.758	16.9537	73.077
3.81	15.137	2.78033	15.758	16.9537	73.077
3.82	15.137	2.78033	15.758	16.9537	73.077
3.82	15.137	2.78033	15.758	17.025	73.187
3.82	15.18	2.78033	15.758	17.025	73.187
3.82	15.18	2.78033	15.758	17.025	73.187
3.83	15.18	2.78033	15.758	17.025	73.187
3.83	15.18	2.78033	15.758	17.096	73.296
3.83	15.18	2.78933	15.807	17.096	73.296
3.83	15.222	2.78933	15.807	17.096	73.296
3.83	15.222	2.78933	15.807	17.1673	73.406
3.83	15.222	2.78933	15.807	17.1673	73.406
3.83	15.264	2.78933	15.807	17.1673	73.406
3.83	15.264	2.79833	15.857	17.1673	73.406
3.84	15.264	2.79833	15.857	17.2387	73.515
3.84	15.264	2.79833	15.857	17.2387	73.515
3.84	15.264	2.79833	15.857	17.2387	73.515
3.84	15.307	2.80733	15.906	17.31	73.624
3.84	15.307	2.80733	15.906	17.31	73.624
3.85	15.307	2.80733	15.906	17.31	73.624
3.85	15.307	2.80733	15.906	17.381	73.733
3.85	15.349	2.80733	15.906	17.381	73.733
3.85	15.349	2.80733	15.906	17.381	73.733
3.86	15.349	2.80733	15.906	17.4523	73.842
3.86	15.349	2.80733	15.906	17.4523	73.842
3.86	15.349	2.80733	15.906	17.5307	73.961
3.86	15.392	2.81633	15.956	17.5307	73.961
3.86	15.392	2.81633	15.956	17.5307	73.961
3.86	15.392	2.81633	15.956	17.602	74.07
3.86	15.392	2.81633	15.956	17.602	74.07
3.86	15.434	2.82533	16.005	17.673	74.179
3.86	15.434	2.82533	16.005	17.673	74.179
3.87	15.434	2.82533	16.005	17.7443	74.287
3.87	15.434	2.82533	16.005	17.7443	74.287
3.87	15.477	2.83433	16.054	17.8157	74.396
3.87	15.477	2.83433	16.054	17.8157	74.396
3.88	15.477	2.83433	16.054	17.887	74.505
3.88	15.477	2.83433	16.054	17.887	74.505
3.88	15.519	2.83433	16.054	17.958	74.614
3.88	15.519	2.83433	16.054	17.958	74.614
3.89	15.519	2.83433	16.054	18.0293	74.724
3.89	15.519	2.83433	16.054	18.0293	74.724
3.89	15.519	2.83433	16.054	18.1007	74.833
3.89	15.562	2.84333	16.104	18.172	74.943
3.89	15.562	2.84333	16.104	18.243	75.052
3.89	15.562	2.84333	16.104	18.3217	75.173
3.89	15.562	2.84333	16.104	18.393	75.284
3.89	15.604	2.85233	16.153	18.464	75.394
3.89	15.604	2.85233	16.153	18.5353	75.505
3.9	15.604	2.85233	16.153	18.678	75.727
3.9	15.604	2.85233	16.153	18.678	75.727
3.9	15.647	2.85233	16.153	18.749	75.838
3.9	15.647	2.85233	16.153	18.8917	76.063
3.91	15.647	2.85233	16.153	18.8917	76.063
3.91	15.647	2.85233	16.153	18.963	76.175
3.91	15.689	2.85233	16.153	19.034	76.288
3.91	15.689	2.86133	16.202	19.1123	76.412
3.91	15.689	2.86133	16.202	19.1837	76.526
3.91	15.689	2.86133	16.202	19.255	76.64
3.91	15.689	2.86133	16.202	19.326	76.754
3.91	15.732	2.87033	16.252	19.3973	76.869
3.91	15.732	2.87033	16.252	19.3973	76.869
3.92	15.732	2.87033	16.252	19.4687	76.984
3.92	15.732	2.87033	16.252	19.54	77.1
3.92	15.774	2.87933	16.301	19.611	77.216
3.92	15.774	2.87933	16.301	19.611	77.216
3.93	15.774	2.87933	16.301	19.6823	77.332
3.93	15.774	2.87933	16.301	19.7537	77.449
3.93	15.817	2.87933	16.301	19.7537	77.449
3.93	15.817	2.87933	16.301	19.825	77.566
3.94	15.817	2.87933	16.301	19.9033	77.696
3.94	15.817	2.87933	16.301	19.9033	77.696
3.94	15.859	2.87933	16.301	19.9747	77.814
3.94	15.859	2.88833	16.35	20.046	77.932
3.94	15.859	2.88833	16.35	20.046	77.932
3.94	15.859	2.88833	16.35	20.117	78.051
3.94	15.859	2.88833	16.35	20.117	78.051
3.94	15.902	2.89733	16.399	20.1883	78.17
3.94	15.902	2.89733	16.399	20.1883	78.17
3.95	15.902	2.89733	16.399	20.2597	78.289
3.95	15.902	2.89733	16.399	20.2597	78.289
3.95	15.944	2.89733	16.399	20.331	78.409
3.95	15.944	2.89733	16.399	20.331	78.409
3.96	15.944	2.89733	16.399	20.402	78.529
3.96	15.944	2.89733	16.399	20.402	78.529
3.96	15.987	2.90633	16.448	20.4733	78.649
3.96	15.987	2.90633	16.448	20.4733	78.649
3.96	15.987	2.90633	16.448	20.5447	78.77
3.96	15.987	2.90633	16.448	20.5447	78.77
3.96	16.029	2.90633	16.448	20.616	78.891
3.96	16.029	2.91533	16.497	20.616	78.891
3.97	16.029	2.91533	16.497	20.694	79.024
3.97	16.029	2.91533	16.497	20.694	79.024
3.97	16.029	2.91533	16.497	20.694	79.024
3.97	16.072	2.92433	16.547	20.7653	79.145
3.97	16.072	2.92433	16.547	20.7653	79.145
3.98	16.072	2.92433	16.547	20.8367	79.267
3.98	16.072	2.92433	16.547	20.8367	79.267
3.98	16.114	2.92433	16.547	20.908	79.389
3.98	16.114	2.92433	16.547	20.908	79.389
3.99	16.114	2.92433	16.547	20.908	79.389
3.99	16.114	2.93333	16.596	20.979	79.511
3.99	16.156	2.93333	16.596	20.979	79.511
3.99	16.156	2.93333	16.596	20.979	79.511
3.99	16.156	2.93333	16.596	21.0503	79.633
3.99	16.198	2.93333	16.596	21.0503	79.633
3.99	16.198	2.94233	16.645	21.1217	79.756
4	16.198	2.94233	16.645	21.1217	79.756
4	16.198	2.94233	16.645	21.1217	79.756
4	16.198	2.94233	16.645	21.193	79.878
4	16.24	2.95133	16.694	21.193	79.878
4	16.24	2.95133	16.694	21.193	79.878
4.01	16.24	2.95133	16.694	21.264	80
4.01	16.24	2.95133	16.694	21.264	80
4.01	16.275	2.95133	16.694	21.264	80
4.01	16.275	2.95133	16.694	21.3353	80.123
4.02	16.275	2.95133	16.694	21.3353	80.123
4.02	16.275	2.95133	16.694	21.3353	80.123
4.02	16.275	2.96033	16.743	21.414	80.258
4.02	16.309	2.96033	16.743	21.414	80.258
4.02	16.309	2.96033	16.743	21.414	80.258
4.02	16.309	2.96033	16.743	21.485	80.38
4.02	16.344	2.96033	16.743	21.485	80.38
4.02	16.344	2.96933	16.792	21.5563	80.503
4.03	16.344	2.96933	16.792	21.5563	80.503
4.03	16.344	2.96933	16.792	21.5563	80.503
4.03	16.344	2.96933	16.792	21.5563	80.503
4.03	16.379	2.96933	16.792	21.6277	80.625
4.03	16.379	2.96933	16.792	21.6277	80.625
4.04	16.379	2.96933	16.792	21.6277	80.625
4.04	16.379	2.96933	16.792	21.699	80.747
4.04	16.414	2.97833	16.841	21.699	80.747
4.04	16.414	2.97833	16.841	21.699	80.747
4.04	16.414	2.97833	16.841	21.77	80.869
4.04	16.414	2.97833	16.841	21.77	80.869
4.04	16.448	2.98733	16.89	21.77	80.869
4.04	16.448	2.98733	16.89	21.8413	80.991
4.05	16.448	2.98733	16.89	21.8413	80.991
4.05	16.448	2.98733	16.89	21.8413	80.991
4.05	16.483	2.98733	16.89	21.9127	81.112
4.05	16.483	2.99633	16.939	21.9127	81.112
4.06	16.483	2.99633	16.939	21.9127	81.112
4.06	16.483	2.99633	16.939	21.984	81.233
4.06	16.483	2.99633	16.939	21.984	81.233
4.06	16.518	2.99633	16.939	21.984	81.233
4.06	16.518	2.99633	16.939	22.055	81.354
4.07	16.518	2.99633	16.939	22.055	81.354
4.07	16.553	2.99633	16.939	22.055	81.354
4.07	16.553	3.00533	16.988	22.1263	81.475
4.07	16.553	3.00533	16.988	22.1263	81.475
4.07	16.553	3.00533	16.988	22.1263	81.475
4.07	16.553	3.01433	17.037	22.2047	81.606
4.07	16.587	3.01433	17.037	22.2047	81.606
4.07	16.587	3.01433	17.037	22.2047	81.606
4.08	16.587	3.01433	17.037	22.276	81.725
4.08	16.622	3.02333	17.085	22.276	81.725
4.08	16.622	3.02333	17.085	22.276	81.725
4.09	16.622	3.02333	17.085	22.347	81.844
4.09	16.622	3.02333	17.085	22.347	81.844
4.09	16.657	3.02333	17.085	22.4183	81.962
4.09	16.657	3.02333	17.085	22.4183	81.962
4.1	16.657	3.03233	17.134	22.4183	81.962
4.1	16.692	3.03233	17.134	22.4897	82.079
4.1	16.692	3.03233	17.134	22.4897	82.079
4.1	16.692	3.04133	17.183	22.561	82.196
4.1	16.726	3.04133	17.183	22.561	82.196
4.1	16.726	3.04133	17.183	22.632	82.312
4.11	16.726	3.04133	17.183	22.632	82.312
4.11	16.761	3.04133	17.183	22.7033	82.427
4.11	16.761	3.04133	17.183	22.7033	82.427
4.12	16.761	3.05033	17.232	22.7747	82.541
4.12	16.796	3.05033	17.232	22.7747	82.541
4.12	16.796	3.05033	17.232	22.846	82.654
4.12	16.796	3.05933	17.281	22.917	82.766
4.12	16.831	3.05933	17.281	22.917	82.766
4.12	16.831	3.06833	17.33	22.9957	82.887
4.13	16.831	3.06833	17.33	22.9957	82.887
4.13	16.865	3.06833	17.33	23.067	82.997
4.13	16.865	3.06833	17.33	23.138	83.105
4.14	16.9	3.06833	17.33	23.138	83.105
4.14	16.9	3.06833	17.33	23.2093	83.211
4.15	16.9	3.06833	17.33	23.2807	83.317
4.15	16.9	3.07733	17.378	23.2807	83.317
4.15	16.935	3.07733	17.378	23.352	83.42
4.15	16.935	3.07733	17.378	23.423	83.522
4.15	16.935	3.08633	17.427	23.4943	83.623
4.15	16.97	3.08633	17.427	23.4943	83.623
4.15	16.97	3.08633	17.427	23.5657	83.721
4.16	16.97	3.08633	17.427	23.637	83.818
4.16	17.005	3.08633	17.427	23.708	83.912
4.16	17.005	3.08633	17.427	23.7863	84.014
4.17	17.005	3.09533	17.476	23.8577	84.104
4.17	17.039	3.09533	17.476	23.8577	84.104
4.17	17.039	3.09533	17.476	23.929	84.192
4.17	17.039	3.10433	17.524	24	84.277
4.17	17.074	3.10433	17.524	24.0713	84.36
4.17	17.074	3.10433	17.524	24.1427	84.44
4.18	17.074	3.11333	17.573	24.285	84.593
4.18	17.109	3.11333	17.573
4.18	17.109	3.11333	17.573
4.19	17.109	3.11333	17.573
4.19	17.144	3.11333	17.573
4.19	17.144	3.11333	17.573
4.2	17.144	3.12233	17.622
4.2	17.178	3.12233	17.622
4.2	17.178	3.12233	17.622
4.2	17.178	3.13133	17.67
4.2	17.213	3.13133	17.67
4.2	17.213	3.13133	17.67
4.21	17.213	3.14033	17.719
4.21	17.248	3.14033	17.719
4.21	17.248	3.14033	17.719
4.22	17.248	3.14033	17.719
4.22	17.283	3.14033	17.719
4.22	17.283	3.14033	17.719
4.23	17.283	3.14933	17.767
4.23	17.317	3.14933	17.767
4.23	17.317	3.15833	17.816
4.23	17.317	3.15833	17.816
4.23	17.352	3.15833	17.816
4.23	17.352	3.15833	17.816
4.24	17.387	3.16733	17.864
4.24	17.387	3.16733	17.864
4.25	17.387	3.16733	17.864
4.25	17.422	3.17633	17.913
4.25	17.456	3.17633	17.913
4.25	17.456	3.18533	17.961
4.26	17.456	3.18533	17.961
4.26	17.491	3.18533	17.961
4.26	17.491	3.18533	17.961
4.27	17.526	3.18533	17.961
4.27	17.526	3.19433	18.01
4.28	17.526	3.19433	18.01
4.28	17.561	3.19433	18.01
4.28	17.561	3.20333	18.058
4.28	17.595	3.20333	18.058
4.28	17.595	3.21233	18.107
4.29	17.595	3.21233	18.107
4.29	17.63	3.21233	18.107
4.29	17.63	3.21233	18.107
4.3	17.665	3.21233	18.107
4.3	17.665	3.22133	18.155
4.31	17.665	3.22133	18.155
4.31	17.7	3.22133	18.155
4.31	17.7	3.22133	18.155
4.31	17.734	3.23033	18.203
4.31	17.734	3.23033	18.203
4.32	17.734	3.23033	18.203
4.32	17.734	3.23033	18.203
4.32	17.769	3.23033	18.203
4.32	17.769	3.23933	18.252
4.33	17.804	3.23933	18.252
4.33	17.804	3.24833	18.3
4.33	17.804	3.24833	18.3
4.33	17.839	3.24833	18.3
4.33	17.839	3.24833	18.3
4.34	17.873	3.25733	18.348
4.34	17.873	3.25733	18.348
4.35	17.873	3.25733	18.348
4.35	17.873	3.25733	18.348
4.35	17.908	3.25733	18.348
4.35	17.908	3.25733	18.348
4.36	17.943	3.26633	18.397
4.36	17.943	3.26633	18.397
4.36	17.943	3.27533	18.445
4.36	17.943	3.27533	18.445
4.36	17.978	3.27533	18.445
4.36	17.978	3.27533	18.445
4.37	18.013	3.28433	18.493
4.37	18.013	3.28433	18.493
4.38	18.013	3.28433	18.493
4.38	18.013	3.28433	18.493
4.38	18.047	3.28433	18.493
4.38	18.047	3.28433	18.493
4.39	18.047	3.29333	18.541
4.39	18.082	3.29333	18.541
4.39	18.082	3.29333	18.541
4.39	18.082	3.30233	18.59
4.39	18.117	3.30233	18.59
4.39	18.117	3.30233	18.59
4.4	18.117	3.30233	18.59
4.4	18.152	3.30233	18.59
4.4	18.152	3.30233	18.59
4.41	18.152	3.30233	18.59
4.41	18.152	3.31133	18.638
4.41	18.186	3.31133	18.638
4.41	18.186	3.31133	18.638
4.41	18.186	3.31133	18.638
4.41	18.221	3.32033	18.686
4.41	18.221	3.32033	18.686
4.42	18.221	3.32033	18.686
4.42	18.221	3.32933	18.734
4.42	18.256	3.32933	18.734
4.42	18.256	3.32933	18.734
4.43	18.256	3.32933	18.734
4.43	18.291	3.32933	18.734
4.43	18.291	3.32933	18.734
4.44	18.291	3.32933	18.734
4.44	18.291	3.33833	18.782
4.44	18.325	3.33833	18.782
4.44	18.325	3.33833	18.782
4.44	18.325	3.33833	18.782
4.44	18.36	3.34733	18.83
4.44	18.36	3.34733	18.83
4.45	18.36	3.34733	18.83
4.45	18.36	3.34733	18.83
4.45	18.395	3.34733	18.83
4.45	18.395	3.34733	18.83
4.46	18.395	3.34733	18.83
4.46	18.43	3.35633	18.878
4.46	18.43	3.35633	18.878
4.46	18.43	3.35633	18.878
4.46	18.43	3.35633	18.878
4.46	18.464	3.36533	18.926
4.46	18.464	3.36533	18.926
4.47	18.464	3.36533	18.926
4.47	18.464	3.36533	18.926
4.47	18.499	3.37433	18.974
4.47	18.499	3.37433	18.974
4.48	18.499	3.37433	18.974
4.48	18.499	3.37433	18.974
4.48	18.534	3.37433	18.974
4.48	18.534	3.37433	18.974
4.49	18.534	3.37433	18.974
4.49	18.569	3.37433	18.974
4.49	18.569	3.38333	19.022
4.49	18.569	3.38333	19.022
4.49	18.569	3.38333	19.022
4.49	18.569	3.39233	19.07
4.49	18.603	3.39233	19.07
4.49	18.603	3.39233	19.07
4.5	18.603	3.39233	19.07
4.5	18.638	3.40133	19.118
4.5	18.638	3.40133	19.118
4.51	18.638	3.40133	19.118
4.51	18.638	3.40133	19.118
4.51	18.673	3.40133	19.118
4.51	18.673	3.40133	19.118
4.52	18.673	3.40133	19.118
4.52	18.708	3.40133	19.118
4.52	18.708	3.41033	19.166
4.52	18.708	3.41033	19.166
4.52	18.708	3.41033	19.166
4.52	18.708	3.41033	19.166
4.52	18.744	3.41933	19.214
4.52	18.744	3.41933	19.214
4.53	18.744	3.41933	19.214
4.53	18.744	3.41933	19.214
4.53	18.781	3.41933	19.214
4.53	18.781	3.41933	19.214
4.54	18.781	3.41933	19.214
4.54	18.781	3.42833	19.262
4.54	18.817	3.42833	19.262
4.54	18.817	3.42833	19.262
4.54	18.817	3.42833	19.262
4.54	18.855	3.42833	19.262
4.54	18.855	3.43733	19.31
4.55	18.855	3.43733	19.31
4.55	18.855	3.43733	19.31
4.55	18.855	3.44633	19.357
4.55	18.893	3.44633	19.357
4.55	18.893	3.44633	19.357
4.56	18.893	3.44633	19.357
4.56	18.932	3.44633	19.357
4.56	18.932	3.44633	19.357
4.57	18.932	3.44633	19.357
4.57	18.932	3.44633	19.357
4.57	18.932	3.45533	19.405
4.57	18.972	3.45533	19.405
4.57	18.972	3.45533	19.405
4.57	18.972	3.45533	19.405
4.57	19.011	3.45533	19.405
4.57	19.011	3.46433	19.453
4.58	19.011	3.46433	19.453
4.58	19.011	3.46433	19.453
4.58	19.011	3.47333	19.501
4.58	19.05	3.47333	19.501
4.58	19.05	3.47333	19.501
4.59	19.05	3.47333	19.501
4.59	19.089	3.47333	19.501
4.59	19.089	3.47333	19.501
4.6	19.089	3.47333	19.501
4.6	19.089	3.47333	19.501
4.6	19.089	3.48233	19.549
4.6	19.128	3.48233	19.549
4.6	19.128	3.48233	19.549
4.6	19.128	3.48233	19.549
4.6	19.167	3.48233	19.549
4.6	19.167	3.49133	19.596
4.61	19.167	3.49133	19.596
4.61	19.167	3.49133	19.596
4.61	19.167	3.49133	19.596
4.61	19.207	3.49133	19.596
4.61	19.207	3.49133	19.596
4.62	19.207	3.49133	19.596
4.62	19.246	3.50033	19.644
4.62	19.246	3.50033	19.644
4.62	19.246	3.50033	19.644
4.62	19.246	3.50033	19.644
4.62	19.285	3.50933	19.692
4.62	19.285	3.50933	19.692
4.63	19.285	3.50933	19.692
4.63	19.285	3.50933	19.692
4.63	19.325	3.50933	19.692
4.63	19.325	3.51833	19.739
4.64	19.325	3.51833	19.739
4.64	19.325	3.51833	19.739
4.64	19.325	3.51833	19.739
4.64	19.364	3.51833	19.739
4.64	19.364	3.51833	19.739
4.65	19.364	3.51833	19.739
4.65	19.403	3.52733	19.787
4.65	19.403	3.52733	19.787
4.65	19.403	3.52733	19.787
4.65	19.403	3.52733	19.787
4.65	19.443	3.53633	19.835
4.65	19.443	3.53633	19.835
4.66	19.443	3.53633	19.835
4.66	19.443	3.53633	19.835
4.66	19.482	3.53633	19.835
4.66	19.482	3.54533	19.882
4.67	19.482	3.54533	19.882
4.67	19.482	3.54533	19.882
4.67	19.482	3.54533	19.882
4.67	19.522	3.54533	19.882
4.67	19.522	3.54533	19.882
4.68	19.522	3.54533	19.882
4.68	19.561	3.55433	19.93
4.68	19.561	3.55433	19.93
4.68	19.561	3.55433	19.93
4.68	19.561	3.55433	19.93
4.68	19.601	3.56333	19.977
4.68	19.601	3.56333	19.977
4.69	19.601	3.56333	19.977
4.69	19.601	3.56333	19.977
4.69	19.641	3.56333	19.977
4.69	19.641	3.56333	19.977
4.7	19.641	3.56333	19.977
4.7	19.641	3.56333	19.977
4.7	19.641	3.56333	19.977
4.7	19.68	3.57233	20.025
4.7	19.68	3.57233	20.025
4.7	19.68	3.57233	20.025
4.7	19.68	3.57233	20.025
4.7	19.72	3.58133	20.072
4.7	19.72	3.58133	20.072
4.71	19.72	3.58133	20.072
4.71	19.72	3.59033	20.12
4.71	19.76	3.59033	20.12
4.71	19.76	3.59033	20.12
4.72	19.76	3.59033	20.12
4.72	19.799	3.59033	20.12
4.72	19.799	3.59033	20.12
4.73	19.799	3.59033	20.12
4.73	19.799	3.59033	20.12
4.73	19.799	3.59033	20.12
4.73	19.839	3.59933	20.167
4.73	19.839	3.59933	20.167
4.73	19.839	3.59933	20.167
4.73	19.839	3.59933	20.167
4.73	19.879	3.60833	20.215
4.73	19.879	3.60833	20.215
4.74	19.879	3.60833	20.215
4.74	19.879	3.60833	20.215
4.74	19.918	3.60833	20.215
4.74	19.918	3.60833	20.215
4.75	19.918	3.60833	20.215
4.75	19.958	3.60833	20.215
4.75	19.958	3.61733	20.262
4.75	19.958	3.61733	20.262
4.75	19.958	3.61733	20.262
4.75	19.958	3.61733	20.262
4.75	19.998	3.62633	20.309
4.75	19.998	3.62633	20.309
4.76	19.998	3.62633	20.309
4.76	19.998	3.62633	20.309
4.76	20.037	3.63533	20.357
4.76	20.037	3.63533	20.357
4.77	20.037	3.63533	20.357
4.77	20.037	3.63533	20.357
4.77	20.077	3.63533	20.357
4.77	20.077	3.63533	20.357
4.78	20.077	3.63533	20.357
4.78	20.117	3.63533	20.357
4.78	20.117	3.64433	20.404
4.78	20.117	3.64433	20.404
4.78	20.117	3.64433	20.404
[truncated: 2,189 more rows]
