# Supplementary material for: Study on axial compressive properties of CFRP-confined ultra-high toughness cementitious composites
Source: PLoS One. 2025 Sep 25;20(9):e0331754. doi: 10.1371/journal.pone.0331754 (PMC12463270; doi:10.1371/journal.pone.0331754)
Supplement: S1 File — (ZIP) [file pone.0331754.s001.zip › Supporting Information files/Fig. 5 Stress-strain curves of different fiber types. (a) Unconfined; (b) ‌Single-layer CFRP; (c) Three-layer CFRP..xlsx]

## Sheet: Uncofined
	A-L0		E-L0		S-L0
0	0	0	0	0	0
0.35	1.615	0.09367	1.505	0.35	0.042
0.47	1.855	0.24767	1.72	0.45	0.067
0.58	2.03	0.35267	1.985	0.53	0.117
0.65	2.22	0.46467	2.605	0.61	0.326
0.74	2.5	0.53467	2.92	0.66667	0.576
0.73	2.855	0.60467	3.23	0.73333	0.827
0.67	3.03	0.64667	3.53	0.78333	1.005
0.71	3.155	0.64667	2.945	0.83333	1.184
0.76	3.36	0.64667	2.94	0.87	1.327
0.8	3.68	0.64667	2.93	0.90667	1.47
0.86	3.865	0.64667	2.925	0.93667	1.542
0.88	4.03	0.64667	2.925	0.96333	1.649
0.92	4.235	0.64667	2.92	0.98	1.721
0.94	4.455	0.64667	2.915	1	1.792
0.98	4.57	0.64667	2.915	1.02	1.828
0.99	4.67	0.64667	2.91	1.03	1.864
1.01	4.785	0.64667	2.91	1.04	1.864
1.02	4.91	0.64667	2.905	1.04	1.9
1.05	4.97	0.88467	5.245	1.04	1.9
1.05	5.015	0.89167	5.295	1.05	1.9
1.06	5.07	0.89867	5.375	1.05	1.9
1.07	5.12	0.90567	5.435	1.05	1.9
1.07	5.145	0.91267	5.5	1.05	1.9
1.08	5.16	0.91967	5.56	1.05	1.9
1.09	5.17	0.92667	5.625	1.05	1.864
1.09	5.175	0.93367	5.69	1.05	1.864
1.09	5.175	0.94067	5.755	1.04	1.828
1.09	5.17	0.94767	5.8	1.04	1.792
1.09	5.16	0.95467	5.875	1.04	1.757
1.09	5.145	0.96167	5.935	1.03	1.721
1.09	5.135	0.96867	5.995	1.02	1.685
1.09	5.125	0.97567	6.045	1.02	1.613
1.09	5.105	0.98267	6.125	1.01	1.578
1.09	5.07	0.98967	6.175	0.99333	1.542
1.09	5.05	0.99667	6.245	0.98667	1.435
1.09	5.02	1.00367	6.285	0.98	1.399
1.08	4.97	1.01067	6.37	0.95667	1.327
1.08	4.905	1.01767	6.42	0.95	1.292
1.07	4.855	1.02467	6.49	0.93667	1.184
1.07	4.805	1.03167	6.54	0.92667	1.148
1.07	4.73	1.03867	6.61	0.90667	1.077
1.06	4.635	1.04567	6.675	0.9	1.005
1.05	4.57	1.05267	6.73	0.88333	0.934
1.05	4.51	1.05967	6.795	0.87	0.898
1.04	4.425	1.06667	6.86	0.85667	0.827
1.04	4.32	1.07367	6.915	0.85	0.791
1.03	4.26	1.08067	6.98	0.83333	0.719
1.02	4.195	1.08767	7.035	0.82667	0.684
1.02	4.115	1.09467	7.1	0.81333	0.612
1.01	4.02	1.10167	7.165	0.80667	0.576
1	3.96	1.10867	7.235	0.79	0.54
1	3.91	1.11567	7.28	0.78333	0.505
1	3.84	1.12267	7.36	0.77667	0.433
0.99	3.755	1.12267	7.355	0.77	0.433
0.98	3.71	1.12267	7.34	0.75333	0.362
0.98	3.665	1.12267	7.33	0.75333	0.362
0.98	3.605	1.12267	7.32	0.74	0.326
0.98	3.535	1.12267	7.315	0.74	0.292
0.97	3.5	1.12267	7.3	0.73333	0.258
0.96	3.465	1.12267	7.29	0.72667	0.224
0.96	3.415	1.12967	7.42	0.71667	0.224
0.95	3.365	1.12967	7.41	0.71	0.19
0.95	3.335	1.12967	7.4	0.71	0.19
0.95	3.305	1.12967	7.395	0.70333	0.159
0.95	3.265	1.12967	7.38	0.70333	0.159
0.94	3.225	1.12967	7.37	0.69667	0.143
0.94	3.205	1.13667	7.49	0.69667	0.143
0.94	3.18	1.13667	7.48	0.69	0.13
0.93	3.155	1.13667	7.47	0.69	0.13
0.93	3.125	1.13667	7.46	0.68333	0.13
0.93	3.105	1.13667	7.45	0.68333	0.13
0.93	3.09	1.13667	7.44	0.68333	0.123
0.93	3.07	1.13667	7.43	0.68333	0.123
0.93	3.05	1.14367	7.555	0.67333	0.123
0.93	3.035	1.14367	7.54	0.67333	0.123
0.93	3.025	1.14367	7.53	0.67333	0.123
0.93	3.015	1.14367	7.52	0.67333	0.117
0.92	2.995	1.14367	7.51	0.67333	0.117
0.92	2.99	1.14367	7.5	0.66667	0.117
0.92	2.98	1.15067	7.62	0.66667	0.117
0.92	2.975	1.15067	7.61	0.66667	0.117
0.92	2.965	1.15067	7.6	0.66667	0.117
0.92	2.96	1.15067	7.595	0.66667	0.117
0.92	2.955	1.15067	7.58	0.66667	0.117
0.92	2.95	1.15067	7.57	0.66667	0.117
0.91	2.94	1.15067	7.56	0.66667	0.117
0.91	2.94	1.15767	7.69	0.66667	0.117
0.91	2.94	1.15767	7.68	0.66667	0.117
0.91	2.935	1.15767	7.675	0.66667	0.117
0.91	2.935	1.15767	7.66	0.66667	0.123
0.91	2.935	1.15767	7.65	0.66667	0.123
0.91	2.93	1.15767	7.64	0.67333	0.123
0.91	2.93	1.15767	7.635	0.67333	0.123
0.91	2.93	1.16467	7.755	0.67333	0.13
0.91	2.93	1.16467	7.74	0.67333	0.13
0.91	2.93	1.16467	7.73	0.68333	0.13
0.91	2.935	1.16467	7.725	0.68333	0.143
0.91	2.935	1.16467	7.715	0.68333	0.143
0.91	2.94	1.16467	7.7	0.69	0.159
0.91	2.94	1.17167	7.81	0.69	0.159
0.91	2.945	1.17167	7.805	0.69667	0.19
0.91	2.955	1.17167	7.795	0.69667	0.19
0.91	2.955	1.17167	7.78	0.70333	0.224
0.91	2.965	1.17167	7.77	0.70333	0.224
0.91	2.97	1.17167	7.765	0.71	0.258
0.91	2.98	1.17867	7.89	0.71	0.292
0.91	2.99	1.17867	7.88	0.71667	0.292
0.92	3	1.17867	7.875	0.72667	0.326
0.92	3.01	1.17867	7.86	0.72667	0.362
0.92	3.025	1.17867	7.85	0.73333	0.397
0.92	3.035	1.17867	7.84	0.74	0.397
0.92	3.05	1.17867	7.835	0.74667	0.433
0.93	3.065	1.17867	7.82	0.74667	0.469
0.93	3.085	1.18567	7.96	0.75333	0.505
0.93	3.105	1.18567	7.95	0.76	0.505
0.93	3.115	1.18567	7.94	0.77	0.54
0.93	3.14	1.18567	7.93	0.77	0.576
0.93	3.165	1.18567	7.92	0.77667	0.612
0.93	3.185	1.18567	7.91	0.78333	0.612
0.93	3.2	1.18567	7.9	0.79	0.648
0.93	3.225	1.19267	8.03	0.79	0.684
0.94	3.255	1.19267	8.015	0.79667	0.719
0.94	3.275	1.19267	8.005	0.80667	0.719
0.94	3.295	1.19267	7.995	0.81333	0.755
0.95	3.32	1.19267	7.99	0.81333	0.791
0.95	3.355	1.19267	7.975	0.82	0.791
0.95	3.375	1.19267	7.965	0.82667	0.827
0.95	3.4	1.19967	8.085	0.82667	0.862
0.95	3.425	1.19967	8.08	0.83333	0.862
0.95	3.46	1.19967	8.07	0.84	0.898
0.96	3.48	1.19967	8.055	0.84	0.898
0.96	3.5	1.19967	8.045	0.85	0.934
0.97	3.53	1.19967	8.04	0.85	0.934
0.97	3.565	1.20667	8.16	0.85667	0.97
0.97	3.585	1.20667	8.155	0.85667	1.005
0.98	3.605	1.20667	8.14	0.86333	1.005
0.98	3.63	1.20667	8.125	0.87	1.005
0.98	3.665	1.20667	8.12	0.87	1.041
0.98	3.685	1.20667	8.11	0.87	1.041
0.98	3.705	1.20667	8.1	0.87667	1.077
0.98	3.73	1.21367	8.235	0.87667	1.077
0.98	3.76	1.21367	8.22	0.88333	1.113
0.99	3.775	1.21367	8.21	0.88333	1.113
0.99	3.795	1.21367	8.2	0.89333	1.148
0.99	3.815	1.21367	8.195	0.89333	1.148
0.99	3.85	1.21367	8.18	0.9	1.148
1	3.865	1.21367	8.165	0.9	1.184
1	3.88	1.22067	8.3	0.9	1.184
1	3.9	1.22067	8.29	0.90667	1.184
1	3.925	1.22067	8.28	0.90667	1.22
1	3.94	1.22067	8.275	0.90667	1.22
1	3.955	1.22067	8.26	0.91333	1.22
1	3.975	1.22067	8.25	0.91333	1.256
1	3.995	1.22067	8.24	0.91333	1.256
1	4.01	1.22767	8.36	0.92	1.256
1	4.025	1.22767	8.355	0.92	1.292
1.01	4.04	1.22767	8.34	0.92	1.292
1.01	4.06	1.22767	8.33	0.92667	1.292
1.01	4.075	1.22767	8.325	0.92667	1.292
1.01	4.085	1.22767	8.315	0.92667	1.292
1.01	4.1	1.23467	8.44	0.92667	1.327
1.01	4.12	1.23467	8.43	0.92667	1.327
1.01	4.13	1.23467	8.42	0.93667	1.327
1.02	4.14	1.23467	8.41	0.93667	1.327
1.02	4.155	1.23467	8.4	0.93667	1.363
1.02	4.17	1.23467	8.395	0.93667	1.363
1.02	4.18	1.23467	8.38	0.94333	1.363
1.02	4.19	1.23467	8.37	0.94333	1.363
1.02	4.2	1.24167	8.51	0.94333	1.363
1.02	4.215	1.24167	8.5	0.94333	1.399
1.02	4.22	1.24167	8.49	0.94333	1.399
1.02	4.23	1.24167	8.48	0.95	1.399
1.02	4.24	1.24167	8.47	0.95	1.399
1.02	4.255	1.24167	8.46	0.95	1.435
1.02	4.26	1.24167	8.45	0.95	1.435
1.02	4.27	1.24867	8.58	0.95667	1.435
1.02	4.28	1.24867	8.57	0.95667	1.435
1.02	4.29	1.24867	8.56	0.95667	1.435
1.02	4.3	1.24867	8.555	0.95667	1.435
1.02	4.305	1.24867	8.54	0.95667	1.435
1.02	4.315	1.24867	8.53	0.95667	1.47
1.02	4.325	1.24867	8.52	0.95667	1.47
1.02	4.33	1.25567	8.64	0.96333	1.47
1.03	4.34	1.25567	8.635	0.96333	1.47
1.03	4.345	1.25567	8.62	0.96333	1.47
1.03	4.355	1.25567	8.61	0.96333	1.506
1.03	4.36	1.25567	8.6	0.96333	1.506
1.03	4.37	1.25567	8.59	0.97333	1.506
1.03	4.375	1.26267	8.72	0.97333	1.506
1.03	4.385	1.26267	8.715	0.97333	1.506
1.03	4.39	1.26267	8.7	0.97333	1.506
1.03	4.395	1.26267	8.69	0.97333	1.542
1.03	4.405	1.26267	8.68	0.97333	1.542
1.03	4.415	1.26267	8.675	0.98	1.542
1.04	4.42	1.26267	8.66	0.98	1.542
1.04	4.425	1.26267	8.65	0.98	1.542
1.04	4.43	1.26967	8.795	0.98	1.578
1.04	4.44	1.26967	8.785	0.98	1.578
1.04	4.445	1.26967	8.77	0.98667	1.578
1.04	4.45	1.26967	8.765	0.98667	1.578
1.04	4.455	1.26967	8.755	0.98667	1.578
1.04	4.465	1.26967	8.74	0.98667	1.578
1.04	4.47	1.26967	8.73	0.98667	1.613
1.04	4.475	1.27667	8.86	0.98667	1.613
1.04	4.48	1.27667	8.85	0.99333	1.613
1.04	4.49	1.27667	8.84	0.99333	1.613
1.04	4.495	1.27667	8.835	0.99333	1.649
1.04	4.5	1.27667	8.82	0.99333	1.649
1.04	4.51	1.27667	8.81	1	1.649
1.04	4.52	1.27667	8.805	1	1.649
1.04	4.525	1.28367	8.92	1	1.649
1.05	4.53	1.28367	8.915	1	1.685
1.05	4.535	1.28367	8.9	1	1.685
1.05	4.545	1.28367	8.89	1.01	1.685
1.05	4.55	1.28367	8.88	1.01	1.685
1.05	4.56	1.28367	8.875	1.01	1.721
1.05	4.565	1.29067	9	1.01	1.721
1.05	4.575	1.29067	8.99	1.02	1.721
1.05	4.58	1.29067	8.975	1.02	1.721
1.05	4.585	1.29067	8.965	1.02	1.757
1.05	4.595	1.29067	8.96	1.02	1.757
1.05	4.605	1.29067	8.95	1.02	1.757
1.05	4.61	1.29067	8.94	1.02	1.757
1.05	4.62	1.29067	8.925	1.02	1.792
1.05	4.625	1.29767	9.07	1.02	1.792
1.05	4.635	1.29767	9.055	1.03	1.792
1.05	4.645	1.29767	9.045	1.03	1.792
1.05	4.65	1.29767	9.04	1.03	1.828
1.05	4.66	1.29767	9.03	1.03	1.828
1.05	4.67	1.29767	9.015	1.04	1.828
1.05	4.675	1.29767	9.005	1.04	1.864
1.05	4.685	1.30467	9.135	1.04	1.864
1.05	4.695	1.30467	9.125	1.04	1.864
1.05	4.705	1.30467	9.12	1.04	1.864
1.06	4.715	1.30467	9.11	1.04	1.9
1.06	4.72	1.30467	9.095	1.04	1.9
1.06	4.73	1.30467	9.085	1.05	1.9
1.06	4.74	1.30467	9.08	1.05	1.935
1.06	4.75	1.31167	9.2	1.05	1.935
1.06	4.755	1.31167	9.19	1.06	1.935
1.06	4.765	1.31167	9.175	1.06	1.935
1.06	4.78	1.31167	9.165	1.06	1.971
1.07	4.785	1.31167	9.16	1.06	1.971
1.07	4.795	1.31167	9.15	1.07	2.002
1.07	4.805	1.31867	9.29	1.07	2.002
1.07	4.82	1.31867	9.28	1.07	2.002
1.07	4.825	1.31867	9.27	1.07	2.002
1.07	4.835	1.31867	9.26	1.07	2.03
1.07	4.845	1.31867	9.25	1.07	2.03
1.07	4.86	1.31867	9.24	1.08	2.03
1.07	4.87	1.31867	9.23	1.08	2.058
1.07	4.875	1.31867	9.22	1.08	2.058
1.07	4.89	1.31867	9.205	1.09	2.058
1.07	4.9	1.32567	9.355	1.09	2.085
1.07	4.91	1.32567	9.34	1.09	2.085
1.07	4.92	1.32567	9.33	1.09	2.113
1.07	4.93	1.32567	9.32	1.09	2.113
1.07	4.945	1.32567	9.31	1.1	2.113
1.07	4.95	1.32567	9.3	1.1	2.113
1.08	4.96	1.33267	9.42	1.1	2.14
1.08	4.97	1.33267	9.405	1.1	2.14
1.08	4.985	1.33267	9.4	1.11	2.168
1.08	4.995	1.33267	9.39	1.11	2.168
1.08	5	1.33267	9.375	1.12	2.168
1.08	5.015	1.33267	9.37	1.12	2.195
1.08	5.025	1.33267	9.36	1.12	2.195
1.09	5.035	1.33967	9.48	1.12	2.223
1.09	5.045	1.33967	9.47	1.12	2.223
1.09	5.055	1.33967	9.46	1.13	2.223
1.09	5.07	1.33967	9.445	1.13	2.25
1.09	5.075	1.33967	9.44	1.13	2.25
1.09	5.085	1.33967	9.43	1.14	2.25
1.09	5.095	1.34667	9.56	1.14	2.278
1.09	5.11	1.34667	9.55	1.14	2.278
1.09	5.12	1.34667	9.54	1.15	2.305
1.09	5.125	1.34667	9.525	1.15	2.305
1.09	5.14	1.34667	9.52	1.15	2.333
1.09	5.15	1.34667	9.51	1.15	2.333
1.09	5.16	1.34667	9.5	1.16	2.333
1.09	5.17	1.34667	9.485	1.16	2.36
1.1	5.18	1.35367	9.635	1.16	2.36
1.1	5.195	1.35367	9.62	1.17	2.388
1.1	5.2	1.35367	9.61	1.17	2.388
1.1	5.21	1.35367	9.6	1.17	2.388
1.1	5.22	1.35367	9.59	1.17	2.415
1.11	5.235	1.35367	9.58	1.17	2.415
1.11	5.245	1.35367	9.57	1.18	2.443
1.11	5.25	1.36067	9.7	1.18	2.443
1.11	5.26	1.36067	9.69	1.19	2.443
1.11	5.275	1.36067	9.68	1.19	2.47
1.11	5.285	1.36067	9.675	1.19	2.47
1.12	5.295	1.36067	9.66	1.2	2.498
1.12	5.305	1.36067	9.65	1.2	2.498
1.12	5.32	1.36067	9.64	1.2	2.525
1.12	5.325	1.36767	9.765	1.2	2.525
1.12	5.335	1.36767	9.755	1.21	2.553
1.12	5.345	1.36767	9.74	1.21	2.553
1.12	5.36	1.36767	9.73	1.22	2.553
1.12	5.37	1.36767	9.725	1.22	2.58
1.12	5.375	1.36767	9.715	1.22	2.58
1.12	5.385	1.37467	9.84	1.23	2.607
1.12	5.4	1.37467	9.835	1.23	2.607
1.13	5.41	1.37467	9.82	1.23	2.607
1.13	5.415	1.37467	9.81	1.23	2.635
1.13	5.43	1.37467	9.805	1.23	2.635
1.13	5.44	1.37467	9.795	1.24	2.662
1.14	5.45	1.37467	9.78	1.24	2.662
1.14	5.46	1.37467	9.77	1.25	2.69
1.14	5.47	1.38167	9.91	1.25	2.69
1.14	5.48	1.38167	9.9	1.25	2.717
1.14	5.49	1.38167	9.89	1.25	2.717
1.14	5.5	1.38167	9.88	1.26	2.717
1.14	5.51	1.38167	9.875	1.26	2.745
1.14	5.525	1.38167	9.86	1.26	2.745
1.14	5.535	1.38167	9.85	1.27	2.772
1.15	5.54	1.38867	9.99	1.27	2.772
1.15	5.55	1.38867	9.975	1.28	2.772
1.15	5.565	1.38867	9.965	1.28	2.8
1.15	5.575	1.38867	9.96	1.28	2.8
1.15	5.58	1.38867	9.95	1.28	2.827
1.16	5.59	1.38867	9.94	1.28	2.827
1.16	5.605	1.38867	9.93	1.29	2.855
1.16	5.615	1.38867	9.92	1.29	2.855
1.16	5.62	1.39567	10.045	1.3	2.882
1.16	5.635	1.39567	10.04	1.3	2.882
1.16	5.645	1.39567	10.03	1.31	2.882
1.16	5.655	1.39567	10.015	1.31	2.91
1.16	5.665	1.39567	10.005	1.31	2.91
1.16	5.675	1.39567	10	1.31	2.937
1.17	5.69	1.40267	10.125	1.31	2.937
1.17	5.695	1.40267	10.12	1.32	2.937
1.17	5.705	1.40267	10.11	1.32	2.965
1.18	5.715	1.40267	10.095	1.32	2.965
1.18	5.73	1.40267	10.085	1.33	2.992
1.18	5.735	1.40267	10.08	1.33	2.992
1.18	5.745	1.40267	10.07	1.33	2.992
1.18	5.755	1.40267	10.055	1.33	3.02
1.19	5.77	1.40967	10.19	1.33	3.02
1.19	5.775	1.40967	10.18	1.34	3.047
1.19	5.785	1.40967	10.17	1.34	3.047
1.19	5.795	1.40967	10.16	1.35	3.075
1.19	5.81	1.40967	10.15	1.35	3.075
1.19	5.815	1.40967	10.14	1.36	3.075
1.19	5.825	1.41667	10.275	1.36	3.102
1.19	5.835	1.41667	10.26	1.36	3.102
1.2	5.85	1.41667	10.25	1.36	3.13
1.2	5.855	1.41667	10.24	1.36	3.13
1.2	5.865	1.41667	10.23	1.37	3.13
1.2	5.875	1.41667	10.22	1.37	3.157
1.21	5.89	1.41667	10.21	1.37	3.157
1.21	5.9	1.41667	10.2	1.38	3.185
1.21	5.905	1.42367	10.33	1.38	3.185
1.21	5.915	1.42367	10.32	1.38	3.185
1.21	5.93	1.42367	10.315	1.38	3.212
1.21	5.94	1.42367	10.3	1.38	3.212
1.21	5.945	1.42367	10.29	1.39	3.212
1.21	5.96	1.42367	10.28	1.39	3.24
1.22	5.97	1.43067	10.405	1.39	3.24
1.22	5.98	1.43067	10.4	1.4	3.267
1.22	5.99	1.43067	10.39	1.4	3.267
1.22	6	1.43067	10.38	1.41	3.267
1.23	6.01	1.43067	10.365	1.41	3.295
1.23	6.02	1.43067	10.36	1.41	3.295
1.23	6.03	1.43067	10.35	1.41	3.322
1.23	6.04	1.43067	10.34	1.41	3.322
1.23	6.05	1.43767	10.48	1.42	3.322
1.23	6.06	1.43767	10.47	1.42	3.35
1.23	6.07	1.43767	10.455	1.42	3.35
1.23	6.08	1.43767	10.445	1.43	3.35
1.24	6.095	1.43767	10.44	1.43	3.377
1.24	6.105	1.43767	10.43	1.43	3.377
1.24	6.11	1.43767	10.415	1.44	3.404
1.24	6.12	1.44467	10.56	1.44	3.404
1.25	6.135	1.44467	10.55	1.44	3.404
1.25	6.145	1.44467	10.535	1.44	3.432
1.25	6.155	1.44467	10.525	1.44	3.432
1.25	6.165	1.44467	10.515	1.45	3.432
1.26	6.18	1.44467	10.51	1.45	3.459
1.26	6.185	1.44467	10.495	1.45	3.459
1.26	6.195	1.44467	10.485	1.46	3.487
1.26	6.205	1.45167	10.605	1.46	3.487
1.26	6.22	1.45167	10.6	1.46	3.487
1.26	6.225	1.45167	10.59	1.46	3.514
1.26	6.235	1.45167	10.58	1.46	3.514
1.27	6.245	1.45167	10.565	1.47	3.542
1.27	6.26	1.45867	10.7	1.47	3.542
1.27	6.27	1.45867	10.69	1.48	3.542
1.27	6.275	1.45867	10.68	1.48	3.569
1.28	6.285	1.45867	10.675	1.48	3.569
1.28	6.3	1.45867	10.66	1.49	3.569
1.28	6.305	1.45867	10.645	1.49	3.597
1.28	6.315	1.45867	10.64	1.49	3.597
1.28	6.325	1.45867	10.63	1.49	3.624
1.28	6.34	1.45867	10.62	1.49	3.624
1.28	6.35	1.46567	10.77	1.5	3.624
1.29	6.355	1.46567	10.765	1.5	3.652
1.29	6.365	1.46567	10.755	1.5	3.652
1.29	6.38	1.46567	10.74	1.51	3.652
1.29	6.385	1.46567	10.73	1.51	3.679
1.29	6.395	1.46567	10.72	1.51	3.679
1.3	6.405	1.46567	10.715	1.52	3.707
1.3	6.42	1.47267	10.84	1.52	3.707
1.3	6.43	1.47267	10.835	1.52	3.707
1.3	6.435	1.47267	10.82	1.52	3.734
1.3	6.445	1.47267	10.81	1.52	3.734
1.3	6.46	1.47267	10.805	1.53	3.762
1.3	6.465	1.47267	10.795	1.53	3.762
1.3	6.475	1.47267	10.78	1.54	3.762
1.31	6.485	1.47967	10.9	1.54	3.762
1.31	6.5	1.47967	10.89	1.54	3.789
1.31	6.505	1.47967	10.88	1.54	3.789
1.32	6.515	1.47967	10.875	1.54	3.817
1.32	6.525	1.47967	10.86	1.54	3.817
1.32	6.535	1.47967	10.85	1.55	3.817
1.32	6.545	1.48667	10.99	1.55	3.844
1.32	6.555	1.48667	10.975	1.55	3.844
1.33	6.565	1.48667	10.965	1.56	3.872
1.33	6.58	1.48667	10.955	1.56	3.872
1.33	6.585	1.48667	10.95	1.57	3.872
1.33	6.595	1.48667	10.935	1.57	3.899
1.33	6.605	1.48667	10.925	1.57	3.899
1.33	6.62	1.48667	10.92	1.57	3.899
1.33	6.63	1.48667	10.91	1.57	3.927
1.33	6.635	1.49367	11.045	1.57	3.927
1.34	6.645	1.49367	11.035	1.58	3.954
1.34	6.66	1.49367	11.03	1.58	3.954
1.34	6.67	1.49367	11.015	1.59	3.954
1.35	6.675	1.49367	11.005	1.59	3.982
1.35	6.685	1.49367	10.995	1.59	3.982
1.35	6.7	1.50067	11.125	1.6	3.982
1.35	6.71	1.50067	11.115	1.6	4.009
1.35	6.715	1.50067	11.11	1.6	4.009
1.35	6.725	1.50067	11.095	1.6	4.037
1.35	6.74	1.50067	11.085	1.6	4.037
1.35	6.75	1.50067	11.075	1.61	4.037
1.36	6.755	1.50067	11.07	1.61	4.064
1.36	6.765	1.50067	11.055	1.61	4.064
1.36	6.78	1.50767	11.19	1.62	4.064
1.36	6.79	1.50767	11.18	1.62	4.092
1.37	6.795	1.50767	11.165	1.62	4.092
1.37	6.805	1.50767	11.16	1.62	4.092
1.37	6.82	1.50767	11.15	1.62	4.12
1.37	6.83	1.50767	11.135	1.62	4.12
1.37	6.835	1.51467	11.27	1.63	4.148
1.37	6.845	1.51467	11.255	1.63	4.148
1.37	6.86	1.51467	11.245	1.64	4.148
1.37	6.865	1.51467	11.24	1.64	4.176
1.37	6.875	1.51467	11.23	1.64	4.176
1.38	6.885	1.51467	11.215	1.65	4.176
1.38	6.9	1.51467	11.205	1.65	4.204
1.38	6.905	1.51467	11.2	1.65	4.204
1.38	6.915	1.52167	11.325	1.65	4.204
1.39	6.925	1.52167	11.32	1.65	4.232
1.39	6.94	1.52167	11.31	1.65	4.232
1.39	6.945	1.52167	11.295	1.66	4.232
1.39	6.955	1.52167	11.285	1.66	4.261
1.4	6.965	1.52167	11.28	1.66	4.261
1.4	6.98	1.52867	11.405	1.67	4.289
1.4	6.985	1.52867	11.395	1.67	4.289
1.4	6.995	1.52867	11.39	1.67	4.289
1.4	7.005	1.52867	11.375	1.67	4.317
1.4	7.015	1.52867	11.365	1.67	4.317
1.4	7.025	1.52867	11.355	1.68	4.317
1.4	7.035	1.52867	11.35	1.68	4.346
1.41	7.045	1.52867	11.335	1.68	4.346
1.41	7.06	1.53567	11.47	1.69	4.346
1.41	7.065	1.53567	11.455	1.69	4.374
1.41	7.075	1.53567	11.445	1.69	4.374
1.42	7.085	1.53567	11.435	1.7	4.374
1.42	7.095	1.53567	11.43	1.7	4.402
1.42	7.105	1.53567	11.415	1.7	4.402
1.42	7.11	1.54267	11.55	1.7	4.431
1.42	7.125	1.54267	11.54	1.7	4.431
1.42	7.135	1.54267	11.525	1.71	4.431
1.42	7.145	1.54267	11.52	1.71	4.431
1.42	7.155	1.54267	11.51	1.71	4.459
1.43	7.165	1.54267	11.495	1.71	4.459
1.43	7.175	1.54267	11.485	1.72	4.488
1.43	7.185	1.54267	11.48	1.72	4.488
1.43	7.195	1.54967	11.61	1.73	4.488
1.44	7.205	1.54967	11.6	1.73	4.517
1.44	7.215	1.54967	11.595	1.73	4.517
1.44	7.225	1.54967	11.58	1.73	4.517
1.44	7.235	1.54967	11.565	1.73	4.545
1.44	7.245	1.54967	11.56	1.73	4.545
1.44	7.255	1.55667	11.68	1.74	4.545
1.44	7.265	1.55667	11.675	1.74	4.574
1.44	7.27	1.55667	11.66	1.74	4.574
1.45	7.28	1.55667	11.65	1.75	4.574
1.45	7.295	1.55667	11.645	1.75	4.603
1.45	7.305	1.55667	11.635	1.75	4.603
1.45	7.315	1.55667	11.62	1.75	4.603
1.46	7.325	1.56367	11.745	1.75	4.632
1.46	7.335	1.56367	11.73	1.75	4.632
1.46	7.345	1.56367	11.725	1.76	4.662
1.46	7.355	1.56367	11.715	1.76	4.662
1.47	7.365	1.56367	11.7	1.77	4.662
1.47	7.375	1.56367	11.69	1.77	4.662
1.47	7.385	1.57067	11.815	1.77	4.692
1.47	7.395	1.57067	11.81	1.77	4.692
1.47	7.405	1.57067	11.8	1.78	4.721
1.47	7.415	1.57067	11.795	1.78	4.721
1.47	7.425	1.57067	11.78	1.78	4.721
1.47	7.43	1.57067	11.77	1.78	4.751
1.48	7.44	1.57067	11.765	1.78	4.751
1.48	7.455	1.57067	11.755	1.79	4.751
1.48	7.465	1.57767	11.88	1.79	4.78
1.48	7.47	1.57767	11.87	1.79	4.78
1.49	7.48	1.57767	11.855	1.8	4.78
1.49	7.495	1.57767	11.85	1.8	4.81
1.49	7.5	1.57767	11.84	1.8	4.81
1.49	7.51	1.57767	11.83	1.81	4.81
1.49	7.52	1.58467	11.95	1.81	4.84
1.49	7.535	1.58467	11.935	1.81	4.84
1.49	7.54	1.58467	11.925	1.81	4.84
1.49	7.55	1.58467	11.915	1.81	4.87
1.5	7.56	1.58467	11.91	1.81	4.87
1.5	7.575	1.58467	11.895	1.82	4.87
1.5	7.58	1.58467	11.885	1.82	4.9
1.5	7.59	1.59167	12.005	1.82	4.9
1.51	7.6	1.59167	12	1.83	4.9
1.51	7.615	1.59167	11.99	1.83	4.93
1.51	7.62	1.59167	11.975	1.83	4.93
1.51	7.63	1.59167	11.965	1.83	4.93
1.51	7.64	1.59167	11.96	1.83	4.961
1.51	7.655	1.59867	12.08	1.83	4.961
1.51	7.665	1.59867	12.07	1.84	4.961
1.52	7.67	1.59867	12.06	1.84	4.991
1.52	7.68	1.59867	12.045	1.84	4.991
1.52	7.695	1.59867	12.04	1.85	4.991
1.52	7.705	1.59867	12.03	1.85	5.022
1.53	7.71	1.59867	12.015	1.85	5.022
1.53	7.725	1.60567	12.15	1.86	5.022
1.53	7.735	1.60567	12.135	1.86	5.053
1.53	7.745	1.60567	12.125	1.86	5.053
1.54	7.755	1.60567	12.12	1.86	5.053
1.54	7.76	1.60567	12.11	1.86	5.084
1.54	7.775	1.60567	12.095	1.86	5.084
1.54	7.785	1.60567	12.085	1.87	5.084
1.54	7.795	1.61267	12.205	1.87	5.115
1.54	7.805	1.61267	12.2	1.87	5.115
1.54	7.815	1.61267	12.19	1.88	5.115
1.55	7.825	1.61267	12.175	1.88	5.146
1.55	7.835	1.61267	12.165	1.88	5.146
1.55	7.845	1.61267	12.16	1.88	5.146
1.55	7.855	1.61967	12.27	1.88	5.177
1.56	7.865	1.61967	12.26	1.88	5.177
1.56	7.875	1.61967	12.245	1.89	5.177
1.56	7.885	1.61967	12.24	1.89	5.208
1.56	7.895	1.61967	12.23	1.89	5.208
1.56	7.905	1.61967	12.215	1.9	5.208
1.56	7.915	1.62667	12.35	1.9	5.239
1.56	7.925	1.62667	12.335	1.9	5.239
1.57	7.935	1.62667	12.325	1.91	5.239
1.57	7.945	1.62667	12.315	1.91	5.27
1.57	7.95	1.62667	12.31	1.91	5.27
1.57	7.96	1.62667	12.295	1.91	5.27
1.57	7.975	1.62667	12.285	1.91	5.301
1.58	7.98	1.62667	12.28	1.91	5.301
1.58	7.99	1.63367	12.405	1.92	5.301
1.58	8	1.63367	12.395	1.92	5.332
1.58	8.015	1.63367	12.39	1.92	5.332
1.58	8.025	1.63367	12.375	1.93	5.332
1.58	8.03	1.63367	12.365	1.93	5.364
1.58	8.04	1.63367	12.355	1.93	5.364
1.59	8.055	1.64067	12.475	1.94	5.364
1.59	8.065	1.64067	12.46	1.94	5.395
1.59	8.07	1.64067	12.45	1.94	5.395
1.6	8.08	1.64067	12.44	1.94	5.395
1.6	8.095	1.64067	12.43	1.94	5.426
1.6	8.1	1.64067	12.415	1.94	5.426
1.6	8.11	1.64767	12.53	1.95	5.426
1.61	8.12	1.64767	12.525	1.95	5.458
1.61	8.135	1.64767	12.515	1.95	5.458
1.61	8.14	1.64767	12.5	1.96	5.458
1.61	8.15	1.64767	12.49	1.96	5.489
1.61	8.16	1.64767	12.48	1.96	5.489
1.61	8.175	1.65467	12.605	1.96	5.489
1.61	8.18	1.65467	12.6	1.96	5.521
1.61	8.185	1.65467	12.595	1.96	5.521
1.62	8.2	1.65467	12.58	1.97	5.521
1.62	8.21	1.65467	12.57	1.97	5.552
1.62	8.22	1.65467	12.56	1.97	5.552
1.63	8.23	1.65467	12.555	1.98	5.552
1.63	8.24	1.65467	12.54	1.98	5.584
1.63	8.25	1.66167	12.675	1.98	5.584
1.63	8.26	1.66167	12.66	1.99	5.584
1.63	8.27	1.66167	12.65	1.99	5.615
1.63	8.28	1.66167	12.64	1.99	5.615
1.63	8.29	1.66167	12.635	1.99	5.615
1.64	8.3	1.66167	12.62	1.99	5.647
1.64	8.31	1.66867	12.73	1.99	5.647
1.64	8.32	1.66867	12.72	2	5.647
1.64	8.335	1.66867	12.715	2	5.647
1.65	8.34	1.66867	12.7	2	5.678
1.65	8.35	1.66867	12.69	2	5.678
1.65	8.36	1.66867	12.685	2.01	5.678
1.65	8.375	1.67567	12.79	2.01	5.71
1.65	8.38	1.67567	12.775	2.01	5.71
1.65	8.39	1.67567	12.765	2.02	5.71
1.65	8.4	1.67567	12.76	2.02	5.742
1.66	8.415	1.67567	12.75	2.02	5.742
1.66	8.42	1.67567	12.74	2.02	5.742
1.66	8.43	1.68267	12.87	2.02	5.774
1.67	8.44	1.68267	12.855	2.02	5.774
1.67	8.455	1.68267	12.845	2.03	5.774
1.67	8.46	1.68267	12.835	2.03	5.806
1.67	8.47	1.68267	12.83	2.03	5.806
1.68	8.48	1.68267	12.815	2.04	5.806
1.68	8.495	1.68267	12.805	2.04	5.838
1.68	8.5	1.68267	12.795	2.04	5.838
1.68	8.51	1.68967	12.925	2.04	5.838
1.68	8.52	1.68967	12.92	2.04	5.838
1.68	8.53	1.68967	12.91	2.04	5.87
1.68	8.54	1.68967	12.895	2.04	5.87
1.69	8.55	1.68967	12.885	2.05	5.902
1.69	8.56	1.68967	12.875	2.05	5.902
1.69	8.57	1.69667	13	2.06	5.902
1.7	8.58	1.69667	12.99	2.06	5.902
1.7	8.585	1.69667	12.98	2.06	5.934
1.7	8.595	1.69667	12.97	2.06	5.934
1.7	8.61	1.69667	12.96	2.07	5.934
1.7	8.615	1.69667	12.95	2.07	5.967
1.7	8.625	1.69667	12.94	2.07	5.967
1.7	8.635	1.70367	13.045	2.07	5.967
1.71	8.65	1.70367	13.04	2.07	5.999
1.71	8.66	1.70367	13.03	2.07	5.999
1.71	8.665	1.70367	13.02	2.08	5.999
1.71	8.675	1.70367	13.005	2.08	6.031
1.72	8.69	1.71067	13.125	2.08	6.031
1.72	8.695	1.71067	13.12	2.09	6.031
1.72	8.705	1.71067	13.11	2.09	6.064
1.72	8.715	1.71067	13.1	2.09	6.064
1.72	8.73	1.71067	13.09	2.1	6.064
1.72	8.735	1.71067	13.08	2.1	6.064
1.73	8.745	1.71067	13.07	2.1	6.096
1.73	8.755	1.71067	13.055	2.1	6.096
1.73	8.77	1.71767	13.19	2.1	6.096
1.74	8.78	1.71767	13.18	2.1	6.129
1.74	8.785	1.71767	13.165	2.1	6.129
1.74	8.795	1.71767	13.16	2.11	6.129
1.74	8.81	1.71767	13.15	2.11	6.162
1.75	8.82	1.71767	13.14	2.11	6.162
1.75	8.825	1.72467	13.245	2.12	6.162
1.75	8.835	1.72467	13.235	2.12	6.194
1.75	8.85	1.72467	13.23	2.12	6.194
1.75	8.86	1.72467	13.215	2.12	6.194
1.75	8.865	1.72467	13.205	2.12	6.227
1.76	8.88	1.72467	13.2	2.12	6.227
1.76	8.89	1.73167	13.31	2.13	6.227
1.76	8.9	1.73167	13.295	2.13	6.227
1.77	8.91	1.73167	13.285	2.13	6.26
1.77	8.92	1.73167	13.28	2.13	6.26
1.77	8.93	1.73167	13.27	2.14	6.293
1.77	8.94	1.73167	13.255	2.14	6.293
1.77	8.95	1.73867	13.38	2.15	6.293
1.77	8.96	1.73867	13.365	2.15	6.293
1.78	8.975	1.73867	13.36	2.15	6.326
1.78	8.98	1.73867	13.35	2.15	6.326
1.78	8.99	1.73867	13.335	2.15	6.326
1.78	9	1.73867	13.325	2.15	6.359
1.79	9.01	1.73867	13.32	2.15	6.359
1.79	9.02	1.74567	13.44	2.16	6.359
1.79	9.03	1.74567	13.435	2.16	6.392
1.79	9.04	1.74567	13.42	2.16	6.392
1.79	9.055	1.74567	13.41	2.17	6.424
1.79	9.06	1.74567	13.4	2.17	6.424
1.8	9.07	1.74567	13.39	2.17	6.424
1.8	9.08	1.75267	13.515	2.17	6.424
1.8	9.09	1.75267	13.5	2.17	6.457
1.81	9.1	1.75267	13.49	2.17	6.457
1.81	9.105	1.75267	13.48	2.18	6.457
1.81	9.115	1.75267	13.475	2.18	6.49
1.82	9.13	1.75267	13.46	2.18	6.49
1.82	9.14	1.75267	13.45	2.19	6.49
1.82	9.145	1.75967	13.57	2.19	6.523
1.82	9.155	1.75967	13.56	2.19	6.523
1.82	9.17	1.75967	13.555	2.2	6.523
1.82	9.18	1.75967	13.54	2.2	6.556
1.83	9.185	1.75967	13.53	2.2	6.556
1.83	9.195	1.75967	13.52	2.2	6.556
1.83	9.21	1.76667	13.635	2.2	6.556
1.84	9.215	1.76667	13.63	2.2	6.589
1.84	9.225	1.76667	13.615	2.2	6.589
1.84	9.235	1.76667	13.605	2.21	6.589
1.84	9.25	1.76667	13.6	2.21	6.622
1.84	9.26	1.76667	13.59	2.21	6.622
1.84	9.265	1.76667	13.575	2.22	6.622
1.85	9.275	1.77367	13.695	2.22	6.655
1.85	9.29	1.77367	13.685	2.22	6.655
1.85	9.3	1.77367	13.68	2.23	6.655
1.86	9.305	1.77367	13.67	2.23	6.688
1.86	9.32	1.77367	13.655	2.23	6.688
1.86	9.33	1.77367	13.645	2.23	6.688
1.86	9.34	1.78067	13.765	2.23	6.688
1.86	9.345	1.78067	13.755	2.23	6.722
1.86	9.36	1.78067	13.75	2.23	6.722
1.87	9.37	1.78067	13.735	2.24	6.755
1.87	9.38	1.78067	13.725	2.24	6.755
1.88	9.385	1.78067	13.715	2.25	6.755
1.88	9.4	1.78067	13.71	2.25	6.755
1.88	9.41	1.78767	13.815	2.25	6.788
1.88	9.42	1.78767	13.805	2.25	6.788
1.89	9.43	1.78767	13.795	2.25	6.788
1.89	9.44	1.78767	13.79	2.25	6.822
1.89	9.45	1.78767	13.775	2.25	6.822
1.89	9.46	1.79467	13.885	2.26	6.822
1.89	9.47	1.79467	13.875	2.26	6.855
1.9	9.48	1.79467	13.87	2.26	6.855
1.9	9.495	1.79467	13.855	2.27	6.855
1.9	9.5	1.79467	13.845	2.27	6.855
1.91	9.51	1.79467	13.835	2.27	6.889
1.91	9.52	1.79467	13.83	2.27	6.889
1.91	9.535	1.80167	13.945	2.28	6.889
1.91	9.545	1.80167	13.93	2.28	6.923
1.91	9.55	1.80167	13.92	2.28	6.923
1.91	9.56	1.80167	13.915	2.28	6.923
1.92	9.575	1.80167	13.905	2.28	6.956
1.92	9.585	1.80167	13.895	2.28	6.956
1.92	9.59	1.80867	13.995	2.29	6.956
1.93	9.6	1.80867	13.985	2.29	6.99
1.93	9.615	1.80867	13.98	2.29	6.99
1.93	9.625	1.80867	13.965	2.3	6.99
1.93	9.63	1.80867	13.955	2.3	7.024
1.93	9.64	1.80867	13.95	2.3	7.024
1.93	9.655	1.81567	14.045	2.31	7.024
1.94	9.66	1.81567	14.035	2.31	7.024
1.94	9.67	1.81567	14.025	2.31	7.058
1.95	9.68	1.81567	14.015	2.31	7.058
1.95	9.695	1.81567	14.005	2.31	7.058
1.95	9.705	1.82267	14.12	2.31	7.092
1.96	9.71	1.82267	14.11	2.31	7.092
1.96	9.725	1.82267	14.1	2.32	7.092
1.96	9.735	1.82267	14.085	2.32	7.092
1.96	9.745	1.82267	14.075	2.32	7.126
1.96	9.755	1.82267	14.065	2.32	7.126
1.96	9.765	1.82267	14.06	2.33	7.126
1.97	9.78	1.82967	14.175	2.33	7.16
1.97	9.785	1.82967	14.16	2.33	7.16
1.97	9.795	1.82967	14.155	2.33	7.16
1.98	9.805	1.82967	14.145	2.33	7.194
1.98	9.82	1.82967	14.13	2.33	7.194
1.98	9.83	1.83667	14.24	2.34	7.194
1.98	9.84	1.83667	14.23	2.34	7.228
1.98	9.85	1.83667	14.215	2.34	7.228
1.99	9.86	1.83667	14.205	2.35	7.228
1.99	9.87	1.83667	14.195	2.35	7.228
1.99	9.88	1.83667	14.185	2.35	7.262
2	9.89	1.84367	14.29	2.35	7.262
2	9.905	1.84367	14.28	2.36	7.262
2	9.91	1.84367	14.275	2.36	7.296
2	9.92	1.84367	14.26	2.36	7.296
2	9.93	1.84367	14.245	2.36	7.296
2	9.945	1.85067	14.365	2.36	7.33
2.01	9.95	1.85067	14.355	2.36	7.33
2.01	9.96	1.85067	14.34	2.37	7.33
2.01	9.97	1.85067	14.33	2.37	7.364
2.02	9.985	1.85067	14.325	2.37	7.364
2.02	9.99	1.85067	14.315	2.38	7.364
2.02	10	1.85067	14.3	2.38	7.364
2.03	10.01	1.85767	14.425	2.38	7.399
2.03	10.025	1.85767	14.41	2.38	7.399
2.03	10.035	1.85767	14.405	2.38	7.399
2.03	10.04	1.85767	14.395	2.38	7.433
2.03	10.05	1.85767	14.385	2.38	7.433
2.03	10.065	1.85767	14.37	2.39	7.433
2.04	10.07	1.86467	14.485	2.39	7.433
2.04	10.08	1.86467	14.475	2.39	7.468
2.04	10.09	1.86467	14.46	2.39	7.468
2.05	10.105	1.86467	14.45	2.4	7.468
2.05	10.11	1.86467	14.445	2.4	7.503
2.05	10.12	1.86467	14.435	2.4	7.503
2.05	10.13	1.87167	14.53	2.41	7.503
2.05	10.14	1.87167	14.52	2.41	7.503
2.05	10.15	1.87167	14.515	2.41	7.538
2.06	10.155	1.87167	14.5	2.41	7.538
2.06	10.165	1.87167	14.49	2.41	7.538
2.06	10.18	1.87867	14.61	2.41	7.573
2.07	10.19	1.87867	14.605	2.41	7.573
2.07	10.195	1.87867	14.595	2.42	7.573
2.07	10.205	1.87867	14.58	2.42	7.608
2.07	10.22	1.87867	14.57	2.42	7.608
2.07	10.23	1.87867	14.56	2.43	7.608
2.07	10.24	1.87867	14.555	2.43	7.643
2.08	10.25	1.87867	14.54	2.43	7.643
2.08	10.26	1.88567	14.665	2.44	7.643
2.08	10.27	1.88567	14.65	2.44	7.643
2.09	10.275	1.88567	14.645	2.44	7.678
2.09	10.285	1.88567	14.635	2.44	7.678
2.09	10.3	1.88567	14.62	2.44	7.678
2.1	10.31	1.89267	14.73	2.44	7.678
2.1	10.315	1.89267	14.725	2.44	7.713
2.1	10.325	1.89267	14.715	2.44	7.713
2.1	10.34	1.89267	14.7	2.45	7.713
2.1	10.35	1.89267	14.69	2.45	7.748
2.1	10.355	1.89267	14.685	2.45	7.748
2.1	10.365	1.89267	14.675	2.46	7.748
2.11	10.38	1.89967	14.78	2.46	7.783
2.11	10.39	1.89967	14.77	2.46	7.783
2.11	10.4	1.89967	14.76	2.46	7.783
2.12	10.41	1.89967	14.755	2.46	7.783
2.12	10.42	1.89967	14.74	2.46	7.818
2.12	10.43	1.90667	14.86	2.46	7.818
2.12	10.435	1.90667	14.85	2.47	7.818
2.12	10.445	1.90667	14.84	2.47	7.853
2.12	10.46	1.90667	14.835	2.47	7.853
2.13	10.47	1.90667	14.82	2.48	7.853
2.13	10.475	1.90667	14.81	2.48	7.853
2.13	10.49	1.90667	14.8	2.48	7.888
2.14	10.5	1.90667	14.795	2.48	7.888
2.14	10.51	1.91367	14.92	2.49	7.888
2.14	10.515	1.91367	14.91	2.49	7.923
2.14	10.525	1.91367	14.9	2.49	7.923
2.14	10.54	1.91367	14.89	2.49	7.923
2.14	10.55	1.91367	14.88	2.49	7.923
2.14	10.555	1.91367	14.87	2.49	7.959
2.15	10.565	1.92067	14.975	2.49	7.959
2.15	10.58	1.92067	14.965	2.5	7.959
2.16	10.585	1.92067	14.96	2.5	7.994
2.16	10.595	1.92067	14.95	2.5	7.994
2.16	10.605	1.92067	14.935	2.51	7.994
2.16	10.62	1.92067	14.925	2.51	7.994
2.17	10.625	1.92767	15.035	2.51	8.029
2.17	10.635	1.92767	15.02	2.51	8.029
2.17	10.645	1.92767	15.005	2.52	8.029
2.17	10.655	1.92767	15	2.52	8.065
2.17	10.665	1.92767	14.99	2.52	8.065
2.17	10.67	1.93467	15.11	2.52	8.065
2.18	10.68	1.93467	15.095	2.52	8.065
2.18	10.695	1.93467	15.09	2.52	8.1
2.18	10.705	1.93467	15.08	2.52	8.1
2.19	10.71	1.93467	15.07	2.53	8.1
2.19	10.725	1.93467	15.06	2.53	8.135
2.19	10.735	1.93467	15.05	2.53	8.135
2.19	10.745	1.93467	15.04	2.54	8.135
2.19	10.75	1.94167	15.16	2.54	8.135
2.19	10.76	1.94167	15.155	2.54	8.171
2.19	10.775	1.94167	15.14	2.54	8.171
2.2	10.785	1.94167	15.13	2.54	8.171
2.2	10.79	1.94167	15.12	2.54	8.206
2.2	10.805	1.94867	15.23	2.54	8.206
2.21	10.815	1.94867	15.215	2.55	8.206
2.21	10.825	1.94867	15.205	2.55	8.206
2.21	10.83	1.94867	15.2	2.55	8.242
2.21	10.845	1.94867	15.19	2.55	8.242
2.21	10.86	1.94867	15.18	2.56	8.242
2.21	10.865	1.94867	15.17	2.56	8.277
2.21	10.875	1.95567	15.285	2.56	8.277
2.22	10.885	1.95567	15.275	2.57	8.277
2.22	10.9	1.95567	15.27	2.57	8.313
2.23	10.905	1.95567	15.255	2.57	8.313
2.23	10.915	1.95567	15.245	2.57	8.313
2.23	10.925	1.95567	15.235	2.57	8.313
2.23	10.94	1.96267	15.355	2.57	8.348
2.24	10.945	1.96267	15.345	2.57	8.348
2.24	10.955	1.96267	15.335	2.58	8.348
2.24	10.965	1.96267	15.325	2.58	8.348
2.24	10.975	1.96267	15.315	2.58	8.384
2.24	10.985	1.96267	15.305	2.58	8.384
2.24	10.995	1.96267	15.295	2.59	8.384
2.25	11.005	1.96967	15.415	2.59	8.42
2.25	11.015	1.96967	15.405	2.59	8.42
2.25	11.025	1.96967	15.395	2.6	8.42
2.26	11.03	1.96967	15.39	2.6	8.42
2.26	11.04	1.96967	15.375	2.6	8.455
2.26	11.055	1.96967	15.365	2.6	8.455
2.26	11.06	1.97667	15.485	2.6	8.455
2.26	11.07	1.97667	15.48	2.6	8.491
2.26	11.08	1.97667	15.47	2.6	8.491
2.27	11.09	1.97667	15.455	2.61	8.491
2.27	11.1	1.97667	15.445	2.61	8.491
2.27	11.105	1.97667	15.435	2.61	8.526
2.27	11.12	1.97667	15.43	2.61	8.526
2.28	11.13	1.98367	15.535	2.62	8.526
2.28	11.14	1.98367	15.525	2.62	8.562
2.28	11.15	1.98367	15.52	2.62	8.562
2.28	11.16	1.98367	15.51	2.62	8.562
2.28	11.175	1.98367	15.495	2.62	8.598
2.28	11.18	1.99067	15.605	2.62	8.598
2.29	11.19	1.99067	15.6	2.63	8.598
2.29	11.2	1.99067	15.59	2.63	8.634
2.29	11.215	1.99067	15.575	2.63	8.634
2.3	11.225	1.99067	15.565	2.64	8.634
2.3	11.23	1.99067	15.56	2.64	8.634
2.3	11.24	1.99067	15.55	2.64	8.669
2.31	11.255	1.99767	15.67	2.64	8.669
2.31	11.265	1.99767	15.655	2.65	8.669
2.31	11.275	1.99767	15.645	2.65	8.705
2.31	11.285	1.99767	15.64	2.65	8.705
2.31	11.295	1.99767	15.63	2.65	8.705
2.31	11.305	1.99767	15.615	2.65	8.705
2.31	11.315	2.00467	15.735	2.65	8.741
2.32	11.325	2.00467	15.725	2.65	8.741
2.32	11.335	2.00467	15.715	2.66	8.741
2.33	11.345	2.00467	15.705	2.66	8.777
2.33	11.355	2.00467	15.695	2.66	8.777
2.33	11.365	2.00467	15.685	2.67	8.777
2.33	11.375	2.00467	15.675	2.67	8.777
2.33	11.385	2.01167	15.79	2.67	8.813
2.33	11.39	2.01167	15.775	2.67	8.813
2.33	11.4	2.01167	15.76	2.67	8.813
2.34	11.415	2.01167	15.755	2.67	8.849
2.34	11.42	2.01167	15.745	2.67	8.849
2.34	11.43	2.01867	15.87	2.68	8.849
2.35	11.44	2.01867	15.855	2.68	8.849
2.35	11.455	2.01867	15.845	2.68	8.885
2.35	11.465	2.01867	15.84	2.68	8.885
2.35	11.47	2.01867	15.83	2.69	8.921
2.35	11.48	2.01867	15.815	2.69	8.921
2.35	11.495	2.01867	15.805	2.7	8.921
2.36	11.5	2.01867	15.795	2.7	8.921
2.36	11.51	2.02567	15.925	2.7	8.956
2.36	11.52	2.02567	15.92	2.7	8.956
2.37	11.53	2.02567	15.91	2.7	8.956
2.37	11.54	2.02567	15.895	2.7	8.956
2.37	11.55	2.02567	15.885	2.7	8.993
2.37	11.56	2.02567	15.88	2.7	8.993
2.38	11.57	2.03267	15.99	2.71	8.993
2.38	11.58	2.03267	15.975	2.71	9.029
2.38	11.59	2.03267	15.965	2.71	9.029
2.38	11.6	2.03267	15.96	2.72	9.029
2.38	11.615	2.03267	15.95	2.72	9.065
2.38	11.62	2.03267	15.94	2.72	9.065
2.39	11.63	2.03967	16.045	2.73	9.065
2.39	11.64	2.03967	16.035	2.73	9.065
2.39	11.655	2.03967	16.03	2.73	9.101
2.4	11.665	2.03967	16.015	2.73	9.101
2.4	11.67	2.03967	16.005	2.73	9.101
2.4	11.68	2.03967	15.995	2.73	9.137
2.4	11.695	2.04667	16.115	2.73	9.137
2.4	11.705	2.04667	16.105	2.74	9.137
2.4	11.715	2.04667	16.095	2.74	9.137
2.41	11.725	2.04667	16.085	2.74	9.173
2.41	11.735	2.04667	16.075	2.74	9.173
2.41	11.745	2.04667	16.065	2.75	9.173
2.42	11.75	2.04667	16.055	2.75	9.209
2.42	11.765	2.05367	16.165	2.75	9.209
2.42	11.775	2.05367	16.16	2.75	9.209
2.42	11.785	2.05367	16.15	2.75	9.209
2.42	11.79	2.05367	16.135	2.75	9.245
2.42	11.8	2.05367	16.125	2.75	9.245
2.43	11.815	2.06067	16.24	2.76	9.245
2.43	11.825	2.06067	16.23	2.76	9.281
2.43	11.83	2.06067	16.22	2.76	9.281
2.44	11.84	2.06067	16.205	2.77	9.281
2.44	11.855	2.06067	16.2	2.77	9.281
2.44	11.865	2.06067	16.19	2.77	9.317
2.44	11.87	2.06067	16.175	2.77	9.317
2.45	11.88	2.06767	16.29	2.78	9.317
2.45	11.895	2.06767	16.28	2.78	9.353
2.45	11.9	2.06767	16.275	2.78	9.353
2.45	11.91	2.06767	16.26	2.78	9.353
2.45	11.92	2.06767	16.25	2.78	9.353
2.45	11.935	2.07467	16.365	2.78	9.389
2.46	11.94	2.07467	16.36	2.78	9.389
2.46	11.95	2.07467	16.35	2.79	9.389
2.47	11.96	2.07467	16.34	2.79	9.425
2.47	11.97	2.07467	16.33	2.79	9.425
2.47	11.98	2.07467	16.32	2.8	9.425
2.47	11.99	2.07467	16.315	2.8	9.425
2.47	12	2.07467	16.3	2.8	9.461
2.47	12.015	2.08167	16.415	2.8	9.461
2.47	12.02	2.08167	16.405	2.81	9.461
2.48	12.03	2.08167	16.4	2.81	9.498
2.48	12.04	2.08167	16.39	2.81	9.498
2.48	12.05	2.08167	16.375	2.81	9.498
2.49	12.06	2.08867	16.485	2.81	9.498
2.49	12.07	2.08867	16.475	2.81	9.534
2.49	12.08	2.08867	16.465	2.81	9.534
2.49	12.095	2.08867	16.455	2.82	9.534
2.49	12.1	2.08867	16.445	2.82	9.571
2.49	12.11	2.08867	16.435	2.82	9.571
2.5	12.12	2.08867	16.425	2.83	9.571
2.5	12.135	2.09567	16.535	2.83	9.571
2.5	12.145	2.09567	16.525	2.83	9.608
2.51	12.15	2.09567	16.515	2.83	9.608
2.51	12.16	2.09567	16.51	2.83	9.608
2.51	12.175	2.09567	16.495	2.83	9.645
2.52	12.185	2.10267	16.61	2.83	9.645
2.52	12.19	2.10267	16.6	2.84	9.645
2.52	12.2	2.10267	16.59	2.84	9.645
2.52	12.215	2.10267	16.575	2.84	9.683
2.52	12.225	2.10267	16.57	2.84	9.683
2.52	12.23	2.10267	16.56	2.85	9.683
2.53	12.245	2.10267	16.55	2.85	9.683
2.53	12.255	2.10967	16.67	2.85	9.72
2.53	12.265	2.10967	16.66	2.85	9.72
2.54	12.27	2.10967	16.645	2.86	9.72
2.54	12.28	2.10967	16.64	2.86	9.757
2.54	12.295	2.10967	16.63	2.86	9.757
2.54	12.305	2.10967	16.62	2.86	9.757
2.54	12.31	2.11667	16.725	2.86	9.795
2.54	12.32	2.11667	16.72	2.86	9.795
2.55	12.335	2.11667	16.71	2.87	9.795
2.55	12.34	2.11667	16.695	2.87	9.795
2.55	12.35	2.11667	16.685	2.87	9.832
2.56	12.36	2.11667	16.68	2.87	9.832
2.56	12.37	2.12367	16.79	2.88	9.832
2.56	12.38	2.12367	16.775	2.88	9.832
2.56	12.39	2.12367	16.765	2.88	9.869
2.56	12.4	2.12367	16.76	2.88	9.869
2.56	12.41	2.12367	16.75	2.89	9.869
2.57	12.42	2.12367	16.735	2.89	9.869
2.57	12.425	2.13067	16.855	2.89	9.907
2.57	12.44	2.13067	16.845	2.89	9.907
2.58	12.45	2.13067	16.835	2.89	9.907
2.58	12.46	2.13067	16.83	2.89	9.944
2.58	12.47	2.13067	16.81	2.89	9.944
2.59	12.48	2.13067	16.805	2.9	9.944
2.59	12.49	2.13067	16.795	2.9	9.944
2.59	12.5	2.13767	16.92	2.9	9.982
2.59	12.51	2.13767	16.91	2.9	9.982
2.59	12.52	2.13767	16.895	2.91	9.982
2.59	12.535	2.13767	16.885	2.91	10.019
2.6	12.54	2.13767	16.88	2.91	10.019
2.6	12.55	2.13767	16.87	2.91	10.019
2.61	12.56	2.14467	16.975	2.91	10.019
2.61	12.575	2.14467	16.965	2.91	10.057
2.61	12.58	2.14467	16.955	2.91	10.057
2.61	12.59	2.14467	16.95	2.92	10.057
2.61	12.6	2.14467	16.935	2.92	10.094
2.61	12.615	2.14467	16.925	2.92	10.094
2.61	12.62	2.15167	17.03	2.93	10.094
2.62	12.63	2.15167	17.02	2.93	10.094
2.62	12.64	2.15167	17.005	2.93	10.094
2.62	12.655	2.15167	17	2.93	10.132
2.63	12.66	2.15167	16.99	2.93	10.132
2.63	12.67	2.15867	17.11	2.94	10.132
2.63	12.68	2.15867	17.095	2.94	10.17
2.63	12.695	2.15867	17.085	2.94	10.17
2.63	12.7	2.15867	17.08	2.94	10.17
2.63	12.71	2.15867	17.07	2.94	10.17
2.64	12.72	2.15867	17.06	2.94	10.207
2.64	12.735	2.15867	17.045	2.94	10.207
2.65	12.74	2.15867	17.04	2.95	10.207
2.65	12.75	2.16567	17.155	2.95	10.245
2.65	12.76	2.16567	17.145	2.95	10.245
2.66	12.77	2.16567	17.135	2.96	10.245
2.66	12.78	2.16567	17.125	2.96	10.245
2.66	12.785	2.16567	17.115	2.96	10.283
2.66	12.795	2.17267	17.225	2.96	10.283
2.66	12.81	2.17267	17.215	2.96	10.283
2.66	12.815	2.17267	17.2	2.96	10.283
2.67	12.825	2.17267	17.195	2.96	10.321
2.67	12.835	2.17267	17.185	2.96	10.321
2.67	12.85	2.17267	17.175	2.97	10.321
2.68	12.86	2.17267	17.16	2.97	10.321
2.68	12.865	2.17967	17.275	2.97	10.359
2.68	12.88	2.17967	17.265	2.97	10.359
2.68	12.89	2.17967	17.255	2.98	10.359
2.68	12.9	2.17967	17.24	2.98	10.397
2.69	12.91	2.17967	17.235	2.98	10.397
2.69	12.92	2.18667	17.35	2.99	10.397
2.69	12.93	2.18667	17.335	2.99	10.397
2.69	12.94	2.18667	17.325	2.99	10.435
2.7	12.95	2.18667	17.32	2.99	10.435
2.7	12.96	2.18667	17.31	2.99	10.435
2.7	12.975	2.18667	17.29	2.99	10.435
2.7	12.985	2.18667	17.285	2.99	10.474
2.7	12.99	2.19367	17.4	2.99	10.474
2.71	13	2.19367	17.39	3	10.474
2.71	13.015	2.19367	17.375	3	10.474
2.71	13.025	2.19367	17.365	3	10.512
2.72	13.03	2.19367	17.36	3	10.512
2.72	13.04	2.20067	17.47	3.01	10.512
2.72	13.055	2.20067	17.455	3.01	10.55
2.73	13.065	2.20067	17.445	3.01	10.55
2.73	13.07	2.20067	17.44	3.02	10.55
2.73	13.08	2.20067	17.43	3.02	10.55
2.73	13.095	2.20067	17.415	3.02	10.588
2.73	13.105	2.20067	17.405	3.02	10.588
2.73	13.11	2.20767	17.515	3.02	10.588
2.74	13.125	2.20767	17.51	3.02	10.588
2.74	13.135	2.20767	17.495	3.02	10.627
2.75	13.145	2.20767	17.485	3.02	10.627
2.75	13.15	2.20767	17.475	3.03	10.627
2.75	13.16	2.21467	17.59	3.03	10.627
2.75	13.175	2.21467	17.57	3.03	10.665
2.75	13.18	2.21467	17.565	3.03	10.665
2.75	13.19	2.21467	17.555	3.04	10.665
2.76	13.2	2.21467	17.55	3.04	10.704
2.76	13.215	2.21467	17.535	3.04	10.704
2.77	13.22	2.21467	17.525	3.04	10.704
2.77	13.23	2.22167	17.645	3.04	10.704
2.77	13.24	2.22167	17.635	3.04	10.742
2.77	13.25	2.22167	17.63	3.04	10.742
2.77	13.26	2.22167	17.615	3.05	10.742
2.77	13.265	2.22167	17.605	3.05	10.781
2.78	13.275	2.22167	17.595	3.05	10.781
2.78	13.29	2.22867	17.71	3.06	10.781
2.78	13.3	2.22867	17.695	3.06	10.781
2.79	13.305	2.22867	17.685	3.06	10.82
2.79	13.315	2.22867	17.675	3.06	10.82
2.79	13.33	2.22867	17.67	3.07	10.82
2.8	13.34	2.22867	17.655	3.07	10.82
2.8	13.35	2.23567	17.76	3.07	10.858
2.8	13.36	2.23567	17.75	3.07	10.858
2.8	13.37	2.23567	17.735	3.07	10.858
2.8	13.38	2.23567	17.725	3.07	10.858
2.81	13.385	2.23567	17.715	3.07	10.897
2.81	13.4	2.24267	17.83	3.07	10.897
2.81	13.41	2.24267	17.815	3.08	10.897
2.82	13.42	2.24267	17.805	3.08	10.897
2.82	13.43	2.24267	17.8	3.08	10.936
2.82	13.44	2.24267	17.79	3.08	10.936
2.82	13.45	2.24267	17.78	3.09	10.936
2.82	13.46	2.24267	17.765	3.09	10.936
2.83	13.465	2.24967	17.885	3.09	10.975
2.83	13.48	2.24967	17.875	3.09	10.975
2.83	13.49	2.24967	17.87	3.1	10.975
2.84	13.5	2.24967	17.855	3.1	11.014
2.84	13.51	2.24967	17.845	3.1	11.014
2.84	13.52	2.24967	17.84	3.1	11.014
2.84	13.535	2.25667	17.945	3.1	11.014
2.84	13.54	2.25667	17.93	3.1	11.052
2.84	13.55	2.25667	17.92	3.1	11.052
2.85	13.56	2.25667	17.915	3.11	11.052
2.85	13.575	2.25667	17.905	3.11	11.052
2.86	13.58	2.25667	17.895	3.11	11.091
2.86	13.59	2.26367	17.995	3.11	11.091
2.86	13.6	2.26367	17.985	3.12	11.091
2.87	13.61	2.26367	17.97	3.12	11.13
2.87	13.62	2.26367	17.96	3.12	11.13
2.87	13.63	2.26367	17.955	3.12	11.13
2.87	13.64	2.27067	18.065	3.12	11.13
2.87	13.65	2.27067	18.05	3.12	11.169
2.88	13.66	2.27067	18.04	3.12	11.169
2.88	13.665	2.27067	18.035	3.13	11.169
2.88	13.675	2.27067	18.025	3.13	11.169
2.89	13.69	2.27067	18.01	3.13	11.209
2.89	13.7	2.27067	18	3.13	11.209
2.89	13.705	2.27767	18.12	3.14	11.209
2.89	13.72	2.27767	18.115	3.14	11.209
2.89	13.73	2.27767	18.105	3.14	11.25
2.9	13.74	2.27767	18.095	3.14	11.25
2.9	13.745	2.27767	18.08	3.15	11.25
2.9	13.76	2.27767	18.075	3.15	11.25
2.91	13.77	2.28467	18.185	3.15	11.29
2.91	13.78	2.28467	18.175	3.15	11.29
2.91	13.79	2.28467	18.16	3.15	11.29
2.91	13.8	2.28467	18.155	3.15	11.33
2.91	13.815	2.28467	18.145	3.15	11.33
2.92	13.82	2.28467	18.135	3.16	11.33
2.92	13.83	2.29167	18.235	3.16	11.33
2.92	13.84	2.29167	18.225	3.16	11.33
2.93	13.855	2.29167	18.215	3.16	11.37
2.93	13.865	2.29167	18.205	3.16	11.37
2.93	13.87	2.29167	18.195	3.17	11.37
2.94	13.88	2.29867	18.305	3.17	11.41
2.94	13.895	2.29867	18.29	3.17	11.41
2.94	13.905	2.29867	18.28	3.17	11.41
2.94	13.91	2.29867	18.275	3.17	11.41
2.94	13.925	2.29867	18.265	3.17	11.451
2.95	13.935	2.29867	18.255	3.17	11.451
2.95	13.945	2.29867	18.245	3.18	11.451
2.96	13.95	2.30567	18.36	3.18	11.451
2.96	13.965	2.30567	18.355	3.18	11.491
2.96	13.975	2.30567	18.345	3.18	11.491
2.96	13.985	2.30567	18.33	3.19	11.491
2.96	13.99	2.30567	18.32	3.19	11.491
2.97	14.005	2.30567	18.31	3.19	11.532
2.97	14.015	2.31267	18.425	3.19	11.532
2.97	14.025	2.31267	18.415	3.2	11.532
2.98	14.03	2.31267	18.4	3.2	11.532
2.98	14.04	2.31267	18.395	3.2	11.572
2.98	14.055	2.31267	18.385	3.2	11.572
2.98	14.06	2.31267	18.37	3.2	11.572
2.98	14.07	2.31967	18.48	3.2	11.572
2.99	14.08	2.31967	18.47	3.2	11.613
2.99	14.095	2.31967	18.455	3.2	11.613
2.99	14.1	2.31967	18.445	3.21	11.613
3	14.11	2.31967	18.435	3.21	11.654
3	14.12	2.32667	18.545	3.21	11.654
3	14.135	2.32667	18.535	3.22	11.654
3.01	14.145	2.32667	18.525	3.22	11.654
3.01	14.15	2.32667	18.515	3.22	11.654
3.01	14.16	2.32667	18.51	3.22	11.694
3.01	14.175	2.32667	18.495	3.22	11.694
3.01	14.18	2.32667	18.485	3.23	11.694
3.02	14.19	2.33367	18.59	3.23	11.735
3.02	14.2	2.33367	18.585	3.23	11.735
3.02	14.215	2.33367	18.57	3.23	11.735
3.03	14.22	2.33367	18.565	3.23	11.735
3.03	14.23	2.33367	18.555	3.23	11.735
3.03	14.24	2.34067	18.66	3.23	11.775
3.03	14.255	2.34067	18.65	3.23	11.775
3.03	14.26	2.34067	18.635	3.24	11.775
3.04	14.27	2.34067	18.63	3.24	11.816
3.04	14.285	2.34067	18.625	3.24	11.816
3.04	14.295	2.34067	18.61	3.25	11.816
3.05	14.305	2.34067	18.6	3.25	11.816
3.05	14.315	2.34767	18.7	3.25	11.857
3.05	14.325	2.34767	18.69	3.25	11.857
3.05	14.335	2.34767	18.68	3.25	11.857
3.05	14.345	2.34767	18.67	3.25	11.857
3.06	14.355	2.35467	18.775	3.25	11.898
3.06	14.365	2.35467	18.765	3.25	11.898
3.06	14.38	2.35467	18.755	3.26	11.898
3.07	14.385	2.35467	18.745	3.26	11.898
3.07	14.395	2.35467	18.73	3.26	11.939
3.08	14.405	2.35467	18.72	3.26	11.939
3.08	14.415	2.35467	18.71	3.27	11.939
3.08	14.425	2.36167	18.83	3.27	11.939
3.08	14.435	2.36167	18.815	3.27	11.979
3.08	14.445	2.36167	18.805	3.27	11.979
3.08	14.455	2.36167	18.795	3.28	11.979
3.09	14.465	2.36167	18.785	3.28	11.979
3.09	14.47	2.36867	18.885	3.28	12.02
3.1	14.48	2.36867	18.875	3.28	12.02
3.1	14.495	2.36867	18.87	3.28	12.02
3.1	14.5	2.36867	18.855	3.28	12.02
3.1	14.51	2.36867	18.845	3.28	12.061
3.1	14.52	2.36867	18.835	3.28	12.061
3.11	14.535	2.37567	18.935	3.29	12.061
3.11	14.545	2.37567	18.925	3.29	12.061
3.11	14.55	2.37567	18.915	3.29	12.102
3.12	14.56	2.37567	18.905	3.29	12.102
3.12	14.575	2.37567	18.895	3.3	12.102
3.12	14.58	2.38267	19.005	3.3	12.102
3.12	14.59	2.38267	18.995	3.3	12.143
3.12	14.6	2.38267	18.985	3.3	12.143
3.12	14.615	2.38267	18.975	3.31	12.143
3.13	14.625	2.38267	18.965	3.31	12.143
3.13	14.63	2.38267	18.955	3.31	12.143
3.14	14.645	2.38267	18.95	3.31	12.184
3.14	14.655	2.38967	19.055	3.31	12.184
3.14	14.665	2.38967	19.045	3.31	12.184
3.15	14.67	2.38967	19.035	3.31	12.226
3.15	14.68	2.38967	19.03	3.31	12.226
3.15	14.695	2.38967	19.01	3.32	12.226
3.15	14.705	2.39667	19.115	3.32	12.226
3.15	14.71	2.39667	19.11	3.32	12.268
3.16	14.72	2.39667	19.095	3.32	12.268
3.16	14.735	2.39667	19.085	3.33	12.268
3.17	14.745	2.39667	19.075	3.33	12.268
3.17	14.75	2.39667	19.07	3.33	12.309
3.17	14.76	2.40367	19.165	3.33	12.309
3.17	14.775	2.40367	19.16	3.33	12.309
3.17	14.785	2.40367	19.15	3.33	12.309
3.17	14.79	2.40367	19.135	3.33	12.309
3.18	14.805	2.40367	19.125	3.33	12.351
3.18	14.815	2.41067	19.23	3.33	12.351
3.18	14.825	2.41067	19.215	3.34	12.351
3.19	14.83	2.41067	19.205	3.34	12.392
3.19	14.84	2.41067	19.2	3.34	12.392
3.19	14.855	2.41067	19.19	3.35	12.392
3.19	14.865	2.41067	19.175	3.35	12.392
3.19	14.87	2.41767	19.28	3.35	12.392
3.2	14.88	2.41767	19.275	3.35	12.434
3.2	14.895	2.41767	19.27	3.35	12.434
3.2	14.9	2.41767	19.255	3.36	12.434
3.21	14.91	2.41767	19.245	3.36	12.475
3.21	14.92	2.41767	19.235	3.36	12.475
3.21	14.935	2.42467	19.345	3.36	12.475
3.22	14.94	2.42467	19.33	3.36	12.475
3.22	14.95	2.42467	19.32	3.36	12.475
3.22	14.96	2.42467	19.315	3.36	12.517
3.22	14.97	2.42467	19.305	3.36	12.517
3.22	14.98	2.42467	19.29	3.37	12.517
3.23	14.99	2.43167	19.385	3.37	12.517
3.23	15	2.43167	19.37	3.37	12.559
3.23	15.015	2.43167	19.36	3.37	12.559
3.24	15.025	2.43167	19.35	3.38	12.559
3.24	15.03	2.43867	19.445	3.38	12.559
3.24	15.04	2.43867	19.435	3.38	12.601
3.24	15.055	2.43867	19.425	3.38	12.601
3.24	15.065	2.43867	19.415	3.39	12.601
3.25	15.07	2.43867	19.4	3.39	12.643
3.25	15.08	2.43867	19.39	3.39	12.643
3.25	15.095	2.44567	19.51	3.39	12.643
3.26	15.105	2.44567	19.495	3.39	12.643
3.26	15.11	2.44567	19.485	3.39	12.643
3.26	15.12	2.44567	19.475	3.39	12.685
3.26	15.135	2.44567	19.47	3.39	12.685
3.26	15.14	2.44567	19.455	3.4	12.685
3.27	15.15	2.45267	19.555	3.4	12.685
3.27	15.16	2.45267	19.55	3.4	12.727
3.28	15.175	2.45267	19.535	3.4	12.727
3.28	15.185	2.45267	19.525	3.41	12.727
3.28	15.19	2.45267	19.515	3.41	12.727
3.28	15.2	2.45967	19.605	3.41	12.769
3.29	15.21	2.45967	19.595	3.41	12.769
3.29	15.22	2.45967	19.585	3.41	12.769
3.29	15.225	2.45967	19.575	3.41	12.811
3.29	15.24	2.45967	19.565	3.41	12.811
3.29	15.25	2.46667	19.665	3.42	12.811
3.3	15.26	2.46667	19.65	3.42	12.811
3.3	15.265	2.46667	19.64	3.42	12.811
3.31	15.275	2.46667	19.635	3.42	12.853
3.31	15.29	2.46667	19.625	3.42	12.853
3.31	15.3	2.46667	19.61	3.43	12.853
3.31	15.305	2.47367	19.72	3.43	12.853
3.31	15.315	2.47367	19.71	3.43	12.895
3.31	15.33	2.47367	19.705	3.43	12.895
3.32	15.34	2.47367	19.69	3.44	12.895
3.32	15.35	2.47367	19.68	3.44	12.895
3.33	15.355	2.47367	19.67	3.44	12.937
3.33	15.37	2.48067	19.765	3.44	12.937
3.33	15.38	2.48067	19.76	3.44	12.937
3.33	15.385	2.48067	19.75	3.44	12.937
3.33	15.395	2.48067	19.745	3.44	12.979
3.33	15.41	2.48067	19.73	3.44	12.979
3.34	15.42	2.48767	19.82	3.45	12.979
3.34	15.425	2.48767	19.805	3.45	12.979
3.35	15.435	2.48767	19.8	3.45	13.021
3.35	15.45	2.48767	19.79	3.45	13.021
3.36	15.46	2.48767	19.785	3.46	13.021
3.36	15.47	2.49467	19.88	3.46	13.021
3.36	15.475	2.49467	19.87	3.46	13.063
3.36	15.49	2.49467	19.865	3.46	13.063
3.36	15.5	2.49467	19.85	3.46	13.063
3.36	15.51	2.49467	19.84	3.46	13.063
3.37	15.515	2.49467	19.83	3.46	13.105
3.37	15.53	2.50167	19.93	3.46	13.105
3.38	15.54	2.50167	19.92	3.47	13.105
3.38	15.55	2.50167	19.91	3.47	13.105
3.38	15.555	2.50167	19.905	3.47	13.147
3.38	15.57	2.50167	19.89	3.47	13.147
3.38	15.58	2.50867	19.985	3.48	13.147
3.39	15.585	2.50867	19.97	3.48	13.147
3.39	15.595	2.50867	19.96	3.48	13.147
3.39	15.61	2.50867	19.95	3.48	13.189
3.4	15.62	2.50867	19.945	3.48	13.189
3.4	15.625	2.51567	20.03	3.49	13.189
3.4	15.635	2.51567	20.025	3.49	13.231
3.4	15.645	2.51567	20.01	3.49	13.231
3.4	15.66	2.51567	20	3.49	13.231
3.41	15.665	2.51567	19.99	3.49	13.231
3.41	15.675	2.52267	20.09	3.49	13.273
3.42	15.685	2.52267	20.08	3.49	13.273
3.42	15.695	2.52267	20.075	3.5	13.273
3.42	15.705	2.52267	20.065	3.5	13.273
3.43	15.715	2.52267	20.05	3.5	13.315
3.43	15.725	2.52267	20.04	3.5	13.315
3.43	15.735	2.52967	20.145	3.51	13.315
3.43	15.745	2.52967	20.13	3.51	13.315
3.43	15.755	2.52967	20.12	3.51	13.357
3.44	15.77	2.52967	20.11	3.51	13.357
3.44	15.78	2.52967	20.105	3.52	13.357
3.45	15.785	2.53667	20.195	3.52	13.357
3.45	15.795	2.53667	20.185	3.52	13.399
3.45	15.81	2.53667	20.175	3.52	13.399
3.45	15.82	2.53667	20.16	3.52	13.399
3.45	15.83	2.53667	20.155	3.52	13.399
3.46	15.835	2.54367	20.235	3.52	13.441
3.46	15.85	2.54367	20.225	3.52	13.441
3.46	15.86	2.54367	20.215	3.53	13.441
3.47	15.87	2.54367	20.205	3.53	13.484
3.47	15.875	2.55067	20.295	3.53	13.484
3.47	15.89	2.55067	20.285	3.54	13.484
3.47	15.9	2.55067	20.275	3.54	13.484
3.47	15.905	2.55067	20.265	3.54	13.484
3.48	15.915	2.55067	20.255	3.54	13.526
3.48	15.925	2.55067	20.245	3.54	13.526
3.49	15.935	2.55767	20.345	3.54	13.526
3.49	15.945	2.55767	20.33	3.54	13.526
3.5	15.955	2.55767	20.32	3.54	13.568
3.5	15.97	2.55767	20.315	3.54	13.568
3.5	15.975	2.55767	20.305	3.55	13.568
3.5	15.985	2.56467	20.385	3.55	13.568
3.5	15.995	2.56467	20.37	3.55	13.61
3.51	16.005	2.56467	20.36	3.55	13.61
3.51	16.015	2.56467	20.355	3.56	13.61
3.52	16.025	2.57167	20.425	3.56	13.653
3.52	16.035	2.57167	20.415	3.56	13.653
3.52	16.05	2.57167	20.4	3.57	13.653
3.52	16.055	2.57167	20.395	3.57	13.653
3.52	16.065	2.57867	20.48	3.57	13.653
3.53	16.075	2.57867	20.475	3.57	13.695
3.53	16.085	2.57867	20.465	3.57	13.695
3.54	16.095	2.57867	20.45	3.57	13.695
3.54	16.105	2.57867	20.44	3.57	13.695
3.54	16.115	2.57867	20.435	3.57	13.737
3.54	16.125	2.58567	20.53	3.57	13.737
3.54	16.135	2.58567	20.52	3.58	13.737
3.55	16.14	2.58567	20.515	3.58	13.737
3.55	16.15	2.58567	20.505	3.58	13.779
3.56	16.165	2.58567	20.49	3.58	13.779
3.56	16.175	2.59267	20.585	3.59	13.779
3.56	16.18	2.59267	20.57	3.59	13.821
3.57	16.195	2.59267	20.56	3.59	13.821
3.57	16.21	2.59267	20.55	3.6	13.821
3.57	16.215	2.59267	20.545	3.6	13.821
3.57	16.225	2.59967	20.61	3.6	13.821
3.58	16.235	2.59967	20.6	3.6	13.864
3.58	16.25	2.59967	20.59	3.6	13.864
3.59	16.26	2.60667	20.67	3.6	13.864
3.59	16.265	2.60667	20.66	3.6	13.864
3.59	16.275	2.60667	20.65	3.6	13.906
3.59	16.29	2.60667	20.64	3.6	13.906
3.59	16.3	2.60667	20.63	3.61	13.906
3.6	16.305	2.60667	20.625	3.61	13.906
3.6	16.315	2.61367	20.71	3.61	13.948
3.61	16.33	2.61367	20.705	3.61	13.948
3.61	16.34	2.61367	20.69	3.62	13.948
3.61	16.345	2.61367	20.68	3.62	13.948
3.61	16.355	2.62067	20.76	3.62	13.99
3.61	16.37	2.62067	20.75	3.62	13.99
3.62	16.375	2.62067	20.745	3.62	13.99
3.62	16.385	2.62067	20.73	3.62	13.99
3.63	16.395	2.62067	20.72	3.62	13.99
3.63	16.405	2.62767	20.795	3.62	14.033
3.63	16.415	2.62767	20.785	3.62	14.033
3.64	16.425	2.62767	20.77	3.63	14.033
3.64	16.435	2.63467	20.84	3.63	14.075
3.64	16.445	2.63467	20.835	3.63	14.075
3.64	16.455	2.63467	20.825	3.64	14.075
3.65	16.465	2.63467	20.81	3.64	14.075
3.65	16.475	2.63467	20.8	3.64	14.075
3.65	16.49	2.64167	20.88	3.64	14.117
3.66	16.495	2.64167	20.875	3.64	14.117
3.66	16.505	2.64167	20.865	3.65	14.117
3.66	16.515	2.64167	20.85	3.65	14.16
3.66	16.53	2.64867	20.92	3.65	14.16
3.67	16.535	2.64867	20.91	3.65	14.16
3.67	16.545	2.64867	20.905	3.65	14.16
3.67	16.56	2.64867	20.89	3.65	14.16
3.68	16.57	2.65567	20.96	3.65	14.202
3.68	16.58	2.65567	20.95	3.65	14.202
3.68	16.59	2.65567	20.94	3.66	14.202
3.68	16.6	2.65567	20.93	3.66	14.202
3.69	16.615	2.66267	21.005	3.66	14.245
3.69	16.625	2.66267	20.995	3.66	14.245
3.7	16.63	2.66267	20.99	3.67	14.245
3.7	16.64	2.66267	20.98	3.67	14.245
3.7	16.655	2.66267	20.97	3.67	14.287
3.71	16.665	2.66967	21.045	3.67	14.287
3.71	16.67	2.66967	21.035	3.67	14.287
3.71	16.68	2.66967	21.03	3.67	14.287
3.71	16.695	2.66967	21.02	3.67	14.33
3.72	16.705	2.67667	21.085	3.67	14.33
3.72	16.71	2.67667	21.075	3.68	14.33
3.73	16.72	2.67667	21.065	3.68	14.33
3.73	16.735	2.67667	21.06	3.68	14.33
3.73	16.74	2.68367	21.115	3.68	14.372
3.73	16.75	2.68367	21.11	3.68	14.372
3.73	16.76	2.68367	21.1	3.69	14.372
3.74	16.77	2.69067	21.155	3.69	14.372
3.74	16.78	2.69067	21.15	3.69	14.415
3.74	16.79	2.69067	21.14	3.69	14.415
3.75	16.795	2.69067	21.125	3.7	14.415
3.75	16.81	2.69767	21.195	3.7	14.415
3.75	16.82	2.69767	21.19	3.7	14.457
3.75	16.825	2.69767	21.18	3.7	14.457
3.76	16.835	2.69767	21.165	3.7	14.457
3.76	16.845	2.70467	21.235	3.7	14.457
3.77	16.855	2.70467	21.23	3.7	14.5
3.77	16.865	2.70467	21.22	3.7	14.5
3.77	16.875	2.70467	21.205	3.71	14.5
3.78	16.885	2.71167	21.265	3.71	14.5
3.78	16.9	2.71167	21.255	3.71	14.5
3.78	16.91	2.71167	21.245	3.71	14.542
3.78	16.915	2.71867	21.315	3.71	14.542
3.79	16.93	2.71867	21.305	3.72	14.542
3.79	16.94	2.71867	21.295	3.72	14.542
3.8	16.95	2.71867	21.285	3.72	14.585
3.8	16.96	2.71867	21.275	3.72	14.585
3.8	16.97	2.72567	21.345	3.73	14.585
3.8	16.985	2.72567	21.335	3.73	14.585
3.8	16.99	2.72567	21.32	3.73	14.627
3.81	17	2.73267	21.385	3.73	14.627
3.81	17.015	2.73267	21.38	3.73	14.627
3.82	17.025	2.73267	21.36	3.73	14.627
3.82	17.03	2.73267	21.355	3.73	14.67
3.82	17.04	2.73967	21.42	3.73	14.67
3.82	17.055	2.73967	21.405	3.74	14.67
3.82	17.065	2.73967	21.395	3.74	14.67
3.83	17.07	2.74667	21.46	3.74	14.67
3.83	17.08	2.74667	21.445	3.74	14.712
3.84	17.095	2.74667	21.435	3.74	14.712
3.84	17.1	2.74667	21.425	3.75	14.712
3.84	17.11	2.75367	21.5	3.75	14.712
3.85	17.115	2.75367	21.49	3.75	14.755
3.85	17.13	2.75367	21.48	3.75	14.755
3.85	17.14	2.75367	21.47	3.75	14.755
3.85	17.145	2.76067	21.53	3.75	14.755
3.85	17.155	2.76067	21.52	3.75	14.797
3.86	17.165	2.76067	21.51	3.75	14.797
3.86	17.175	2.76767	21.56	3.76	14.797
3.87	17.185	2.76767	21.55	3.76	14.797
3.87	17.19	2.76767	21.545	3.76	14.84
3.87	17.205	2.77467	21.595	3.76	14.84
3.87	17.215	2.77467	21.59	3.77	14.84
3.87	17.225	2.77467	21.58	3.77	14.84
3.88	17.235	2.77467	21.57	3.77	14.84
3.88	17.245	2.78167	21.63	3.77	14.882
3.89	17.26	2.78167	21.62	3.77	14.882
3.89	17.265	2.78167	21.605	3.78	14.882
3.89	17.275	2.78867	21.67	3.78	14.882
3.89	17.29	2.78867	21.66	3.78	14.925
3.89	17.3	2.78867	21.645	3.78	14.925
3.9	17.305	2.78867	21.635	3.78	14.925
3.9	17.315	2.79567	21.7	3.78	14.925
3.91	17.33	2.79567	21.685	3.78	14.925
3.91	17.34	2.79567	21.68	3.78	14.967
3.92	17.35	2.80267	21.74	3.78	14.967
3.92	17.355	2.80267	21.725	3.79	14.967
3.92	17.37	2.80267	21.715	3.79	15.01
3.92	17.38	2.80267	21.71	3.79	15.01
3.92	17.39	2.80967	21.765	3.8	15.01
3.93	17.395	2.80967	21.755	3.8	15.01
3.93	17.41	2.80967	21.75	3.8	15.01
3.94	17.42	2.81667	21.8	3.8	15.01
3.94	17.43	2.81667	21.79	3.8	15.052
3.94	17.44	2.81667	21.78	3.8	15.052
3.94	17.45	2.82367	21.82	3.81	15.052
3.94	17.46	2.82367	21.81	3.81	15.052
3.95	17.47	2.83067	21.86	3.81	15.095
3.95	17.48	2.83067	21.845	3.81	15.095
3.96	17.49	2.83067	21.84	3.81	15.095
3.96	17.5	2.83067	21.83	3.81	15.095
3.96	17.51	2.83767	21.885	3.81	15.137
3.96	17.52	2.83767	21.875	3.81	15.137
3.96	17.53	2.83767	21.87	3.82	15.137
3.97	17.54	2.84467	21.915	3.82	15.137
3.97	17.55	2.84467	21.905	3.82	15.18
3.98	17.555	2.84467	21.9	3.82	15.18
3.98	17.57	2.85167	21.935	3.83	15.18
3.98	17.58	2.85167	21.925	3.83	15.18
3.99	17.59	2.85867	21.97	3.83	15.18
3.99	17.6	2.85867	21.96	3.83	15.222
3.99	17.61	2.85867	21.95	3.83	15.222
3.99	17.625	2.85867	21.94	3.83	15.222
4	17.63	2.86567	21.99	3.83	15.264
4	17.64	2.86567	21.98	3.83	15.264
4.01	17.655	2.87267	22.02	3.84	15.264
4.01	17.665	2.87267	22.01	3.84	15.264
4.01	17.675	2.87267	22	3.84	15.264
4.01	17.68	2.87967	22.035	3.84	15.307
4.01	17.695	2.87967	22.025	3.84	15.307
4.02	17.705	2.88667	22.055	3.85	15.307
4.02	17.71	2.88667	22.05	3.85	15.307
4.02	17.72	2.89367	22.075	3.85	15.349
4.03	17.735	2.89367	22.065	3.85	15.349
4.03	17.745	2.90067	22.095	3.86	15.349
4.03	17.755	2.90067	22.085	3.86	15.349
4.03	17.76	2.90767	22.1	3.86	15.349
4.03	17.775	2.91467	22.115	3.86	15.392
4.04	17.785	2.91467	22.105	3.86	15.392
4.04	17.79	2.92167	22.12	3.86	15.392
4.05	17.8	2.92867	22.125	3.86	15.392
4.05	17.81	2.93567	22.13	3.86	15.434
4.06	17.825	2.94267	22.135	3.86	15.434
4.06	17.83	2.94967	22.14	3.87	15.434
4.06	17.84	2.95667	22.14	3.87	15.434
4.06	17.85	2.96367	22.14	3.87	15.477
4.06	17.86	2.97067	22.14	3.87	15.477
4.07	17.865	2.98467	22.14	3.88	15.477
4.07	17.875	2.99167	22.14	3.88	15.477
4.08	17.89	2.99867	22.135	3.88	15.519
4.08	17.9	3.01267	22.135	3.88	15.519
4.08	17.91	3.01967	22.135	3.89	15.519
4.08	17.915	3.03367	22.14	3.89	15.519
4.08	17.93	3.04067	22.14	3.89	15.519
4.09	17.94	3.04767	22.145	3.89	15.562
4.09	17.95	3.06167	22.155	3.89	15.562
4.09	17.955	3.06867	22.16	3.89	15.562
4.1	17.97	3.07567	22.165	3.89	15.562
4.1	17.98	3.08267	22.17	3.89	15.604
4.1	17.99	3.09667	22.185	3.89	15.604
4.1	17.995	3.10367	22.195	3.9	15.604
4.1	18.01	3.11067	22.2	3.9	15.604
4.11	18.02	3.11767	22.215	3.9	15.647
4.11	18.03	3.12467	22.23	3.9	15.647
4.12	18.04	3.13167	22.24	3.91	15.647
4.12	18.05	3.13867	22.25	3.91	15.647
4.13	18.065	3.14567	22.265	3.91	15.689
4.13	18.07	3.15967	22.285	3.91	15.689
4.13	18.08	3.16667	22.295	3.91	15.689
4.13	18.095	3.17367	22.305	3.91	15.689
4.13	18.105	3.18067	22.32	3.91	15.689
4.14	18.11	3.18767	22.34	3.91	15.732
4.14	18.12	3.19467	22.355	3.91	15.732
4.15	18.13	3.20167	22.365	3.92	15.732
4.15	18.145	3.20867	22.38	3.92	15.732
4.15	18.15	3.22267	22.41	3.92	15.774
4.15	18.16	3.22267	22.4	3.92	15.774
4.15	18.17	3.22967	22.425	3.93	15.774
4.16	18.18	3.23667	22.44	3.93	15.774
4.16	18.19	3.25067	22.475	3.93	15.817
4.16	18.2	3.25067	22.46	3.93	15.817
4.17	18.21	3.25767	22.49	3.94	15.817
4.17	18.22	3.26467	22.505	3.94	15.817
4.17	18.23	3.27867	22.54	3.94	15.859
4.17	18.235	3.27867	22.53	3.94	15.859
4.18	18.25	3.28567	22.555	3.94	15.859
4.18	18.26	3.29267	22.57	3.94	15.859
4.18	18.27	3.29967	22.595	3.94	15.859
4.19	18.275	3.30667	22.61	3.94	15.902
4.19	18.29	3.31367	22.62	3.94	15.902
4.2	18.3	3.32067	22.64	3.95	15.902
4.2	18.305	3.32767	22.655	3.95	15.902
4.2	18.315	3.33467	22.67	3.95	15.944
4.2	18.33	3.34167	22.68	3.95	15.944
4.2	18.34	3.34867	22.7	3.96	15.944
4.21	18.35	3.35567	22.72	3.96	15.944
4.21	18.355	3.36267	22.73	3.96	15.987
4.22	18.37	3.36967	22.755	3.96	15.987
4.22	18.38	3.36967	22.74	3.96	15.987
4.22	18.39	3.37667	22.775	3.96	15.987
4.22	18.4	3.38367	22.785	3.96	16.029
4.22	18.415	3.39067	22.795	3.96	16.029
4.23	18.425	3.39767	22.81	3.97	16.029
4.23	18.43	3.40467	22.84	3.97	16.029
4.23	18.44	3.40467	22.825	3.97	16.029
4.24	18.455	3.41167	22.85	3.97	16.072
4.24	18.46	3.41867	22.86	3.97	16.072
4.24	18.47	3.42567	22.89	3.98	16.072
4.24	18.48	3.42567	22.88	3.98	16.072
4.25	18.495	3.43267	22.895	3.98	16.114
4.25	18.5	3.43967	22.905	3.98	16.114
4.26	18.51	3.44667	22.93	3.99	16.114
4.26	18.52	3.44667	22.92	3.99	16.114
4.26	18.53	3.45367	22.94	3.99	16.156
4.27	18.54	3.46067	22.97	3.99	16.156
4.27	18.545	3.46067	22.955	3.99	16.156
4.27	18.555	3.46767	22.98	3.99	16.198
4.27	18.57	3.47467	23.005	3.99	16.198
4.27	18.58	3.47467	22.99	4	16.198
4.28	18.585	3.48167	23.015	4	16.198
4.28	18.6	3.48867	23.035	4	16.198
4.29	18.61	3.48867	23.025	4	16.24
4.29	18.62	3.49567	23.045	4	16.24
4.29	18.625	3.50267	23.065	4.01	16.24
4.29	18.635	3.50267	23.055	4.01	16.24
4.29	18.65	3.50967	23.085	4.01	16.275
4.3	18.66	3.50967	23.075	4.01	16.275
4.3	18.665	3.51667	23.095	4.02	16.275
4.31	18.675	3.52367	23.11	4.02	16.275
4.31	18.69	3.52367	23.105	4.02	16.275
4.31	18.7	3.53067	23.13	4.02	16.309
4.31	18.71	3.53067	23.12	4.02	16.309
4.31	18.715	3.53767	23.14	4.02	16.309
4.32	18.73	3.54467	23.155	4.02	16.344
4.32	18.74	3.54467	23.145	4.02	16.344
4.33	18.745	3.55167	23.17	4.03	16.344
4.33	18.755	3.55167	23.165	4.03	16.344
4.33	18.77	3.55867	23.19	4.03	16.344
4.34	18.78	3.55867	23.18	4.03	16.379
4.34	18.79	3.56567	23.205	4.03	16.379
4.34	18.795	3.56567	23.2	4.04	16.379
4.34	18.81	3.57267	23.225	4.04	16.379
4.35	18.82	3.57267	23.215	4.04	16.414
4.35	18.825	3.57967	23.235	4.04	16.414
4.35	18.835	3.58667	23.245	4.04	16.414
4.36	18.85	3.58667	23.24	4.04	16.414
4.36	18.86	3.59367	23.27	4.04	16.448
4.36	18.865	3.59367	23.255	4.04	16.448
4.36	18.875	3.60067	23.285	4.05	16.448
4.37	18.885	3.60067	23.28	4.05	16.448
4.37	18.895	3.60767	23.295	4.05	16.483
4.37	18.905	3.61467	23.32	4.05	16.483
4.38	18.915	3.61467	23.315	4.06	16.483
4.38	18.925	3.61467	23.305	4.06	16.483
4.38	18.935	3.62167	23.34	4.06	16.483
4.38	18.945	3.62167	23.33	4.06	16.518
4.38	18.95	3.62867	23.355	4.06	16.518
4.39	18.965	3.62867	23.35	4.07	16.518
4.39	18.975	3.63567	23.365	4.07	16.553
4.4	18.985	3.64267	23.39	4.07	16.553
4.4	18.99	3.64267	23.385	4.07	16.553
4.4	19.005	3.64267	23.38	4.07	16.553
4.41	19.015	3.64967	23.4	4.07	16.553
4.41	19.025	3.65667	23.425	4.07	16.587
4.41	19.035	3.65667	23.42	4.07	16.587
4.41	19.045	3.65667	23.41	4.08	16.587
4.42	19.06	3.66367	23.435	4.08	16.622
4.42	19.065	3.67067	23.455	4.08	16.622
4.43	19.075	3.67067	23.45	4.09	16.622
4.43	19.085	3.67067	23.445	4.09	16.622
4.43	19.1	3.67767	23.48	4.09	16.657
4.43	19.11	3.67767	23.465	4.09	16.657
4.43	19.115	3.68467	23.49	4.1	16.657
4.44	19.13	3.68467	23.485	4.1	16.692
4.44	19.14	3.69167	23.515	4.1	16.692
4.44	19.15	3.69167	23.5	4.1	16.692
4.45	19.155	3.69867	23.53	4.1	16.726
4.45	19.17	3.69867	23.52	4.1	16.726
4.45	19.18	3.70567	23.55	4.11	16.726
4.45	19.185	3.70567	23.54	4.11	16.761
4.46	19.195	3.71267	23.57	4.11	16.761
4.46	19.21	3.71267	23.56	4.12	16.761
4.47	19.22	3.71967	23.595	4.12	16.796
4.47	19.225	3.71967	23.58	4.12	16.796
4.47	19.235	3.72667	23.62	4.12	16.796
4.48	19.245	3.72667	23.61	4.12	16.831
4.48	19.26	3.72667	23.6	4.12	16.831
4.48	19.265	3.73367	23.63	4.13	16.831
4.48	19.27	3.74067	23.655	4.13	16.865
4.48	19.285	3.74067	23.65	4.13	16.865
4.49	19.295	3.74067	23.64	4.14	16.9
4.49	19.305	3.74767	23.67	4.14	16.9
4.5	19.31	3.75467	23.695	4.15	16.9
4.5	19.32	3.75467	23.685	4.15	16.9
4.5	19.335	3.75467	23.675	4.15	16.935
4.5	19.345	3.76167	23.715	4.15	16.935
4.51	19.35	3.76167	23.71	4.15	16.935
4.51	19.365	3.76867	23.73	4.15	16.97
4.51	19.375	3.76867	23.72	4.15	16.97
4.52	19.385	3.77567	23.755	4.16	16.97
4.52	19.395	3.77567	23.745	4.16	17.005
4.52	19.405	3.78267	23.775	4.16	17.005
4.52	19.415	3.78267	23.765	4.17	17.005
4.53	19.425	3.78967	23.8	4.17	17.039
4.53	19.435	3.78967	23.79	4.17	17.039
4.54	19.45	3.79667	23.815	4.17	17.039
4.54	19.46	3.79667	23.805	4.17	17.074
4.54	19.47	3.80367	23.84	4.17	17.074
4.55	19.475	3.80367	23.83	4.18	17.074
4.55	19.49	3.81067	23.875	4.18	17.109
4.55	19.5	3.81067	23.86	4.18	17.109
4.55	19.505	3.81067	23.845	4.19	17.109
4.56	19.515	3.81767	23.88	4.19	17.144
4.56	19.53	3.82467	23.915	4.19	17.144
4.57	19.54	3.82467	23.9	4.2	17.144
4.57	19.545	3.82467	23.89	4.2	17.178
4.57	19.555	3.83167	23.93	4.2	17.178
4.57	19.57	3.83167	23.92	4.2	17.178
4.57	19.58	3.83867	23.95	4.2	17.213
4.58	19.585	3.83867	23.94	4.2	17.213
4.58	19.595	3.84567	23.965	4.21	17.213
4.58	19.605	3.84567	23.96	4.21	17.248
4.59	19.615	3.85267	23.99	4.21	17.248
4.59	19.625	3.85267	23.975	4.22	17.248
4.59	19.63	3.85967	24.005	4.22	17.283
4.59	19.645	3.85967	23.995	4.22	17.283
4.6	19.655	3.86667	24.035	4.23	17.283
4.6	19.665	3.86667	24.03	4.23	17.317
4.61	19.67	3.86667	24.015	4.23	17.317
4.61	19.685	3.87367	24.055	4.23	17.317
4.61	19.695	3.87367	24.045	4.23	17.352
4.62	19.705	3.88067	24.075	4.23	17.352
4.62	19.715	3.88067	24.07	4.24	17.387
4.62	19.725	3.88767	24.095	4.24	17.387
4.62	19.735	3.88767	24.085	4.25	17.387
4.63	19.745	3.89467	24.12	4.25	17.422
4.63	19.755	3.89467	24.11	4.25	17.456
4.64	19.765	3.90167	24.14	4.25	17.456
4.64	19.78	3.90167	24.125	4.26	17.456
4.64	19.785	3.90867	24.16	4.26	17.491
4.64	19.795	3.90867	24.15	4.26	17.491
4.64	19.81	3.91567	24.18	4.27	17.526
4.65	19.82	3.91567	24.17	4.27	17.526
4.65	19.825	3.92267	24.21	4.28	17.526
4.66	19.835	3.92267	24.2	4.28	17.561
4.66	19.845	3.92267	24.195	4.28	17.561
4.66	19.86	3.92967	24.235	4.28	17.595
4.66	19.865	3.92967	24.22	4.28	17.595
4.66	19.875	3.93667	24.25	4.29	17.595
4.67	19.885	3.93667	24.245	4.29	17.63
4.68	19.9	3.94367	24.275	4.29	17.63
4.68	19.905	3.94367	24.26	4.3	17.665
4.68	19.915	3.95067	24.3	4.3	17.665
4.69	19.925	3.95067	24.29	4.31	17.665
4.69	19.935	3.95067	24.28	4.31	17.7
4.69	19.94	3.95767	24.32	4.31	17.7
4.69	19.95	3.95767	24.315	4.31	17.734
4.69	19.96	3.96467	24.34	4.31	17.734
4.7	19.975	3.96467	24.33	4.32	17.734
4.71	19.98	3.97167	24.36	4.32	17.734
4.71	19.99	3.97167	24.355	4.32	17.769
4.71	20.005	3.97867	24.395	4.32	17.769
4.71	20.015	3.97867	24.38	4.33	17.804
4.71	20.02	3.97867	24.37	4.33	17.804
4.72	20.03	3.98567	24.41	4.33	17.804
4.72	20.045	3.98567	24.4	4.33	17.839
4.73	20.055	3.99267	24.435	4.33	17.839
4.73	20.065	3.99267	24.42	4.34	17.873
4.73	20.075	3.99967	24.45	4.34	17.873
4.73	20.085	3.99967	24.445	4.35	17.873
4.74	20.1	4.00667	24.485	4.35	17.873
4.74	20.105	4.00667	24.475	4.35	17.908
4.75	20.115	4.00667	24.465	4.35	17.908
4.75	20.125	4.01367	24.505	4.36	17.943
4.75	20.14	4.01367	24.495	4.36	17.943
4.76	20.145	4.02067	24.525	4.36	17.943
4.76	20.155	4.02067	24.52	4.36	17.943
4.76	20.165	4.02767	24.545	4.36	17.978
4.76	20.175	4.02767	24.535	4.36	17.978
4.77	20.185	4.03467	24.575	4.37	18.013
4.77	20.19	4.03467	24.565	4.37	18.013
4.78	20.205	4.03467	24.56	4.38	18.013
4.78	20.215	4.04167	24.6	4.38	18.013
4.78	20.225	4.04167	24.585	4.38	18.047
4.78	20.23	4.04867	24.625	4.38	18.047
4.79	20.245	4.04867	24.615	4.39	18.047
4.79	20.255	4.04867	24.605	4.39	18.082
4.79	20.26	4.05567	24.635	4.39	18.082
4.8	20.27	4.06267	24.66	4.39	18.082
4.8	20.28	4.06267	24.65	4.39	18.117
4.8	20.29	4.06267	24.645	4.39	18.117
4.8	20.3	4.06967	24.685	4.4	18.117
4.81	20.31	4.06967	24.675	4.4	18.152
4.81	20.32	4.07667	24.715	4.4	18.152
4.82	20.335	4.07667	24.7	4.41	18.152
4.82	20.34	4.07667	24.69	4.41	18.152
4.83	20.35	4.08367	24.735	4.41	18.186
4.83	20.36	4.08367	24.725	4.41	18.186
4.83	20.375	4.09067	24.765	4.41	18.186
4.83	20.38	4.09067	24.76	4.41	18.221
4.84	20.39	4.09067	24.745	4.41	18.221
4.84	20.405	4.09767	24.785	4.42	18.221
4.85	20.415	4.09767	24.775	4.42	18.221
4.85	20.42	4.10467	24.805	4.42	18.256
4.85	20.43	4.10467	24.8	4.42	18.256
4.85	20.44	4.11167	24.825	4.43	18.256
4.86	20.455	4.11167	24.815	4.43	18.291
4.86	20.465	4.11867	24.855	4.43	18.291
4.87	20.47	4.11867	24.845	4.44	18.291
4.87	20.485	4.11867	24.84	4.44	18.291
4.87	20.495	4.12567	24.875	4.44	18.325
4.87	20.5	4.12567	24.865	4.44	18.325
4.87	20.51	4.13267	24.9	4.44	18.325
4.88	20.52	4.13267	24.89	4.44	18.36
4.89	20.53	4.13267	24.885	4.44	18.36
4.89	20.54	4.13967	24.92	4.45	18.36
4.89	20.55	4.13967	24.915	4.45	18.36
4.9	20.56	4.14667	24.95	4.45	18.395
4.9	20.57	4.14667	24.94	4.45	18.395
4.9	20.58	4.14667	24.93	4.46	18.395
4.9	20.59	4.15367	24.965	4.46	18.43
4.91	20.6	4.15367	24.955	4.46	18.43
4.91	20.61	4.16067	24.99	4.46	18.43
4.92	20.62	4.16067	24.975	4.46	18.43
4.92	20.625	4.16767	25.005	4.46	18.464
4.92	20.64	4.16767	24.995	4.46	18.464
4.93	20.65	4.17467	25.04	4.47	18.464
4.93	20.66	4.17467	25.03	4.47	18.464
4.93	20.665	4.17467	25.015	4.47	18.499
4.94	20.68	4.18167	25.06	4.47	18.499
4.94	20.69	4.18167	25.05	4.48	18.499
4.94	20.7	4.18867	25.09	4.48	18.499
4.94	20.71	4.18867	25.08	4.48	18.534
4.95	20.725	4.18867	25.07	4.48	18.534
4.96	20.735	4.19567	25.11	4.49	18.534
4.96	20.74	4.19567	25.1	4.49	18.569
4.96	20.75	4.20267	25.135	4.49	18.569
4.97	20.765	4.20267	25.125	4.49	18.569
4.97	20.775	4.20267	25.12	4.49	18.569
4.97	20.785	4.20967	25.155	4.49	18.569
4.98	20.795	4.20967	25.15	4.49	18.603
4.98	20.805	4.21667	25.17	4.49	18.603
4.99	20.82	4.21667	25.165	4.5	18.603
4.99	20.825	4.22367	25.195	4.5	18.638
4.99	20.835	4.22367	25.185	4.5	18.638
4.99	20.845	4.23067	25.225	4.51	18.638
5	20.86	4.23067	25.21	4.51	18.638
5	20.865	4.23067	25.2	4.51	18.673
5.01	20.875	4.23767	25.25	4.51	18.673
5.01	20.885	4.23767	25.24	4.52	18.673
5.01	20.895	4.23767	25.23	4.52	18.708
5.01	20.905	4.24467	25.275	4.52	18.708
5.02	20.91	4.24467	25.265	4.52	18.708
5.02	20.925	4.25167	25.29	4.52	18.708
5.03	20.935	4.25167	25.28	4.52	18.708
5.03	20.94	4.25867	25.31	4.52	18.744
5.04	20.95	4.25867	25.305	4.52	18.744
5.04	20.96	4.26567	25.345	4.53	18.744
5.04	20.97	4.26567	25.33	4.53	18.744
5.04	20.98	4.26567	25.32	4.53	18.781
5.05	20.99	4.27267	25.36	4.53	18.781
5.05	21	4.27267	25.35	4.54	18.781
5.06	21.015	4.27967	25.385	4.54	18.781
5.06	21.02	4.27967	25.37	4.54	18.817
5.06	21.03	4.28667	25.41	4.54	18.817
5.07	21.045	4.28667	25.4	4.54	18.817
5.07	21.055	4.28667	25.39	4.54	18.855
5.08	21.065	4.29367	25.43	4.54	18.855
5.08	21.07	4.29367	25.42	4.55	18.855
5.08	21.085	4.30067	25.445	4.55	18.855
5.08	21.095	4.30067	25.435	4.55	18.855
5.09	21.105	4.30767	25.47	4.55	18.893
5.1	21.11	4.30767	25.46	4.55	18.893
5.1	21.125	4.31467	25.485	4.56	18.893
5.1	21.135	4.31467	25.48	4.56	18.932
5.11	21.145	4.32167	25.51	4.56	18.932
5.11	21.15	4.32167	25.5	4.57	18.932
5.11	21.16	4.32867	25.54	4.57	18.932
5.12	21.175	4.32867	25.525	4.57	18.932
5.12	21.18	4.32867	25.515	4.57	18.972
5.13	21.19	4.33567	25.55	4.57	18.972
5.13	21.205	4.34267	25.58	4.57	18.972
5.13	21.215	4.34267	25.57	4.57	19.011
5.13	21.22	4.34267	25.555	4.57	19.011
5.14	21.225	4.34967	25.595	4.58	19.011
5.14	21.24	4.34967	25.59	4.58	19.011
5.15	21.25	4.35667	25.62	4.58	19.011
5.15	21.255	4.35667	25.605	4.58	19.05
5.15	21.265	4.36367	25.64	4.58	19.05
5.16	21.28	4.36367	25.63	4.59	19.05
5.16	21.29	4.37067	25.67	4.59	19.089
5.17	21.3	4.37067	25.66	4.59	19.089
5.17	21.305	4.37067	25.65	4.6	19.089
5.18	21.32	4.37767	25.685	4.6	19.089
5.18	21.33	4.37767	25.675	4.6	19.089
5.18	21.34	4.38467	25.705	4.6	19.128
5.19	21.345	4.38467	25.7	4.6	19.128
5.19	21.36	4.39167	25.725	4.6	19.128
5.2	21.37	4.39167	25.715	4.6	19.167
5.2	21.38	4.39867	25.745	4.6	19.167
5.2	21.39	4.39867	25.735	4.61	19.167
5.21	21.4	4.40567	25.765	4.61	19.167
5.21	21.415	4.40567	25.75	4.61	19.167
5.21	21.42	4.41267	25.785	4.61	19.207
5.22	21.43	4.41267	25.775	4.61	19.207
5.22	21.445	4.41967	25.8	4.62	19.207
5.22	21.455	4.41967	25.79	4.62	19.246
5.23	21.465	4.42667	25.825	4.62	19.246
5.24	21.47	4.42667	25.815	4.62	19.246
5.24	21.485	4.43367	25.84	4.62	19.246
5.25	21.495	4.43367	25.83	4.62	19.285
5.25	21.505	4.44067	25.86	4.62	19.285
5.25	21.515	4.44067	25.855	4.63	19.285
5.25	21.525	4.44767	25.88	4.63	19.285
5.26	21.535	4.44767	25.87	4.63	19.325
5.26	21.545	4.45467	25.9	4.63	19.325
5.27	21.55	4.45467	25.89	4.64	19.325
5.27	21.565	4.46167	25.92	4.64	19.325
5.27	21.575	4.46167	25.91	4.64	19.325
5.28	21.58	4.46867	25.94	4.64	19.364
5.28	21.585	4.46867	25.93	4.64	19.364
5.29	21.595	4.47567	25.955	4.65	19.364
5.29	21.61	4.47567	25.945	4.65	19.403
5.29	21.62	4.48267	25.975	4.65	19.403
5.3	21.625	4.48267	25.97	4.65	19.403
5.3	21.64	4.48967	25.995	4.65	19.403
5.31	21.65	4.48967	25.985	4.65	19.443
5.31	21.655	4.49667	26.015	4.65	19.443
5.32	21.665	4.49667	26.005	4.66	19.443
5.32	21.68	4.50367	26.025	4.66	19.443
5.32	21.69	4.51067	26.055	4.66	19.482
5.33	21.7	4.51067	26.045	4.66	19.482
5.33	21.705	4.51067	26.03	4.67	19.482
5.34	21.72	4.51767	26.06	4.67	19.482
5.34	21.73	4.52467	26.08	4.67	19.482
5.34	21.74	4.52467	26.07	4.67	19.522
5.35	21.745	4.53167	26.095	4.67	19.522
5.35	21.76	4.53167	26.09	4.68	19.522
5.36	21.77	4.53867	26.12	4.68	19.561
5.36	21.78	4.53867	26.11	4.68	19.561
5.36	21.79	4.54567	26.125	4.68	19.561
5.37	21.8	4.55267	26.145	4.68	19.561
5.38	21.81	4.55267	26.135	4.68	19.601
5.38	21.82	4.55967	26.165	4.68	19.601
5.39	21.83	4.55967	26.155	4.69	19.601
5.39	21.84	4.56667	26.18	4.69	19.601
5.39	21.855	4.56667	26.17	4.69	19.641
5.39	21.86	4.57367	26.195	4.69	19.641
5.4	21.865	4.58067	26.205	4.7	19.641
5.41	21.88	4.58067	26.2	4.7	19.641
5.41	21.89	4.58767	26.215	4.7	19.641
5.41	21.895	4.59467	26.23	4.7	19.68
5.42	21.905	4.59467	26.225	4.7	19.68
5.42	21.915	4.60167	26.235	4.7	19.68
5.43	21.93	4.60867	26.255	4.7	19.68
5.43	21.935	4.60867	26.245	4.7	19.72
5.43	21.945	4.61567	26.26	4.7	19.72
5.44	21.96	4.62267	26.275	4.71	19.72
5.44	21.97	4.62267	26.265	4.71	19.72
5.45	21.98	4.62967	26.28	4.71	19.76
5.45	21.99	4.63667	26.29	4.71	19.76
5.46	22	4.64367	26.295	4.72	19.76
5.46	22.01	4.65067	26.315	4.72	19.799
5.46	22.02	4.65067	26.305	4.72	19.799
5.47	22.025	4.65767	26.32	4.73	19.799
5.48	22.04	4.66467	26.325	4.73	19.799
5.48	22.055	4.67167	26.33	4.73	19.799
5.48	22.06	4.67867	26.345	4.73	19.839
5.49	22.07	4.67867	26.34	4.73	19.839
5.49	22.08	4.68567	26.35	4.73	19.839
5.5	22.095	4.69267	26.355	4.73	19.839
5.5	22.1	4.69967	26.365	4.73	19.879
5.5	22.11	4.70667	26.375	4.73	19.879
5.51	22.125	4.70667	26.37	4.74	19.879
5.52	22.135	4.71367	26.38	4.74	19.879
5.52	22.14	4.72067	26.385	4.74	19.918
5.53	22.145	4.72767	26.385	4.74	19.918
5.53	22.16	4.73467	26.395	4.75	19.918
5.53	22.17	4.73467	26.39	4.75	19.958
5.53	22.175	4.74167	26.4	4.75	19.958
5.54	22.18	4.74867	26.405	4.75	19.958
5.55	22.195	4.75567	26.41	4.75	19.958
5.55	22.205	4.76267	26.415	4.75	19.958
5.55	22.215	4.76967	26.42	4.75	19.998
5.56	22.22	4.77667	26.425	4.75	19.998
5.56	22.235	4.78367	26.44	4.76	19.998
5.57	22.245	4.78367	26.43	4.76	19.998
5.57	22.255	4.79067	26.445	4.76	20.037
5.57	22.26	4.79767	26.455	4.76	20.037
5.58	22.275	4.80467	26.46	4.77	20.037
5.59	22.29	4.81167	26.47	4.77	20.037
5.59	22.295	4.81867	26.48	4.77	20.077
5.6	22.305	4.83267	26.485	4.77	20.077
5.6	22.32	4.83967	26.495	4.78	20.077
5.6	22.33	4.84667	26.505	4.78	20.117
5.61	22.335	4.85367	26.515	4.78	20.117
5.62	22.345	4.86067	26.525	4.78	20.117
5.62	22.355	4.86767	26.53	4.78	20.117
[truncated: 1,709 more rows]

## Sheet: Single-layer CFRP
	A-L1		E-L1		S-L1
0	0	0	0	0	0
0.03	0.39	0.09667	0.294	0.03833	0.194
0.05667	0.556	0.25333	0.783	0.08333	0.287
0.08667	0.722	0.36333	1.101	0.11633	0.38
0.11333	0.888	0.48	2.321	0.14933	0.473
0.14333	1.054	0.55	3.069	0.17633	0.566
0.17333	1.219	0.62333	3.807	0.20033	0.659
0.2	1.384	0.66667	4.244	0.21533	0.752
0.23	1.549	0.66667	4.244	0.23333	0.864
0.25667	1.712	0.66667	4.244	0.25133	0.975
0.28667	1.876	0.66667	4.244	0.26033	1.031
0.31667	2.039	0.66667	4.244	0.26933	1.087
0.34333	2.202	0.66667	4.244	0.26933	1.087
0.37333	2.365	0.66667	4.244	0.26933	1.087
0.40333	2.527	0.66667	4.244	0.27833	1.143
0.43	2.689	0.66667	4.244	0.27833	1.143
0.46	2.85	0.66667	4.244	0.27833	1.143
0.48667	3.011	0.66667	4.244	0.27833	1.143
0.51667	3.171	0.66667	4.244	0.27833	1.143
0.54667	3.332	0.90667	6.646	0.27833	1.143
0.57333	3.491	0.91667	6.715	0.27833	1.143
0.60333	3.651	0.92333	6.783	0.26933	1.087
0.63	3.81	0.93	6.851	0.26933	1.087
0.66	3.969	0.94	6.92	0.26933	1.087
0.69	4.127	0.94333	6.989	0.26033	1.031
0.71667	4.285	0.95	7.057	0.25133	0.975
0.74667	4.443	0.96	7.124	0.25133	0.975
0.77333	4.6	0.96667	7.194	0.24233	0.92
0.80333	4.757	0.97667	7.261	0.22733	0.827
0.83333	4.913	0.98	7.328	0.22133	0.79
0.86	5.069	0.98667	7.396	0.21533	0.752
0.89	5.225	0.99667	7.464	0.19433	0.622
0.92	5.381	1.00333	7.531	0.18833	0.585
0.94667	5.536	1.01	7.599	0.17633	0.51
0.97667	5.691	1.01667	7.665	0.16733	0.454
1.00333	5.844	1.02333	7.734	0.14933	0.342
1.03333	5.998	1.03	7.8	0.14333	0.305
1.06333	6.152	1.04	7.867	0.12833	0.212
1.09	6.305	1.04667	7.934	0.11633	0.137
1.12	6.458	1.05333	8.001	0.10433	0.062
1.14667	6.61	1.06	8.067	0.09833	0.025
1.17667	6.762	1.06667	8.134	0.08333	-0.069
1.20667	6.914	1.07333	8.2	0.07733	-0.106
1.23333	7.065	1.08333	8.267	0.06533	-0.181
1.26333	7.216	1.09	8.332	0.05933	-0.219
1.29	7.367	1.09333	8.4	0.04433	-0.313
1.32	7.517	1.10333	8.465	0.03833	-0.35
1.35	7.667	1.11	8.531	0.03233	-0.388
1.37667	7.817	1.11667	8.598	0.02633	-0.425
1.40667	7.966	1.12667	8.662	0.01133	-0.519
1.43667	8.114	1.13	8.729	0.01133	-0.519
1.46333	8.263	1.13667	8.794	-0.000666667	-0.594
1.49333	8.411	1.14667	8.86	-0.000666667	-0.594
1.52	8.559	1.15333	8.924	-0.00667	-0.632
1.55	8.706	1.15333	8.924	-0.01267	-0.669
1.58	8.853	1.15333	8.924	-0.02167	-0.726
1.60667	8.999	1.15333	8.924	-0.02767	-0.763
1.63667	9.146	1.15333	8.924	-0.02767	-0.763
1.66333	9.292	1.15333	8.924	-0.03367	-0.801
1.69333	9.437	1.15333	8.924	-0.03367	-0.801
1.72333	9.583	1.15333	8.924	-0.03967	-0.839
1.75	9.727	1.16	8.99	-0.03967	-0.839
1.78	9.871	1.16	8.99	-0.04567	-0.876
1.80667	10.016	1.16	8.99	-0.04567	-0.876
1.83667	10.159	1.16	8.99	-0.05167	-0.914
1.86667	10.303	1.16	8.99	-0.05167	-0.914
1.89333	10.446	1.16	8.99	-0.05167	-0.914
1.92333	10.589	1.17	9.055	-0.05167	-0.914
1.95	10.731	1.17	9.055	-0.06067	-0.97
1.98	10.873	1.17	9.055	-0.06067	-0.97
2.01	11.014	1.17	9.055	-0.06067	-0.97
2.03667	11.156	1.17	9.055	-0.06067	-0.97
2.06667	11.296	1.17	9.055	-0.06067	-0.97
2.09667	11.437	1.17	9.055	-0.06667	-1.008
2.12333	11.578	1.17333	9.12	-0.06667	-1.008
2.15333	11.717	1.17333	9.12	-0.06667	-1.008
2.18	11.857	1.17333	9.12	-0.06667	-1.008
2.21	11.996	1.17333	9.12	-0.06667	-1.008
2.24	12.134	1.17333	9.12	-0.06667	-1.008
2.26667	12.273	1.17333	9.12	-0.06667	-1.008
2.29667	12.411	1.18333	9.185	-0.06667	-1.008
2.32333	12.549	1.18333	9.185	-0.06667	-1.008
2.35333	12.686	1.18333	9.185	-0.06667	-1.008
2.38333	12.823	1.18333	9.185	-0.06667	-1.008
2.41	12.96	1.18333	9.185	-0.06667	-1.008
2.44	13.097	1.18333	9.185	-0.06667	-1.008
2.46667	13.233	1.18333	9.185	-0.06067	-0.97
2.49667	13.368	1.19	9.25	-0.06067	-0.97
2.52667	13.503	1.19	9.25	-0.06067	-0.97
2.55333	13.638	1.19	9.25	-0.06067	-0.97
2.58333	13.773	1.19	9.25	-0.05167	-0.914
2.61333	13.907	1.19	9.25	-0.05167	-0.914
2.64	14.041	1.19	9.25	-0.05167	-0.914
2.67	14.175	1.19	9.25	-0.04567	-0.876
2.69667	14.308	1.19667	9.314	-0.04567	-0.876
2.72667	14.441	1.19667	9.314	-0.03967	-0.839
2.75667	14.574	1.19667	9.314	-0.03967	-0.839
2.78333	14.706	1.19667	9.314	-0.03367	-0.801
2.81333	14.838	1.19667	9.314	-0.03367	-0.801
2.84	14.969	1.19667	9.314	-0.02767	-0.763
2.87	15.1	1.20667	9.38	-0.02767	-0.763
2.9	15.231	1.20667	9.38	-0.02167	-0.726
2.92667	15.362	1.20667	9.38	-0.01267	-0.669
2.95667	15.492	1.20667	9.38	-0.01267	-0.669
2.98333	15.622	1.20667	9.38	-0.00667	-0.632
3.01333	15.751	1.20667	9.38	-0.000666667	-0.594
3.04333	15.88	1.21	9.444	0.00533	-0.557
3.07	16.009	1.21	9.444	0.00533	-0.557
3.1	16.138	1.21	9.444	0.01133	-0.519
3.12667	16.266	1.21	9.444	0.01733	-0.481
3.15667	16.394	1.21	9.444	0.02633	-0.425
3.18667	16.521	1.21	9.444	0.02633	-0.425
3.21333	16.649	1.21	9.444	0.03233	-0.388
3.24333	16.775	1.21	9.444	0.03833	-0.35
3.27333	16.901	1.21667	9.509	0.04433	-0.313
3.3	17.028	1.21667	9.509	0.04433	-0.313
3.33	17.154	1.21667	9.509	0.05033	-0.275
3.35667	17.28	1.21667	9.509	0.05933	-0.219
3.38667	17.405	1.21667	9.509	0.06533	-0.181
3.41667	17.529	1.21667	9.509	0.06533	-0.181
3.44333	17.654	1.21667	9.509	0.07133	-0.144
3.47333	17.778	1.22667	9.572	0.07733	-0.106
3.5	17.902	1.22667	9.572	0.07733	-0.106
3.53	18.025	1.22667	9.572	0.08333	-0.069
3.56	18.149	1.22667	9.572	0.08933	-0.032
3.58667	18.271	1.22667	9.572	0.08933	-0.032
3.61667	18.394	1.22667	9.572	0.09833	0.025
3.64333	18.516	1.22667	9.572	0.09833	0.025
3.67333	18.638	1.23333	9.637	0.10433	0.062
3.70333	18.76	1.23333	9.637	0.10433	0.062
3.73	18.88	1.23333	9.637	0.11033	0.099
3.76	19.002	1.23333	9.637	0.11633	0.137
3.79	19.123	1.23333	9.637	0.11633	0.137
3.81667	19.242	1.23333	9.637	0.11633	0.137
3.84667	19.362	1.24	9.7	0.12233	0.174
3.87333	19.482	1.24	9.7	0.12233	0.174
3.90333	19.601	1.24	9.7	0.12833	0.212
3.93333	19.72	1.24	9.7	0.12833	0.212
3.96	19.839	1.24	9.7	0.13733	0.268
3.99	19.957	1.24	9.7	0.13733	0.268
4.01667	20.074	1.24	9.7	0.14333	0.305
4.04667	20.192	1.24667	9.765	0.14333	0.305
4.07667	20.31	1.24667	9.765	0.14333	0.305
4.10333	20.427	1.24667	9.765	0.14933	0.342
4.13333	20.544	1.24667	9.765	0.14933	0.342
4.16	20.66	1.24667	9.765	0.14933	0.342
4.19	20.776	1.24667	9.765	0.15533	0.38
4.22	20.891	1.24667	9.765	0.15533	0.38
4.24667	21.007	1.25333	9.828	0.15533	0.38
4.27667	21.122	1.25333	9.828	0.16133	0.417
4.30667	21.237	1.25333	9.828	0.16133	0.417
4.33333	21.351	1.25333	9.828	0.16133	0.417
4.36333	21.465	1.25333	9.828	0.16733	0.454
4.39	21.579	1.25333	9.828	0.16733	0.454
4.42	21.693	1.25333	9.828	0.16733	0.454
4.45	21.806	1.26	9.892	0.16733	0.454
4.47667	21.919	1.26	9.892	0.16733	0.454
4.50667	22.031	1.26	9.892	0.17633	0.51
4.53333	22.144	1.26	9.892	0.17633	0.51
4.56333	22.256	1.26	9.892	0.17633	0.51
4.59333	22.367	1.26	9.892	0.17633	0.51
4.62	22.479	1.27	9.957	0.18233	0.547
4.65	22.589	1.27	9.957	0.18233	0.547
4.67667	22.7	1.27	9.957	0.18233	0.547
4.70667	22.81	1.27	9.957	0.18233	0.547
4.73667	22.921	1.27	9.957	0.18233	0.547
4.76333	23.03	1.27	9.957	0.18833	0.585
4.79333	23.14	1.27	9.957	0.18833	0.585
4.82	23.249	1.27	9.957	0.18833	0.585
4.85	23.358	1.27667	10.019	0.18833	0.585
4.88	23.466	1.27667	10.019	0.19433	0.622
4.90667	23.574	1.27667	10.019	0.19433	0.622
4.93667	23.683	1.27667	10.019	0.19433	0.622
4.96667	23.79	1.27667	10.019	0.19433	0.622
4.99333	23.897	1.27667	10.019	0.19433	0.622
5.02333	24.005	1.27667	10.019	0.19433	0.622
5.05	24.111	1.28333	10.083	0.19433	0.622
5.08	24.217	1.28333	10.083	0.20033	0.659
5.11	24.323	1.28333	10.083	0.20033	0.659
5.13667	24.429	1.28333	10.083	0.20033	0.659
5.16667	24.535	1.28333	10.083	0.20033	0.659
5.19333	24.639	1.28333	10.083	0.20033	0.659
5.22333	24.745	1.28333	10.083	0.20933	0.715
5.25333	24.849	1.29	10.146	0.20933	0.715
5.28	24.954	1.29	10.146	0.20933	0.715
5.31	25.057	1.29	10.146	0.20933	0.715
5.33667	25.161	1.29	10.146	0.20933	0.715
5.36667	25.264	1.29	10.146	0.20933	0.715
5.39667	25.367	1.29	10.146	0.21533	0.752
5.42333	25.47	1.29667	10.21	0.21533	0.752
5.45333	25.572	1.29667	10.21	0.21533	0.752
5.48333	25.675	1.29667	10.21	0.21533	0.752
5.51	25.776	1.29667	10.21	0.21533	0.752
5.54	25.878	1.29667	10.21	0.22133	0.79
5.56667	25.979	1.29667	10.21	0.22133	0.79
5.59667	26.08	1.29667	10.21	0.22133	0.79
5.62667	26.18	1.29667	10.21	0.22133	0.79
5.65333	26.281	1.30333	10.273	0.22133	0.79
5.68333	26.381	1.30333	10.273	0.22133	0.79
5.71	26.48	1.30333	10.273	0.22733	0.827
5.74	26.58	1.30333	10.273	0.22733	0.827
5.77	26.679	1.30333	10.273	0.22733	0.827
5.79667	26.779	1.30333	10.273	0.22733	0.827
5.82667	26.876	1.30333	10.273	0.23333	0.864
5.85333	26.975	1.31333	10.336	0.23333	0.864
5.88333	27.073	1.31333	10.336	0.23333	0.864
5.91333	27.171	1.31333	10.336	0.23333	0.864
5.94	27.268	1.31333	10.336	0.23333	0.864
5.97	27.365	1.31333	10.336	0.24233	0.92
5.99667	27.462	1.31333	10.336	0.24233	0.92
6.02667	27.559	1.31333	10.336	0.24233	0.92
6.05667	27.655	1.32	10.399	0.24233	0.92
6.08333	27.75	1.32	10.399	0.25133	0.975
6.11333	27.846	1.32	10.399	0.25133	0.975
6.14333	27.941	1.32	10.399	0.25133	0.975
6.17	28.036	1.32	10.399	0.25133	0.975
6.2	28.131	1.32	10.399	0.25133	0.975
6.22667	28.226	1.32333	10.462	0.25133	0.975
6.25667	28.32	1.32333	10.462	0.25133	0.975
6.28667	28.415	1.32333	10.462	0.25133	0.975
6.31333	28.508	1.32333	10.462	0.26033	1.031
6.34333	28.602	1.32333	10.462	0.26033	1.031
6.37	28.695	1.32333	10.462	0.26033	1.031
6.4	28.787	1.32333	10.462	0.26033	1.031
6.43	28.88	1.32333	10.462	0.26933	1.087
6.45667	28.972	1.33333	10.525	0.26933	1.087
6.48667	29.064	1.33333	10.525	0.26933	1.087
6.51333	29.156	1.33333	10.525	0.26933	1.087
6.54333	29.247	1.33333	10.525	0.26933	1.087
6.57333	29.338	1.33333	10.525	0.26933	1.087
6.6	29.429	1.33333	10.525	0.26933	1.087
6.63	29.519	1.33333	10.525	0.27833	1.143
6.66	29.61	1.34	10.588	0.27833	1.143
6.68667	29.7	1.34	10.588	0.27833	1.143
6.71667	29.789	1.34	10.588	0.28733	1.198
6.74333	29.878	1.34	10.588	0.28733	1.198
6.77333	29.968	1.34	10.588	0.28733	1.198
6.80333	30.057	1.34	10.588	0.28733	1.198
6.83	30.145	1.34	10.588	0.29633	1.254
6.86	30.234	1.34667	10.65	0.29633	1.254
6.88667	30.321	1.34667	10.65	0.29633	1.254
6.91667	30.41	1.34667	10.65	0.29633	1.254
6.94667	30.497	1.34667	10.65	0.29633	1.254
6.97333	30.584	1.34667	10.65	0.29633	1.254
7.00333	30.671	1.34667	10.65	0.30533	1.31
7.03	30.757	1.35667	10.713	0.30533	1.31
7.06	30.844	1.35667	10.713	0.30533	1.31
7.09	30.93	1.35667	10.713	0.31433	1.365
7.11667	31.016	1.35667	10.713	0.31433	1.365
7.14667	31.101	1.35667	10.713	0.31433	1.365
7.17667	31.187	1.35667	10.713	0.31433	1.365
7.20333	31.271	1.35667	10.713	0.31433	1.365
7.23333	31.357	1.35667	10.713	0.32333	1.421
7.26	31.441	1.35667	10.713	0.32333	1.421
7.29	31.525	1.36	10.775	0.32333	1.421
7.32	31.608	1.36	10.775	0.32333	1.421
7.34667	31.693	1.36	10.775	0.33233	1.476
7.37667	31.776	1.36	10.775	0.33233	1.476
7.40333	31.859	1.36	10.775	0.34133	1.532
7.43333	31.942	1.36	10.775	0.34133	1.532
7.46333	32.025	1.37	10.837	0.34133	1.532
7.49	32.107	1.37	10.837	0.34133	1.532
7.52	32.189	1.37	10.837	0.34133	1.532
7.54667	32.271	1.37	10.837	0.35033	1.587
7.57667	32.352	1.37	10.837	0.35033	1.587
7.60667	32.433	1.37	10.837	0.35033	1.587
7.63333	32.515	1.37	10.837	0.35933	1.643
7.66333	32.595	1.37667	10.901	0.35933	1.643
7.69	32.675	1.37667	10.901	0.35933	1.643
7.72	32.756	1.37667	10.901	0.36833	1.698
7.75	32.836	1.37667	10.901	0.36833	1.698
7.77667	32.916	1.37667	10.901	0.36833	1.698
7.80667	32.994	1.37667	10.901	0.36833	1.698
7.83667	33.073	1.38333	10.961	0.37733	1.754
7.86333	33.152	1.38333	10.961	0.37733	1.754
7.89333	33.231	1.38333	10.961	0.37733	1.754
7.92	33.31	1.38333	10.961	0.38633	1.809
7.95	33.388	1.38333	10.961	0.38633	1.809
7.98	33.466	1.38333	10.961	0.38633	1.809
8.00667	33.543	1.38333	10.961	0.38633	1.809
8.03667	33.621	1.38333	10.961	0.38633	1.809
8.06333	33.697	1.39333	11.023	0.39533	1.865
8.09333	33.774	1.39333	11.023	0.39533	1.865
8.12333	33.85	1.39333	11.023	0.40433	1.92
8.15	33.926	1.39333	11.023	0.40433	1.92
8.18	34.003	1.39333	11.023	0.40433	1.92
8.20667	34.078	1.39333	11.023	0.41333	1.975
8.23667	34.154	1.39333	11.023	0.41333	1.975
8.26667	34.229	1.4	11.087	0.41333	1.975
8.29333	34.305	1.4	11.087	0.41333	1.975
8.32333	34.38	1.4	11.087	0.42233	2.031
8.35333	34.454	1.4	11.087	0.42233	2.031
8.38	34.528	1.4	11.087	0.43133	2.086
8.41	34.602	1.4	11.087	0.43133	2.086
8.43667	34.676	1.4	11.087	0.43133	2.086
8.46667	34.749	1.40333	11.147	0.44033	2.141
8.49667	34.822	1.40333	11.147	0.44033	2.141
8.52333	34.895	1.40333	11.147	0.44033	2.141
8.55333	34.968	1.40333	11.147	0.44033	2.141
8.58	35.041	1.40333	11.147	0.44033	2.141
8.61	35.113	1.40333	11.147	0.44933	2.196
8.64	35.184	1.41333	11.21	0.44933	2.196
8.66667	35.256	1.41333	11.21	0.45833	2.252
8.69667	35.328	1.41333	11.21	0.45833	2.252
8.72333	35.399	1.41333	11.21	0.45833	2.252
8.75333	35.47	1.41333	11.21	0.45833	2.252
8.78333	35.54	1.41333	11.21	0.46733	2.307
8.81	35.611	1.41333	11.21	0.46733	2.307
8.84	35.681	1.41333	11.21	0.46733	2.307
8.86667	35.751	1.42	11.272	0.47633	2.362
8.89667	35.821	1.42	11.272	0.47633	2.362
8.92667	35.891	1.42	11.272	0.48533	2.417
8.95333	35.96	1.42	11.272	0.48533	2.417
8.98333	36.029	1.42	11.272	0.48533	2.417
9.01333	36.098	1.42	11.272	0.48533	2.417
9.04	36.167	1.42	11.272	0.48533	2.417
9.07	36.235	1.42667	11.331	0.49433	2.472
9.09667	36.302	1.42667	11.331	0.49433	2.472
9.12667	36.371	1.42667	11.331	0.50333	2.528
9.15667	36.438	1.42667	11.331	0.50333	2.528
9.18333	36.505	1.42667	11.331	0.51233	2.583
9.21333	36.572	1.42667	11.331	0.51233	2.583
9.24	36.639	1.42667	11.331	0.51233	2.583
9.27	36.706	1.42667	11.331	0.51233	2.583
9.3	36.772	1.43667	11.394	0.51233	2.583
9.32667	36.838	1.43667	11.394	0.52133	2.638
9.35667	36.904	1.43667	11.394	0.52133	2.638
9.38333	36.969	1.43667	11.394	0.52133	2.638
9.41333	37.035	1.43667	11.394	0.53033	2.693
9.44333	37.1	1.43667	11.394	0.53033	2.693
9.47	37.165	1.44	11.455	0.53033	2.693
9.5	37.23	1.44	11.455	0.53033	2.693
9.53	37.294	1.44	11.455	0.53033	2.693
9.55667	37.359	1.44	11.455	0.53933	2.748
9.58667	37.422	1.44	11.455	0.53933	2.748
9.61333	37.486	1.44	11.455	0.54833	2.803
9.64333	37.55	1.44	11.455	0.54833	2.803
9.67333	37.613	1.44	11.455	0.55733	2.858
9.7	37.676	1.44667	11.516	0.55733	2.858
9.73	37.739	1.44667	11.516	0.55733	2.858
9.75667	37.801	1.44667	11.516	0.55733	2.858
9.78667	37.864	1.44667	11.516	0.55733	2.858
9.81667	37.926	1.44667	11.516	0.56633	2.913
9.84333	37.988	1.44667	11.516	0.56633	2.913
9.87333	38.049	1.45667	11.577	0.56633	2.913
9.9	38.111	1.45667	11.577	0.57533	2.968
9.93	38.172	1.45667	11.577	0.57533	2.968
9.96	38.233	1.45667	11.577	0.57533	2.968
9.98667	38.294	1.45667	11.577	0.57533	2.968
10.0167	38.354	1.45667	11.577	0.57533	2.968
10.0433	38.415	1.45667	11.577	0.58433	3.023
10.0733	38.475	1.45667	11.577	0.58433	3.023
10.1033	38.535	1.46333	11.64	0.58433	3.023
10.13	38.595	1.46333	11.64	0.59333	3.078
10.16	38.654	1.46333	11.64	0.59333	3.078
10.19	38.713	1.46333	11.64	0.60233	3.133
10.2167	38.771	1.46333	11.64	0.60233	3.133
10.2467	38.83	1.46333	11.64	0.60233	3.133
10.2733	38.889	1.47	11.699	0.60233	3.133
10.3033	38.947	1.47	11.699	0.60233	3.133
10.3333	39.005	1.47	11.699	0.61133	3.187
10.36	39.063	1.47	11.699	0.61133	3.187
10.39	39.121	1.47	11.699	0.61133	3.187
10.4167	39.178	1.47	11.699	0.62033	3.242
10.4467	39.235	1.47	11.699	0.62033	3.242
10.4767	39.292	1.47	11.699	0.62033	3.242
10.5033	39.349	1.47667	11.76	0.62933	3.297
10.5333	39.405	1.47667	11.76	0.62933	3.297
10.56	39.462	1.47667	11.76	0.62933	3.297
10.59	39.518	1.47667	11.76	0.62933	3.297
10.62	39.573	1.47667	11.76	0.62933	3.297
10.6467	39.629	1.47667	11.76	0.63833	3.352
10.6767	39.684	1.47667	11.76	0.63833	3.352
10.7067	39.739	1.48333	11.822	0.63833	3.352
10.7333	39.795	1.48333	11.822	0.64733	3.407
10.7633	39.85	1.48333	11.822	0.64733	3.407
10.79	39.904	1.48333	11.822	0.64733	3.407
10.82	39.958	1.48333	11.822	0.64733	3.407
10.85	40.012	1.48333	11.822	0.64733	3.407
10.8767	40.066	1.48333	11.822	0.65633	3.461
10.9067	40.12	1.48333	11.822	0.65633	3.461
10.9333	40.174	1.49	11.881	0.66533	3.516
10.9633	40.227	1.49	11.881	0.66533	3.516
10.9933	40.28	1.49	11.881	0.66533	3.516
11.02	40.332	1.49	11.881	0.67433	3.571
11.05	40.385	1.49	11.881	0.67433	3.571
11.0767	40.438	1.5	11.942	0.67433	3.571
11.1067	40.49	1.5	11.942	0.67433	3.571
11.1367	40.542	1.5	11.942	0.67433	3.571
11.1633	40.594	1.5	11.942	0.68333	3.625
11.1933	40.645	1.5	11.942	0.68333	3.625
11.2233	40.696	1.5	11.942	0.68333	3.625
11.25	40.747	1.5	11.942	0.69233	3.68
11.28	40.799	1.5	11.942	0.69233	3.68
11.3067	40.849	1.5	11.942	0.69233	3.68
11.3367	40.899	1.50667	12.003	0.70133	3.735
11.3667	40.95	1.50667	12.003	0.70133	3.735
11.3933	41	1.50667	12.003	0.70133	3.735
11.4233	41.05	1.50667	12.003	0.70133	3.735
11.45	41.1	1.50667	12.003	0.70133	3.735
11.48	41.149	1.50667	12.003	0.71033	3.789
11.51	41.199	1.50667	12.003	0.71033	3.789
11.5367	41.248	1.51333	12.063	0.71933	3.844
11.5667	41.297	1.51333	12.063	0.71933	3.844
11.5933	41.345	1.51333	12.063	0.71933	3.844
11.6233	41.393	1.51333	12.063	0.71933	3.844
11.6533	41.442	1.51333	12.063	0.71933	3.844
11.68	41.49	1.51333	12.063	0.71933	3.844
11.71	41.538	1.51333	12.063	0.72833	3.899
11.7367	41.585	1.52	12.123	0.72833	3.899
11.7667	41.633	1.52	12.123	0.72833	3.899
11.7967	41.68	1.52	12.123	0.73733	3.953
11.8233	41.728	1.52	12.123	0.73733	3.953
11.8533	41.774	1.52	12.123	0.74633	4.008
11.8833	41.821	1.52	12.123	0.74633	4.008
11.91	41.867	1.52667	12.184	0.74633	4.008
11.94	41.914	1.52667	12.184	0.74633	4.008
11.9667	41.96	1.52667	12.184	0.74633	4.008
11.9967	42.006	1.52667	12.184	0.74633	4.008
12.0267	42.052	1.52667	12.184	0.75533	4.062
12.0533	42.097	1.52667	12.184	0.75533	4.062
12.0833	42.142	1.52667	12.184	0.76433	4.117
12.11	42.188	1.52667	12.184	0.76433	4.117
12.14	42.232	1.52667	12.184	0.76433	4.117
12.17	42.277	1.53333	12.243	0.77333	4.171
12.1967	42.322	1.53333	12.243	0.77333	4.171
12.2267	42.366	1.53333	12.243	0.77333	4.171
12.2533	42.41	1.53333	12.243	0.77333	4.171
12.2833	42.454	1.53333	12.243	0.77333	4.171
12.3133	42.497	1.53333	12.243	0.78233	4.226
12.34	42.541	1.54333	12.304	0.78233	4.226
12.37	42.585	1.54333	12.304	0.78233	4.226
12.4	42.627	1.54333	12.304	0.79133	4.28
12.4267	42.671	1.54333	12.304	0.79133	4.28
12.4567	42.714	1.54333	12.304	0.79133	4.28
12.4833	42.756	1.54333	12.304	0.79133	4.28
12.5133	42.798	1.54333	12.304	0.79133	4.28
12.5433	42.841	1.54333	12.304	0.79133	4.28
12.57	42.883	1.55	12.364	0.80033	4.334
12.6	42.925	1.55	12.364	0.80033	4.334
12.6267	42.967	1.55	12.364	0.80933	4.389
12.6567	43.007	1.55	12.364	0.80933	4.389
12.6867	43.049	1.55	12.364	0.80933	4.389
12.7133	43.09	1.55	12.364	0.81833	4.443
12.7433	43.131	1.55333	12.422	0.81833	4.443
12.77	43.172	1.55333	12.422	0.81833	4.443
12.8	43.213	1.55333	12.422	0.81833	4.443
12.83	43.253	1.55333	12.422	0.81833	4.443
12.8567	43.293	1.55333	12.422	0.81833	4.443
12.8867	43.333	1.55333	12.422	0.82733	4.497
12.9133	43.373	1.55333	12.422	0.82733	4.497
12.9433	43.412	1.55333	12.422	0.82733	4.497
12.9733	43.452	1.56333	12.483	0.83633	4.552
13	43.491	1.56333	12.483	0.83633	4.552
13.03	43.53	1.56333	12.483	0.83633	4.552
13.06	43.569	1.56333	12.483	0.83633	4.552
13.0867	43.608	1.56333	12.483	0.83633	4.552
13.1167	43.647	1.56333	12.483	0.84533	4.606
13.1433	43.685	1.57	12.542	0.84533	4.606
13.1733	43.723	1.57	12.542	0.84533	4.606
13.2033	43.761	1.57	12.542	0.85433	4.66
13.23	43.799	1.57	12.542	0.85433	4.66
13.26	43.837	1.57	12.542	0.85433	4.66
13.2867	43.874	1.57	12.542	0.86333	4.714
13.3167	43.912	1.57	12.542	0.86333	4.714
13.3467	43.949	1.57	12.542	0.86333	4.714
13.3733	43.986	1.58	12.602	0.86333	4.714
13.4033	44.022	1.58	12.602	0.86333	4.714
13.43	44.059	1.58	12.602	0.87233	4.769
13.46	44.095	1.58	12.602	0.87233	4.769
13.49	44.132	1.58	12.602	0.87233	4.769
13.5167	44.168	1.58	12.602	0.87233	4.769
13.5467	44.204	1.58667	12.661	0.88133	4.823
13.5767	44.24	1.58667	12.661	0.88133	4.823
13.6033	44.275	1.58667	12.661	0.89033	4.877
13.6333	44.311	1.58667	12.661	0.89033	4.877
13.66	44.346	1.58667	12.661	0.89033	4.877
13.69	44.381	1.58667	12.661	0.89033	4.877
13.72	44.415	1.58667	12.661	0.89033	4.877
13.7467	44.451	1.58667	12.661	0.89033	4.877
13.7767	44.485	1.59	12.72	0.89933	4.931
13.8033	44.52	1.59	12.72	0.89933	4.931
13.8333	44.554	1.59	12.72	0.89933	4.931
13.8633	44.588	1.59	12.72	0.90833	4.985
13.89	44.622	1.59	12.72	0.90833	4.985
13.92	44.656	1.59	12.72	0.90833	4.985
13.9467	44.689	1.6	12.779	0.90833	4.985
13.9767	44.722	1.6	12.779	0.90833	4.985
14.0067	44.755	1.6	12.779	0.90833	4.985
14.0333	44.789	1.6	12.779	0.91733	5.039
14.0633	44.822	1.6	12.779	0.91733	5.039
14.0933	44.854	1.6	12.779	0.92633	5.094
14.12	44.887	1.6	12.779	0.92633	5.094
14.15	44.92	1.60667	12.839	0.92633	5.094
14.1767	44.951	1.60667	12.839	0.92633	5.094
14.2067	44.983	1.60667	12.839	0.93533	5.148
14.2367	45.016	1.60667	12.839	0.93533	5.148
14.2633	45.047	1.60667	12.839	0.93533	5.148
14.2933	45.079	1.60667	12.839	0.93533	5.148
14.32	45.111	1.61333	12.898	0.93533	5.148
14.35	45.142	1.61333	12.898	0.94433	5.202
14.38	45.173	1.61333	12.898	0.94433	5.202
14.4067	45.204	1.61333	12.898	0.94433	5.202
14.4367	45.234	1.61333	12.898	0.95333	5.256
14.4633	45.266	1.61333	12.898	0.95333	5.256
14.4933	45.296	1.61333	12.898	0.95333	5.256
14.5233	45.326	1.61333	12.898	0.96233	5.31
14.55	45.356	1.62333	12.958	0.96233	5.31
14.58	45.386	1.62333	12.958	0.96233	5.31
14.6067	45.416	1.62333	12.958	0.96233	5.31
14.6367	45.446	1.62333	12.958	0.96233	5.31
14.6667	45.476	1.62333	12.958	0.96233	5.31
14.6933	45.505	1.62333	12.958	0.97133	5.364
14.7233	45.534	1.63	13.014	0.97133	5.364
14.7533	45.563	1.63	13.014	0.97133	5.364
14.78	45.592	1.63	13.014	0.98033	5.418
14.81	45.621	1.63	13.014	0.98033	5.418
14.8367	45.649	1.63	13.014	0.98033	5.418
14.8667	45.678	1.63	13.014	0.98033	5.418
14.8967	45.706	1.63	13.014	0.98033	5.418
14.9233	45.735	1.63333	13.074	0.98033	5.418
14.9533	45.762	1.63333	13.074	0.98933	5.471
14.98	45.791	1.63333	13.074	0.98933	5.471
15.01	45.819	1.63333	13.074	0.98933	5.471
15.04	45.846	1.63333	13.074	0.99833	5.525
15.0667	45.874	1.63333	13.074	0.99833	5.525
15.0967	45.9	1.64333	13.133	0.99833	5.525
15.1233	45.928	1.64333	13.133	1.00733	5.579
15.1533	45.954	1.64333	13.133	1.00733	5.579
15.1833	45.982	1.64333	13.133	1.00733	5.579
15.21	46.009	1.64333	13.133	1.00733	5.579
15.24	46.035	1.64333	13.133	1.00733	5.579
15.27	46.062	1.64333	13.133	1.00733	5.579
15.2967	46.087	1.65	13.191	1.01633	5.633
15.3267	46.114	1.65	13.191	1.01633	5.633
15.3533	46.14	1.65	13.191	1.01633	5.633
15.3833	46.165	1.65	13.191	1.02533	5.687
15.4133	46.191	1.65	13.191	1.02533	5.687
15.44	46.217	1.65	13.191	1.02533	5.687
15.47	46.242	1.65	13.191	1.02533	5.687
15.4967	46.267	1.65667	13.249	1.02533	5.687
15.5267	46.293	1.65667	13.249	1.02533	5.687
15.5567	46.317	1.65667	13.249	1.03433	5.741
15.5833	46.342	1.65667	13.249	1.03433	5.741
15.6133	46.367	1.65667	13.249	1.03433	5.741
15.64	46.391	1.65667	13.249	1.04333	5.795
15.67	46.416	1.66667	13.309	1.04333	5.795
15.7	46.441	1.66667	13.309	1.04333	5.795
15.7267	46.465	1.66667	13.309	1.05233	5.848
15.7567	46.488	1.66667	13.309	1.05233	5.848
15.7833	46.512	1.66667	13.309	1.05233	5.848
15.8133	46.536	1.66667	13.309	1.05233	5.848
15.8433	46.56	1.67	13.366	1.05233	5.848
15.87	46.583	1.67	13.366	1.05233	5.848
15.9	46.606	1.67	13.366	1.06133	5.902
15.93	46.63	1.67	13.366	1.06133	5.902
15.9567	46.653	1.67	13.366	1.06133	5.902
15.9867	46.675	1.67	13.366	1.07033	5.956
16.0133	46.698	1.67	13.366	1.07033	5.956
16.0433	46.721	1.67	13.366	1.07033	5.956
16.0733	46.744	1.67667	13.424	1.07933	6.009
16.1	46.766	1.67667	13.424	1.07933	6.009
16.13	46.788	1.67667	13.424	1.07933	6.009
16.1567	46.81	1.67667	13.424	1.07933	6.009
16.1867	46.832	1.67667	13.424	1.07933	6.009
16.2167	46.854	1.67667	13.424	1.07933	6.009
16.2433	46.876	1.68667	13.482	1.08833	6.063
16.2733	46.898	1.68667	13.482	1.08833	6.063
16.3	46.92	1.68667	13.482	1.08833	6.063
16.33	46.94	1.68667	13.482	1.09733	6.117
16.36	46.961	1.68667	13.482	1.09733	6.117
16.3867	46.983	1.68667	13.482	1.09733	6.117
16.4167	47.004	1.69333	13.541	1.09733	6.117
16.4467	47.025	1.69333	13.541	1.09733	6.117
16.4733	47.045	1.69333	13.541	1.09733	6.117
16.5033	47.066	1.69333	13.541	1.10633	6.17
16.53	47.087	1.69333	13.541	1.10633	6.17
16.56	47.107	1.69333	13.541	1.10633	6.17
16.59	47.127	1.7	13.598	1.11533	6.224
16.6167	47.148	1.7	13.598	1.11533	6.224
16.6467	47.168	1.7	13.598	1.11533	6.224
16.6733	47.187	1.7	13.598	1.12433	6.278
16.7033	47.206	1.7	13.598	1.12433	6.278
16.7333	47.226	1.7	13.598	1.12433	6.278
16.76	47.245	1.7	13.598	1.12433	6.278
16.79	47.265	1.7	13.598	1.12433	6.278
16.8167	47.284	1.70667	13.656	1.12433	6.278
16.8467	47.303	1.70667	13.656	1.13333	6.331
16.8767	47.322	1.70667	13.656	1.13333	6.331
16.9033	47.341	1.70667	13.656	1.13333	6.331
16.9333	47.36	1.70667	13.656	1.13333	6.331
16.9633	47.378	1.70667	13.656	1.14233	6.385
16.99	47.397	1.71333	13.714	1.14233	6.385
17.02	47.415	1.71333	13.714	1.14233	6.385
17.0467	47.434	1.71333	13.714	1.15133	6.438
17.0767	47.453	1.71333	13.714	1.15133	6.438
17.1067	47.471	1.71333	13.714	1.15133	6.438
17.1333	47.488	1.71333	13.714	1.15133	6.438
17.1633	47.506	1.72	13.772	1.15133	6.438
17.19	47.524	1.72	13.772	1.15133	6.438
17.22	47.541	1.72	13.772	1.16033	6.492
17.25	47.559	1.72	13.772	1.16033	6.492
17.2767	47.576	1.72	13.772	1.16033	6.492
17.3067	47.593	1.72	13.772	1.16933	6.545
17.3333	47.61	1.73	13.828	1.16933	6.545
17.3633	47.627	1.73	13.828	1.16933	6.545
17.3933	47.644	1.73	13.828	1.16933	6.545
17.42	47.662	1.73	13.828	1.16933	6.545
17.45	47.678	1.73	13.828	1.16933	6.545
17.4767	47.695	1.73	13.828	1.16933	6.545
17.5067	47.711	1.73	13.828	1.17833	6.599
17.5367	47.727	1.73	13.828	1.17833	6.599
17.5633	47.743	1.73667	13.886	1.18733	6.652
17.5933	47.759	1.73667	13.886	1.18733	6.652
17.6233	47.776	1.73667	13.886	1.18733	6.652
17.65	47.792	1.73667	13.886	1.18733	6.652
17.68	47.808	1.73667	13.886	1.19633	6.706
17.7067	47.823	1.73667	13.886	1.19633	6.706
17.7367	47.839	1.74333	13.943	1.19633	6.706
17.7667	47.854	1.74333	13.943	1.19633	6.706
17.7933	47.87	1.74333	13.943	1.19633	6.706
17.8233	47.885	1.74333	13.943	1.19633	6.706
17.85	47.9	1.74333	13.943	1.20533	6.759
17.88	47.915	1.74333	13.943	1.20533	6.759
17.91	47.93	1.74333	13.943	1.20533	6.759
17.9367	47.946	1.75	14.001	1.21433	6.812
17.9667	47.96	1.75	14.001	1.21433	6.812
17.9933	47.974	1.75	14.001	1.21433	6.812
18.0233	47.989	1.75	14.001	1.22333	6.866
18.0533	48.004	1.75	14.001	1.22333	6.866
18.08	48.018	1.75667	14.058	1.22333	6.866
18.11	48.032	1.75667	14.058	1.22333	6.866
18.14	48.046	1.75667	14.058	1.22333	6.866
18.1667	48.061	1.75667	14.058	1.22333	6.866
18.1967	48.075	1.75667	14.058	1.22333	6.866
18.2233	48.088	1.75667	14.058	1.23233	6.919
18.2533	48.102	1.75667	14.058	1.23233	6.919
18.2833	48.116	1.75667	14.058	1.23233	6.919
18.31	48.129	1.76667	14.115	1.24133	6.972
18.34	48.143	1.76667	14.115	1.24133	6.972
18.3667	48.156	1.76667	14.115	1.24133	6.972
18.3967	48.17	1.76667	14.115	1.24133	6.972
18.4267	48.182	1.76667	14.115	1.24133	6.972
18.4533	48.195	1.76667	14.115	1.24133	6.972
18.4833	48.209	1.77333	14.172	1.25033	7.026
18.51	48.222	1.77333	14.172	1.25033	7.026
18.54	48.234	1.77333	14.172	1.25033	7.026
18.57	48.247	1.77333	14.172	1.25033	7.026
18.5967	48.26	1.77333	14.172	1.25933	7.079
18.6267	48.272	1.77333	14.172	1.25933	7.079
18.6533	48.285	1.78	14.229	1.26833	7.132
18.6833	48.297	1.78	14.229	1.26833	7.132
18.7133	48.309	1.78	14.229	1.26833	7.132
18.74	48.322	1.78	14.229	1.26833	7.132
18.77	48.333	1.78	14.229	1.26833	7.132
18.8	48.346	1.78	14.229	1.26833	7.132
18.8267	48.358	1.78667	14.285	1.26833	7.132
18.8567	48.369	1.78667	14.285	1.27733	7.185
18.8833	48.381	1.78667	14.285	1.27733	7.185
18.9133	48.393	1.78667	14.285	1.27733	7.185
18.9433	48.404	1.78667	14.285	1.28633	7.238
18.97	48.416	1.78667	14.285	1.28633	7.238
19	48.427	1.78667	14.285	1.28633	7.238
19.0267	48.439	1.79333	14.342	1.28633	7.238
19.0567	48.449	1.79333	14.342	1.28633	7.238
19.0867	48.46	1.79333	14.342	1.28633	7.238
19.1133	48.472	1.79333	14.342	1.29533	7.292
19.1433	48.482	1.79333	14.342	1.29533	7.292
19.17	48.494	1.79333	14.342	1.29533	7.292
19.2	48.504	1.8	14.399	1.30433	7.345
19.23	48.515	1.8	14.399	1.30433	7.345
19.2567	48.525	1.8	14.399	1.30433	7.345
19.2867	48.536	1.8	14.399	1.31333	7.398
19.3167	48.546	1.8	14.399	1.31333	7.398
19.3433	48.556	1.8	14.399	1.31333	7.398
19.3733	48.567	1.8	14.399	1.31333	7.398
19.4	48.577	1.81	14.455	1.31333	7.398
19.43	48.588	1.81	14.455	1.31333	7.398
19.46	48.597	1.81	14.455	1.31333	7.398
19.4867	48.608	1.81	14.455	1.32233	7.451
19.5167	48.617	1.81	14.455	1.32233	7.451
19.5433	48.627	1.81	14.455	1.32233	7.451
19.5733	48.637	1.81667	14.511	1.33133	7.504
19.6033	48.647	1.81667	14.511	1.33133	7.504
19.63	48.656	1.81667	14.511	1.33133	7.504
19.66	48.666	1.81667	14.511	1.34033	7.557
19.6867	48.675	1.81667	14.511	1.34033	7.557
19.7167	48.685	1.81667	14.511	1.34033	7.557
19.7467	48.693	1.81667	14.511	1.34033	7.557
19.7733	48.703	1.82	14.567	1.34033	7.557
19.8033	48.712	1.82	14.567	1.34033	7.557
19.8333	48.721	1.82	14.567	1.34033	7.557
19.86	48.73	1.82	14.567	1.34933	7.61
19.89	48.739	1.82	14.567	1.34933	7.61
19.9167	48.747	1.82	14.567	1.35833	7.663
19.9467	48.757	1.83	14.624	1.35833	7.663
19.9767	48.765	1.83	14.624	1.35833	7.663
20.0033	48.774	1.83	14.624	1.35833	7.663
20.0333	48.783	1.83	14.624	1.35833	7.663
20.06	48.791	1.83	14.624	1.35833	7.663
20.09	48.8	1.83	14.624	1.35833	7.663
20.12	48.807	1.83	14.624	1.36733	7.716
20.1467	48.816	1.83667	14.681	1.36733	7.716
20.1767	48.824	1.83667	14.681	1.36733	7.716
20.2033	48.832	1.83667	14.681	1.37633	7.769
20.2333	48.84	1.83667	14.681	1.37633	7.769
20.2633	48.848	1.83667	14.681	1.37633	7.769
20.29	48.857	1.84333	14.736	1.37633	7.769
20.32	48.864	1.84333	14.736	1.38533	7.822
20.3467	48.872	1.84333	14.736	1.38533	7.822
20.3767	48.879	1.84333	14.736	1.38533	7.822
20.4067	48.887	1.84333	14.736	1.38533	7.822
20.4333	48.895	1.84333	14.736	1.38533	7.822
20.4633	48.902	1.84333	14.736	1.38533	7.822
20.4933	48.91	1.85333	14.792	1.39433	7.875
20.52	48.917	1.85333	14.792	1.39433	7.875
20.55	48.925	1.85333	14.792	1.39433	7.875
20.5767	48.932	1.85333	14.792	1.40333	7.928
20.6067	48.939	1.85333	14.792	1.40333	7.928
20.6367	48.947	1.85333	14.792	1.40333	7.928
20.6633	48.954	1.86	14.848	1.41233	7.981
20.6933	48.961	1.86	14.848	1.41233	7.981
20.72	48.968	1.86	14.848	1.41233	7.981
20.75	48.974	1.86	14.848	1.41233	7.981
20.78	48.981	1.86	14.848	1.41233	7.981
20.8067	48.989	1.86	14.848	1.41233	7.981
20.8367	48.995	1.86333	14.904	1.41233	7.981
20.8633	49.002	1.86333	14.904	1.42133	8.034
20.8933	49.009	1.86333	14.904	1.42133	8.034
20.9233	49.015	1.86333	14.904	1.42133	8.034
20.95	49.022	1.86333	14.904	1.42133	8.034
20.98	49.028	1.87333	14.959	1.43033	8.086
21.01	49.034	1.87333	14.959	1.43033	8.086
21.0367	49.041	1.87333	14.959	1.43033	8.086
21.0667	49.048	1.87333	14.959	1.43033	8.086
21.0933	49.053	1.87333	14.959	1.43033	8.086
21.1233	49.06	1.87333	14.959	1.43033	8.086
21.1533	49.066	1.87333	14.959	1.43933	8.139
21.18	49.072	1.88	15.015	1.43933	8.139
21.21	49.078	1.88	15.015	1.43933	8.139
21.2367	49.084	1.88	15.015	1.44833	8.192
21.2667	49.09	1.88	15.015	1.44833	8.192
21.2967	49.096	1.88	15.015	1.44833	8.192
21.3233	49.102	1.88667	15.071	1.44833	8.192
21.3533	49.107	1.88667	15.071	1.45733	8.245
21.38	49.113	1.88667	15.071	1.45733	8.245
21.41	49.119	1.88667	15.071	1.45733	8.245
21.44	49.125	1.88667	15.071	1.45733	8.245
21.4667	49.13	1.88667	15.071	1.45733	8.245
21.4967	49.136	1.89667	15.126	1.45733	8.245
21.5233	49.142	1.89667	15.126	1.46633	8.297
21.5533	49.146	1.89667	15.126	1.46633	8.297
21.5833	49.152	1.89667	15.126	1.46633	8.297
21.61	49.158	1.89667	15.126	1.47533	8.35
21.64	49.163	1.9	15.182	1.47533	8.35
21.67	49.168	1.9	15.182	1.47533	8.35
21.6967	49.173	1.9	15.182	1.47533	8.35
21.7267	49.179	1.9	15.182	1.47533	8.35
21.7533	49.183	1.9	15.182	1.47533	8.35
21.7833	49.189	1.9	15.182	1.47533	8.35
21.8133	49.194	1.9	15.182	1.48433	8.403
21.84	49.199	1.90667	15.236	1.48433	8.403
21.87	49.204	1.90667	15.236	1.48433	8.403
21.8967	49.209	1.90667	15.236	1.48433	8.403
21.9267	49.214	1.90667	15.236	1.49333	8.456
21.9567	49.219	1.90667	15.236	1.49333	8.456
21.9833	49.223	1.90667	15.236	1.49333	8.456
22.0133	49.228	1.91667	15.291	1.50233	8.508
22.04	49.233	1.91667	15.291	1.50233	8.508
22.07	49.238	1.91667	15.291	1.50233	8.508
22.1	49.242	1.91667	15.291	1.50233	8.508
22.1267	49.247	1.91667	15.291	1.50233	8.508
22.1567	49.252	1.91667	15.291	1.50233	8.508
22.1867	49.257	1.92333	15.347	1.50233	8.508
22.2133	49.26	1.92333	15.347	1.51133	8.561
22.2433	49.265	1.92333	15.347	1.51133	8.561
22.27	49.27	1.92333	15.347	1.51133	8.561
22.3	49.274	1.92333	15.347	1.52033	8.613
22.33	49.278	1.93	15.401	1.52033	8.613
22.3567	49.283	1.93	15.401	1.52033	8.613
22.3867	49.287	1.93	15.401	1.52933	8.666
22.4133	49.292	1.93	15.401	1.52933	8.666
22.4433	49.296	1.93	15.401	1.52933	8.666
22.4733	49.3	1.93	15.401	1.52933	8.666
22.5	49.304	1.93	15.401	1.52933	8.666
22.53	49.308	1.93	15.401	1.52933	8.666
22.5567	49.313	1.93667	15.456	1.52933	8.666
22.5867	49.316	1.93667	15.456	1.52933	8.666
22.6167	49.32	1.93667	15.456	1.53833	8.719
22.6433	49.325	1.93667	15.456	1.53833	8.719
22.6733	49.329	1.93667	15.456	1.53833	8.719
22.7033	49.333	1.94333	15.51	1.54733	8.771
22.73	49.336	1.94333	15.51	1.54733	8.771
22.76	49.34	1.94333	15.51	1.54733	8.771
22.7867	49.344	1.94333	15.51	1.54733	8.771
22.8167	49.349	1.94333	15.51	1.54733	8.771
22.8467	49.353	1.94333	15.51	1.54733	8.771
22.8733	49.356	1.94333	15.51	1.54733	8.771
22.9033	49.36	1.95	15.565	1.55633	8.824
22.93	49.364	1.95	15.565	1.55633	8.824
22.96	49.367	1.95	15.565	1.55633	8.824
22.99	49.371	1.95	15.565	1.56533	8.876
23.0167	49.374	1.95	15.565	1.56533	8.876
23.0467	49.378	1.96	15.62	1.56533	8.876
23.0733	49.382	1.96	15.62	1.56533	8.876
23.1033	49.386	1.96	15.62	1.57433	8.929
23.1333	49.39	1.96	15.62	1.57433	8.929
23.16	49.392	1.96	15.62	1.57433	8.929
23.19	49.396	1.96	15.62	1.57433	8.929
23.2167	49.4	1.96	15.62	1.57433	8.929
23.2467	49.404	1.96	15.62	1.57433	8.929
23.2767	49.407	1.96667	15.674	1.57433	8.929
23.3033	49.41	1.96667	15.674	1.58333	8.981
23.3333	49.414	1.96667	15.674	1.58333	8.981
23.3633	49.417	1.96667	15.674	1.58333	8.981
23.39	49.421	1.96667	15.674	1.59233	9.034
23.42	49.424	1.96667	15.674	1.59233	9.034
23.4467	49.428	1.97333	15.728	1.59233	9.034
23.4767	49.431	1.97333	15.728	1.59233	9.034
23.5067	49.434	1.97333	15.728	1.60133	9.086
23.5333	49.438	1.97333	15.728	1.60133	9.086
23.5633	49.441	1.97333	15.728	1.60133	9.086
23.59	49.445	1.97333	15.728	1.60133	9.086
23.62	49.448	1.98	15.782	1.60133	9.086
23.65	49.451	1.98	15.782	1.60133	9.086
23.6767	49.454	1.98	15.782	1.60133	9.086
23.7067	49.458	1.98	15.782	1.61033	9.138
23.7333	49.461	1.98	15.782	1.61033	9.138
23.7633	49.464	1.98667	15.837	1.61033	9.138
23.7933	49.467	1.98667	15.837	1.61933	9.191
23.82	49.47	1.98667	15.837	1.61933	9.191
23.85	49.474	1.98667	15.837	1.61933	9.191
23.88	49.477	1.98667	15.837	1.61933	9.191
23.9067	49.48	1.98667	15.837	1.61933	9.191
23.9367	49.484	1.98667	15.837	1.61933	9.191
23.9633	49.486	1.98667	15.837	1.61933	9.191
23.9933	49.489	1.99667	15.891	1.62833	9.243
24.0233	49.493	1.99667	15.891	1.62833	9.243
24.05	49.496	1.99667	15.891	1.62833	9.243
24.08	49.499	1.99667	15.891	1.62833	9.243
24.1067	49.503	1.99667	15.891	1.63733	9.295
24.1367	49.505	2.00333	15.945	1.63733	9.295
24.1667	49.508	2.00333	15.945	1.63733	9.295
24.1933	49.512	2.00333	15.945	1.64633	9.348
24.2233	49.515	2.00333	15.945	1.64633	9.348
24.25	49.518	2.00333	15.945	1.64633	9.348
24.28	49.521	2.00333	15.945	1.64633	9.348
24.31	49.524	2.00333	15.945	1.64633	9.348
24.3367	49.527	2.01	15.999	1.64633	9.348
24.3667	49.53	2.01	15.999	1.64633	9.348
24.3967	49.534	2.01	15.999	1.65533	9.4
24.4233	49.537	2.01	15.999	1.65533	9.4
24.4533	49.54	2.01	15.999	1.65533	9.4
24.48	49.543	2.01	15.999	1.65533	9.4
24.51	49.546	2.01667	16.052	1.66433	9.452
24.54	49.549	2.01667	16.052	1.66433	9.452
24.5667	49.552	2.01667	16.052	1.66433	9.452
24.5967	49.555	2.01667	16.052	1.67333	9.504
24.6233	49.559	2.01667	16.052	1.67333	9.504
24.6533	49.562	2.01667	16.052	1.67333	9.504
24.6833	49.564	2.01667	16.052	1.67333	9.504
24.71	49.568	2.02333	16.107	1.67333	9.504
24.74	49.571	2.02333	16.107	1.67333	9.504
24.7667	49.574	2.02333	16.107	1.67333	9.504
24.7967	49.577	2.02333	16.107	1.68233	9.557
24.8267	49.581	2.02333	16.107	1.68233	9.557
24.8533	49.583	2.02333	16.107	1.68233	9.557
24.8833	49.586	2.03	16.161	1.68233	9.557
24.91	49.59	2.03	16.161	1.69133	9.609
24.94	49.593	2.03	16.161	1.69133	9.609
24.97	49.596	2.03	16.161	1.69133	9.609
24.9967	49.6	2.03	16.161	1.69133	9.609
25.0267	49.602	2.03	16.161	1.69133	9.609
25.0567	49.605	2.03	16.161	1.69133	9.609
25.0833	49.609	2.04	16.214	1.70033	9.661
25.1133	49.612	2.04	16.214	1.70033	9.661
25.14	49.615	2.04	16.214	1.70033	9.661
25.17	49.619	2.04	16.214	1.70933	9.713
25.2	49.621	2.04	16.214	1.70933	9.713
25.2267	49.625	2.04667	16.268	1.70933	9.713
25.2567	49.628	2.04667	16.268	1.70933	9.713
25.2833	49.632	2.04667	16.268	1.71833	9.765
25.3133	49.635	2.04667	16.268	1.71833	9.765
25.3433	49.638	2.04667	16.268	1.71833	9.765
25.37	49.641	2.04667	16.268	1.71833	9.765
25.4	49.645	2.04667	16.268	1.71833	9.765
25.4267	49.648	2.05	16.32	1.71833	9.765
25.4567	49.652	2.05	16.32	1.71833	9.765
25.4867	49.655	2.05	16.32	1.72733	9.817
25.5133	49.658	2.05	16.32	1.72733	9.817
25.5433	49.661	2.05	16.32	1.72733	9.817
25.5733	49.665	2.05	16.32	1.73633	9.869
25.6	49.669	2.06	16.373	1.73633	9.869
25.63	49.672	2.06	16.373	1.73633	9.869
25.6567	49.676	2.06	16.373	1.73633	9.869
25.6867	49.679	2.06	16.373	1.73633	9.869
25.7167	49.682	2.06	16.373	1.73633	9.869
25.7433	49.686	2.06	16.373	1.73633	9.869
25.7733	49.69	2.06	16.373	1.74533	9.921
25.8	49.693	2.06667	16.427	1.74533	9.921
25.83	49.696	2.06667	16.427	1.74533	9.921
25.86	49.7	2.06667	16.427	1.74533	9.921
25.8867	49.704	2.06667	16.427	1.75433	9.973
25.9167	49.708	2.06667	16.427	1.75433	9.973
		2.07333	16.479	1.76333	10.025
		2.07333	16.479	1.76333	10.025
		2.07333	16.479	1.76333	10.025
		2.07333	16.479	1.76333	10.025
		2.07333	16.479	1.76333	10.025
		2.07333	16.479	1.76333	10.025
		2.07333	16.479	1.76333	10.025
		2.07333	16.479	1.76333	10.025
		2.08333	16.534	1.77233	10.077
		2.08333	16.534	1.77233	10.077
		2.08333	16.534	1.77233	10.077
		2.08333	16.534	1.78133	10.129
		2.08333	16.534	1.78133	10.129
		2.08333	16.534	1.78133	10.129
		2.09	16.587	1.79033	10.181
		2.09	16.587	1.79033	10.181
		2.09	16.587	1.79033	10.181
		2.09	16.587	1.79033	10.181
		2.09	16.587	1.79033	10.181
		2.09	16.587	1.79033	10.181
		2.09333	16.638	1.79033	10.181
		2.09333	16.638	1.79933	10.233
		2.09333	16.638	1.79933	10.233
		2.09333	16.638	1.79933	10.233
		2.09333	16.638	1.79933	10.233
		2.09333	16.638	1.80833	10.285
		2.10333	16.691	1.80833	10.285
		2.10333	16.691	1.80833	10.285
		2.10333	16.691	1.80833	10.285
		2.10333	16.691	1.80833	10.285
		2.10333	16.691	1.80833	10.285
		2.10333	16.691	1.80833	10.285
		2.10333	16.691	1.81733	10.337
		2.11	16.744	1.81733	10.337
		2.11	16.744	1.81733	10.337
		2.11	16.744	1.82633	10.389
		2.11	16.744	1.82633	10.389
		2.11	16.744	1.82633	10.389
		2.11667	16.796	1.82633	10.389
		2.11667	16.796	1.83533	10.441
		2.11667	16.796	1.83533	10.441
		2.11667	16.796	1.83533	10.441
		2.11667	16.796	1.83533	10.441
		2.11667	16.796	1.83533	10.441
		2.11667	16.796	1.83533	10.441
		2.12667	16.849	1.83533	10.441
		2.12667	16.849	1.84433	10.492
		2.12667	16.849	1.84433	10.492
		2.12667	16.849	1.84433	10.492
		2.12667	16.849	1.85333	10.544
		2.13	16.903	1.85333	10.544
		2.13	16.903	1.85333	10.544
		2.13	16.903	1.85333	10.544
		2.13	16.903	1.86233	10.596
		2.13	16.903	1.86233	10.596
		2.13	16.903	1.86233	10.596
		2.13	16.903	1.86233	10.596
		2.13	16.903	1.86233	10.596
		2.13667	16.953	1.86233	10.596
		2.13667	16.953	1.86233	10.596
		2.13667	16.953	1.87133	10.648
		2.13667	16.953	1.87133	10.648
		2.13667	16.953	1.87133	10.648
		2.14667	17.006	1.88033	10.699
		2.14667	17.006	1.88033	10.699
		2.14667	17.006	1.88033	10.699
		2.14667	17.006	1.88033	10.699
		2.14667	17.006	1.88033	10.699
		2.14667	17.006	1.88033	10.699
		2.14667	17.006	1.88033	10.699
		2.15333	17.058	1.88933	10.751
		2.15333	17.058	1.88933	10.751
		2.15333	17.058	1.88933	10.751
		2.15333	17.058	1.88933	10.751
		2.15333	17.058	1.89833	10.803
		2.16	17.11	1.89833	10.803
		2.16	17.11	1.89833	10.803
		2.16	17.11	1.89833	10.803
		2.16	17.11	1.90733	10.854
		2.16	17.11	1.90733	10.854
		2.16	17.11	1.90733	10.854
		2.16	17.11	1.90733	10.854
		2.16667	17.163	1.90733	10.854
		2.16667	17.163	1.90733	10.854
		2.16667	17.163	1.91633	10.906
		2.16667	17.163	1.91633	10.906
		2.16667	17.163	1.91633	10.906
		2.16667	17.163	1.91633	10.906
		2.17333	17.215	1.92533	10.958
		2.17333	17.215	1.92533	10.958
		2.17333	17.215	1.92533	10.958
		2.17333	17.215	1.92533	10.958
		2.17333	17.215	1.93433	11.009
		2.17333	17.215	1.93433	11.009
		2.18333	17.266	1.93433	11.009
		2.18333	17.266	1.93433	11.009
		2.18333	17.266	1.93433	11.009
		2.18333	17.266	1.93433	11.009
		2.18333	17.266	1.93433	11.009
		2.18333	17.266	1.94333	11.061
		2.19	17.317	1.94333	11.061
		2.19	17.317	1.94333	11.061
		2.19	17.317	1.94333	11.061
		2.19	17.317	1.95233	11.112
		2.19	17.317	1.95233	11.112
		2.19	17.317	1.95233	11.112
		2.19	17.317	1.95233	11.112
		2.19667	17.369	1.95233	11.112
		2.19667	17.369	1.95233	11.112
		2.19667	17.369	1.95233	11.112
		2.19667	17.369	1.96133	11.164
		2.19667	17.369	1.96133	11.164
		2.19667	17.369	1.96133	11.164
		2.20333	17.421	1.97033	11.215
		2.20333	17.421	1.97033	11.215
		2.20333	17.421	1.97033	11.215
		2.20333	17.421	1.97033	11.215
		2.20333	17.421	1.97033	11.215
		2.20333	17.421	1.97933	11.267
		2.21	17.473	1.97933	11.267
		2.21	17.473	1.97933	11.267
		2.21	17.473	1.97933	11.267
		2.21	17.473	1.97933	11.267
		2.21	17.473	1.97933	11.267
		2.21667	17.524	1.97933	11.267
		2.21667	17.524	1.98833	11.318
		2.21667	17.524	1.98833	11.318
		2.21667	17.524	1.98833	11.318
		2.21667	17.524	1.99733	11.37
		2.21667	17.524	1.99733	11.37
		2.21667	17.524	1.99733	11.37
		2.21667	17.524	1.99733	11.37
		2.22667	17.575	1.99733	11.37
		2.22667	17.575	1.99733	11.37
		2.22667	17.575	1.99733	11.37
		2.22667	17.575	1.99733	11.37
		2.22667	17.575	2.00633	11.421
		2.23333	17.627	2.00633	11.421
		2.23333	17.627	2.00633	11.421
		2.23333	17.627	2.00633	11.421
		2.23333	17.627	2.01533	11.472
		2.23333	17.627	2.01533	11.472
		2.23333	17.627	2.01533	11.472
		2.23333	17.627	2.02433	11.524
		2.24	17.678	2.02433	11.524
		2.24	17.678	2.02433	11.524
		2.24	17.678	2.02433	11.524
		2.24	17.678	2.02433	11.524
		2.24	17.678	2.02433	11.524
		2.24667	17.728	2.02433	11.524
		2.24667	17.728	2.02433	11.524
		2.24667	17.728	2.03333	11.575
		2.24667	17.728	2.03333	11.575
		2.24667	17.728	2.03333	11.575
		2.24667	17.728	2.03333	11.575
		2.24667	17.728	2.04233	11.626
		2.25333	17.779	2.04233	11.626
		2.25333	17.779	2.04233	11.626
		2.25333	17.779	2.05133	11.678
		2.25333	17.779	2.05133	11.678
		2.25333	17.779	2.05133	11.678
		2.26	17.831	2.05133	11.678
		2.26	17.831	2.05133	11.678
		2.26	17.831	2.05133	11.678
		2.26	17.831	2.05133	11.678
		2.26	17.831	2.05133	11.678
		2.26	17.831	2.06033	11.729
		2.26	17.831	2.06033	11.729
		2.27	17.882	2.06033	11.729
		2.27	17.882	2.06033	11.729
		2.27	17.882	2.06933	11.78
		2.27	17.882	2.06933	11.78
		2.27	17.882	2.06933	11.78
		2.27667	17.931	2.06933	11.78
		2.27667	17.931	2.06933	11.78
		2.27667	17.931	2.06933	11.78
		2.27667	17.931	2.06933	11.78
		2.27667	17.931	2.07833	11.831
		2.27667	17.931	2.07833	11.831
		2.27667	17.931	2.07833	11.831
		2.28	17.982	2.08733	11.883
		2.28	17.982	2.08733	11.883
		2.28	17.982	2.08733	11.883
		2.28	17.982	2.08733	11.883
		2.28	17.982	2.09633	11.934
		2.28	17.982	2.09633	11.934
		2.29	18.034	2.09633	11.934
		2.29	18.034	2.09633	11.934
		2.29	18.034	2.09633	11.934
		2.29	18.034	2.09633	11.934
		2.29	18.034	2.09633	11.934
		2.29	18.034	2.09633	11.934
		2.29667	18.083	2.10533	11.985
		2.29667	18.083	2.10533	11.985
		2.29667	18.083	2.10533	11.985
		2.29667	18.083	2.10533	11.985
		2.29667	18.083	2.11433	12.036
		2.30333	18.133	2.11433	12.036
		2.30333	18.133	2.11433	12.036
		2.30333	18.133	2.11433	12.036
		2.30333	18.133	2.12333	12.087
		2.30333	18.133	2.12333	12.087
		2.30333	18.133	2.12333	12.087
		2.30333	18.133	2.12333	12.087
		2.31333	18.183	2.12333	12.087
		2.31333	18.183	2.12333	12.087
		2.31333	18.183	2.12333	12.087
		2.31333	18.183	2.13233	12.138
		2.31333	18.183	2.13233	12.138
		2.31333	18.183	2.13233	12.138
		2.32	18.233	2.13233	12.138
		2.32	18.233	2.14133	12.189
		2.32	18.233	2.14133	12.189
		2.32	18.233	2.14133	12.189
		2.32	18.233	2.14133	12.189
		2.32	18.233	2.14133	12.189
		2.32333	18.284	2.14133	12.189
		2.32333	18.284	2.14133	12.189
		2.32333	18.284	2.15033	12.24
		2.32333	18.284	2.15033	12.24
		2.32333	18.284	2.15033	12.24
		2.33333	18.334	2.15033	12.24
		2.33333	18.334	2.15933	12.291
		2.33333	18.334	2.15933	12.291
		2.33333	18.334	2.15933	12.291
		2.33333	18.334	2.15933	12.291
		2.33333	18.334	2.16833	12.342
		2.33333	18.334	2.16833	12.342
		2.34	18.385	2.16833	12.342
		2.34	18.385	2.16833	12.342
		2.34	18.385	2.16833	12.342
		2.34	18.385	2.16833	12.342
		2.34	18.385	2.16833	12.342
		2.34	18.385	2.17733	12.393
		2.34667	18.433	2.17733	12.393
		2.34667	18.433	2.17733	12.393
		2.34667	18.433	2.17733	12.393
		2.34667	18.433	2.17733	12.393
		2.34667	18.433	2.18633	12.444
		2.34667	18.433	2.18633	12.444
		2.35667	18.483	2.18633	12.444
		2.35667	18.483	2.18633	12.444
		2.35667	18.483	2.18633	12.444
		2.35667	18.483	2.18633	12.444
		2.35667	18.483	2.18633	12.444
		2.36	18.534	2.19533	12.495
		2.36	18.534	2.19533	12.495
		2.36	18.534	2.19533	12.495
		2.36	18.534	2.19533	12.495
		2.36	18.534	2.20433	12.546
		2.36	18.534	2.20433	12.546
		2.36	18.534	2.20433	12.546
		2.37	18.584	2.20433	12.546
		2.37	18.584	2.21333	12.597
		2.37	18.584	2.21333	12.597
		2.37	18.584	2.21333	12.597
		2.37	18.584	2.21333	12.597
		2.37	18.584	2.21333	12.597
		2.37667	18.631	2.21333	12.597
		2.37667	18.631	2.21333	12.597
		2.37667	18.631	2.21333	12.597
		2.37667	18.631	2.22233	12.648
		2.37667	18.631	2.22233	12.648
		2.37667	18.631	2.22233	12.648
		2.38333	18.681	2.23133	12.699
		2.38333	18.681	2.23133	12.699
		2.38333	18.681	2.23133	12.699
		2.38333	18.681	2.23133	12.699
		2.38333	18.681	2.23133	12.699
		2.39333	18.731	2.24033	12.75
		2.39333	18.731	2.24033	12.75
		2.39333	18.731	2.24033	12.75
		2.39333	18.731	2.24033	12.75
		2.39333	18.731	2.24033	12.75
		2.39333	18.731	2.24033	12.75
		2.39333	18.731	2.24033	12.75
		2.39667	18.779	2.24033	12.75
		2.39667	18.779	2.24933	12.8
		2.39667	18.779	2.24933	12.8
		2.39667	18.779	2.24933	12.8
		2.39667	18.779	2.25833	12.851
		2.40333	18.829	2.25833	12.851
		2.40333	18.829	2.25833	12.851
		2.40333	18.829	2.25833	12.851
		2.40333	18.829	2.25833	12.851
		2.40333	18.829	2.25833	12.851
		2.40333	18.829	2.25833	12.851
		2.40333	18.829	2.25833	12.851
		2.41333	18.878	2.26733	12.902
		2.41333	18.878	2.26733	12.902
		2.41333	18.878	2.26733	12.902
		2.41333	18.878	2.26733	12.902
		2.42	18.927	2.27633	12.953
		2.42	18.927	2.27633	12.953
		2.42	18.927	2.27633	12.953
		2.42	18.927	2.27633	12.953
		2.42	18.927	2.28533	13.003
		2.42	18.927	2.28533	13.003
		2.42	18.927	2.28533	13.003
		2.42667	18.976	2.28533	13.003
		2.42667	18.976	2.28533	13.003
		2.42667	18.976	2.28533	13.003
		2.42667	18.976	2.28533	13.003
		2.42667	18.976	2.28533	13.003
		2.43333	19.025	2.29433	13.054
		2.43333	19.025	2.29433	13.054
		2.43333	19.025	2.29433	13.054
		2.43333	19.025	2.29433	13.054
		2.43333	19.025	2.30333	13.105
		2.43333	19.025	2.30333	13.105
		2.44	19.073	2.30333	13.105
		2.44	19.073	2.30333	13.105
		2.44	19.073	2.31233	13.155
		2.44	19.073	2.31233	13.155
		2.44	19.073	2.31233	13.155
		2.44667	19.123	2.31233	13.155
		2.44667	19.123	2.31233	13.155
		2.44667	19.123	2.31233	13.155
		2.44667	19.123	2.31233	13.155
		2.44667	19.123	2.31233	13.155
		2.44667	19.123	2.32133	13.206
		2.44667	19.123	2.32133	13.206
		2.45667	19.171	2.32133	13.206
		2.45667	19.171	2.32133	13.206
		2.45667	19.171	2.33033	13.257
		2.45667	19.171	2.33033	13.257
		2.45667	19.171	2.33033	13.257
		2.46333	19.22	2.33033	13.257
		2.46333	19.22	2.33033	13.257
		2.46333	19.22	2.33033	13.257
		2.46333	19.22	2.33033	13.257
		2.46333	19.22	2.33033	13.257
		2.46333	19.22	2.33033	13.257
		2.47	19.267	2.33933	13.307
		2.47	19.267	2.33933	13.307
		2.47	19.267	2.33933	13.307
		2.47	19.267	2.34833	13.358
		2.47	19.267	2.34833	13.358
		2.47667	19.315	2.34833	13.358
		2.47667	19.315	2.34833	13.358
		2.47667	19.315	2.34833	13.358
		2.47667	19.315	2.35733	13.408
		2.47667	19.315	2.35733	13.408
		2.47667	19.315	2.35733	13.408
		2.48333	19.364	2.35733	13.408
		2.48333	19.364	2.35733	13.408
		2.48333	19.364	2.35733	13.408
		2.48333	19.364	2.35733	13.408
		2.48333	19.364	2.35733	13.408
		2.48333	19.364	2.36633	13.459
		2.49	19.412	2.36633	13.459
		2.49	19.412	2.36633	13.459
		2.49	19.412	2.36633	13.459
		2.49	19.412	2.37533	13.509
		2.49	19.412	2.37533	13.509
		2.49	19.412	2.37533	13.509
		2.5	19.461	2.37533	13.509
		2.5	19.461	2.38433	13.56
		2.5	19.461	2.38433	13.56
		2.5	19.461	2.38433	13.56
		2.50667	19.508	2.38433	13.56
		2.50667	19.508	2.38433	13.56
		2.50667	19.508	2.38433	13.56
		2.50667	19.508	2.38433	13.56
		2.50667	19.508	2.38433	13.56
		2.50667	19.508	2.39333	13.61
		2.51	19.556	2.39333	13.61
		2.51	19.556	2.39333	13.61
		2.51	19.556	2.39333	13.61
		2.51	19.556	2.40233	13.661
		2.51	19.556	2.40233	13.661
		2.51	19.556	2.40233	13.661
		2.52	19.604	2.40233	13.661
		2.52	19.604	2.40233	13.661
		2.52	19.604	2.40233	13.661
		2.52	19.604	2.40233	13.661
		2.52	19.604	2.41133	13.711
		2.52667	19.651	2.41133	13.711
		2.52667	19.651	2.41133	13.711
		2.52667	19.651	2.41133	13.711
		2.52667	19.651	2.41133	13.711
		2.52667	19.651	2.42033	13.761
		2.53333	19.7	2.42033	13.761
		2.53333	19.7	2.42033	13.761
		2.53333	19.7	2.42033	13.761
		2.53333	19.7	2.42933	13.812
		2.53333	19.7	2.42933	13.812
		2.53333	19.7	2.42933	13.812
		2.54333	19.747	2.42933	13.812
		2.54333	19.747	2.42933	13.812
		2.54333	19.747	2.42933	13.812
		2.54333	19.747	2.42933	13.812
		2.54333	19.747	2.42933	13.812
		2.54333	19.747	2.43833	13.862
		2.55	19.794	2.43833	13.862
		2.55	19.794	2.43833	13.862
		2.55	19.794	2.43833	13.862
		2.55	19.794	2.44733	13.912
		2.55	19.794	2.44733	13.912
		2.55333	19.842	2.44733	13.912
		2.55333	19.842	2.44733	13.912
		2.55333	19.842	2.44733	13.912
		2.55333	19.842	2.44733	13.912
		2.55333	19.842	2.44733	13.912
		2.56333	19.889	2.44733	13.912
		2.56333	19.889	2.45633	13.963
		2.56333	19.889	2.45633	13.963
		2.56333	19.889	2.45633	13.963
		2.56333	19.889	2.45633	13.963
		2.56333	19.889	2.46533	14.013
		2.57	19.937	2.46533	14.013
		2.57	19.937	2.46533	14.013
		2.57	19.937	2.46533	14.013
		2.57	19.937	2.46533	14.013
		2.57	19.937	2.47433	14.063
		2.58	19.984	2.47433	14.063
		2.58	19.984	2.47433	14.063
		2.58	19.984	2.47433	14.063
		2.58	19.984	2.47433	14.063
		2.58	19.984	2.47433	14.063
		2.58667	20.031	2.47433	14.063
		2.58667	20.031	2.48333	14.113
		2.58667	20.031	2.48333	14.113
		2.58667	20.031	2.48333	14.113
		2.58667	20.031	2.48333	14.113
		2.59	20.078	2.49233	14.164
		2.59	20.078	2.49233	14.164
		2.59	20.078	2.49233	14.164
		2.59	20.078	2.49233	14.164
		2.59	20.078	2.50133	14.214
		2.59	20.078	2.50133	14.214
		2.6	20.125	2.50133	14.214
		2.6	20.125	2.50133	14.214
		2.6	20.125	2.50133	14.214
		2.6	20.125	2.50133	14.214
		2.6	20.125	2.50133	14.214
		2.60667	20.172	2.50133	14.214
		2.60667	20.172	2.51033	14.264
		2.60667	20.172	2.51033	14.264
		2.60667	20.172	2.51033	14.264
		2.60667	20.172	2.51933	14.314
		2.61333	20.219	2.51933	14.314
		2.61333	20.219	2.51933	14.314
		2.61333	20.219	2.51933	14.314
		2.61333	20.219	2.51933	14.314
		2.62333	20.265	2.51933	14.314
		2.62333	20.265	2.51933	14.314
		2.62333	20.265	2.51933	14.314
		2.62333	20.265	2.51933	14.314
		2.62333	20.265	2.52833	14.364
		2.62333	20.265	2.52833	14.364
		2.62667	20.311	2.52833	14.364
		2.62667	20.311	2.52833	14.364
		2.62667	20.311	2.53733	14.414
		2.62667	20.311	2.53733	14.414
		2.62667	20.311	2.53733	14.414
		2.63333	20.357	2.54633	14.464
		2.63333	20.357	2.54633	14.464
		2.63333	20.357	2.54633	14.464
		2.63333	20.357	2.54633	14.464
		2.64333	20.405	2.54633	14.464
		2.64333	20.405	2.54633	14.464
		2.64333	20.405	2.54633	14.464
		2.64333	20.405	2.54633	14.464
		2.65	20.451	2.54633	14.464
		2.65	20.451	2.55533	14.514
		2.65	20.451	2.55533	14.514
		2.65	20.451	2.55533	14.514
		2.65	20.451	2.55533	14.514
		2.65	20.451	2.56433	14.564
		2.65667	20.497	2.56433	14.564
		2.65667	20.497	2.56433	14.564
		2.65667	20.497	2.57333	14.614
		2.65667	20.497	2.57333	14.614
		2.65667	20.497	2.57333	14.614
		2.66333	20.542	2.57333	14.614
		2.66333	20.542	2.57333	14.614
		2.66333	20.542	2.57333	14.614
		2.66333	20.542	2.57333	14.614
		2.66333	20.542	2.57333	14.614
		2.67	20.589	2.57333	14.614
		2.67	20.589	2.58233	14.664
		2.67	20.589	2.58233	14.664
		2.67667	20.635	2.58233	14.664
		2.67667	20.635	2.58233	14.664
		2.67667	20.635	2.59133	14.714
		2.67667	20.635	2.59133	14.714
		2.67667	20.635	2.59133	14.714
		2.67667	20.635	2.59133	14.714
		2.68667	20.682	2.59133	14.714
		2.68667	20.682	2.59133	14.714
		2.68667	20.682	2.59133	14.714
		2.68667	20.682	2.59133	14.714
		2.69333	20.727	2.59133	14.714
		2.69333	20.727	2.60033	14.764
		2.69333	20.727	2.60033	14.764
		2.69333	20.727	2.60033	14.764
		2.69333	20.727	2.60933	14.814
		2.7	20.773	2.60933	14.814
		2.7	20.773	2.60933	14.814
		2.7	20.773	2.60933	14.814
		2.70667	20.818	2.60933	14.814
		2.70667	20.818	2.61833	14.864
		2.70667	20.818	2.61833	14.864
		2.70667	20.818	2.61833	14.864
		2.70667	20.818	2.61833	14.864
		2.71333	20.864	2.61833	14.864
		2.71333	20.864	2.61833	14.864
		2.71333	20.864	2.61833	14.864
		2.71333	20.864	2.61833	14.864
		2.72	20.909	2.62733	14.914
		2.72	20.909	2.62733	14.914
		2.72	20.909	2.62733	14.914
		2.72	20.909	2.62733	14.914
		2.73	20.955	2.63633	14.964
		2.73	20.955	2.63633	14.964
		2.73	20.955	2.63633	14.964
		2.73	20.955	2.63633	14.964
		2.73667	21	2.63633	14.964
		2.73667	21	2.63633	14.964
		2.73667	21	2.63633	14.964
		2.73667	21	2.63633	14.964
		2.73667	21	2.64533	15.013
		2.74	21.045	2.64533	15.013
		2.74	21.045	2.64533	15.013
		2.74	21.045	2.64533	15.013
		2.74	21.045	2.64533	15.013
		2.75	21.091	2.65433	15.063
		2.75	21.091	2.65433	15.063
		2.75	21.091	2.65433	15.063
		2.75	21.091	2.65433	15.063
		2.75667	21.136	2.66333	15.113
		2.75667	21.136	2.66333	15.113
		2.75667	21.136	2.66333	15.113
		2.76667	21.182	2.66333	15.113
		2.76667	21.182	2.66333	15.113
		2.76667	21.182	2.66333	15.113
		2.76667	21.182	2.66333	15.113
		2.77333	21.226	2.66333	15.113
		2.77333	21.226	2.67233	15.163
		2.77333	21.226	2.67233	15.163
		2.77333	21.226	2.67233	15.163
		2.78	21.272	2.67233	15.163
		2.78	21.272	2.67233	15.163
		2.78	21.272	2.68133	15.212
		2.78	21.272	2.68133	15.212
		2.78667	21.315	2.68133	15.212
		2.78667	21.315	2.68133	15.212
		2.78667	21.315	2.69033	15.262
		2.79333	21.36	2.69033	15.262
		2.79333	21.36	2.69033	15.262
		2.79333	21.36	2.69033	15.262
		2.79333	21.36	2.69033	15.262
		2.79333	21.36	2.69033	15.262
		2.8	21.406	2.69033	15.262
		2.8	21.406	2.69033	15.262
		2.8	21.406	2.69933	15.312
		2.81	21.45	2.69933	15.312
		2.81	21.45	2.69933	15.312
		2.81	21.45	2.69933	15.312
		2.81	21.45	2.69933	15.312
		2.81667	21.495	2.70833	15.361
		2.81667	21.495	2.70833	15.361
		2.81667	21.495	2.70833	15.361
		2.82	21.539	2.70833	15.361
		2.82	21.539	2.70833	15.361
		2.82	21.539	2.70833	15.361
		2.82	21.539	2.70833	15.361
		2.83	21.584	2.70833	15.361
		2.83	21.584	2.71733	15.411
		2.83	21.584	2.71733	15.411
		2.83	21.584	2.71733	15.411
		2.83667	21.627	2.71733	15.411
		2.83667	21.627	2.72633	15.461
		2.83667	21.627	2.72633	15.461
		2.84333	21.672	2.72633	15.461
		2.84333	21.672	2.72633	15.461
		2.84333	21.672	2.72633	15.461
		2.85333	21.717	2.73533	15.51
		2.85333	21.717	2.73533	15.51
		2.85333	21.717	2.73533	15.51
		2.85333	21.717	2.73533	15.51
		2.85667	21.76	2.73533	15.51
		2.85667	21.76	2.73533	15.51
		2.85667	21.76	2.73533	15.51
		2.86333	21.805	2.73533	15.51
		2.86333	21.805	2.73533	15.51
		2.86333	21.805	2.74433	15.56
		2.86333	21.805	2.74433	15.56
		2.87333	21.849	2.74433	15.56
		2.87333	21.849	2.75333	15.609
		2.87333	21.849	2.75333	15.609
		2.88	21.892	2.75333	15.609
		2.88	21.892	2.75333	15.609
		2.88	21.892	2.75333	15.609
		2.88	21.892	2.75333	15.609
		2.88667	21.936	2.76233	15.659
		2.88667	21.936	2.76233	15.659
		2.88667	21.936	2.76233	15.659
		2.89333	21.98	2.76233	15.659
		2.89333	21.98	2.76233	15.659
		2.89333	21.98	2.76233	15.659
		2.9	22.023	2.76233	15.659
		2.9	22.023	2.76233	15.659
		2.90667	22.066	2.77133	15.708
		2.90667	22.066	2.77133	15.708
		2.90667	22.066	2.77133	15.708
		2.90667	22.066	2.77133	15.708
		2.91667	22.11	2.78033	15.758
		2.91667	22.11	2.78033	15.758
		2.91667	22.11	2.78033	15.758
		2.92333	22.153	2.78033	15.758
		2.92333	22.153	2.78033	15.758
		2.92333	22.153	2.78033	15.758
		2.93	22.197	2.78033	15.758
		2.93	22.197	2.78033	15.758
		2.93667	22.24	2.78933	15.807
		2.93667	22.24	2.78933	15.807
		2.93667	22.24	2.78933	15.807
		2.93667	22.24	2.78933	15.807
		2.94333	22.283	2.78933	15.807
		2.94333	22.283	2.79833	15.857
		2.95	22.326	2.79833	15.857
		2.95	22.326	2.79833	15.857
		2.95	22.326	2.79833	15.857
		2.96	22.369	2.80733	15.906
		2.96	22.369	2.80733	15.906
		2.96667	22.411	2.80733	15.906
		2.96667	22.411	2.80733	15.906
		2.97333	22.454	2.80733	15.906
		2.97333	22.454	2.80733	15.906
		2.98	22.497	2.80733	15.906
		2.98	22.497	2.80733	15.906
		2.98667	22.539	2.80733	15.906
		2.99667	22.582	2.81633	15.956
		2.99667	22.582	2.81633	15.956
		3.00333	22.626	2.81633	15.956
		3.01	22.668	2.81633	15.956
		3.01667	22.71	2.82533	16.005
		3.02333	22.753	2.82533	16.005
		3.03	22.795	2.82533	16.005
		3.04	22.836	2.82533	16.005
		3.04667	22.878	2.83433	16.054
		3.05	22.92	2.83433	16.054
		3.06667	23.004	2.83433	16.054
		3.07333	23.046	2.83433	16.054
		3.08333	23.088	2.83433	16.054
		3.09333	23.17	2.83433	16.054
		3.10333	23.213	2.83433	16.054
		3.11667	23.296	2.83433	16.054
		3.12333	23.337	2.83433	16.054
		3.13	23.378	2.84333	16.104
		3.14667	23.459	2.84333	16.104
		3.15333	23.499	2.84333	16.104
		3.16	23.54	2.84333	16.104
		3.16667	23.581	2.85233	16.153
		3.18333	23.664	2.85233	16.153
		3.19	23.704	2.85233	16.153
		3.19667	23.744	2.85233	16.153
		3.20333	23.785	2.85233	16.153
		3.21	23.825	2.85233	16.153
		3.21667	23.866	2.85233	16.153
		3.22667	23.906	2.85233	16.153
		3.23333	23.945	2.85233	16.153
		3.24667	24.026	2.86133	16.202
		3.25333	24.066	2.86133	16.202
		3.26	24.106	2.86133	16.202
		3.27	24.146	2.86133	16.202
		3.27667	24.185	2.87033	16.252
		3.28	24.225	2.87033	16.252
		3.29	24.264	2.87033	16.252
		3.29667	24.305	2.87033	16.252
		3.31333	24.383	2.87933	16.301
		3.31333	24.383	2.87933	16.301
		3.31667	24.423	2.87933	16.301
		3.32333	24.462	2.87933	16.301
		3.34	24.539	2.87933	16.301
		3.34	24.539	2.87933	16.301
		3.34667	24.578	2.87933	16.301
		3.35333	24.618	2.87933	16.301
		3.37	24.695	2.87933	16.301
		3.37	24.695	2.88833	16.35
		3.37667	24.734	2.88833	16.35
		3.38333	24.773	2.88833	16.35
		3.39333	24.811	2.88833	16.35
		3.39667	24.85	2.89733	16.399
		3.40333	24.889	2.89733	16.399
		3.41333	24.926	2.89733	16.399
		3.42	24.964	2.89733	16.399
		3.42667	25.002	2.89733	16.399
		3.43333	25.04	2.89733	16.399
		3.44	25.078	2.89733	16.399
		3.44667	25.117	2.89733	16.399
		3.45667	25.155	2.90633	16.448
		3.46333	25.193	2.90633	16.448
		3.46333	25.193	2.90633	16.448
		3.47	25.23	2.90633	16.448
		3.47667	25.268	2.90633	16.448
		3.48333	25.305	2.91533	16.497
		3.49	25.344	2.91533	16.497
		3.5	25.381	2.91533	16.497
		3.5	25.381	2.91533	16.497
		3.50667	25.418	2.92433	16.547
		3.51	25.455	2.92433	16.547
		3.52	25.492	2.92433	16.547
		3.52	25.492	2.92433	16.547
		3.52667	25.53	2.92433	16.547
		3.53333	25.567	2.92433	16.547
		3.54333	25.604	2.92433	16.547
		3.54333	25.604	2.93333	16.596
		3.54667	25.642	2.93333	16.596
		3.55333	25.679	2.93333	16.596
		3.55333	25.679	2.93333	16.596
		3.56333	25.715	2.93333	16.596
		3.57	25.753	2.94233	16.645
		3.57	25.753	2.94233	16.645
		3.58	25.789	2.94233	16.645
		3.58333	25.826	2.94233	16.645
		3.58333	25.826	2.95133	16.694
		3.59	25.862	2.95133	16.694
		3.6	25.898	2.95133	16.694
		3.6	25.898	2.95133	16.694
		3.60667	25.936	2.95133	16.694
		3.60667	25.936	2.95133	16.694
		3.61333	25.972	2.95133	16.694
		3.62333	26.008	2.95133	16.694
		3.62333	26.008	2.96033	16.743
		3.62667	26.044	2.96033	16.743
		3.62667	26.044	2.96033	16.743
		3.63333	26.08	2.96033	16.743
		3.64333	26.116	2.96033	16.743
		3.64333	26.116	2.96933	16.792
		3.65	26.152	2.96933	16.792
		3.65	26.152	2.96933	16.792
		3.65667	26.189	2.96933	16.792
		3.65667	26.189	2.96933	16.792
		3.66333	26.224	2.96933	16.792
		3.66333	26.224	2.96933	16.792
		3.67	26.26	2.96933	16.792
		3.67	26.26	2.97833	16.841
		3.67667	26.297	2.97833	16.841
		3.68667	26.333	2.97833	16.841
		3.68667	26.333	2.97833	16.841
		3.69333	26.368	2.98733	16.89
		3.69333	26.368	2.98733	16.89
		3.7	26.403	2.98733	16.89
		3.7	26.403	2.98733	16.89
		3.70667	26.438	2.98733	16.89
		3.71333	26.475	2.99633	16.939
		3.71333	26.475	2.99633	16.939
		3.71333	26.475	2.99633	16.939
		3.72	26.51	2.99633	16.939
		3.72	26.51	2.99633	16.939
		3.73	26.544	2.99633	16.939
		3.73	26.544	2.99633	16.939
		3.73667	26.579	2.99633	16.939
		3.74	26.616	3.00533	16.988
		3.74	26.616	3.00533	16.988
		3.74	26.616	3.00533	16.988
		3.75	26.651	3.01433	17.037
		3.75667	26.686	3.01433	17.037
		3.75667	26.686	3.01433	17.037
		3.75667	26.686	3.01433	17.037
		3.76667	26.721	3.02333	17.085
		3.77333	26.756	3.02333	17.085
		3.77333	26.756	3.02333	17.085
		3.77333	26.756	3.02333	17.085
		3.77667	26.791	3.02333	17.085
		3.77667	26.791	3.02333	17.085
		3.78667	26.825	3.03233	17.134
		3.78667	26.825	3.03233	17.134
		3.79333	26.86	3.03233	17.134
		3.79333	26.86	3.04133	17.183
		3.8	26.894	3.04133	17.183
		3.8	26.894	3.04133	17.183
		3.81	26.93	3.04133	17.183
		3.81	26.93	3.04133	17.183
		3.81333	26.964	3.04133	17.183
		3.81333	26.964	3.05033	17.232
		3.82	26.999	3.05033	17.232
		3.82	26.999	3.05033	17.232
		3.83	27.033	3.05933	17.281
		3.83	27.033	3.05933	17.281
		3.83	27.033	3.06833	17.33
		3.83667	27.068	3.06833	17.33
		3.84333	27.101	3.06833	17.33
		3.84333	27.101	3.06833	17.33
		3.84333	27.101	3.06833	17.33
		3.85333	27.148	3.06833	17.33
		3.93667	27.55	3.06833	17.33
		4.02333	27.943	3.07733	17.378
		4.11	28.327	3.07733	17.378
		4.19667	28.703	3.07733	17.378
		4.28	29.07	3.08633	17.427
		4.36667	29.427	3.08633	17.427
		4.45333	29.777	3.08633	17.427
		4.54	30.119	3.08633	17.427
		4.62333	30.453	3.08633	17.427
		4.71	30.78	3.08633	17.427
		4.79667	31.097	3.09533	17.476
		4.88	31.409	3.09533	17.476
		4.96333	31.71	3.09533	17.476
		5.05	32.006	3.10433	17.524
		5.13667	32.295	3.10433	17.524
		5.22333	32.577	3.10433	17.524
		5.31	32.852	3.11333	17.573
		5.39333	33.118	3.11333	17.573
		5.48	33.38	3.11333	17.573
		5.56667	33.634	3.11333	17.573
		5.65333	33.881	3.11333	17.573
		5.73667	34.123	3.11333	17.573
		5.82333	34.359	3.12233	17.622
		5.91	34.588	3.12233	17.622
		5.99333	34.811	3.12233	17.622
		6.07667	35.029	3.13133	17.67
		6.16333	35.241	3.13133	17.67
		6.25	35.447	3.13133	17.67
		6.33667	35.649	3.14033	17.719
		6.42	35.843	3.14033	17.719
		6.50667	36.033	3.14033	17.719
		6.59333	36.218	3.14033	17.719
		6.68	36.398	3.14033	17.719
		6.76667	36.573	3.14033	17.719
		6.85	36.744	3.14933	17.767
		6.93667	36.91	3.14933	17.767
		7.02333	37.07	3.15833	17.816
		7.10667	37.226	3.15833	17.816
		7.19	37.378	3.15833	17.816
		7.27667	37.526	3.15833	17.816
		7.36333	37.67	3.16733	17.864
		7.45	37.81	3.16733	17.864
		7.53333	37.945	3.16733	17.864
		7.62	38.077	3.17633	17.913
		7.70667	38.204	3.17633	17.913
		7.79333	38.329	3.18533	17.961
		7.87667	38.449	3.18533	17.961
		7.96333	38.566	3.18533	17.961
		8.05	38.68	3.18533	17.961
		8.13333	38.789	3.18533	17.961
		8.22	38.897	3.19433	18.01
		8.30333	39.002	3.19433	18.01
		8.39	39.101	3.19433	18.01
		8.47667	39.2	3.20333	18.058
		8.56333	39.295	3.20333	18.058
		8.64667	39.388	3.21233	18.107
		8.73333	39.477	3.21233	18.107
		8.82	39.564	3.21233	18.107
		8.90667	39.648	3.21233	18.107
		8.99	39.731	3.21233	18.107
		9.07667	39.81	3.22133	18.155
		9.16333	39.887	3.22133	18.155
		9.24667	39.963	3.22133	18.155
		9.33333	40.035	3.22133	18.155
		9.41667	40.106	3.23033	18.203
		9.50333	40.175	3.23033	18.203
		9.59	40.242	3.23033	18.203
		9.67667	40.307	3.23033	18.203
		9.76	40.371	3.23033	18.203
		9.84667	40.431	3.23933	18.252
		9.93333	40.491	3.23933	18.252
		10.02	40.549	3.24833	18.3
		10.1033	40.605	3.24833	18.3
		10.19	40.66	3.24833	18.3
		10.2733	40.714	3.24833	18.3
		10.36	40.767	3.25733	18.348
		10.4467	40.818	3.25733	18.348
		10.53	40.868	3.25733	18.348
		10.6167	40.916	3.25733	18.348
		10.7033	40.963	3.25733	18.348
		10.79	41.009	3.25733	18.348
		10.8733	41.054	3.26633	18.397
		10.96	41.098	3.26633	18.397
		11.0467	41.143	3.27533	18.445
		11.1333	41.186	3.27533	18.445
		11.2167	41.228	3.27533	18.445
		11.3033	41.268	3.27533	18.445
		11.3867	41.308	3.28433	18.493
		11.4733	41.348	3.28433	18.493
		11.5567	41.386	3.28433	18.493
		11.6433	41.424	3.28433	18.493
		11.73	41.462	3.28433	18.493
		11.8167	41.5	3.28433	18.493
		11.9033	41.536	3.29333	18.541
		11.9867	41.572	3.29333	18.541
		12.0733	41.607	3.29333	18.541
		12.16	41.642	3.30233	18.59
		12.2467	41.678	3.30233	18.59
		12.33	41.712	3.30233	18.59
		12.4167	41.747	3.30233	18.59
		12.5	41.782	3.30233	18.59
		12.5867	41.816	3.30233	18.59
		12.67	41.85	3.30233	18.59
		12.7567	41.883	3.31133	18.638
		12.8433	41.916	3.31133	18.638
		12.93	41.95	3.31133	18.638
		13.0133	41.984	3.31133	18.638
		13.1	42.017	3.32033	18.686
		13.1867	42.05	3.32033	18.686
		13.2733	42.083	3.32033	18.686
		13.36	42.116	3.32933	18.734
		13.4433	42.149	3.32933	18.734
		13.5267	42.182	3.32933	18.734
		13.6133	42.216	3.32933	18.734
		13.7	42.248	3.32933	18.734
		13.7833	42.282	3.32933	18.734
		13.87	42.315	3.32933	18.734
		13.9567	42.348	3.33833	18.782
		14.0433	42.381	3.33833	18.782
		14.1267	42.414	3.33833	18.782
		14.2133	42.45	3.33833	18.782
		14.3	42.483	3.34733	18.83
		14.3867	42.517	3.34733	18.83
		14.47	42.55	3.34733	18.83
		14.5567	42.585	3.34733	18.83
		14.64	42.618	3.34733	18.83
		14.7267	42.653	3.34733	18.83
		14.8133	42.687	3.34733	18.83
		14.8967	42.723	3.35633	18.878
		14.9833	42.757	3.35633	18.878
		15.07	42.792	3.35633	18.878
		15.1567	42.826	3.35633	18.878
		15.24	42.862	3.36533	18.926
		15.3267	42.896	3.36533	18.926
		15.4133	42.932	3.36533	18.926
		15.5	42.966	3.36533	18.926
		15.5833	43.002	3.37433	18.974
		15.6667	43.037	3.37433	18.974
		15.7533	43.072	3.37433	18.974
		15.84	43.107	3.37433	18.974
		15.9267	43.142	3.37433	18.974
		16.01	43.178	3.37433	18.974
		16.0967	43.212	3.37433	18.974
		16.1833	43.247	3.37433	18.974
		16.27	43.282	3.38333	19.022
		16.3533	43.317	3.38333	19.022
		16.44	43.351	3.38333	19.022
		16.5267	43.386	3.39233	19.07
		16.6133	43.419	3.39233	19.07
		16.6967	43.454	3.39233	19.07
		16.78	43.488	3.39233	19.07
		16.8667	43.52	3.40133	19.118
		16.9533	43.553	3.40133	19.118
		17.04	43.586	3.40133	19.118
		17.1233	43.618	3.40133	19.118
		17.21	43.65	3.40133	19.118
		17.2967	43.681	3.40133	19.118
		17.3833	43.711	3.40133	19.118
		17.4667	43.742	3.40133	19.118
		17.5533	43.772	3.41033	19.166
		17.64	43.801	3.41033	19.166
		17.7267	43.828	3.41033	19.166
		17.81	43.856	3.41033	19.166
		17.8933	43.883	3.41933	19.214
		17.98	43.91	3.41933	19.214
		18.0667	43.934	3.41933	19.214
		18.15	43.958	3.41933	19.214
		18.2367	43.981	3.41933	19.214
		18.3233	44.004	3.41933	19.214
		18.41	44.025	3.41933	19.214
		18.4967	44.045	3.42833	19.262
		18.58	44.063	3.42833	19.262
		18.6667	44.082	3.42833	19.262
		18.7533	44.097	3.42833	19.262
		18.84	44.113	3.42833	19.262
		18.92	44.127	3.43733	19.31
		19.0067	44.138	3.43733	19.31
		19.0933	44.149	3.43733	19.31
		19.18	44.158	3.44633	19.357
		19.2633	44.166	3.44633	19.357
		19.35	44.171	3.44633	19.357
		19.4367	44.174	3.44633	19.357
		19.5233	44.176	3.44633	19.357
		19.6067	44.176	3.44633	19.357
		19.6933	44.174	3.44633	19.357
		19.78	44.171	3.44633	19.357
		19.8667	44.165	3.45533	19.405
		19.9533	44.156	3.45533	19.405
		20.0333	44.145	3.45533	19.405
		20.12	44.133	3.45533	19.405
		20.2067	44.118	3.45533	19.405
		20.2933	44.099	3.46433	19.453
		20.3767	44.079	3.46433	19.453
		20.4633	44.054	3.46433	19.453
		20.55	44.028	3.47333	19.501
		20.6367	44.001	3.47333	19.501
		20.72	43.968	3.47333	19.501
		20.8067	43.933	3.47333	19.501
		20.8933	43.895	3.47333	19.501
		20.98	43.855	3.47333	19.501
		21.0633	43.81	3.47333	19.501
		21.1467	43.762	3.47333	19.501
		21.2333	43.71	3.48233	19.549
		21.32	43.655	3.48233	19.549
		21.4067	43.596	3.48233	19.549
		21.49	43.534	3.48233	19.549
		21.5767	43.467	3.48233	19.549
				3.49133	19.596
				3.49133	19.596
				3.49133	19.596
				3.49133	19.596
				3.49133	19.596
				3.49133	19.596
				3.49133	19.596
				3.50033	19.644
				3.50033	19.644
				3.50033	19.644
				3.50033	19.644
				3.50933	19.692
				3.50933	19.692
				3.50933	19.692
				3.50933	19.692
				3.50933	19.692
				3.51833	19.739
				3.51833	19.739
				3.51833	19.739
				3.51833	19.739
				3.51833	19.739
				3.51833	19.739
				3.51833	19.739
				3.52733	19.787
				3.52733	19.787
				3.52733	19.787
				3.52733	19.787
				3.53633	19.835
				3.53633	19.835
				3.53633	19.835
				3.53633	19.835
				3.53633	19.835
				3.54533	19.882
				3.54533	19.882
				3.54533	19.882
				3.54533	19.882
				3.54533	19.882
				3.54533	19.882
				3.54533	19.882
				3.55433	19.93
				3.55433	19.93
				3.55433	19.93
				3.55433	19.93
				3.56333	19.977
				3.56333	19.977
				3.56333	19.977
				3.56333	19.977
				3.56333	19.977
				3.56333	19.977
				3.56333	19.977
				3.56333	19.977
				3.56333	19.977
				3.57233	20.025
				3.57233	20.025
				3.57233	20.025
				3.57233	20.025
				3.58133	20.072
				3.58133	20.072
				3.58133	20.072
				3.59033	20.12
				3.59033	20.12
				3.59033	20.12
				3.59033	20.12
				3.59033	20.12
				3.59033	20.12
				3.59033	20.12
				3.59033	20.12
				3.59033	20.12
				3.59933	20.167
				3.59933	20.167
				3.59933	20.167
				3.59933	20.167
				3.60833	20.215
				3.60833	20.215
				3.60833	20.215
				3.60833	20.215
				3.60833	20.215
				3.60833	20.215
				3.60833	20.215
				3.60833	20.215
				3.61733	20.262
				3.61733	20.262
				3.61733	20.262
				3.61733	20.262
				3.62633	20.309
				3.62633	20.309
				3.62633	20.309
				3.62633	20.309
				3.63533	20.357
				3.63533	20.357
				3.63533	20.357
				3.63533	20.357
				3.63533	20.357
				3.63533	20.357
				3.63533	20.357
				3.63533	20.357
				3.64433	20.404
				3.64433	20.404
				3.64433	20.404
[truncated: 2,189 more rows]

## Sheet: Three-layer CFRP
	A-L3		E-L3		S-L3
0	0	0	0	0	0
8.70333	38.901	0.12167	1.316	0.023	0.1
17.4133	50.325	0.322	3.408	0.023	0.169
20.6767	52.443	0.45833	4.783	0.08	0.238
25.57	53.965	0.604	6.206	0.08	0.307
27.41	54.325	0.695	7.073	0.137	0.376
27.8667	54.406	0.786	7.922	0.137	0.445
27.9833	54.424	0.84067	8.424	0.137	0.514
28.0267	54.43	0.84067	8.424	0.194	0.583
28.0433	54.431	0.84067	8.424	0.194	0.652
28.0667	54.433	0.84067	8.424	0.194	0.721
28.1	54.438	0.84067	8.424	0.251	0.79
28.16	54.441	0.84067	8.424	0.251	0.859
28.2367	54.447	0.84067	8.424	0.251	0.928
28.2667	54.449	0.84067	8.424	0.31367	0.997
28.3133	54.451	0.84067	8.424	0.31367	1.066
28.3833	54.452	0.84067	8.424	0.31367	1.135
28.4867	54.451	0.84067	8.424	0.37067	1.204
28.5267	54.451	0.84067	8.424	0.37067	1.273
28.5833	54.452	1.15	11.155	0.37067	1.342
28.67	54.456	1.159	11.233	0.42767	1.411
28.7033	54.457	1.16833	11.31	0.42767	1.48
28.7533	54.458	1.17733	11.388	0.42767	1.549
28.8267	54.459	1.18633	11.465	0.48467	1.618
28.9367	54.459	1.19567	11.542	0.48467	1.687
28.98	54.461	1.20467	11.618	0.54167	1.756
29.0433	54.46	1.21367	11.695	0.54167	1.825
29.1333	54.462	1.223	11.771	0.54167	1.894
29.2767	54.466	1.232	11.848	0.59867	1.963
29.3267	54.469	1.241	11.924	0.59867	2.032
29.4033	54.474	1.25033	12	0.65567	2.101
29.4333	54.475	1.25933	12.076	0.65567	2.17
29.48	54.478	1.26833	12.151	0.71267	2.239
29.5467	54.481	1.27733	12.227	0.71267	2.308
29.57	54.483	1.28667	12.302	0.76967	2.377
29.61	54.485	1.29567	12.377	0.76967	2.446
29.6633	54.486	1.30467	12.452	0.82667	2.515
29.7467	54.458	1.314	12.527	0.82667	2.584
29.78	54.444	1.323	12.602	0.88933	2.653
29.8267	54.415	1.332	12.677	0.88933	2.722
29.8967	54.36	1.34133	12.751	0.94633	2.791
29.92	54.338	1.35033	12.826	0.94633	2.86
29.9633	54.299	1.35933	12.9	1.00333	2.929
		1.36833	12.974	1.00333	2.998
		1.37767	13.048	1.06033	3.067
		1.38667	13.121	1.06033	3.136
		1.39567	13.195	1.06033	3.205
		1.405	13.268	1.11733	3.274
		1.414	13.341	1.11733	3.343
		1.423	13.414	1.11733	3.412
		1.43233	13.487	1.17433	3.481
		1.44133	13.56	1.17433	3.55
		1.45033	13.633	1.17433	3.619
		1.45933	13.705	1.23133	3.688
		1.45933	13.705	1.23133	3.757
		1.45933	13.705	1.23133	3.826
		1.45933	13.705	1.28833	3.895
		1.45933	13.705	1.28833	3.964
		1.45933	13.705	1.28833	4.033
		1.45933	13.705	1.34533	4.102
		1.45933	13.705	1.34533	4.171
		1.46867	13.778	1.34533	4.24
		1.46867	13.778	1.34533	4.309
		1.46867	13.778	1.40233	4.378
		1.46867	13.778	1.40233	4.447
		1.46867	13.778	1.40233	4.516
		1.46867	13.778	1.40233	4.585
		1.47767	13.85	1.45933	4.654
		1.47767	13.85	1.45933	4.723
		1.47767	13.85	1.45933	4.792
		1.47767	13.85	1.45933	4.861
		1.47767	13.85	1.45933	4.93
		1.47767	13.85	1.522	4.999
		1.47767	13.85	1.522	5.068
		1.48667	13.922	1.522	5.137
		1.48667	13.922	1.522	5.206
		1.48667	13.922	1.522	5.275
		1.48667	13.922	1.579	5.344
		1.48667	13.922	1.579	5.413
		1.48667	13.922	1.579	5.482
		1.496	13.994	1.579	5.551
		1.496	13.994	1.579	5.62
		1.496	13.994	1.636	5.689
		1.496	13.994	1.636	5.758
		1.496	13.994	1.636	5.827
		1.496	13.994	1.636	5.896
		1.496	13.994	1.636	5.965
		1.505	14.066	1.693	6.034
		1.505	14.066	1.693	6.103
		1.505	14.066	1.693	6.172
		1.505	14.066	1.693	6.241
		1.505	14.066	1.693	6.31
		1.505	14.066	1.693	6.379
		1.505	14.066	1.693	6.448
		1.514	14.137	1.75	6.517
		1.514	14.137	1.75	6.586
		1.514	14.137	1.75	6.655
		1.514	14.137	1.75	6.724
		1.514	14.137	1.75	6.793
		1.514	14.137	1.807	6.862
		1.52333	14.209	1.807	6.931
		1.52333	14.209	1.807	7
		1.52333	14.209	1.807	7.069
		1.52333	14.209	1.807	7.138
		1.52333	14.209	1.807	7.207
		1.52333	14.209	1.864	7.276
		1.53233	14.28	1.864	7.345
		1.53233	14.28	1.864	7.414
		1.53233	14.28	1.864	7.483
		1.53233	14.28	1.864	7.552
		1.53233	14.28	1.864	7.621
		1.53233	14.28	1.921	7.69
		1.53233	14.28	1.921	7.759
		1.53233	14.28	1.921	7.828
		1.54133	14.351	1.921	7.897
		1.54133	14.351	1.921	7.966
		1.54133	14.351	1.921	8.035
		1.54133	14.351	1.921	8.104
		1.54133	14.351	1.978	8.173
		1.54133	14.351	1.978	8.242
		1.54133	14.351	1.978	8.311
		1.55033	14.422	1.978	8.38
		1.55033	14.422	1.978	8.449
		1.55033	14.422	1.978	8.518
		1.55033	14.422	2.035	8.587
		1.55033	14.422	2.035	8.656
		1.55033	14.422	2.035	8.725
		1.55033	14.422	2.035	8.794
		1.55967	14.493	2.035	8.863
		1.55967	14.493	2.035	8.932
		1.55967	14.493	2.092	9.001
		1.55967	14.493	2.092	9.07
		1.55967	14.493	2.092	9.139
		1.55967	14.493	2.092	9.208
		1.56867	14.564	2.092	9.277
		1.56867	14.564	2.092	9.346
		1.56867	14.564	2.092	9.415
		1.56867	14.564	2.155	9.484
		1.56867	14.564	2.155	9.553
		1.56867	14.564	2.155	9.622
		1.56867	14.564	2.155	9.691
		1.57767	14.634	2.155	9.76
		1.57767	14.634	2.155	9.829
		1.57767	14.634	2.212	9.898
		1.57767	14.634	2.212	9.967
		1.57767	14.634	2.212	10.036
		1.57767	14.634	2.212	10.105
		1.57767	14.634	2.212	10.174
		1.587	14.705	2.212	10.243
		1.587	14.705	2.269	10.175
		1.587	14.705	2.269	10.175
		1.587	14.705	2.269	10.175
		1.587	14.705	2.269	10.175
		1.587	14.705	2.269	10.175
		1.587	14.705	2.269	10.175
		1.596	14.775	2.326	10.473
		1.596	14.775	2.326	10.473
		1.596	14.775	2.326	10.473
		1.596	14.775	2.326	10.473
		1.596	14.775	2.326	10.473
		1.596	14.775	2.326	10.473
		1.605	14.845	2.383	10.775
		1.605	14.845	2.383	10.775
		1.605	14.845	2.383	10.775
		1.605	14.845	2.383	10.775
		1.605	14.845	2.383	10.775
		1.605	14.845	2.383	10.775
		1.605	14.845	2.44	11.08
		1.605	14.845	2.44	11.08
		1.61433	14.915	2.44	11.08
		1.61433	14.915	2.44	11.08
		1.61433	14.915	2.44	11.08
		1.61433	14.915	2.44	11.08
		1.61433	14.915	2.497	11.389
		1.61433	14.915	2.497	11.389
		1.61433	14.915	2.497	11.389
		1.62333	14.985	2.497	11.389
		1.62333	14.985	2.497	11.389
		1.62333	14.985	2.497	11.389
		1.62333	14.985	2.554	11.701
		1.62333	14.985	2.554	11.701
		1.62333	14.985	2.554	11.701
		1.62333	14.985	2.554	11.701
		1.63233	15.055	2.554	11.701
		1.63233	15.055	2.554	11.701
		1.63233	15.055	2.611	12.017
		1.63233	15.055	2.611	12.017
		1.63233	15.055	2.611	12.017
		1.63233	15.055	2.611	12.017
		1.64133	15.124	2.611	12.017
		1.64133	15.124	2.611	12.017
		1.64133	15.124	2.668	12.335
		1.64133	15.124	2.668	12.335
		1.64133	15.124	2.668	12.335
		1.64133	15.124	2.668	12.335
		1.64133	15.124	2.668	12.335
		1.64133	15.124	2.668	12.335
		1.65067	15.194	2.725	12.657
		1.65067	15.194	2.725	12.657
		1.65067	15.194	2.725	12.657
		1.65067	15.194	2.725	12.657
		1.65067	15.194	2.725	12.657
		1.65067	15.194	2.725	12.657
		1.65067	15.194	2.78767	13.015
		1.65967	15.263	2.78767	13.015
		1.65967	15.263	2.78767	13.015
		1.65967	15.263	2.78767	13.015
		1.65967	15.263	2.78767	13.015
		1.65967	15.263	2.78767	13.015
		1.65967	15.263	2.84467	13.343
		1.65967	15.263	2.84467	13.343
		1.66867	15.332	2.84467	13.343
		1.66867	15.332	2.84467	13.343
		1.66867	15.332	2.84467	13.343
		1.66867	15.332	2.84467	13.343
		1.66867	15.332	2.90167	13.673
		1.66867	15.332	2.90167	13.673
		1.678	15.401	2.90167	13.673
		1.678	15.401	2.90167	13.673
		1.678	15.401	2.90167	13.673
		1.678	15.401	2.90167	13.673
		1.678	15.401	2.90167	13.673
		1.678	15.401	2.95867	14.007
		1.678	15.401	2.95867	14.007
		1.678	15.401	2.95867	14.007
		1.687	15.47	2.95867	14.007
		1.687	15.47	2.95867	14.007
		1.687	15.47	3.01567	14.343
		1.687	15.47	3.01567	14.343
		1.687	15.47	3.01567	14.343
		1.687	15.47	3.01567	14.343
		1.687	15.47	3.01567	14.343
		1.696	15.539	3.01567	14.343
		1.696	15.539	3.07267	14.681
		1.696	15.539	3.07267	14.681
		1.696	15.539	3.07267	14.681
		1.696	15.539	3.07267	14.681
		1.696	15.539	3.07267	14.681
		1.696	15.539	3.07267	14.681
		1.70533	15.608	3.07267	14.681
		1.70533	15.608	3.12967	15.023
		1.70533	15.608	3.12967	15.023
		1.70533	15.608	3.12967	15.023
		1.70533	15.608	3.12967	15.023
		1.70533	15.608	3.12967	15.023
		1.71433	15.676	3.12967	15.023
		1.71433	15.676	3.18667	15.366
		1.71433	15.676	3.18667	15.366
		1.71433	15.676	3.18667	15.366
		1.71433	15.676	3.18667	15.366
		1.71433	15.676	3.18667	15.366
		1.71433	15.676	3.18667	15.366
		1.71433	15.676	3.24367	15.711
		1.71433	15.676	3.24367	15.711
		1.72333	15.744	3.24367	15.711
		1.72333	15.744	3.24367	15.711
		1.72333	15.744	3.24367	15.711
		1.72333	15.744	3.24367	15.711
		1.72333	15.744	3.24367	15.711
		1.72333	15.744	3.30067	16.059
		1.73233	15.812	3.30067	16.059
		1.73233	15.812	3.30067	16.059
		1.73233	15.812	3.30067	16.059
		1.73233	15.812	3.30067	16.059
		1.73233	15.812	3.30067	16.059
		1.73233	15.812	3.30067	16.059
		1.73233	15.812	3.36333	16.444
		1.74167	15.88	3.36333	16.444
		1.74167	15.88	3.36333	16.444
		1.74167	15.88	3.36333	16.444
		1.74167	15.88	3.36333	16.444
		1.74167	15.88	3.36333	16.444
		1.74167	15.88	3.36333	16.444
		1.75067	15.948	3.42033	16.796
		1.75067	15.948	3.42033	16.796
		1.75067	15.948	3.42033	16.796
		1.75067	15.948	3.42033	16.796
		1.75067	15.948	3.42033	16.796
		1.75067	15.948	3.42033	16.796
		1.75067	15.948	3.42033	16.796
		1.75067	15.948	3.47733	17.15
		1.75967	16.016	3.47733	17.15
		1.75967	16.016	3.47733	17.15
		1.75967	16.016	3.47733	17.15
		1.75967	16.016	3.47733	17.15
		1.75967	16.016	3.47733	17.15
		1.75967	16.016	3.47733	17.15
		1.75967	16.016	3.47733	17.15
		1.769	16.084	3.53433	17.506
		1.769	16.084	3.53433	17.506
		1.769	16.084	3.53433	17.506
		1.769	16.084	3.53433	17.506
		1.769	16.084	3.53433	17.506
		1.769	16.084	3.53433	17.506
		1.769	16.084	3.53433	17.506
		1.778	16.151	3.59133	17.863
		1.778	16.151	3.59133	17.863
		1.778	16.151	3.59133	17.863
		1.778	16.151	3.59133	17.863
		1.778	16.151	3.59133	17.863
		1.778	16.151	3.59133	17.863
		1.787	16.218	3.59133	17.863
		1.787	16.218	3.59133	17.863
		1.787	16.218	3.64833	18.222
		1.787	16.218	3.64833	18.222
		1.787	16.218	3.64833	18.222
		1.787	16.218	3.64833	18.222
		1.787	16.218	3.64833	18.222
		1.787	16.218	3.64833	18.222
		1.79633	16.286	3.64833	18.222
		1.79633	16.286	3.70533	18.583
		1.79633	16.286	3.70533	18.583
		1.79633	16.286	3.70533	18.583
		1.79633	16.286	3.70533	18.583
		1.79633	16.286	3.70533	18.583
		1.79633	16.286	3.70533	18.583
		1.80533	16.353	3.70533	18.583
		1.80533	16.353	3.76233	18.945
		1.80533	16.353	3.76233	18.945
		1.80533	16.353	3.76233	18.945
		1.80533	16.353	3.76233	18.945
		1.80533	16.353	3.76233	18.945
		1.80533	16.353	3.76233	18.945
		1.80533	16.353	3.76233	18.945
		1.81433	16.419	3.76233	18.945
		1.81433	16.419	3.81933	19.308
		1.81433	16.419	3.81933	19.308
		1.81433	16.419	3.81933	19.308
		1.81433	16.419	3.81933	19.308
		1.81433	16.419	3.81933	19.308
		1.82333	16.486	3.81933	19.308
		1.82333	16.486	3.81933	19.308
		1.82333	16.486	3.81933	19.308
		1.82333	16.486	3.87633	19.673
		1.82333	16.486	3.87633	19.673
		1.82333	16.486	3.87633	19.673
		1.82333	16.486	3.87633	19.673
		1.82333	16.486	3.87633	19.673
		1.83267	16.553	3.87633	19.673
		1.83267	16.553	3.87633	19.673
		1.83267	16.553	3.87633	19.673
		1.83267	16.553	3.93333	20.039
		1.83267	16.553	3.93333	20.039
		1.83267	16.553	3.93333	20.039
		1.84167	16.619	3.93333	20.039
		1.84167	16.619	3.93333	20.039
		1.84167	16.619	3.93333	20.039
		1.84167	16.619	3.93333	20.039
		1.84167	16.619	3.93333	20.039
		1.84167	16.619	3.996	20.443
		1.84167	16.619	3.996	20.443
		1.84167	16.619	3.996	20.443
		1.85067	16.686	3.996	20.443
		1.85067	16.686	3.996	20.443
		1.85067	16.686	3.996	20.443
		1.85067	16.686	3.996	20.443
		1.85067	16.686	3.996	20.443
		1.85067	16.686	4.053	20.812
		1.86	16.752	4.053	20.812
		1.86	16.752	4.053	20.812
		1.86	16.752	4.053	20.812
		1.86	16.752	4.053	20.812
		1.86	16.752	4.053	20.812
		1.86	16.752	4.053	20.812
		1.86	16.752	4.053	20.812
		1.86	16.752	4.11	21.181
		1.869	16.818	4.11	21.181
		1.869	16.818	4.11	21.181
		1.869	16.818	4.11	21.181
		1.869	16.818	4.11	21.181
		1.869	16.818	4.11	21.181
		1.869	16.818	4.11	21.181
		1.869	16.818	4.167	21.552
		1.878	16.884	4.167	21.552
		1.878	16.884	4.167	21.552
		1.878	16.884	4.167	21.552
		1.878	16.884	4.167	21.552
		1.878	16.884	4.167	21.552
		1.878	16.884	4.167	21.552
		1.878	16.884	4.167	21.552
		1.878	16.884	4.224	21.923
		1.88733	16.95	4.224	21.923
		1.88733	16.95	4.224	21.923
		1.88733	16.95	4.224	21.923
		1.88733	16.95	4.224	21.923
		1.88733	16.95	4.224	21.923
		1.89633	17.015	4.224	21.923
		1.89633	17.015	4.224	21.923
		1.89633	17.015	4.281	22.295
		1.89633	17.015	4.281	22.295
		1.89633	17.015	4.281	22.295
		1.89633	17.015	4.281	22.295
		1.89633	17.015	4.281	22.295
		1.89633	17.015	4.281	22.295
		1.89633	17.015	4.281	22.295
		1.90533	17.081	4.281	22.295
		1.90533	17.081	4.338	22.668
		1.90533	17.081	4.338	22.668
		1.90533	17.081	4.338	22.668
		1.90533	17.081	4.338	22.668
		1.90533	17.081	4.338	22.668
		1.90533	17.081	4.338	22.668
		1.91433	17.146	4.338	22.668
		1.91433	17.146	4.395	23.041
		1.91433	17.146	4.395	23.041
		1.91433	17.146	4.395	23.041
		1.91433	17.146	4.395	23.041
		1.91433	17.146	4.395	23.041
		1.91433	17.146	4.395	23.041
		1.92367	17.211	4.395	23.041
		1.92367	17.211	4.395	23.041
		1.92367	17.211	4.452	23.416
		1.92367	17.211	4.452	23.416
		1.92367	17.211	4.452	23.416
		1.92367	17.211	4.452	23.416
		1.93267	17.276	4.452	23.416
		1.93267	17.276	4.452	23.416
		1.93267	17.276	4.452	23.416
		1.93267	17.276	4.452	23.416
		1.93267	17.276	4.509	23.79
		1.93267	17.276	4.509	23.79
		1.93267	17.276	4.509	23.79
		1.93267	17.276	4.509	23.79
		1.93267	17.276	4.509	23.79
		1.94167	17.341	4.509	23.79
		1.94167	17.341	4.509	23.79
		1.94167	17.341	4.509	23.79
		1.94167	17.341	4.509	23.79
		1.94167	17.341	4.566	24.165
		1.94167	17.341	4.566	24.165
		1.951	17.406	4.566	24.165
		1.951	17.406	4.566	24.165
		1.951	17.406	4.566	24.165
		1.951	17.406	4.566	24.165
		1.951	17.406	4.566	24.165
		1.951	17.406	4.62867	24.578
		1.951	17.406	4.62867	24.578
		1.951	17.406	4.62867	24.578
		1.96	17.471	4.62867	24.578
		1.96	17.471	4.62867	24.578
		1.96	17.471	4.62867	24.578
		1.96	17.471	4.62867	24.578
		1.96	17.471	4.68567	24.954
		1.96	17.471	4.68567	24.954
		1.969	17.536	4.68567	24.954
		1.969	17.536	4.68567	24.954
		1.969	17.536	4.68567	24.954
		1.969	17.536	4.68567	24.954
		1.969	17.536	4.68567	24.954
		1.969	17.536	4.68567	24.954
		1.969	17.536	4.74267	25.33
		1.969	17.536	4.74267	25.33
		1.97833	17.6	4.74267	25.33
		1.97833	17.6	4.74267	25.33
		1.97833	17.6	4.74267	25.33
		1.97833	17.6	4.74267	25.33
		1.97833	17.6	4.74267	25.33
		1.97833	17.6	4.74267	25.33
		1.98733	17.664	4.79967	25.707
		1.98733	17.664	4.79967	25.707
		1.98733	17.664	4.79967	25.707
		1.98733	17.664	4.79967	25.707
		1.98733	17.664	4.79967	25.707
		1.98733	17.664	4.79967	25.707
		1.98733	17.664	4.79967	25.707
		1.98733	17.664	4.85667	26.083
		1.99633	17.728	4.85667	26.083
		1.99633	17.728	4.85667	26.083
		1.99633	17.728	4.85667	26.083
		1.99633	17.728	4.85667	26.083
		1.99633	17.728	4.85667	26.083
		1.99633	17.728	4.85667	26.083
		2.00533	17.792	4.91367	26.46
		2.00533	17.792	4.91367	26.46
		2.00533	17.792	4.91367	26.46
		2.00533	17.792	4.91367	26.46
		2.00533	17.792	4.91367	26.46
		2.00533	17.792	4.91367	26.46
		2.00533	17.792	4.91367	26.46
		2.00533	17.792	4.91367	26.46
		2.01467	17.856	4.97067	26.837
		2.01467	17.856	4.97067	26.837
		2.01467	17.856	4.97067	26.837
		2.01467	17.856	4.97067	26.837
		2.01467	17.856	4.97067	26.837
		2.01467	17.856	4.97067	26.837
		2.02367	17.92	4.97067	26.837
		2.02367	17.92	4.97067	26.837
		2.02367	17.92	5.02767	27.213
		2.02367	17.92	5.02767	27.213
		2.02367	17.92	5.02767	27.213
		2.02367	17.92	5.02767	27.213
		2.02367	17.92	5.02767	27.213
		2.03267	17.984	5.02767	27.213
		2.03267	17.984	5.02767	27.213
		2.03267	17.984	5.08467	27.59
		2.03267	17.984	5.08467	27.59
		2.03267	17.984	5.08467	27.59
		2.03267	17.984	5.08467	27.59
		2.042	18.047	5.08467	27.59
		2.042	18.047	5.08467	27.59
		2.042	18.047	5.08467	27.59
		2.042	18.047	5.08467	27.59
		2.042	18.047	5.14167	27.966
		2.042	18.047	5.14167	27.966
		2.042	18.047	5.14167	27.966
		2.042	18.047	5.14167	27.966
		2.051	18.111	5.14167	27.966
		2.051	18.111	5.14167	27.966
		2.051	18.111	5.14167	27.966
		2.051	18.111	5.14167	27.966
		2.051	18.111	5.19867	28.342
		2.051	18.111	5.19867	28.342
		2.06	18.174	5.19867	28.342
		2.06	18.174	5.19867	28.342
		2.06	18.174	5.19867	28.342
		2.06	18.174	5.19867	28.342
		2.06	18.174	5.19867	28.342
		2.06	18.174	5.19867	28.342
		2.06	18.174	5.26133	28.756
		2.06933	18.237	5.26133	28.756
		2.06933	18.237	5.26133	28.756
		2.06933	18.237	5.26133	28.756
		2.06933	18.237	5.26133	28.756
		2.06933	18.237	5.26133	28.756
		2.06933	18.237	5.26133	28.756
		2.07833	18.3	5.26133	28.756
		2.07833	18.3	5.31833	29.132
		2.07833	18.3	5.31833	29.132
		2.07833	18.3	5.31833	29.132
		2.07833	18.3	5.31833	29.132
		2.07833	18.3	5.31833	29.132
		2.07833	18.3	5.31833	29.132
		2.08733	18.363	5.31833	29.132
		2.08733	18.363	5.37533	29.507
		2.08733	18.363	5.37533	29.507
		2.08733	18.363	5.37533	29.507
		2.08733	18.363	5.37533	29.507
		2.08733	18.363	5.37533	29.507
		2.08733	18.363	5.37533	29.507
		2.09633	18.425	5.37533	29.507
		2.09633	18.425	5.37533	29.507
		2.09633	18.425	5.43233	29.882
		2.09633	18.425	5.43233	29.882
		2.09633	18.425	5.43233	29.882
		2.09633	18.425	5.43233	29.882
		2.10567	18.488	5.43233	29.882
		2.10567	18.488	5.43233	29.882
		2.10567	18.488	5.43233	29.882
		2.10567	18.488	5.43233	29.882
		2.10567	18.488	5.48933	30.256
		2.10567	18.488	5.48933	30.256
		2.11467	18.55	5.48933	30.256
		2.11467	18.55	5.48933	30.256
		2.11467	18.55	5.48933	30.256
		2.11467	18.55	5.48933	30.256
		2.11467	18.55	5.48933	30.256
		2.11467	18.55	5.54633	30.63
		2.11467	18.55	5.54633	30.63
		2.11467	18.55	5.54633	30.63
		2.12367	18.613	5.54633	30.63
		2.12367	18.613	5.54633	30.63
		2.12367	18.613	5.54633	30.63
		2.12367	18.613	5.54633	30.63
		2.12367	18.613	5.54633	30.63
		2.12367	18.613	5.60333	31.003
		2.133	18.675	5.60333	31.003
		2.133	18.675	5.60333	31.003
		2.133	18.675	5.60333	31.003
		2.133	18.675	5.60333	31.003
		2.133	18.675	5.60333	31.003
		2.133	18.675	5.60333	31.003
		2.142	18.737	5.60333	31.003
		2.142	18.737	5.66033	31.376
		2.142	18.737	5.66033	31.376
		2.142	18.737	5.66033	31.376
		2.142	18.737	5.66033	31.376
		2.142	18.737	5.66033	31.376
		2.151	18.799	5.66033	31.376
		2.151	18.799	5.66033	31.376
		2.151	18.799	5.66033	31.376
		2.151	18.799	5.71733	31.748
		2.151	18.799	5.71733	31.748
		2.151	18.799	5.71733	31.748
		2.151	18.799	5.71733	31.748
		2.151	18.799	5.71733	31.748
		2.16033	18.86	5.71733	31.748
		2.16033	18.86	5.71733	31.748
		2.16033	18.86	5.77433	32.12
		2.16033	18.86	5.77433	32.12
		2.16033	18.86	5.77433	32.12
		2.16033	18.86	5.77433	32.12
		2.16933	18.922	5.77433	32.12
		2.16933	18.922	5.77433	32.12
		2.16933	18.922	5.77433	32.12
		2.16933	18.922	5.77433	32.12
		2.16933	18.922	5.83133	32.49
		2.16933	18.922	5.83133	32.49
		2.17833	18.984	5.83133	32.49
		2.17833	18.984	5.83133	32.49
		2.17833	18.984	5.83133	32.49
		2.17833	18.984	5.83133	32.49
		2.17833	18.984	5.83133	32.49
		2.17833	18.984	5.83133	32.49
		2.18733	19.045	5.894	32.897
		2.18733	19.045	5.894	32.897
		2.18733	19.045	5.894	32.897
		2.18733	19.045	5.894	32.897
		2.18733	19.045	5.894	32.897
		2.18733	19.045	5.894	32.897
		2.18733	19.045	5.894	32.897
		2.18733	19.045	5.894	32.897
		2.19667	19.106	5.951	33.266
		2.19667	19.106	5.951	33.266
		2.19667	19.106	5.951	33.266
		2.19667	19.106	5.951	33.266
		2.19667	19.106	5.951	33.266
		2.19667	19.106	5.951	33.266
		2.20567	19.167	5.951	33.266
		2.20567	19.167	6.008	33.634
		2.20567	19.167	6.008	33.634
		2.20567	19.167	6.008	33.634
		2.20567	19.167	6.008	33.634
		2.20567	19.167	6.008	33.634
		2.20567	19.167	6.008	33.634
		2.21467	19.228	6.008	33.634
		2.21467	19.228	6.065	34.001
		2.21467	19.228	6.065	34.001
		2.21467	19.228	6.065	34.001
		2.21467	19.228	6.065	34.001
		2.224	19.289	6.065	34.001
		2.224	19.289	6.065	34.001
		2.224	19.289	6.065	34.001
		2.224	19.289	6.122	34.368
		2.224	19.289	6.122	34.368
		2.224	19.289	6.122	34.368
		2.224	19.289	6.122	34.368
		2.224	19.289	6.122	34.368
		2.233	19.35	6.122	34.368
		2.233	19.35	6.122	34.368
		2.233	19.35	6.179	34.733
		2.233	19.35	6.179	34.733
		2.233	19.35	6.179	34.733
		2.233	19.35	6.179	34.733
		2.242	19.411	6.179	34.733
		2.242	19.411	6.179	34.733
		2.242	19.411	6.179	34.733
		2.242	19.411	6.236	35.097
		2.242	19.411	6.236	35.097
		2.242	19.411	6.236	35.097
		2.25133	19.471	6.236	35.097
		2.25133	19.471	6.236	35.097
		2.25133	19.471	6.236	35.097
		2.25133	19.471	6.236	35.097
		2.25133	19.471	6.293	35.46
		2.25133	19.471	6.293	35.46
		2.26033	19.532	6.293	35.46
		2.26033	19.532	6.293	35.46
		2.26033	19.532	6.293	35.46
		2.26033	19.532	6.293	35.46
		2.26033	19.532	6.293	35.46
		2.26033	19.532	6.293	35.46
		2.26033	19.532	6.35	35.822
		2.26933	19.592	6.35	35.822
		2.26933	19.592	6.35	35.822
		2.26933	19.592	6.35	35.822
		2.26933	19.592	6.35	35.822
		2.26933	19.592	6.35	35.822
		2.26933	19.592	6.35	35.822
		2.27833	19.652	6.407	36.183
		2.27833	19.652	6.407	36.183
		2.27833	19.652	6.407	36.183
		2.27833	19.652	6.407	36.183
		2.27833	19.652	6.407	36.183
		2.27833	19.652	6.407	36.183
		2.27833	19.652	6.407	36.183
		2.28767	19.712	6.46967	36.578
		2.28767	19.712	6.46967	36.578
		2.28767	19.712	6.46967	36.578
		2.28767	19.712	6.46967	36.578
		2.28767	19.712	6.46967	36.578
		2.28767	19.712	6.46967	36.578
		2.29667	19.772	6.52667	36.937
		2.29667	19.772	6.52667	36.937
		2.29667	19.772	6.52667	36.937
		2.29667	19.772	6.52667	36.937
		2.29667	19.772	6.52667	36.937
		2.29667	19.772	6.52667	36.937
		2.29667	19.772	6.52667	36.937
		2.30567	19.831	6.58367	37.294
		2.30567	19.831	6.58367	37.294
		2.30567	19.831	6.58367	37.294
		2.30567	19.831	6.58367	37.294
		2.30567	19.831	6.58367	37.294
		2.30567	19.831	6.58367	37.294
		2.315	19.891	6.58367	37.294
		2.315	19.891	6.64067	37.649
		2.315	19.891	6.64067	37.649
		2.315	19.891	6.64067	37.649
		2.315	19.891	6.64067	37.649
		2.315	19.891	6.64067	37.649
		2.315	19.891	6.64067	37.649
		2.324	19.95	6.69767	38.004
		2.324	19.95	6.69767	38.004
		2.324	19.95	6.69767	38.004
		2.324	19.95	6.69767	38.004
		2.324	19.95	6.69767	38.004
		2.333	20.01	6.69767	38.004
		2.333	20.01	6.69767	38.004
		2.333	20.01	6.75467	38.357
		2.333	20.01	6.75467	38.357
		2.333	20.01	6.75467	38.357
		2.333	20.01	6.75467	38.357
		2.333	20.01	6.75467	38.357
		2.34233	20.069	6.75467	38.357
		2.34233	20.069	6.75467	38.357
		2.34233	20.069	6.81167	38.708
		2.34233	20.069	6.81167	38.708
		2.34233	20.069	6.81167	38.708
		2.34233	20.069	6.81167	38.708
		2.35133	20.128	6.81167	38.708
		2.35133	20.128	6.81167	38.708
		2.35133	20.128	6.81167	38.708
		2.35133	20.128	6.86867	39.059
		2.35133	20.128	6.86867	39.059
		2.35133	20.128	6.86867	39.059
		2.36033	20.187	6.86867	39.059
		2.36033	20.187	6.86867	39.059
		2.36033	20.187	6.86867	39.059
		2.36033	20.187	6.86867	39.059
		2.36033	20.187	6.92567	39.407
		2.36933	20.246	6.92567	39.407
		2.36933	20.246	6.92567	39.407
		2.36933	20.246	6.92567	39.407
		2.36933	20.246	6.92567	39.407
		2.36933	20.246	6.92567	39.407
		2.36933	20.246	6.92567	39.407
		2.36933	20.246	6.92567	39.407
		2.37867	20.305	6.98267	39.755
		2.37867	20.305	6.98267	39.755
		2.37867	20.305	6.98267	39.755
		2.37867	20.305	6.98267	39.755
		2.37867	20.305	6.98267	39.755
		2.38767	20.363	6.98267	39.755
		2.38767	20.363	6.98267	39.755
		2.38767	20.363	6.98267	39.755
		2.38767	20.363	7.03967	40.101
		2.38767	20.363	7.03967	40.101
		2.38767	20.363	7.03967	40.101
		2.39667	20.422	7.03967	40.101
		2.39667	20.422	7.03967	40.101
		2.39667	20.422	7.03967	40.101
		2.39667	20.422	7.03967	40.101
		2.39667	20.422	7.03967	40.101
		2.406	20.48	7.10233	40.479
		2.406	20.48	7.10233	40.479
		2.406	20.48	7.10233	40.479
		2.406	20.48	7.10233	40.479
		2.406	20.48	7.10233	40.479
		2.406	20.48	7.10233	40.479
		2.406	20.48	7.10233	40.479
		2.415	20.538	7.15933	40.822
		2.415	20.538	7.15933	40.822
		2.415	20.538	7.15933	40.822
		2.415	20.538	7.15933	40.822
		2.415	20.538	7.15933	40.822
		2.415	20.538	7.15933	40.822
		2.424	20.596	7.15933	40.822
		2.424	20.596	7.15933	40.822
		2.424	20.596	7.21633	41.163
		2.424	20.596	7.21633	41.163
		2.424	20.596	7.21633	41.163
		2.424	20.596	7.21633	41.163
		2.43333	20.654	7.21633	41.163
		2.43333	20.654	7.21633	41.163
		2.43333	20.654	7.21633	41.163
		2.43333	20.654	7.21633	41.163
		2.43333	20.654	7.21633	41.163
		2.44233	20.712	7.27333	41.502
		2.44233	20.712	7.27333	41.502
		2.44233	20.712	7.27333	41.502
		2.44233	20.712	7.27333	41.502
		2.44233	20.712	7.27333	41.502
		2.44233	20.712	7.27333	41.502
		2.44233	20.712	7.27333	41.502
		2.44233	20.712	7.33033	41.84
		2.45133	20.77	7.33033	41.84
		2.45133	20.77	7.33033	41.84
		2.45133	20.77	7.33033	41.84
		2.45133	20.77	7.33033	41.84
		2.45133	20.77	7.33033	41.84
		2.46033	20.828	7.33033	41.84
		2.46033	20.828	7.33033	41.84
		2.46033	20.828	7.38733	42.176
		2.46033	20.828	7.38733	42.176
		2.46033	20.828	7.38733	42.176
		2.46033	20.828	7.38733	42.176
		2.46033	20.828	7.38733	42.176
		2.46967	20.885	7.38733	42.176
		2.46967	20.885	7.38733	42.176
		2.46967	20.885	7.38733	42.176
		2.46967	20.885	7.44433	42.51
		2.46967	20.885	7.44433	42.51
		2.47867	20.942	7.44433	42.51
		2.47867	20.942	7.44433	42.51
		2.47867	20.942	7.44433	42.51
		2.47867	20.942	7.44433	42.51
		2.47867	20.942	7.44433	42.51
		2.47867	20.942	7.44433	42.51
		2.47867	20.942	7.50133	42.842
		2.47867	20.942	7.50133	42.842
		2.48767	21	7.50133	42.842
		2.48767	21	7.50133	42.842
		2.48767	21	7.50133	42.842
		2.48767	21	7.50133	42.842
		2.48767	21	7.50133	42.842
		2.48767	21	7.50133	42.842
		2.497	21.057	7.55833	43.173
		2.497	21.057	7.55833	43.173
		2.497	21.057	7.55833	43.173
		2.497	21.057	7.55833	43.173
		2.497	21.057	7.55833	43.173
		2.497	21.057	7.55833	43.173
		2.506	21.114	7.55833	43.173
		2.506	21.114	7.55833	43.173
		2.506	21.114	7.61533	43.502
		2.506	21.114	7.61533	43.502
		2.506	21.114	7.61533	43.502
		2.515	21.171	7.61533	43.502
		2.515	21.171	7.61533	43.502
		2.515	21.171	7.61533	43.502
		2.515	21.171	7.61533	43.502
		2.515	21.171	7.67233	43.83
		2.515	21.171	7.67233	43.83
		2.515	21.171	7.67233	43.83
		2.515	21.171	7.67233	43.83
		2.52433	21.227	7.67233	43.83
		2.52433	21.227	7.67233	43.83
		2.52433	21.227	7.67233	43.83
		2.52433	21.227	7.67233	43.83
		2.52433	21.227	7.735	44.188
		2.53333	21.284	7.735	44.188
		2.53333	21.284	7.735	44.188
		2.53333	21.284	7.735	44.188
		2.53333	21.284	7.735	44.188
		2.53333	21.284	7.735	44.188
		2.53333	21.284	7.735	44.188
		2.53333	21.284	7.735	44.188
		2.54233	21.341	7.792	44.511
		2.54233	21.341	7.792	44.511
		2.54233	21.341	7.792	44.511
		2.54233	21.341	7.792	44.511
		2.54233	21.341	7.792	44.511
		2.54233	21.341	7.792	44.511
		2.55133	21.397	7.792	44.511
		2.55133	21.397	7.849	44.833
		2.55133	21.397	7.849	44.833
		2.55133	21.397	7.849	44.833
		2.55133	21.397	7.849	44.833
		2.55133	21.397	7.849	44.833
		2.55133	21.397	7.849	44.833
		2.56067	21.453	7.849	44.833
		2.56067	21.453	7.906	45.153
		2.56067	21.453	7.906	45.153
		2.56067	21.453	7.906	45.153
		2.56067	21.453	7.906	45.153
		2.56067	21.453	7.906	45.153
		2.56967	21.509	7.906	45.153
		2.56967	21.509	7.963	45.471
		2.56967	21.509	7.963	45.471
		2.56967	21.509	7.963	45.471
		2.56967	21.509	7.963	45.471
		2.56967	21.509	7.963	45.471
		2.56967	21.509	7.963	45.471
		2.57867	21.565	8.02	45.787
		2.57867	21.565	8.02	45.787
		2.57867	21.565	8.02	45.787
		2.57867	21.565	8.02	45.787
		2.57867	21.565	8.02	45.787
		2.588	21.621	8.02	45.787
		2.588	21.621	8.077	46.101
		2.588	21.621	8.077	46.101
		2.588	21.621	8.077	46.101
		2.588	21.621	8.077	46.101
		2.588	21.621	8.077	46.101
		2.588	21.621	8.077	46.101
		2.597	21.677	8.077	46.101
		2.597	21.677	8.134	46.413
		2.597	21.677	8.134	46.413
		2.597	21.677	8.134	46.413
		2.597	21.677	8.134	46.413
		2.597	21.677	8.134	46.413
		2.606	21.733	8.134	46.413
		2.606	21.733	8.134	46.413
		2.606	21.733	8.191	46.723
		2.606	21.733	8.191	46.723
		2.606	21.733	8.191	46.723
		2.606	21.733	8.191	46.723
		2.606	21.733	8.191	46.723
		2.61533	21.788	8.191	46.723
		2.61533	21.788	8.191	46.723
		2.61533	21.788	8.248	47.032
		2.61533	21.788	8.248	47.032
		2.61533	21.788	8.248	47.032
		2.62433	21.844	8.248	47.032
		2.62433	21.844	8.248	47.032
		2.62433	21.844	8.248	47.032
		2.62433	21.844	8.248	47.032
		2.62433	21.844	8.305	47.338
		2.62433	21.844	8.305	47.338
		2.62433	21.844	8.305	47.338
		2.62433	21.844	8.305	47.338
		2.63333	21.899	8.305	47.338
		2.63333	21.899	8.305	47.338
		2.63333	21.899	8.305	47.338
		2.63333	21.899	8.368	47.673
		2.63333	21.899	8.368	47.673
		2.63333	21.899	8.368	47.673
		2.64233	21.954	8.368	47.673
		2.64233	21.954	8.368	47.673
		2.64233	21.954	8.368	47.673
		2.64233	21.954	8.368	47.673
		2.64233	21.954	8.368	47.673
		2.64233	21.954	8.425	47.975
		2.65167	22.009	8.425	47.975
		2.65167	22.009	8.425	47.975
		2.65167	22.009	8.425	47.975
		2.65167	22.009	8.425	47.975
		2.65167	22.009	8.425	47.975
		2.65167	22.009	8.425	47.975
		2.66067	22.064	8.425	47.975
		2.66067	22.064	8.482	48.275
		2.66067	22.064	8.482	48.275
		2.66067	22.064	8.482	48.275
		2.66067	22.064	8.482	48.275
		2.66067	22.064	8.482	48.275
		2.66067	22.064	8.482	48.275
		2.66967	22.119	8.482	48.275
		2.66967	22.119	8.539	48.573
		2.66967	22.119	8.539	48.573
		2.66967	22.119	8.539	48.573
		2.66967	22.119	8.539	48.573
		2.679	22.174	8.539	48.573
		2.679	22.174	8.539	48.573
		2.679	22.174	8.539	48.573
		2.679	22.174	8.539	48.573
		2.679	22.174	8.596	48.869
		2.679	22.174	8.596	48.869
		2.679	22.174	8.596	48.869
		2.688	22.228	8.596	48.869
		2.688	22.228	8.596	48.869
		2.688	22.228	8.596	48.869
		2.688	22.228	8.596	48.869
		2.688	22.228	8.596	48.869
		2.697	22.283	8.653	49.163
		2.697	22.283	8.653	49.163
		2.697	22.283	8.653	49.163
		2.697	22.283	8.653	49.163
		2.697	22.283	8.653	49.163
		2.697	22.283	8.653	49.163
		2.697	22.283	8.653	49.163
		2.697	22.283	8.653	49.163
		2.70633	22.337	8.71	49.455
		2.70633	22.337	8.71	49.455
		2.70633	22.337	8.71	49.455
		2.70633	22.337	8.71	49.455
		2.70633	22.337	8.71	49.455
		2.71533	22.392	8.71	49.455
		2.71533	22.392	8.71	49.455
		2.71533	22.392	8.767	49.745
		2.71533	22.392	8.767	49.745
		2.71533	22.392	8.767	49.745
		2.71533	22.392	8.767	49.745
		2.71533	22.392	8.767	49.745
		2.72433	22.446	8.767	49.745
		2.72433	22.446	8.767	49.745
		2.72433	22.446	8.767	49.745
		2.72433	22.446	8.824	50.033
		2.72433	22.446	8.824	50.033
		2.73333	22.5	8.824	50.033
		2.73333	22.5	8.824	50.033
		2.73333	22.5	8.824	50.033
		2.73333	22.5	8.824	50.033
		2.73333	22.5	8.824	50.033
		2.73333	22.5	8.824	50.033
		2.73333	22.5	8.881	50.319
		2.74267	22.554	8.881	50.319
		2.74267	22.554	8.881	50.319
		2.74267	22.554	8.881	50.319
		2.74267	22.554	8.881	50.319
		2.74267	22.554	8.881	50.319
		2.74267	22.554	8.881	50.319
		2.75167	22.607	8.881	50.319
		2.75167	22.607	8.881	50.319
		2.75167	22.607	8.94367	50.631
		2.75167	22.607	8.94367	50.631
		2.75167	22.607	8.94367	50.631
		2.75167	22.607	8.94367	50.631
		2.76067	22.661	8.94367	50.631
		2.76067	22.661	8.94367	50.631
		2.76067	22.661	8.94367	50.631
		2.76067	22.661	9.00067	50.913
		2.76067	22.661	9.00067	50.913
		2.76067	22.661	9.00067	50.913
		2.77	22.715	9.00067	50.913
		2.77	22.715	9.00067	50.913
		2.77	22.715	9.00067	50.913
		2.77	22.715	9.00067	50.913
		2.77	22.715	9.00067	50.913
		2.77	22.715	9.05767	51.192
		2.77	22.715	9.05767	51.192
		2.779	22.768	9.05767	51.192
		2.779	22.768	9.05767	51.192
		2.779	22.768	9.05767	51.192
		2.779	22.768	9.05767	51.192
		2.779	22.768	9.05767	51.192
		2.779	22.768	9.05767	51.192
		2.788	22.821	9.11467	51.469
		2.788	22.821	9.11467	51.469
		2.788	22.821	9.11467	51.469
		2.788	22.821	9.11467	51.469
		2.788	22.821	9.11467	51.469
		2.788	22.821	9.11467	51.469
		2.79733	22.875	9.11467	51.469
		2.79733	22.875	9.11467	51.469
		2.79733	22.875	9.17167	51.745
		2.79733	22.875	9.17167	51.745
		2.79733	22.875	9.17167	51.745
		2.80633	22.928	9.17167	51.745
		2.80633	22.928	9.17167	51.745
		2.80633	22.928	9.17167	51.745
		2.80633	22.928	9.17167	51.745
		2.80633	22.928	9.22867	52.018
		2.80633	22.928	9.22867	52.018
		2.80633	22.928	9.22867	52.018
		2.80633	22.928	9.22867	52.018
		2.81533	22.981	9.22867	52.018
		2.81533	22.981	9.22867	52.018
		2.81533	22.981	9.22867	52.018
		2.81533	22.981	9.28567	52.289
		2.81533	22.981	9.28567	52.289
		2.82433	23.034	9.28567	52.289
		2.82433	23.034	9.28567	52.289
		2.82433	23.034	9.28567	52.289
		2.82433	23.034	9.28567	52.289
		2.82433	23.034	9.28567	52.289
		2.82433	23.034	9.28567	52.289
		2.82433	23.034	9.34267	52.558
		2.83367	23.086	9.34267	52.558
		2.83367	23.086	9.34267	52.558
		2.83367	23.086	9.34267	52.558
		2.83367	23.086	9.34267	52.558
		2.83367	23.086	9.34267	52.558
		2.84267	23.139	9.34267	52.558
		2.84267	23.139	9.34267	52.558
		2.84267	23.139	9.39967	52.824
		2.84267	23.139	9.39967	52.824
		2.84267	23.139	9.39967	52.824
		2.84267	23.139	9.39967	52.824
		2.84267	23.139	9.39967	52.824
		2.85167	23.192	9.39967	52.824
		2.85167	23.192	9.39967	52.824
		2.85167	23.192	9.45667	53.089
		2.85167	23.192	9.45667	53.089
		2.85167	23.192	9.45667	53.089
		2.861	23.244	9.45667	53.089
		2.861	23.244	9.45667	53.089
		2.861	23.244	9.45667	53.089
		2.861	23.244	9.45667	53.089
		2.861	23.244	9.51367	53.351
		2.861	23.244	9.51367	53.351
		2.861	23.244	9.51367	53.351
		2.87	23.296	9.51367	53.351
		2.87	23.296	9.51367	53.351
		2.87	23.296	9.51367	53.351
		2.87	23.296	9.51367	53.351
		2.87	23.296	9.51367	53.351
		2.879	23.348	9.57633	53.638
		2.879	23.348	9.57633	53.638
		2.879	23.348	9.57633	53.638
		2.879	23.348	9.57633	53.638
		2.879	23.348	9.57633	53.638
		2.879	23.348	9.57633	53.638
		2.879	23.348	9.57633	53.638
		2.88833	23.401	9.57633	53.638
		2.88833	23.401	9.63333	53.896
		2.88833	23.401	9.63333	53.896
		2.88833	23.401	9.63333	53.896
		2.88833	23.401	9.63333	53.896
		2.88833	23.401	9.63333	53.896
		2.89733	23.452	9.63333	53.896
		2.89733	23.452	9.63333	53.896
		2.89733	23.452	9.69033	54.152
		2.89733	23.452	9.69033	54.152
		2.89733	23.452	9.69033	54.152
		2.89733	23.452	9.69033	54.152
		2.90633	23.504	9.69033	54.152
		2.90633	23.504	9.69033	54.152
		2.90633	23.504	9.69033	54.152
		2.90633	23.504	9.74733	54.406
		2.90633	23.504	9.74733	54.406
		2.91533	23.556	9.74733	54.406
		2.91533	23.556	9.74733	54.406
		2.91533	23.556	9.74733	54.406
		2.91533	23.556	9.74733	54.406
		2.91533	23.556	9.74733	54.406
		2.91533	23.556	9.74733	54.406
		2.91533	23.556	9.80433	54.657
		2.92467	23.608	9.80433	54.657
		2.92467	23.608	9.80433	54.657
		2.92467	23.608	9.80433	54.657
		2.92467	23.608	9.80433	54.657
		2.92467	23.608	9.80433	54.657
		2.92467	23.608	9.80433	54.657
		2.93367	23.659	9.80433	54.657
		2.93367	23.659	9.86133	54.907
		2.93367	23.659	9.86133	54.907
		2.93367	23.659	9.86133	54.907
		2.93367	23.659	9.86133	54.907
		2.93367	23.659	9.86133	54.907
		2.94267	23.711	9.86133	54.907
		2.94267	23.711	9.86133	54.907
		2.94267	23.711	9.91833	55.154
		2.94267	23.711	9.91833	55.154
		2.94267	23.711	9.91833	55.154
		2.952	23.762	9.91833	55.154
		2.952	23.762	9.91833	55.154
		2.952	23.762	9.91833	55.154
		2.952	23.762	9.91833	55.154
		2.952	23.762	9.91833	55.154
		2.952	23.762	9.97533	55.399
		2.952	23.762	9.97533	55.399
		2.961	23.813	9.97533	55.399
		2.961	23.813	9.97533	55.399
		2.961	23.813	9.97533	55.399
		2.961	23.813	9.97533	55.399
		2.961	23.813	9.97533	55.399
		2.961	23.813	9.97533	55.399
		2.97	23.864	10.0323	55.643
		2.97	23.864	10.0323	55.643
		2.97	23.864	10.0323	55.643
		2.97	23.864	10.0323	55.643
		2.97	23.864	10.0323	55.643
		2.97	23.864	10.0323	55.643
		2.97933	23.915	10.0323	55.643
		2.97933	23.915	10.0323	55.643
		2.97933	23.915	10.0893	55.884
		2.97933	23.915	10.0893	55.884
		2.97933	23.915	10.0893	55.884
		2.98833	23.966	10.0893	55.884
		2.98833	23.966	10.0893	55.884
		2.98833	23.966	10.0893	55.884
		2.98833	23.966	10.0893	55.884
		2.98833	23.966	10.1463	56.123
		2.98833	23.966	10.1463	56.123
		2.98833	23.966	10.1463	56.123
		2.99733	24.017	10.1463	56.123
		2.99733	24.017	10.1463	56.123
		2.99733	24.017	10.1463	56.123
		2.99733	24.017	10.1463	56.123
		2.99733	24.017	10.1463	56.123
		2.99733	24.017	10.209	56.383
		3.00633	24.067	10.209	56.383
		3.00633	24.067	10.209	56.383
		3.00633	24.067	10.209	56.383
		3.00633	24.067	10.209	56.383
		3.00633	24.067	10.209	56.383
		3.00633	24.067	10.209	56.383
		3.01567	24.118	10.266	56.618
		3.01567	24.118	10.266	56.618
		3.01567	24.118	10.266	56.618
		3.01567	24.118	10.266	56.618
		3.01567	24.118	10.266	56.618
		3.02467	24.168	10.266	56.618
		3.02467	24.168	10.266	56.618
		3.02467	24.168	10.266	56.618
		3.02467	24.168	10.323	56.85
		3.02467	24.168	10.323	56.85
		3.02467	24.168	10.323	56.85
		3.02467	24.168	10.323	56.85
		3.03367	24.219	10.323	56.85
		3.03367	24.219	10.323	56.85
		3.03367	24.219	10.323	56.85
		3.03367	24.219	10.38	57.08
		3.03367	24.219	10.38	57.08
		3.043	24.269	10.38	57.08
		3.043	24.269	10.38	57.08
		3.043	24.269	10.38	57.08
		3.043	24.269	10.38	57.08
		3.043	24.269	10.38	57.08
		3.043	24.269	10.437	57.308
		3.043	24.269	10.437	57.308
		3.052	24.319	10.437	57.308
		3.052	24.319	10.437	57.308
		3.052	24.319	10.437	57.308
		3.052	24.319	10.437	57.308
		3.061	24.369	10.437	57.308
		3.061	24.369	10.437	57.308
		3.061	24.369	10.494	57.535
		3.061	24.369	10.494	57.535
		3.061	24.369	10.494	57.535
		3.061	24.369	10.494	57.535
		3.061	24.369	10.494	57.535
		3.07033	24.419	10.494	57.535
		3.07033	24.419	10.494	57.535
		3.07033	24.419	10.494	57.535
		3.07033	24.419	10.551	57.759
		3.07033	24.419	10.551	57.759
		3.07933	24.468	10.551	57.759
		3.07933	24.468	10.551	57.759
		3.07933	24.468	10.551	57.759
		3.07933	24.468	10.551	57.759
		3.07933	24.468	10.551	57.759
		3.07933	24.468	10.608	57.981
		3.08833	24.518	10.608	57.981
		3.08833	24.518	10.608	57.981
		3.08833	24.518	10.608	57.981
		3.08833	24.518	10.608	57.981
		3.08833	24.518	10.608	57.981
		3.09733	24.568	10.608	57.981
		3.09733	24.568	10.608	57.981
		3.09733	24.568	10.665	58.201
		3.09733	24.568	10.665	58.201
		3.09733	24.568	10.665	58.201
		3.09733	24.568	10.665	58.201
		3.09733	24.568	10.665	58.201
		3.10667	24.617	10.665	58.201
		3.10667	24.617	10.665	58.201
		3.10667	24.617	10.722	58.419
		3.10667	24.617	10.722	58.419
		3.10667	24.617	10.722	58.419
		3.11567	24.666	10.722	58.419
		3.11567	24.666	10.722	58.419
		3.11567	24.666	10.722	58.419
		3.11567	24.666	10.722	58.419
		3.11567	24.666	10.722	58.419
		3.11567	24.666	10.779	58.634
		3.12467	24.716	10.779	58.634
		3.12467	24.716	10.779	58.634
		3.12467	24.716	10.779	58.634
		3.12467	24.716	10.779	58.634
		3.12467	24.716	10.779	58.634
		3.134	24.765	10.779	58.634
		3.134	24.765	10.8417	58.869
		3.134	24.765	10.8417	58.869
		3.134	24.765	10.8417	58.869
		3.134	24.765	10.8417	58.869
		3.134	24.765	10.8417	58.869
		3.143	24.814	10.8417	58.869
		3.143	24.814	10.8417	58.869
		3.143	24.814	10.8987	59.081
		3.143	24.814	10.8987	59.081
		3.143	24.814	10.8987	59.081
		3.143	24.814	10.8987	59.081
		3.152	24.863	10.8987	59.081
		3.152	24.863	10.8987	59.081
		3.152	24.863	10.8987	59.081
		3.152	24.863	10.9557	59.29
		3.152	24.863	10.9557	59.29
		3.152	24.863	10.9557	59.29
		3.16133	24.911	10.9557	59.29
		3.16133	24.911	10.9557	59.29
		3.16133	24.911	10.9557	59.29
		3.16133	24.911	10.9557	59.29
		3.17033	24.96	10.9557	59.29
		3.17033	24.96	11.0127	59.498
		3.17033	24.96	11.0127	59.498
		3.17033	24.96	11.0127	59.498
		3.17033	24.96	11.0127	59.498
		3.17033	24.96	11.0127	59.498
		3.17933	25.009	11.0127	59.498
		3.17933	25.009	11.0697	59.703
		3.17933	25.009	11.0697	59.703
		3.17933	25.009	11.0697	59.703
		3.17933	25.009	11.0697	59.703
		3.17933	25.009	11.0697	59.703
		3.18833	25.057	11.0697	59.703
		3.18833	25.057	11.0697	59.703
		3.18833	25.057	14.075	68.046
		3.18833	25.057	14.075	68.046
		3.18833	25.057	14.075	68.046
		3.19767	25.106	14.075	68.046
		3.19767	25.106	14.075	68.046
		3.19767	25.106	14.075	68.046
		3.19767	25.106	14.075	68.046
		3.19767	25.106	14.1463	68.195
		3.20667	25.154	14.1463	68.195
		3.20667	25.154	14.1463	68.195
		3.20667	25.154	14.1463	68.195
		3.20667	25.154	14.1463	68.195
		3.20667	25.154	14.1463	68.195
		3.20667	25.154	14.1463	68.195
		3.21567	25.202	14.1463	68.195
		3.21567	25.202	14.2177	68.342
		3.21567	25.202	14.2177	68.342
		3.21567	25.202	14.2177	68.342
		3.21567	25.202	14.2177	68.342
		3.21567	25.202	14.2177	68.342
		3.225	25.25	14.2177	68.342
		3.225	25.25	14.289	68.487
		3.225	25.25	14.289	68.487
		3.225	25.25	14.289	68.487
		3.225	25.25	14.289	68.487
		3.234	25.298	14.289	68.487
		3.234	25.298	14.289	68.487
		3.234	25.298	14.289	68.487
		3.234	25.298	14.36	68.63
		3.234	25.298	14.36	68.63
		3.243	25.346	14.36	68.63
		3.243	25.346	14.36	68.63
		3.243	25.346	14.36	68.63
		3.243	25.346	14.36	68.63
		3.243	25.346	14.36	68.63
		3.243	25.346	14.4383	68.786
		3.25233	25.394	14.4383	68.786
		3.25233	25.394	14.4383	68.786
		3.25233	25.394	14.4383	68.786
		3.25233	25.394	14.4383	68.786
		3.25233	25.394	14.4383	68.786
		3.26133	25.441	14.4383	68.786
		3.26133	25.441	14.5097	68.926
		3.26133	25.441	14.5097	68.926
		3.26133	25.441	14.5097	68.926
		3.26133	25.441	14.5097	68.926
		3.27033	25.489	14.5097	68.926
		3.27033	25.489	14.5097	68.926
		3.27033	25.489	14.5097	68.926
		3.27033	25.489	14.581	69.065
		3.27033	25.489	14.581	69.065
		3.27933	25.536	14.581	69.065
		3.27933	25.536	14.581	69.065
		3.27933	25.536	14.581	69.065
		3.27933	25.536	14.581	69.065
		3.27933	25.536	14.652	69.202
		3.27933	25.536	14.652	69.202
		3.28867	25.583	14.652	69.202
		3.28867	25.583	14.652	69.202
		3.28867	25.583	14.652	69.202
		3.28867	25.583	14.652	69.202
		3.28867	25.583	14.652	69.202
		3.29767	25.631	14.7233	69.338
		3.29767	25.631	14.7233	69.338
		3.29767	25.631	14.7233	69.338
		3.29767	25.631	14.7233	69.338
		3.29767	25.631	14.7233	69.338
		3.30667	25.678	14.7233	69.338
		3.30667	25.678	14.7233	69.338
		3.30667	25.678	14.7947	69.473
		3.30667	25.678	14.7947	69.473
		3.316	25.725	14.7947	69.473
		3.316	25.725	14.7947	69.473
		3.316	25.725	14.7947	69.473
		3.316	25.725	14.7947	69.473
		3.316	25.725	14.866	69.606
		3.316	25.725	14.866	69.606
		3.325	25.772	14.866	69.606
		3.325	25.772	14.866	69.606
		3.325	25.772	14.866	69.606
		3.325	25.772	14.866	69.606
		3.325	25.772	14.937	69.737
		3.334	25.819	14.937	69.737
		3.334	25.819	14.937	69.737
		3.334	25.819	14.937	69.737
		3.334	25.819	14.937	69.737
		3.34333	25.865	14.937	69.737
		3.34333	25.865	14.937	69.737
		3.34333	25.865	15.0083	69.868
		3.34333	25.865	15.0083	69.868
		3.35233	25.912	15.0083	69.868
		3.35233	25.912	15.0083	69.868
		3.35233	25.912	15.0083	69.868
		3.35233	25.912	15.0083	69.868
		3.35233	25.912	15.0797	69.997
		3.35233	25.912	15.0797	69.997
		3.36133	25.958	15.0797	69.997
		3.36133	25.958	15.0797	69.997
		3.36133	25.958	15.0797	69.997
		3.36133	25.958	15.0797	69.997
		3.36133	25.958	15.151	70.125
		3.37033	26.005	15.151	70.125
		3.37033	26.005	15.151	70.125
		3.37033	26.005	15.151	70.125
		3.37033	26.005	15.151	70.125
		3.37033	26.005	15.151	70.125
		3.37967	26.051	15.2293	70.265
		3.37967	26.051	15.2293	70.265
		3.37967	26.051	15.2293	70.265
		3.38867	26.097	15.2293	70.265
		3.38867	26.097	15.2293	70.265
		3.38867	26.097	15.2293	70.265
		3.38867	26.097	15.2293	70.265
		3.38867	26.097	15.3007	70.39
		3.38867	26.097	15.3007	70.39
		3.39767	26.143	15.3007	70.39
		3.39767	26.143	15.3007	70.39
		3.39767	26.143	15.3007	70.39
		3.39767	26.143	15.3007	70.39
		3.407	26.189	15.372	70.515
		3.407	26.189	15.372	70.515
		3.407	26.189	15.372	70.515
		3.407	26.189	15.372	70.515
		3.407	26.189	15.372	70.515
		3.416	26.235	15.372	70.515
		3.416	26.235	15.443	70.638
		3.416	26.235	15.443	70.638
		3.425	26.281	15.443	70.638
		3.425	26.281	15.443	70.638
		3.425	26.281	15.443	70.638
		3.425	26.281	15.443	70.638
		3.425	26.281	15.5143	70.76
		3.43433	26.327	15.5143	70.76
		3.43433	26.327	15.5143	70.76
		3.43433	26.327	15.5143	70.76
		3.43433	26.327	15.5143	70.76
		3.44333	26.372	15.5143	70.76
		3.44333	26.372	15.5857	70.882
		3.44333	26.372	15.5857	70.882
		3.44333	26.372	15.5857	70.882
		3.45233	26.418	15.5857	70.882
		3.45233	26.418	15.5857	70.882
		3.45233	26.418	15.5857	70.882
		3.45233	26.418	15.657	71.002
		3.46133	26.463	15.657	71.002
		3.46133	26.463	15.657	71.002
		3.46133	26.463	15.657	71.002
		3.46133	26.463	15.657	71.002
		3.46133	26.463	15.728	71.122
		3.47067	26.508	15.728	71.122
		3.47067	26.508	15.728	71.122
		3.47067	26.508	15.728	71.122
		3.47067	26.508	15.728	71.122
		3.47967	26.554	15.7993	71.241
		3.47967	26.554	15.7993	71.241
		3.47967	26.554	15.7993	71.241
		3.47967	26.554	15.7993	71.241
		3.48867	26.599	15.7993	71.241
		3.48867	26.599	15.7993	71.241
		3.48867	26.599	15.8707	71.359
		3.498	26.644	15.8707	71.359
		3.498	26.644	15.8707	71.359
		3.498	26.644	15.8707	71.359
		3.498	26.644	15.8707	71.359
		3.507	26.689	15.942	71.476
		3.507	26.689	15.942	71.476
		3.507	26.689	15.942	71.476
		3.507	26.689	15.942	71.476
		3.516	26.733	15.942	71.476
		3.516	26.733	16.02	71.604
		3.516	26.733	16.02	71.604
		3.516	26.733	16.02	71.604
		3.52533	26.778	16.02	71.604
		3.52533	26.778	16.0913	71.719
		3.52533	26.778	16.0913	71.719
		3.53433	26.823	16.0913	71.719
		3.53433	26.823	16.0913	71.719
		3.53433	26.823	16.0913	71.719
		3.53433	26.823	16.0913	71.719
		3.53433	26.823	16.1627	71.834
		3.54333	26.867	16.1627	71.834
		3.54333	26.867	16.1627	71.834
		3.54333	26.867	16.1627	71.834
		3.55233	26.911	16.1627	71.834
		3.55233	26.911	16.234	71.949
		3.55233	26.911	16.234	71.949
		3.55233	26.911	16.234	71.949
		3.56167	26.956	16.234	71.949
		3.56167	26.956	16.234	71.949
		3.56167	26.956	16.305	72.063
		3.57067	27	16.305	72.063
		3.57067	27	16.305	72.063
		3.57067	27	16.305	72.063
		3.57067	27	16.305	72.063
		3.57967	27.044	16.3763	72.176
		3.57967	27.044	16.3763	72.176
		3.57967	27.044	16.3763	72.176
		3.57967	27.044	16.3763	72.176
		3.589	27.088	16.3763	72.176
		3.589	27.088	16.4477	72.288
		3.589	27.088	16.4477	72.288
		3.598	27.132	16.4477	72.288
		3.598	27.132	16.4477	72.288
		3.598	27.132	16.4477	72.288
		3.607	27.176	16.519	72.401
		3.607	27.176	16.519	72.401
		3.607	27.176	16.519	72.401
		3.607	27.176	16.519	72.401
		3.61633	27.219	16.59	72.512
		3.61633	27.219	16.59	72.512
		3.61633	27.219	16.59	72.512
		3.62533	27.263	16.59	72.512
		3.62533	27.263	16.59	72.512
		3.62533	27.263	16.6613	72.624
		3.62533	27.263	16.6613	72.624
		3.63433	27.307	16.6613	72.624
		3.63433	27.307	16.6613	72.624
		3.63433	27.307	16.6613	72.624
		3.64333	27.35	16.7327	72.735
		3.64333	27.35	16.7327	72.735
		3.64333	27.35	16.7327	72.735
		3.64333	27.35	16.7327	72.735
		3.65267	27.393	16.811	72.857
		3.65267	27.393	16.811	72.857
		3.65267	27.393	16.811	72.857
		3.66167	27.437	16.811	72.857
		3.66167	27.437	16.811	72.857
		3.66167	27.437	16.8823	72.967
		3.67067	27.48	16.8823	72.967
		3.67067	27.48	16.8823	72.967
		3.68	27.523	16.8823	72.967
		3.68	27.523	16.8823	72.967
		3.68	27.523	16.9537	73.077
		3.68	27.523	16.9537	73.077
		3.689	27.566	16.9537	73.077
		3.689	27.566	16.9537	73.077
		3.689	27.566	16.9537	73.077
		3.698	27.609	17.025	73.187
		3.698	27.609	17.025	73.187
		3.698	27.609	17.025	73.187
		3.70733	27.651	17.025	73.187
		3.70733	27.651	17.096	73.296
		3.71633	27.694	17.096	73.296
		3.71633	27.694	17.096	73.296
		3.71633	27.694	17.1673	73.406
		3.71633	27.694	17.1673	73.406
		3.72533	27.737	17.1673	73.406
		3.72533	27.737	17.1673	73.406
		3.73433	27.779	17.2387	73.515
		3.73433	27.779	17.2387	73.515
		3.73433	27.779	17.2387	73.515
		3.74367	27.821	17.31	73.624
		3.74367	27.821	17.31	73.624
		3.75267	27.864	17.31	73.624
		3.75267	27.864	17.381	73.733
		3.76167	27.906	17.381	73.733
		3.76167	27.906	17.381	73.733
		3.771	27.948	17.4523	73.842
		3.771	27.948	17.4523	73.842
		3.78	27.99	17.5307	73.961
		3.789	28.032	17.5307	73.961
		3.789	28.032	17.5307	73.961
		3.79833	28.074	17.602	74.07
		3.80733	28.115	17.602	74.07
		3.81633	28.157	17.673	74.179
		3.82533	28.199	17.673	74.179
		3.83467	28.24	17.7443	74.287
		3.84367	28.281	17.7443	74.287
		3.85267	28.323	17.8157	74.396
		3.862	28.364	17.8157	74.396
		3.88	28.446	17.887	74.505
		3.88933	28.487	17.887	74.505
		3.89833	28.528	17.958	74.614
		3.91633	28.609	17.958	74.614
		3.92567	28.649	18.0293	74.724
		3.94367	28.73	18.0293	74.724
		3.953	28.77	18.1007	74.833
		3.962	28.811	18.172	74.943
		3.98033	28.891	18.243	75.052
		3.98933	28.931	18.3217	75.173
		3.99833	28.97	18.393	75.284
		4.00733	29.01	18.464	75.394
		4.02567	29.089	18.5353	75.505
		4.03467	29.129	18.678	75.727
		4.044	29.168	18.678	75.727
		4.053	29.207	18.749	75.838
		4.062	29.247	18.8917	76.063
		4.07133	29.286	18.8917	76.063
		4.08033	29.325	18.963	76.175
		4.08933	29.364	19.034	76.288
		4.10767	29.441	19.1123	76.412
		4.11667	29.48	19.1837	76.526
		4.12567	29.518	19.255	76.64
		4.135	29.557	19.326	76.754
		4.144	29.595	19.3973	76.869
		4.153	29.634	19.3973	76.869
		4.16233	29.672	19.4687	76.984
		4.17133	29.71	19.54	77.1
		4.18933	29.786	19.611	77.216
		4.18933	29.786	19.611	77.216
		4.19867	29.824	19.6823	77.332
		4.20767	29.862	19.7537	77.449
		4.226	29.937	19.7537	77.449
		4.226	29.937	19.825	77.566
		4.235	29.975	19.9033	77.696
		4.244	30.012	19.9033	77.696
		4.26233	30.087	19.9747	77.814
		4.26233	30.087	20.046	77.932
		4.27133	30.124	20.046	77.932
		4.28033	30.161	20.117	78.051
		4.28967	30.198	20.117	78.051
		4.29867	30.235	20.1883	78.17
		4.30767	30.272	20.1883	78.17
		4.317	30.309	20.2597	78.289
		4.326	30.346	20.2597	78.289
		4.335	30.382	20.331	78.409
		4.34433	30.419	20.331	78.409
		4.35333	30.455	20.402	78.529
		4.36233	30.492	20.402	78.529
		4.37133	30.528	20.4733	78.649
		4.38067	30.564	20.4733	78.649
		4.38067	30.564	20.5447	78.77
		4.38967	30.6	20.5447	78.77
		4.39867	30.636	20.616	78.891
		4.408	30.672	20.616	78.891
		4.417	30.708	20.694	79.024
		4.426	30.744	20.694	79.024
		4.426	30.744	20.694	79.024
		4.43533	30.78	20.7653	79.145
		4.44433	30.815	20.7653	79.145
		4.45333	30.851	20.8367	79.267
		4.45333	30.851	20.8367	79.267
		4.46233	30.887	20.908	79.389
		4.47167	30.922	20.908	79.389
		4.48067	30.957	20.908	79.389
		4.48067	30.957	20.979	79.511
		4.48967	30.993	20.979	79.511
		4.499	31.028	20.979	79.511
		4.499	31.028	21.0503	79.633
		4.508	31.063	21.0503	79.633
		4.517	31.098	21.1217	79.756
		4.517	31.098	21.1217	79.756
		4.52633	31.133	21.1217	79.756
		4.53533	31.168	21.193	79.878
		4.53533	31.168	21.193	79.878
		4.54433	31.202	21.193	79.878
		4.55333	31.237	21.264	80
		4.55333	31.237	21.264	80
		4.56267	31.272	21.264	80
		4.56267	31.272	21.3353	80.123
		4.57167	31.306	21.3353	80.123
		4.58067	31.341	21.3353	80.123
		4.58067	31.341	21.414	80.258
		4.59	31.375	21.414	80.258
		4.59	31.375	21.414	80.258
		4.599	31.409	21.485	80.38
		4.608	31.444	21.485	80.38
		4.608	31.444	21.5563	80.503
		4.61733	31.478	21.5563	80.503
		4.61733	31.478	21.5563	80.503
		4.62633	31.512	21.5563	80.503
		4.62633	31.512	21.6277	80.625
		4.63533	31.546	21.6277	80.625
		4.63533	31.546	21.6277	80.625
		4.64433	31.58	21.699	80.747
		4.64433	31.58	21.699	80.747
		4.65367	31.614	21.699	80.747
		4.66267	31.647	21.77	80.869
		4.66267	31.647	21.77	80.869
		4.67167	31.681	21.77	80.869
		4.67167	31.681	21.8413	80.991
		4.681	31.715	21.8413	80.991
		4.681	31.715	21.8413	80.991
		4.69	31.748	21.9127	81.112
		4.699	31.782	21.9127	81.112
		4.699	31.782	21.9127	81.112
		4.699	31.782	21.984	81.233
		4.70833	31.815	21.984	81.233
		4.70833	31.815	21.984	81.233
		4.71733	31.848	22.055	81.354
		4.71733	31.848	22.055	81.354
		4.72633	31.882	22.055	81.354
		4.73533	31.915	22.1263	81.475
		4.73533	31.915	22.1263	81.475
		4.73533	31.915	22.1263	81.475
		4.74467	31.948	22.2047	81.606
		4.75367	31.981	22.2047	81.606
		4.75367	31.981	22.2047	81.606
		4.75367	31.981	22.276	81.725
		4.76267	32.014	22.276	81.725
		4.772	32.047	22.276	81.725
		4.772	32.047	22.347	81.844
		4.772	32.047	22.347	81.844
		4.781	32.079	22.4183	81.962
		4.781	32.079	22.4183	81.962
		4.79	32.112	22.4183	81.962
		4.79	32.112	22.4897	82.079
		4.79933	32.145	22.4897	82.079
		4.79933	32.145	22.561	82.196
		4.80833	32.177	22.561	82.196
		4.80833	32.177	22.632	82.312
		4.81733	32.21	22.632	82.312
		4.81733	32.21	22.7033	82.427
		4.82633	32.242	22.7033	82.427
		4.82633	32.242	22.7747	82.541
		4.83567	32.275	22.7747	82.541
		4.83567	32.275	22.846	82.654
		4.84467	32.307	22.917	82.766
		4.84467	32.307	22.917	82.766
		4.84467	32.307	22.9957	82.887
		4.85367	32.339	22.9957	82.887
		4.863	32.371	23.067	82.997
		4.863	32.371	23.138	83.105
		4.863	32.371	23.138	83.105
		4.875	32.414	23.2093	83.211
		4.98333	32.789	23.2807	83.317
		5.09167	33.155	23.2807	83.317
		5.2	33.511	23.352	83.42
		5.30833	33.857	23.423	83.522
		5.41667	34.194	23.4943	83.623
		5.525	34.521	23.4943	83.623
		5.63333	34.84	23.5657	83.721
		5.74167	35.151	23.637	83.818
		5.85	35.452	23.708	83.912
		5.95833	35.746	23.7863	84.014
		6.06667	36.032	23.8577	84.104
		6.175	36.31	23.8577	84.104
		6.28333	36.581	23.929	84.192
		6.39167	36.844	24	84.277
		6.5	37.1	24.0713	84.36
		6.60833	37.349	24.1427	84.44
		6.71667	37.592	24.285	84.593
		6.825	37.828
		6.93333	38.058
		7.04167	38.282
		7.15	38.499
		7.25833	38.711
		7.36667	38.918
		7.475	39.119
		7.58333	39.314
		7.69167	39.505
		7.8	39.691
		7.90833	39.871
		8.01667	40.048
		8.125	40.22
		8.23333	40.387
		8.34167	40.55
		8.45	40.71
		8.55833	40.865
		8.66667	41.016
		8.775	41.164
		8.88333	41.309
		8.99167	41.45
		9.1	41.587
		9.20833	41.722
		9.31667	41.853
		9.425	41.982
		9.53333	42.107
		9.64167	42.23
		9.75	42.351
		9.85833	42.468
		9.96667	42.584
		10.075	42.697
		10.1833	42.808
		10.2917	42.916
		10.4	43.023
		10.5083	43.127
		10.6167	43.23
		10.725	43.33
		10.8333	43.429
		10.9417	43.526
		11.05	43.622
		11.1583	43.716
		11.2667	43.809
		11.375	43.9
		11.4833	43.989
		11.5917	44.078
		11.7	44.165
		11.8083	44.251
		11.9167	44.336
		12.025	44.419
		12.1333	44.502
		12.2417	44.583
		12.35	44.664
		12.4583	44.744
		12.5667	44.822
		12.675	44.9
		12.7833	44.977
		12.8917	45.053
		13	45.129
		13.1083	45.203
		13.2167	45.277
		13.325	45.351
		13.4333	45.423
		13.5417	45.495
		13.65	45.567
		13.7583	45.637
		13.8667	45.707
		13.975	45.777
		14.0833	45.846
		14.1917	45.915
		14.3	45.983
		14.4083	46.05
		14.5167	46.117
		14.625	46.183
		14.7333	46.249
		14.8417	46.315
		14.95	46.38
		15.0583	46.444
		15.1667	46.508
		15.275	46.571
		15.3833	46.634
		15.4917	46.697
		15.6	46.759
		15.7083	46.821
		15.8167	46.882
		15.925	46.942
		16.0333	47.002
		16.1417	47.062
		16.25	47.121
		16.3583	47.179
		16.4667	47.237
		16.575	47.295
		16.6833	47.352
		16.7917	47.408
		16.9	47.464
		17.0083	47.519
		17.1167	47.573
		17.225	47.627
		17.3333	47.681
		17.4417	47.734
		17.55	47.786
		17.6583	47.837
		17.7667	47.888
		17.875	47.938
		17.9833	47.987
		18.0917	48.036
		18.2	48.084
		18.3083	48.131
		18.4167	48.178
		18.525	48.224
		18.6333	48.269
		18.7417	48.313
		18.85	48.356
		18.9583	48.399
		19.0667	48.441
		19.175	48.482
		19.2833	48.522
		19.3917	48.561
		19.5	48.599
		19.6083	48.637
		19.7167	48.674
		19.825	48.709
		19.9333	48.744
		20.0417	48.778
		20.15	48.811
		20.2583	48.843
		20.3667	48.874
		20.475	48.904
		20.5833	48.933
		20.6917	48.962
		20.8	48.989
		20.9083	49.015
		21.0167	49.041
		21.125	49.065
		21.2333	49.088
		21.3417	49.111
		21.45	49.132
		21.5583	49.153
		21.6667	49.173
		21.775	49.191
		21.8833	49.209
		21.9917	49.226
		22.1	49.241
		22.2083	49.256
		22.3167	49.27
		22.425	49.284
		22.5333	49.296
		22.6417	49.307
		22.75	49.318
		22.8583	49.328
		22.9667	49.336
		23.075	49.345
		23.1833	49.352
		23.2917	49.359
		23.4	49.365
		23.5083	49.37
		23.6167	49.375
		23.725	49.379
		23.8333	49.382
		23.9417	49.385
		24.05	49.388
		24.1583	49.39
		24.2667	49.391
		24.375	49.392
		24.4833	49.393
		24.5917	49.394
		24.7	49.394
		24.8083	49.394
		24.9167	49.395
		25.025	49.395
		25.1333	49.395
		25.2417	49.395
		25.35	49.395
		25.4583	49.395
		25.5667	49.396
		25.675	49.397
		25.7833	49.398
		25.8917	49.4
		26	49.403
		26.1083	49.406
		26.2167	49.41
		26.325	49.414
		26.4333	49.42
		26.5417	49.427
		26.65	49.434
		26.7583	49.443
		26.8667	49.453
		26.975	49.465
		27.0833	49.478
		27.1917	49.493
		27.3	49.509
