# Supplementary material for: Study on axial compressive properties of CFRP-confined ultra-high toughness cementitious composites
Source: PLoS One. 2025 Sep 25;20(9):e0331754. doi: 10.1371/journal.pone.0331754 (PMC12463270; doi:10.1371/journal.pone.0331754)
Supplement: S1 File — (ZIP) [file pone.0331754.s001.zip › Supporting Information files/Fig. 6 Comparison between calculation results and experimental results. (a) PVA; (b) PE; (c) Steel fiber..xlsx]

## Sheet: PVA
	A-L1-Experimental value		A-L3-Experimental value		A-L1-Lam model		A-L3-Lam model		A-L1-Mander model		A-L3-Mander model		A-L1-Samaam model		A-L3-Samaam model
0	0	0	0	0	0	0	0	0	0	0	0	0	0	0	0
30	0.39	8703.33	38.901	30	0.1169	350	1.55162	30	0.08022	350	0.70823	30	0.16691	0	0
56.6667	0.556	17413.3	50.325	56.6667	0.22069	470	2.07772	56.6667	0.15153	470	0.95105	56.6667	0.31524	8700	38.4383
86.6667	0.722	20676.7	52.443	86.6667	0.33731	580	2.55735	86.6667	0.23176	580	1.17364	86.6667	0.48205	17410	49.7911
113.333	0.888	25570	53.965	113.333	0.44084	650	2.86126	113.333	0.30306	650	1.31528	113.333	0.63026	20680	51.6438
143.333	1.054	27410	54.325	143.333	0.55718	670	2.9479	143.333	0.38329	670	1.35575	143.333	0.79692	25570	53.1943
173.333	1.219	27866.7	54.406	173.333	0.67338	710	3.12093	173.333	0.46351	710	1.43669	173.333	0.96348	27410	53.5062
200	1.384	27983.3	54.424	200	0.77654	730	3.20733	200	0.53482	730	1.47716	200	1.11145	27870	53.5654
230	1.549	28026.7	54.43	230	0.89245	740	3.25049	230	0.61504	740	1.4974	230	1.27779	27980	53.5795
256.667	1.712	28043.3	54.431	256.667	0.99536	760	3.33676	256.667	0.68635	760	1.53787	256.667	1.42555	28030	53.5846
286.667	1.876	28066.7	54.433	286.667	1.11099	800	3.50904	286.667	0.76658	800	1.61881	286.667	1.59165	28040	53.5865
316.667	2.039	28100	54.438	316.667	1.22648	860	3.76684	316.667	0.8468	860	1.74022	316.667	1.75761	28070	53.5893
343.333	2.202	28160	54.441	343.333	1.32901	880	3.85261	343.333	0.91811	880	1.78069	343.333	1.905	28100	53.5931
373.333	2.365	28236.7	54.447	373.333	1.44422	910	3.9811	373.333	0.99833	910	1.8414	373.333	2.07067	28160	53.5999
403.333	2.527	28266.7	54.449	403.333	1.55928	910	3.9811	403.333	1.07855	910	1.8414	403.333	2.23618	28240	53.6085
430	2.689	28313.3	54.451	430	1.66143	910	3.9811	430	1.14986	910	1.8414	430	2.38315	28270	53.6118
460	2.85	28383.3	54.452	460	1.77621	910	3.9811	460	1.23009	910	1.8414	460	2.54833	28310	53.6169
486.667	3.011	28486.7	54.451	486.667	1.87811	910	3.9811	486.667	1.3014	910	1.8414	486.667	2.69501	28380	53.6244
516.667	3.171	28526.7	54.451	516.667	1.99261	910	3.9811	516.667	1.38162	910	1.8414	516.667	2.85985	28490	53.6352
546.667	3.332	28583.3	54.452	546.667	2.10697	910	3.9811	546.667	1.46184	910	1.8414	546.667	3.02449	28530	53.6393
573.333	3.491	28670	54.456	573.333	2.20849	910	3.9811	573.333	1.53315	910	1.8414	573.333	3.17067	28580	53.645
603.333	3.651	28703.3	54.457	603.333	2.32256	910	3.9811	603.333	1.61338	910	1.8414	603.333	3.33494	28670	53.6536
630	3.81	28753.3	54.458	630	2.42384	910	3.9811	630	1.68468	910	1.8414	630	3.48078	28700	53.6568
660	3.969	28826.7	54.459	660	2.53763	910	3.9811	660	1.76491	910	1.8414	660	3.64465	28750	53.6616
690	4.127	28936.7	54.459	690	2.65128	910	3.9811	690	1.84513	910	1.8414	690	3.80831	28830	53.6685
716.667	4.285	28980	54.461	716.667	2.75218	910	3.9811	716.667	1.91644	910	1.8414	716.667	3.95359	28940	53.6786
746.667	4.443	29043.3	54.46	746.667	2.86554	910	3.9811	746.667	1.99666	910	1.8414	746.667	4.11682	28980	53.6824
773.333	4.6	29133.3	54.462	773.333	2.96619	910	3.9811	773.333	2.06797	910	1.8414	773.333	4.26173	29040	53.688
803.333	4.757	29276.7	54.466	803.333	3.07928	910	3.9811	803.333	2.1482	910	1.8414	803.333	4.42452	29130	53.6956
833.333	4.913	29326.7	54.469	833.333	3.19222	910	3.9811	833.333	2.22842	910	1.8414	833.333	4.58708	29280	53.7074
860	5.069	29403.3	54.474	860	3.29249	910	3.9811	860	2.29973	910	1.8414	860	4.73137	29330	53.7113
890	5.225	29433.3	54.475	890	3.40515	910	3.9811	890	2.37995	910	1.8414	890	4.89346	29400	53.7172
920	5.381	29480	54.478	920	3.51766	910	3.9811	920	2.46017	910	1.8414	920	5.05531	29430	53.7195
946.667	5.536	29546.7	54.481	946.667	3.61755	910	3.9811	946.667	2.53148	910	1.8414	946.667	5.19896	29480	53.723
976.667	5.691	29570	54.483	976.667	3.72979	910	3.9811	976.667	2.61171	910	1.8414	976.667	5.36032	29550	53.7279
1003.33	5.844	29610	54.485	1003.33	3.82943	920	4.02389	1003.33	2.68302	920	1.86163	1000	5.50353	29570	53.7296
1033.33	5.998	29663.3	54.486	1033.33	3.94138	920	4.02389	1033.33	2.76324	920	1.86163	1030	5.6644	29610	53.7324
1063.33	6.152	29746.7	54.458	1063.33	4.05319	920	4.02389	1063.33	2.84346	920	1.86163	1060	5.825	29660	53.7362
1090	6.305	29780	54.444	1090	4.15245	920	4.02389	1090	2.91477	920	1.86163	1090	5.96752	29750	53.7418
1120	6.458	29826.7	54.415	1120	4.26398	920	4.02389	1120	2.995	920	1.86163	1120	6.12761	29780	53.744
1146.67	6.61	29896.7	54.36	1146.67	4.36299	920	4.02389	1146.67	3.0663	920	1.86163	1150	6.26967	29830	53.7471
1176.67	6.762	29920	54.338	1176.67	4.47424	920	4.02389	1176.67	3.14653	920	1.86163	1180	6.42923	29900	53.7515
1206.67	6.914	29963.3	54.299	1206.67	4.58534	920	4.02389	1206.67	3.22675	920	1.86163	1210	6.5885	29920	53.753
1233.33	7.065	0		1233.33	4.68397	920	4.02389	1233.33	3.29806	920	1.86163	1230	6.72984	29960	53.7557
1263.33	7.216	0		1263.33	4.7948	920	4.02389	1263.33	3.37828	920	1.86163	1260	6.88857	0
1290	7.367	0		1290	4.89318	920	4.02389	1290	3.44959	920	1.86163	1290	7.02941	0
1320	7.517	0		1320	5.00372	920	4.02389	1320	3.52982	920	1.86163	1320	7.18759	0
1350	7.667	0		1350	5.11412	920	4.02389	1350	3.61004	920	1.86163	1350	7.34547	0
1376.67	7.817	0		1376.67	5.21212	920	4.02389	1376.67	3.68135	920	1.86163	1380	7.48555	0
1406.67	7.966	0		1406.67	5.32224	930	4.06666	1406.67	3.76157	930	1.88187	1410	7.64286	0
1436.67	8.114	0		1436.67	5.43221	930	4.06666	1436.67	3.84179	930	1.88187	1440	7.79986	0
1463.33	8.263	0		1463.33	5.52983	930	4.06666	1463.33	3.9131	930	1.88187	1460	7.93916	0
1493.33	8.411	0		1493.33	5.63952	930	4.06666	1493.33	3.99333	930	1.88187	1490	8.09558	0
1520	8.559	0		1520	5.7369	930	4.06666	1520	4.06464	930	1.88187	1520	8.23435	0
1550	8.706	0		1550	5.84631	930	4.06666	1550	4.14486	930	1.88187	1550	8.39018	0
1580	8.853	0		1580	5.95557	930	4.06666	1580	4.22508	930	1.88187	1580	8.54569	0
1606.67	8.999	0		1606.67	6.05257	930	4.06666	1606.67	4.29639	930	1.88187	1610	8.68365	0
1636.67	9.146	0		1636.67	6.16155	930	4.06666	1636.67	4.37661	930	1.88187	1640	8.83855	0
1663.33	9.292	0		1663.33	6.2583	930	4.06666	1663.33	4.44792	930	1.88187	1660	8.97597	0
1693.33	9.437	0		1693.33	6.367	930	4.06666	1693.33	4.52815	930	1.88187	1690	9.13026	0
1723.33	9.583	0		1723.33	6.47556	930	4.06666	1723.33	4.60837	930	1.88187	1720	9.28422	0
1750	9.727	0		1750	6.57193	930	4.06666	1750	4.67968	930	1.88187	1750	9.42079	0
1780	9.871	0		1780	6.6802	930	4.06666	1780	4.7599	930	1.88187	1780	9.57413	0
1806.67	10.016	0		1806.67	6.77633	930	4.06666	1806.67	4.83121	930	1.88187	1810	9.71014	0
1836.67	10.159	0		1836.67	6.88432	930	4.06666	1836.67	4.91144	930	1.88187	1840	9.86285	0
1866.67	10.303	0		1866.67	6.99217	930	4.06666	1866.67	4.99166	930	1.88187	1870	10.0152	0
1893.33	10.446	0		1893.33	7.08791	930	4.06666	1893.33	5.06297	930	1.88187	1890	10.1504	0
1923.33	10.589	0		1923.33	7.19548	940	4.10941	1923.33	5.14319	940	1.9021	1920	10.3021	0
1950	10.731	0		1950	7.29098	940	4.10941	1950	5.2145	940	1.9021	1950	10.4367	0
1980	10.873	0		1980	7.39827	940	4.10941	1980	5.29472	940	1.9021	1980	10.5877	0
2010	11.014	0		2010	7.50541	940	4.10941	2010	5.37495	940	1.9021	2010	10.7385	0
2036.67	11.156	0		2036.67	7.60053	940	4.10941	2036.67	5.44626	940	1.9021	2040	10.8721	0
2066.67	11.296	0		2066.67	7.70739	940	4.10941	2066.67	5.52648	940	1.9021	2070	11.0222	0
2096.67	11.437	0		2096.67	7.81411	940	4.10941	2096.67	5.6067	940	1.9021	2100	11.1719	0
2123.33	11.578	0		2123.33	7.90884	950	4.15214	2123.33	5.67801	950	1.92234	2120	11.3047	0
2153.33	11.717	0		2153.33	8.01528	950	4.15214	2153.33	5.75823	950	1.92234	2150	11.4538	0
2180	11.857	0		2180	8.10976	950	4.15214	2180	5.82954	950	1.92234	2180	11.586	0
2210	11.996	0		2210	8.21592	950	4.15214	2210	5.90977	950	1.92234	2210	11.7343	0
2240	12.134	0		2240	8.32193	950	4.15214	2240	5.98999	950	1.92234	2240	11.8824	0
2266.67	12.273	0		2266.67	8.41604	950	4.15214	2266.67	6.0613	950	1.92234	2270	12.0136	0
2296.67	12.411	0		2296.67	8.52177	950	4.15214	2296.67	6.14152	950	1.92234	2300	12.161	0
2323.33	12.549	0		2323.33	8.61563	950	4.15214	2323.33	6.21283	950	1.92234	2320	12.2916	0
2353.33	12.686	0		2353.33	8.72108	950	4.15214	2353.33	6.29305	950	1.92234	2350	12.4383	0
2383.33	12.823	0		2383.33	8.82638	950	4.15214	2383.33	6.37328	950	1.92234	2380	12.5846	0
2410	12.96	0		2410	8.91986	960	4.19484	2410	6.44459	960	1.94257	2410	12.7143	0
2440	13.097	0		2440	9.02489	960	4.19484	2440	6.52481	960	1.94257	2440	12.8599	0
2466.67	13.233	0		2466.67	9.11812	960	4.19484	2466.67	6.59612	960	1.94257	2470	12.989	0
2496.67	13.368	0		2496.67	9.22286	960	4.19484	2496.67	6.67634	960	1.94257	2500	13.1339	0
2526.67	13.503	0		2526.67	9.32746	970	4.23753	2526.67	6.75657	970	1.96281	2530	13.2785	0
2553.33	13.638	0		2553.33	9.42031	970	4.23753	2553.33	6.82788	970	1.96281	2550	13.4066	0
2583.33	13.773	0		2583.33	9.52463	970	4.23753	2583.33	6.9081	970	1.96281	2580	13.5505	0
2613.33	13.907	0		2613.33	9.6288	970	4.23753	2613.33	6.98832	970	1.96281	2610	13.6939	0
2640	14.041	0		2640	9.72127	980	4.28019	2640	7.05963	980	1.98304	2640	13.8211	0
2670	14.175	0		2670	9.82516	980	4.28019	2670	7.13985	980	1.98304	2670	13.9639	0
2696.67	14.308	0		2696.67	9.91738	980	4.28019	2696.67	7.21116	980	1.98304	2700	14.0905	0
2726.67	14.441	0		2726.67	10.021	980	4.28019	2726.67	7.29139	980	1.98304	2730	14.2325	0
2756.67	14.574	0		2756.67	10.1245	980	4.28019	2756.67	7.37161	980	1.98304	2760	14.3742	0
2783.33	14.706	0		2783.33	10.2163	980	4.28019	2783.33	7.44292	980	1.98304	2780	14.4998	0
2813.33	14.838	0		2813.33	10.3195	980	4.28019	2813.33	7.52314	980	1.98304	2810	14.6407	0
2840	14.969	0		2840	10.4111	980	4.28019	2840	7.59445	980	1.98304	2840	14.7657	0
2870	15.1	0		2870	10.514	980	4.28019	2870	7.67467	980	1.98304	2870	14.906	0
2900	15.231	0		2900	10.6167	980	4.28019	2900	7.7549	980	1.98304	2900	15.0458	0
2926.67	15.362	0		2926.67	10.708	980	4.28019	2926.67	7.82621	980	1.98304	2930	15.1698	0
2956.67	15.492	0		2956.67	10.8104	980	4.28019	2956.67	7.90643	980	1.98304	2960	15.3089	0
2983.33	15.622	0		2983.33	10.9014	990	4.32284	2983.33	7.97774	990	2.00328	2980	15.4323	0
3013.33	15.751	0		3013.33	11.0036	990	4.32284	3013.33	8.05796	990	2.00328	3010	15.5707	0
3043.33	15.88	0		3043.33	11.1057	990	4.32284	3043.33	8.13818	990	2.00328	3040	15.7088	0
3070	16.009	0		3070	11.1962	990	4.32284	3070	8.20949	990	2.00328	3070	15.8311	0
3100	16.138	0		3100	11.298	990	4.32284	3100	8.28972	990	2.00328	3100	15.9684	0
3126.67	16.266	0		3126.67	11.3884	990	4.32284	3126.67	8.36103	990	2.00328	3130	16.0902	0
3156.67	16.394	0		3156.67	11.4899	1000	4.36546	3156.67	8.44125	1000	2.02351	3160	16.2267	0
3186.67	16.521	0		3186.67	11.5912	1000	4.36546	3186.67	8.52147	1000	2.02351	3190	16.3629	0
3213.33	16.649	0		3213.33	11.6812	1000	4.36546	3213.33	8.59278	1000	2.02351	3210	16.4837	0
3243.33	16.775	0		3243.33	11.7822	1000	4.36546	3243.33	8.673	1000	2.02351	3240	16.6191	0
3273.33	16.901	0		3273.33	11.8832	1000	4.36546	3273.33	8.75323	1000	2.02351	3270	16.7542	0
3300	17.028	0		3300	11.9727	1000	4.36546	3300	8.82453	1000	2.02351	3300	16.8739	0
3330	17.154	0		3330	12.0734	1000	4.36546	3330	8.90476	1000	2.02351	3330	17.0083	0
3356.67	17.28	0		3356.67	12.1627	1000	4.36546	3356.67	8.97607	1000	2.02351	3360	17.1274	0
3386.67	17.405	0		3386.67	12.2631	1000	4.36546	3386.67	9.05629	1000	2.02351	3390	17.261	0
3416.67	17.529	0		3416.67	12.3633	1000	4.36546	3416.67	9.13651	1000	2.02351	3420	17.3942	0
3443.33	17.654	0		3443.33	12.4522	1000	4.36546	3443.33	9.20782	1000	2.02351	3440	17.5123	0
3473.33	17.778	0		3473.33	12.5522	1000	4.36546	3473.33	9.28804	1000	2.02351	3470	17.6448	0
3500	17.902	0		3500	12.6409	1000	4.36546	3500	9.35935	1000	2.02351	3500	17.7622	0
3530	18.025	0		3530	12.7405	1010	4.40806	3530	9.43958	1010	2.04375	3530	17.894	0
3560	18.149	0		3560	12.84	1010	4.40806	3560	9.5198	1010	2.04375	3560	18.0253	0
3586.67	18.271	0		3586.67	12.9284	1010	4.40806	3586.67	9.59111	1010	2.04375	3590	18.1418	0
3616.67	18.394	0		3616.67	13.0276	1010	4.40806	3616.67	9.67133	1010	2.04375	3620	18.2724	0
3643.33	18.516	0		3643.33	13.1157	1010	4.40806	3643.33	9.74264	1010	2.04375	3640	18.3882	0
3673.33	18.638	0		3673.33	13.2146	1010	4.40806	3673.33	9.82286	1010	2.04375	3670	18.518	0
3703.33	18.76	0		3703.33	13.3134	1010	4.40806	3703.33	9.90308	1010	2.04375	3700	18.6475	0
3730	18.88	0		3730	13.4011	1010	4.40806	3730	9.97439	1010	2.04375	3730	18.7623	0
3760	19.002	0		3760	13.4996	1010	4.40806	3760	10.0546	1010	2.04375	3760	18.8911	0
3790	19.123	0		3790	13.598	1020	4.45064	3790	10.1348	1020	2.06398	3790	19.0194	0
3816.67	19.242	0		3816.67	13.6853	1020	4.45064	3816.67	10.2061	1020	2.06398	3820	19.1332	0
3846.67	19.362	0		3846.67	13.7834	1020	4.45064	3846.67	10.2864	1020	2.06398	3850	19.2608	0
3873.33	19.482	0		3873.33	13.8705	1020	4.45064	3873.33	10.3577	1020	2.06398	3870	19.3739	0
3903.33	19.601	0		3903.33	13.9683	1020	4.45064	3903.33	10.4379	1020	2.06398	3900	19.5008	0
3933.33	19.72	0		3933.33	14.066	1020	4.45064	3933.33	10.5181	1020	2.06398	3930	19.6273	0
3960	19.839	0		3960	14.1526	1020	4.45064	3960	10.5894	1020	2.06398	3960	19.7394	0
3990	19.957	0		3990	14.25	1020	4.45064	3990	10.6697	1020	2.06398	3990	19.8652	0
4016.67	20.074	0		4016.67	14.3365	1020	4.45064	4016.67	10.741	1020	2.06398	4020	19.9766	0
4046.67	20.192	0		4046.67	14.4336	1020	4.45064	4046.67	10.8212	1020	2.06398	4050	20.1017	0
4076.67	20.31	0		4076.67	14.5305	1020	4.45064	4076.67	10.9014	1020	2.06398	4080	20.2263	0
4103.33	20.427	0		4103.33	14.6166	1020	4.45064	4103.33	10.9727	1020	2.06398	4100	20.3367	0
4133.33	20.544	0		4133.33	14.7133	1020	4.45064	4133.33	11.0529	1020	2.06398	4130	20.4606	0
4160	20.66	0		4160	14.7991	1020	4.45064	4160	11.1242	1020	2.06398	4160	20.5704	0
4190	20.776	0		4190	14.8955	1020	4.45064	4190	11.2045	1020	2.06398	4190	20.6936	0
4220	20.891	0		4220	14.9917	1020	4.45064	4220	11.2847	1020	2.06398	4220	20.8163	0
4246.67	21.007	0		4246.67	15.0772	1020	4.45064	4246.67	11.356	1020	2.06398	4250	20.9251	0
4276.67	21.122	0		4276.67	15.1732	1020	4.45064	4276.67	11.4362	1020	2.06398	4280	21.0472	0
4306.67	21.237	0		4306.67	15.269	1020	4.45064	4306.67	11.5164	1020	2.06398	4310	21.1688	0
4333.33	21.351	0		4333.33	15.354	1020	4.45064	4333.33	11.5877	1020	2.06398	4330	21.2766	0
4363.33	21.465	0		4363.33	15.4496	1020	4.45064	4363.33	11.668	1020	2.06398	4360	21.3975	0
4390	21.579	0		4390	15.5344	1020	4.45064	4390	11.7393	1020	2.06398	4390	21.5047	0
4420	21.693	0		4420	15.6297	1020	4.45064	4420	11.8195	1020	2.06398	4420	21.6248	0
4450	21.806	0		4450	15.7248	1030	4.4932	4450	11.8997	1030	2.08422	4450	21.7446	0
4476.67	21.919	0		4476.67	15.8092	1030	4.4932	4476.67	11.971	1030	2.08422	4480	21.8508	0
4506.67	22.031	0		4506.67	15.904	1030	4.4932	4506.67	12.0512	1030	2.08422	4510	21.9698	0
4533.33	22.144	0		4533.33	15.9882	1030	4.4932	4533.33	12.1226	1030	2.08422	4530	22.0753	0
4563.33	22.256	0		4563.33	16.0828	1030	4.4932	4563.33	12.2028	1030	2.08422	4560	22.1936	0
4593.33	22.367	0		4593.33	16.1772	1030	4.4932	4593.33	12.283	1030	2.08422	4590	22.3115	0
4620	22.479	0		4620	16.261	1030	4.4932	4620	12.3543	1030	2.08422	4620	22.416	0
4650	22.589	0		4650	16.3551	1030	4.4932	4650	12.4345	1030	2.08422	4650	22.5332	0
4676.67	22.7	0		4676.67	16.4387	1030	4.4932	4676.67	12.5058	1030	2.08422	4680	22.6371	0
4706.67	22.81	0		4706.67	16.5326	1030	4.4932	4706.67	12.586	1030	2.08422	4710	22.7536	0
4736.67	22.921	0		4736.67	16.6263	1030	4.4932	4736.67	12.6663	1030	2.08422	4740	22.8696	0
4763.33	23.03	0		4763.33	16.7094	1030	4.4932	4763.33	12.7376	1030	2.08422	4760	22.9725	0
4793.33	23.14	0		4793.33	16.8029	1040	4.53574	4793.33	12.8178	1040	2.10445	4790	23.0879	0
4820	23.249	0		4820	16.8858	1040	4.53574	4820	12.8891	1040	2.10445	4820	23.1901	0
4850	23.358	0		4850	16.9789	1040	4.53574	4850	12.9693	1040	2.10445	4850	23.3047	0
4880	23.466	0		4880	17.0719	1040	4.53574	4880	13.0495	1040	2.10445	4880	23.419	0
4906.67	23.574	0		4906.67	17.1545	1040	4.53574	4906.67	13.1208	1040	2.10445	4910	23.5202	0
4936.67	23.683	0		4936.67	17.2472	1040	4.53574	4936.67	13.2011	1040	2.10445	4940	23.6337	0
4966.67	23.79	0		4966.67	17.3398	1040	4.53574	4966.67	13.2813	1040	2.10445	4970	23.7469	0
4993.33	23.897	0		4993.33	17.4219	1040	4.53574	4993.33	13.3526	1040	2.10445	4990	23.8471	0
5023.33	24.005	0		5023.33	17.5142	1040	4.53574	5023.33	13.4328	1040	2.10445	5020	23.9596	0
5050	24.111	0		5050	17.5962	1040	4.53574	5050	13.5041	1040	2.10445	5050	24.0592	0
5080	24.217	0		5080	17.6882	1040	4.53574	5080	13.5843	1040	2.10445	5080	24.1709	0
5110	24.323	0		5110	17.78	1040	4.53574	5110	13.6645	1040	2.10445	5110	24.2822	0
5136.67	24.429	0		5136.67	17.8616	1040	4.53574	5136.67	13.7358	1040	2.10445	5140	24.3809	0
5166.67	24.535	0		5166.67	17.9532	1040	4.53574	5166.67	13.8161	1040	2.10445	5170	24.4915	0
5193.33	24.639	0		5193.33	18.0344	1040	4.53574	5193.33	13.8874	1040	2.10445	5190	24.5895	0
5223.33	24.745	0		5223.33	18.1258	1040	4.53574	5223.33	13.9676	1040	2.10445	5220	24.6994	0
5253.33	24.849	0		5253.33	18.2169	1040	4.53574	5253.33	14.0478	1040	2.10445	5250	24.8089	0
5280	24.954	0		5280	18.2978	1040	4.53574	5280	14.1191	1040	2.10445	5280	24.9059	0
5310	25.057	0		5310	18.3887	1040	4.53574	5310	14.1993	1040	2.10445	5310	25.0147	0
5336.67	25.161	0		5336.67	18.4694	1050	4.57826	5336.67	14.2706	1050	2.12469	5340	25.1112	0
5366.67	25.264	0		5366.67	18.56	1050	4.57826	5366.67	14.3508	1050	2.12469	5370	25.2193	0
5396.67	25.367	0		5396.67	18.6504	1050	4.57826	5396.67	14.431	1050	2.12469	5400	25.327	0
5423.33	25.47	0		5423.33	18.7307	1050	4.57826	5423.33	14.5023	1050	2.12469	5420	25.4224	0
5453.33	25.572	0		5453.33	18.8209	1050	4.57826	5453.33	14.5826	1050	2.12469	5450	25.5295	0
5483.33	25.675	0		5483.33	18.9109	1050	4.57826	5483.33	14.6628	1050	2.12469	5480	25.6361	0
5510	25.776	0		5510	18.9908	1050	4.57826	5510	14.7341	1050	2.12469	5510	25.7306	0
5540	25.878	0		5540	19.0806	1050	4.57826	5540	14.8143	1050	2.12469	5540	25.8366	0
5566.67	25.979	0		5566.67	19.1602	1050	4.57826	5566.67	14.8856	1050	2.12469	5570	25.9304	0
5596.67	26.08	0		5596.67	19.2497	1050	4.57826	5596.67	14.9658	1050	2.12469	5600	26.0357	0
5626.67	26.18	0		5626.67	19.339	1050	4.57826	5626.67	15.046	1050	2.12469	5630	26.1406	0
5653.33	26.281	0		5653.33	19.4183	1050	4.57826	5653.33	15.1173	1050	2.12469	5650	26.2335	0
5683.33	26.381	0		5683.33	19.5073	1050	4.57826	5683.33	15.1975	1050	2.12469	5680	26.3377	0
5710	26.48	0		5710	19.5864	1050	4.57826	5710	15.2688	1050	2.12469	5710	26.43	0
5740	26.58	0		5740	19.6751	1050	4.57826	5740	15.349	1050	2.12469	5740	26.5334	0
5770	26.679	0		5770	19.7638	1050	4.57826	5770	15.4292	1050	2.12469	5770	26.6366	0
5796.67	26.779	0		5796.67	19.8424	1050	4.57826	5796.67	15.5005	1050	2.12469	5800	26.7279	0
5826.67	26.876	0		5826.67	19.9307	1050	4.57826	5826.67	15.5807	1050	2.12469	5830	26.8304	0
5853.33	26.975	0		5853.33	20.0091	1050	4.57826	5853.33	15.652	1050	2.12469	5850	26.9211	0
5883.33	27.073	0		5883.33	20.0972	1050	4.57826	5883.33	15.7323	1050	2.12469	5880	27.0228	0
5913.33	27.171	0		5913.33	20.1851	1050	4.57826	5913.33	15.8125	1050	2.12469	5910	27.1242	0
5940	27.268	0		5940	20.2631	1050	4.57826	5940	15.8837	1050	2.12469	5940	27.214	0
5970	27.365	0		5970	20.3507	1050	4.57826	5970	15.964	1050	2.12469	5970	27.3147	0
5996.67	27.462	0		5996.67	20.4285	1050	4.57826	5996.67	16.0353	1050	2.12469	6000	27.4039	0
6026.67	27.559	0		6026.67	20.5159	1050	4.57826	6026.67	16.1155	1050	2.12469	6030	27.504	0
6056.67	27.655	0		6056.67	20.6031	1050	4.57826	6056.67	16.1957	1050	2.12469	6060	27.6036	0
6083.33	27.75	0		6083.33	20.6805	1050	4.57826	6083.33	16.267	1050	2.12469	6080	27.6919	0
6113.33	27.846	0		6113.33	20.7674	1060	4.62076	6113.33	16.3472	1060	2.14492	6110	27.7909	0
6143.33	27.941	0		6143.33	20.8542	1060	4.62076	6143.33	16.4274	1060	2.14492	6140	27.8895	0
6170	28.036	0		6170	20.9312	1060	4.62076	6170	16.4987	1060	2.14492	6170	27.9769	0
6200	28.131	0		6200	21.0177	1060	4.62076	6200	16.5788	1060	2.14492	6200	28.0748	0
6226.67	28.226	0		6226.67	21.0944	1060	4.62076	6226.67	16.6501	1060	2.14492	6230	28.1616	0
6256.67	28.32	0		6256.67	21.1806	1060	4.62076	6256.67	16.7303	1060	2.14492	6260	28.2589	0
6286.67	28.415	0		6286.67	21.2667	1060	4.62076	6286.67	16.8105	1060	2.14492	6290	28.3558	0
6313.33	28.508	0		6313.33	21.3431	1060	4.62076	6313.33	16.8818	1060	2.14492	6310	28.4416	0
6343.33	28.602	0		6343.33	21.4289	1060	4.62076	6343.33	16.962	1060	2.14492	6340	28.5379	0
6370	28.695	0		6370	21.505	1060	4.62076	6370	17.0333	1060	2.14492	6370	28.6231	0
6400	28.787	0		6400	21.5905	1070	4.66324	6400	17.1135	1070	2.16516	6400	28.7188	0
6430	28.88	0		6430	21.6759	1070	4.66324	6430	17.1937	1070	2.16516	6430	28.814	0
6456.67	28.972	0		6456.67	21.7517	1070	4.66324	6456.67	17.265	1070	2.16516	6460	28.8984	0
6486.67	29.064	0		6486.67	21.8367	1070	4.66324	6486.67	17.3452	1070	2.16516	6490	28.9929	0
6513.33	29.156	0		6513.33	21.9123	1070	4.66324	6513.33	17.4165	1070	2.16516	6510	29.0767	0
6543.33	29.247	0		6543.33	21.9971	1070	4.66324	6543.33	17.4967	1070	2.16516	6540	29.1706	0
6573.33	29.338	0		6573.33	22.0817	1070	4.66324	6573.33	17.5769	1070	2.16516	6570	29.2642	0
6600	29.429	0		6600	22.1568	1070	4.66324	6600	17.6481	1070	2.16516	6600	29.3471	0
6630	29.519	0		6630	22.2412	1070	4.66324	6630	17.7283	1070	2.16516	6630	29.44	0
6660	29.61	0		6660	22.3255	1070	4.66324	6660	17.8085	1070	2.16516	6660	29.5326	0
6686.67	29.7	0		6686.67	22.4002	1070	4.66324	6686.67	17.8798	1070	2.16516	6690	29.6146	0
6716.67	29.789	0		6716.67	22.4842	1070	4.66324	6716.67	17.96	1070	2.16516	6720	29.7065	0
6743.33	29.878	0		6743.33	22.5587	1070	4.66324	6743.33	18.0312	1070	2.16516	6740	29.788	0
6773.33	29.968	0		6773.33	22.6423	1070	4.66324	6773.33	18.1114	1070	2.16516	6770	29.8792	0
6803.33	30.057	0		6803.33	22.7259	1070	4.66324	6803.33	18.1916	1070	2.16516	6800	29.9702	0
6830	30.145	0		6830	22.8	1070	4.66324	6830	18.2629	1070	2.16516	6830	30.0508	0
6860	30.234	0		6860	22.8832	1070	4.66324	6860	18.3431	1070	2.16516	6860	30.141	0
6886.67	30.321	0		6886.67	22.9571	1070	4.66324	6886.67	18.4143	1070	2.16516	6890	30.221	0
6916.67	30.41	0		6916.67	23.0401	1070	4.66324	6916.67	18.4945	1070	2.16516	6920	30.3107	0
6946.67	30.497	0		6946.67	23.1229	1070	4.66324	6946.67	18.5747	1070	2.16516	6950	30.4	0
6973.33	30.584	0		6973.33	23.1964	1070	4.66324	6973.33	18.6459	1070	2.16516	6970	30.4791	0
7003.33	30.671	0		7003.33	23.2789	1070	4.66324	7003.33	18.7261	1070	2.16516	7000	30.5678	0
7030	30.757	0		7030	23.3522	1080	4.70569	7030	18.7974	1080	2.18539	7030	30.6464	0
7060	30.844	0		7060	23.4344	1080	4.70569	7060	18.8776	1080	2.18539	7060	30.7345	0
7090	30.93	0		7090	23.5165	1080	4.70569	7090	18.9577	1080	2.18539	7090	30.8222	0
7116.67	31.016	0		7116.67	23.5894	1080	4.70569	7116.67	19.029	1080	2.18539	7120	30.8999	0
7146.67	31.101	0		7146.67	23.6712	1080	4.70569	7146.67	19.1092	1080	2.18539	7150	30.987	0
7176.67	31.187	0		7176.67	23.7529	1080	4.70569	7176.67	19.1893	1080	2.18539	7180	31.0738	0
7203.33	31.271	0		7203.33	23.8254	1080	4.70569	7203.33	19.2606	1080	2.18539	7200	31.1506	0
7233.33	31.357	0		7233.33	23.9068	1080	4.70569	7233.33	19.3407	1080	2.18539	7230	31.2368	0
7260	31.441	0		7260	23.979	1080	4.70569	7260	19.412	1080	2.18539	7260	31.3131	0
7290	31.525	0		7290	24.0602	1080	4.70569	7290	19.4922	1080	2.18539	7290	31.3986	0
7320	31.608	0		7320	24.1411	1090	4.74813	7320	19.5723	1090	2.20563	7320	31.4838	0
7346.67	31.693	0		7346.67	24.213	1090	4.74813	7346.67	19.6436	1090	2.20563	7350	31.5593	0
7376.67	31.776	0		7376.67	24.2937	1090	4.74813	7376.67	19.7237	1090	2.20563	7380	31.6439	0
7403.33	31.859	0		7403.33	24.3653	1090	4.74813	7403.33	19.795	1090	2.20563	7400	31.7188	0
7433.33	31.942	0		7433.33	24.4457	1090	4.74813	7433.33	19.8751	1090	2.20563	7430	31.8028	0
7463.33	32.025	0		7463.33	24.526	1090	4.74813	7463.33	19.9553	1090	2.20563	7460	31.8864	0
7490	32.107	0		7490	24.5972	1090	4.74813	7490	20.0265	1090	2.20563	7490	31.9605	0
7520	32.189	0		7520	24.6772	1090	4.74813	7520	20.1066	1090	2.20563	7520	32.0436	0
7546.67	32.271	0		7546.67	24.7482	1090	4.74813	7546.67	20.1779	1090	2.20563	7550	32.1171	0
7576.67	32.352	0		7576.67	24.8279	1090	4.74813	7576.67	20.258	1090	2.20563	7580	32.1996	0
7606.67	32.433	0		7606.67	24.9075	1090	4.74813	7606.67	20.3381	1090	2.20563	7610	32.2817	0
7633.33	32.515	0		7633.33	24.9781	1090	4.74813	7633.33	20.4094	1090	2.20563	7630	32.3544	0
7663.33	32.595	0		7663.33	25.0574	1090	4.74813	7663.33	20.4895	1090	2.20563	7660	32.436	0
7690	32.675	0		7690	25.1277	1090	4.74813	7690	20.5607	1090	2.20563	7690	32.5082	0
7720	32.756	0		7720	25.2067	1090	4.74813	7720	20.6409	1090	2.20563	7720	32.5891	0
7750	32.836	0		7750	25.2856	1090	4.74813	7750	20.721	1090	2.20563	7750	32.6697	0
7776.67	32.916	0		7776.67	25.3556	1090	4.74813	7776.67	20.7922	1090	2.20563	7780	32.7411	0
7806.67	32.994	0		7806.67	25.4342	1090	4.74813	7806.67	20.8723	1090	2.20563	7810	32.8211	0
7836.67	33.073	0		7836.67	25.5126	1090	4.74813	7836.67	20.9524	1090	2.20563	7840	32.9009	0
7863.33	33.152	0		7863.33	25.5822	1090	4.74813	7863.33	21.0237	1090	2.20563	7860	32.9714	0
7893.33	33.231	0		7893.33	25.6603	1090	4.74813	7893.33	21.1038	1090	2.20563	7890	33.0506	0
7920	33.31	0		7920	25.7297	1090	4.74813	7920	21.175	1090	2.20563	7920	33.1207	0
7950	33.388	0		7950	25.8076	1090	4.74813	7950	21.2551	1090	2.20563	7950	33.1992	0
7980	33.466	0		7980	25.8853	1090	4.74813	7980	21.3352	1090	2.20563	7980	33.2774	0
8006.67	33.543	0		8006.67	25.9543	1090	4.74813	8006.67	21.4064	1090	2.20563	8010	33.3467	0
8036.67	33.621	0		8036.67	26.0317	1090	4.74813	8036.67	21.4865	1090	2.20563	8040	33.4244	0
8063.33	33.697	0		8063.33	26.1004	1100	4.79054	8063.33	21.5577	1100	2.22586	8060	33.4932	0
8093.33	33.774	0		8093.33	26.1776	1100	4.79054	8093.33	21.6378	1100	2.22586	8090	33.5703	0
8123.33	33.85	0		8123.33	26.2546	1100	4.79054	8123.33	21.7179	1100	2.22586	8120	33.647	0
8150	33.926	0		8150	26.3229	1100	4.79054	8150	21.7891	1100	2.22586	8150	33.715	0
8180	34.003	0		8180	26.3997	1100	4.79054	8180	21.8691	1100	2.22586	8180	33.7912	0
8206.67	34.078	0		8206.67	26.4678	1110	4.83294	8206.67	21.9403	1110	2.2461	8210	33.8587	0
8236.67	34.154	0		8236.67	26.5443	1110	4.83294	8236.67	22.0204	1110	2.2461	8240	33.9344	0
8266.67	34.229	0		8266.67	26.6206	1110	4.83294	8266.67	22.1005	1110	2.2461	8270	34.0097	0
8293.33	34.305	0		8293.33	26.6883	1110	4.83294	8293.33	22.1716	1110	2.2461	8290	34.0764	0
8323.33	34.38	0		8323.33	26.7643	1110	4.83294	8323.33	22.2517	1110	2.2461	8320	34.1512	0
8353.33	34.454	0		8353.33	26.8402	1110	4.83294	8353.33	22.3318	1110	2.2461	8350	34.2257	0
8380	34.528	0		8380	26.9075	1120	4.87531	8380	22.4029	1120	2.26633	8380	34.2916	0
8410	34.602	0		8410	26.9831	1120	4.87531	8410	22.483	1120	2.26633	8410	34.3655	0
8436.67	34.676	0		8436.67	27.0502	1120	4.87531	8436.67	22.5541	1120	2.26633	8440	34.431	0
8466.67	34.749	0		8466.67	27.1256	1120	4.87531	8466.67	22.6342	1120	2.26633	8470	34.5044	0
8496.67	34.822	0		8496.67	27.2007	1120	4.87531	8496.67	22.7142	1120	2.26633	8500	34.5774	0
8523.33	34.895	0		8523.33	27.2674	1120	4.87531	8523.33	22.7854	1120	2.26633	8520	34.6422	0
8553.33	34.968	0		8553.33	27.3423	1120	4.87531	8553.33	22.8654	1120	2.26633	8550	34.7147	0
8580	35.041	0		8580	27.4088	1120	4.87531	8580	22.9365	1120	2.26633	8580	34.7789	0
8610	35.113	0		8610	27.4834	1120	4.87531	8610	23.0166	1120	2.26633	8610	34.8509	0
8640	35.184	0		8640	27.5579	1120	4.87531	8640	23.0966	1120	2.26633	8640	34.9226	0
8666.67	35.256	0		8666.67	27.624	1120	4.87531	8666.67	23.1677	1120	2.26633	8670	34.986	0
8696.67	35.328	0		8696.67	27.6982	1130	4.91766	8696.67	23.2477	1130	2.28657	8700	35.0572	0
8723.33	35.399	0		8723.33	27.764	1130	4.91766	8723.33	23.3188	1130	2.28657	8720	35.1202	0
8753.33	35.47	0		8753.33	27.8379	1130	4.91766	8753.33	23.3988	1130	2.28657	8750	35.1908	0
8783.33	35.54	0		8783.33	27.9117	1130	4.91766	8783.33	23.4788	1130	2.28657	8780	35.2611	0
8810	35.611	0		8810	27.9771	1140	4.95999	8810	23.5499	1140	2.3068	8810	35.3234	0
8840	35.681	0		8840	28.0506	1140	4.95999	8840	23.6299	1140	2.3068	8840	35.3931	0
8866.67	35.751	0		8866.67	28.1158	1140	4.95999	8866.67	23.701	1140	2.3068	8870	35.4549	0
8896.67	35.821	0		8896.67	28.189	1140	4.95999	8896.67	23.781	1140	2.3068	8900	35.5242	0
8926.67	35.891	0		8926.67	28.2621	1140	4.95999	8926.67	23.8609	1140	2.3068	8930	35.5932	0
8953.33	35.96	0		8953.33	28.3269	1140	4.95999	8953.33	23.932	1140	2.3068	8950	35.6542	0
8983.33	36.029	0		8983.33	28.3997	1140	4.95999	8983.33	24.012	1140	2.3068	8980	35.7227	0
9013.33	36.098	0		9013.33	28.4723	1140	4.95999	9013.33	24.0919	1140	2.3068	9010	35.7908	0
9040	36.167	0		9040	28.5368	1140	4.95999	9040	24.163	1140	2.3068	9040	35.8512	0
9070	36.235	0		9070	28.6091	1150	5.0023	9070	24.2429	1150	2.32704	9070	35.9188	0
9096.67	36.302	0		9096.67	28.6733	1150	5.0023	9096.67	24.314	1150	2.32704	9100	35.9787	0
9126.67	36.371	0		9126.67	28.7454	1150	5.0023	9126.67	24.3939	1150	2.32704	9130	36.0458	0
9156.67	36.438	0		9156.67	28.8173	1150	5.0023	9156.67	24.4738	1150	2.32704	9160	36.1127	0
9183.33	36.505	0		9183.33	28.8811	1150	5.0023	9183.33	24.5449	1150	2.32704	9180	36.1718	0
9213.33	36.572	0		9213.33	28.9528	1160	5.04459	9213.33	24.6248	1160	2.34727	9210	36.2382	0
9240	36.639	0		9240	29.0163	1160	5.04459	9240	24.6958	1160	2.34727	9240	36.2969	0
9270	36.706	0		9270	29.0877	1160	5.04459	9270	24.7757	1160	2.34727	9270	36.3627	0
9300	36.772	0		9300	29.1589	1160	5.04459	9300	24.8556	1160	2.34727	9300	36.4283	0
9326.67	36.838	0		9326.67	29.2221	1160	5.04459	9326.67	24.9266	1160	2.34727	9330	36.4863	0
9356.67	36.904	0		9356.67	29.2931	1160	5.04459	9356.67	25.0065	1160	2.34727	9360	36.5513	0
9383.33	36.969	0		9383.33	29.356	1160	5.04459	9383.33	25.0774	1160	2.34727	9380	36.6089	0
9413.33	37.035	0		9413.33	29.4267	1160	5.04459	9413.33	25.1573	1160	2.34727	9410	36.6735	0
9443.33	37.1	0		9443.33	29.4972	1160	5.04459	9443.33	25.2371	1160	2.34727	9440	36.7377	0
9470	37.165	0		9470	29.5598	1170	5.08686	9470	25.3081	1170	2.36751	9470	36.7946	0
9500	37.23	0		9500	29.63	1170	5.08686	9500	25.388	1170	2.36751	9500	36.8584	0
9530	37.294	0		9530	29.7001	1170	5.08686	9530	25.4678	1170	2.36751	9530	36.9219	0
9556.67	37.359	0		9556.67	29.7623	1180	5.12911	9556.67	25.5387	1180	2.38774	9560	36.9781	0
9586.67	37.422	0		9586.67	29.8321	1180	5.12911	9586.67	25.6185	1180	2.38774	9590	37.0411	0
9613.33	37.486	0		9613.33	29.894	1180	5.12911	9613.33	25.6895	1180	2.38774	9610	37.0969	0
9643.33	37.55	0		9643.33	29.9635	1180	5.12911	9643.33	25.7693	1180	2.38774	9640	37.1594	0
9673.33	37.613	0		9673.33	30.0329	1180	5.12911	9673.33	25.8491	1180	2.38774	9670	37.2217	0
9700	37.676	0		9700	30.0945	1190	5.17134	9700	25.92	1190	2.40798	9700	37.2768	0
9730	37.739	0		9730	30.1636	1190	5.17134	9730	25.9997	1190	2.40798	9730	37.3385	0
9756.67	37.801	0		9756.67	30.2249	1190	5.17134	9756.67	26.0706	1190	2.40798	9760	37.3932	0
9786.67	37.864	0		9786.67	30.2937	1190	5.17134	9786.67	26.1504	1190	2.40798	9790	37.4545	0
9816.67	37.926	0		9816.67	30.3624	1190	5.17134	9816.67	26.2301	1190	2.40798	9820	37.5155	0
9843.33	37.988	0		9843.33	30.4233	1190	5.17134	9843.33	26.301	1190	2.40798	9840	37.5695	0
9873.33	38.049	0		9873.33	30.4917	1190	5.17134	9873.33	26.3807	1190	2.40798	9870	37.6301	0
9900	38.111	0		9900	30.5524	1190	5.17134	9900	26.4516	1190	2.40798	9900	37.6837	0
9930	38.172	0		9930	30.6205	1200	5.21354	9930	26.5313	1200	2.42821	9930	37.7437	0
9960	38.233	0		9960	30.6884	1200	5.21354	9960	26.6109	1200	2.42821	9960	37.8035	0
9986.67	38.294	0		9986.67	30.7488	1200	5.21354	9986.67	26.6818	1200	2.42821	9990	37.8565	0
10016.7	38.354	0		10016.7	30.8164	1200	5.21354	10016.7	26.7614	1200	2.42821	10020	37.9158	0
10043.3	38.415	0		10043.3	30.8765	1210	5.25573	10043.3	26.8322	1210	2.44845	10040	37.9684	0
10073.3	38.475	0		10073.3	30.9439	1210	5.25573	10073.3	26.9119	1210	2.44845	10070	38.0272	0
10103.3	38.535	0		10103.3	31.0112	1210	5.25573	10103.3	26.9915	1210	2.44845	10100	38.0858	0
10130	38.595	0		10130	31.0708	1210	5.25573	10130	27.0623	1210	2.44845	10130	38.1377	0
10160	38.654	0		10160	31.1378	1210	5.25573	10160	27.1419	1210	2.44845	10160	38.1959	0
10190	38.713	0		10190	31.2047	1210	5.25573	10190	27.2215	1210	2.44845	10190	38.2538	0
10216.7	38.771	0		10216.7	31.2639	1210	5.25573	10216.7	27.2923	1210	2.44845	10220	38.305	0
10246.7	38.83	0		10246.7	31.3305	1210	5.25573	10246.7	27.3718	1210	2.44845	10250	38.3625	0
10273.3	38.889	0		10273.3	31.3895	1220	5.29789	10273.3	27.4426	1220	2.46868	10270	38.4133	0
10303.3	38.947	0		10303.3	31.4558	1220	5.29789	10303.3	27.5221	1220	2.46868	10300	38.4703	0
10333.3	39.005	0		10333.3	31.522	1220	5.29789	10333.3	27.6016	1220	2.46868	10330	38.527	0
10360	39.063	0		10360	31.5806	1220	5.29789	10360	27.6723	1220	2.46868	10360	38.5772	0
10390	39.121	0		10390	31.6465	1230	5.34004	10390	27.7519	1230	2.48892	10390	38.6335	0
10416.7	39.178	0		10416.7	31.7049	1230	5.34004	10416.7	27.8225	1230	2.48892	10420	38.6833	0
10446.7	39.235	0		10446.7	31.7705	1230	5.34004	10446.7	27.902	1230	2.48892	10450	38.7392	0
10476.7	39.292	0		10476.7	31.8359	1230	5.34004	10476.7	27.9815	1230	2.48892	10480	38.7948	0
10503.3	39.349	0		10503.3	31.8939	1230	5.34004	10503.3	28.0521	1230	2.48892	10500	38.844	0
10533.3	39.405	0		10533.3	31.9591	1230	5.34004	10533.3	28.1316	1230	2.48892	10530	38.8991	0
10560	39.462	0		10560	32.0168	1230	5.34004	10560	28.2022	1230	2.48892	10560	38.9479	0
10590	39.518	0		10590	32.0817	1230	5.34004	10590	28.2816	1230	2.48892	10590	39.0026	0
10620	39.573	0		10620	32.1464	1240	5.38216	10620	28.361	1240	2.50915	10620	39.0571	0
10646.7	39.629	0		10646.7	32.2038	1240	5.38216	10646.7	28.4315	1240	2.50915	10650	39.1053	0
10676.7	39.684	0		10676.7	32.2683	1240	5.38216	10676.7	28.5109	1240	2.50915	10680	39.1593	0
10706.7	39.739	0		10706.7	32.3326	1240	5.38216	10706.7	28.5903	1240	2.50915	10710	39.2131	0
10733.3	39.795	0		10733.3	32.3896	1250	5.42426	10733.3	28.6608	1250	2.52939	10730	39.2607	0
10763.3	39.85	0		10763.3	32.4536	1250	5.42426	10763.3	28.7401	1250	2.52939	10760	39.314	0
10790	39.904	0		10790	32.5104	1250	5.42426	10790	28.8106	1250	2.52939	10790	39.3612	0
10820	39.958	0		10820	32.5741	1250	5.42426	10820	28.8899	1250	2.52939	10820	39.4142	0
10850	40.012	0		10850	32.6377	1260	5.46634	10850	28.9691	1260	2.54962	10850	39.4668	0
10876.7	40.066	0		10876.7	32.6941	1260	5.46634	10876.7	29.0396	1260	2.54962	10880	39.5135	0
10906.7	40.12	0		10906.7	32.7574	1260	5.46634	10906.7	29.1188	1260	2.54962	10910	39.5657	0
10933.3	40.174	0		10933.3	32.8135	1260	5.46634	10933.3	29.1893	1260	2.54962	10930	39.612	0
10963.3	40.227	0		10963.3	32.8766	1260	5.46634	10963.3	29.2685	1260	2.54962	10960	39.6638	0
10993.3	40.28	0		10993.3	32.9395	1260	5.46634	10993.3	29.3476	1260	2.54962	10990	39.7154	0
11020	40.332	0		11020	32.9952	1260	5.46634	11020	29.418	1260	2.54962	11020	39.7611	0
11050	40.385	0		11050	33.0578	1270	5.5084	11050	29.4972	1270	2.56986	11050	39.8122	0
11076.7	40.438	0		11076.7	33.1133	1270	5.5084	11076.7	29.5675	1270	2.56986	11080	39.8575	0
11106.7	40.49	0		11106.7	33.1757	1270	5.5084	11106.7	29.6466	1270	2.56986	11110	39.9083	0
11136.7	40.542	0		11136.7	33.2378	1270	5.5084	11136.7	29.7257	1270	2.56986	11140	39.9588	0
11163.3	40.594	0		11163.3	33.293	1280	5.55044	11163.3	29.796	1280	2.59009	11160	40.0035	0
11193.3	40.645	0		11193.3	33.3549	1280	5.55044	11193.3	29.875	1280	2.59009	11190	40.0536	0
11223.3	40.696	0		11223.3	33.4166	1280	5.55044	11223.3	29.954	1280	2.59009	11220	40.1035	0
11250	40.747	0		11250	33.4714	1280	5.55044	11250	30.0243	1280	2.59009	11250	40.1477	0
11280	40.799	0		11280	33.5328	1280	5.55044	11280	30.1032	1280	2.59009	11280	40.1972	0
11306.7	40.849	0		11306.7	33.5874	1280	5.55044	11306.7	30.1734	1280	2.59009	11310	40.241	0
11336.7	40.899	0		11336.7	33.6485	1280	5.55044	11336.7	30.2524	1280	2.59009	11340	40.29	0
11366.7	40.95	0		11366.7	33.7096	1290	5.59246	11366.7	30.3313	1290	2.61033	11370	40.3389	0
11393.3	41	0		11393.3	33.7637	1290	5.59246	11393.3	30.4014	1290	2.61033	11390	40.3821	0
11423.3	41.05	0		11423.3	33.8245	1290	5.59246	11423.3	30.4803	1290	2.61033	11420	40.4306	0
11450	41.1	0		11450	33.8784	1290	5.59246	11450	30.5504	1290	2.61033	11450	40.4734	0
11480	41.149	0		11480	33.9389	1290	5.59246	11480	30.6292	1290	2.61033	11480	40.5215	0
11510	41.199	0		11510	33.9992	1300	5.63446	11510	30.708	1300	2.63057	11510	40.5693	0
11536.7	41.248	0		11536.7	34.0527	1300	5.63446	11536.7	30.7781	1300	2.63057	11540	40.6116	0
11566.7	41.297	0		11566.7	34.1127	1300	5.63446	11566.7	30.8568	1300	2.63057	11570	40.6591	0
11593.3	41.345	0		11593.3	34.166	1300	5.63446	11593.3	30.9268	1300	2.63057	11590	40.701	0
11623.3	41.393	0		11623.3	34.2258	1300	5.63446	11623.3	31.0055	1300	2.63057	11620	40.7481	0
11653.3	41.442	0		11653.3	34.2854	1300	5.63446	11653.3	31.0842	1300	2.63057	11650	40.7949	0
11680	41.49	0		11680	34.3383	1300	5.63446	11680	31.1541	1300	2.63057	11680	40.8363	0
11710	41.538	0		11710	34.3976	1300	5.63446	11710	31.2327	1300	2.63057	11710	40.8827	0
11736.7	41.585	0		11736.7	34.4503	1310	5.67644	11736.7	31.3026	1310	2.6508	11740	40.9238	0
11766.7	41.633	0		11766.7	34.5093	1310	5.67644	11766.7	31.3812	1310	2.6508	11770	40.9699	0
11796.7	41.68	0		11796.7	34.5682	1310	5.67644	11796.7	31.4597	1310	2.6508	11800	41.0157	0
11823.3	41.728	0		11823.3	34.6205	1320	5.71839	11823.3	31.5295	1320	2.67104	11820	41.0562	0
11853.3	41.774	0		11853.3	34.6791	1320	5.71839	11853.3	31.608	1320	2.67104	11850	41.1017	0
11883.3	41.821	0		11883.3	34.7376	1320	5.71839	11883.3	31.6865	1320	2.67104	11880	41.1469	0
11910	41.867	0		11910	34.7895	1320	5.71839	11910	31.7562	1320	2.67104	11910	41.1869	0
11940	41.914	0		11940	34.8477	1320	5.71839	11940	31.8346	1320	2.67104	11940	41.2318	0
11966.7	41.96	0		11966.7	34.8993	1330	5.76033	11966.7	31.9043	1330	2.69127	11970	41.2715	0
11996.7	42.006	0		11996.7	34.9573	1330	5.76033	11996.7	31.9826	1330	2.69127	12000	41.3159	0
12026.7	42.052	0		12026.7	35.0151	1330	5.76033	12026.7	32.061	1330	2.69127	12030	41.3602	0
12053.3	42.097	0		12053.3	35.0663	1330	5.76033	12053.3	32.1305	1330	2.69127	12050	41.3994	0
12083.3	42.142	0		12083.3	35.1238	1330	5.76033	12083.3	32.2088	1330	2.69127	12080	41.4432	0
12110	42.188	0		12110	35.1748	1330	5.76033	12110	32.2783	1330	2.69127	12110	41.4821	0
12140	42.232	0		12140	35.232	1330	5.76033	12140	32.3565	1330	2.69127	12140	41.5256	0
12170	42.277	0		12170	35.2891	1330	5.76033	12170	32.4347	1330	2.69127	12170	41.5689	0
12196.7	42.322	0		12196.7	35.3397	1340	5.80224	12196.7	32.5041	1340	2.71151	12200	41.6072	0
12226.7	42.366	0		12226.7	35.3965	1340	5.80224	12226.7	32.5822	1340	2.71151	12230	41.6502	0
12253.3	42.41	0		12253.3	35.4469	1340	5.80224	12253.3	32.6516	1340	2.71151	12250	41.6882	0
12283.3	42.454	0		12283.3	35.5034	1350	5.84413	12283.3	32.7296	1350	2.73174	12280	41.7308	0
12313.3	42.497	0		12313.3	35.5598	1350	5.84413	12313.3	32.8076	1350	2.73174	12310	41.7731	0
12340	42.541	0		12340	35.6098	1350	5.84413	12340	32.8769	1350	2.73174	12340	41.8106	0
12370	42.585	0		12370	35.6659	1350	5.84413	12370	32.9549	1350	2.73174	12370	41.8526	0
12400	42.627	0		12400	35.7218	1350	5.84413	12400	33.0327	1350	2.73174	12400	41.8944	0
12426.7	42.671	0		12426.7	35.7715	1350	5.84413	12426.7	33.1019	1350	2.73174	12430	41.9314	0
12456.7	42.714	0		12456.7	35.8271	1350	5.84413	12456.7	33.1797	1350	2.73174	12460	41.9729	0
12483.3	42.756	0		12483.3	35.8765	1350	5.84413	12483.3	33.2489	1350	2.73174	12480	42.0096	0
12513.3	42.798	0		12513.3	35.9319	1360	5.88601	12513.3	33.3266	1360	2.75198	12510	42.0507	0
12543.3	42.841	0		12543.3	35.9871	1360	5.88601	12543.3	33.4043	1360	2.75198	12540	42.0916	0
12570	42.883	0		12570	36.0361	1360	5.88601	12570	33.4733	1360	2.75198	12570	42.1278	0
12600	42.925	0		12600	36.0911	1360	5.88601	12600	33.551	1360	2.75198	12600	42.1683	0
12626.7	42.967	0		12626.7	36.1398	1370	5.92786	12626.7	33.6199	1370	2.77221	12630	42.2042	0
12656.7	43.007	0		12656.7	36.1945	1370	5.92786	12656.7	33.6974	1370	2.77221	12660	42.2444	0
12686.7	43.049	0		12686.7	36.249	1370	5.92786	12686.7	33.7749	1370	2.77221	12690	42.2844	0
12713.3	43.09	0		12713.3	36.2974	1370	5.92786	12713.3	33.8438	1370	2.77221	12710	42.3198	0
12743.3	43.131	0		12743.3	36.3516	1370	5.92786	12743.3	33.9212	1370	2.77221	12740	42.3594	0
12770	43.172	0		12770	36.3997	1370	5.92786	12770	33.99	1370	2.77221	12770	42.3945	0
12800	43.213	0		12800	36.4537	1370	5.92786	12800	34.0673	1370	2.77221	12800	42.4338	0
12830	43.253	0		12830	36.5075	1370	5.92786	12830	34.1446	1370	2.77221	12830	42.4729	0
12856.7	43.293	0		12856.7	36.5553	1370	5.92786	12856.7	34.2132	1370	2.77221	12860	42.5076	0
12886.7	43.333	0		12886.7	36.6088	1380	5.96969	12886.7	34.2904	1380	2.79245	12890	42.5463	0
12913.3	43.373	0		12913.3	36.6563	1380	5.96969	12913.3	34.359	1380	2.79245	12910	42.5806	0
12943.3	43.412	0		12943.3	36.7096	1380	5.96969	12943.3	34.4361	1380	2.79245	12940	42.6191	0
12973.3	43.452	0		12973.3	36.7627	1380	5.96969	12973.3	34.5132	1380	2.79245	12970	42.6573	0
13000	43.491	0		13000	36.8098	1390	6.0115	13000	34.5816	1390	2.81268	13000	42.6912	0
13030	43.53	0		13030	36.8626	1390	6.0115	13030	34.6586	1390	2.81268	13030	42.7291	0
13060	43.569	0		13060	36.9153	1390	6.0115	13060	34.7355	1390	2.81268	13060	42.7668	0
13086.7	43.608	0		13086.7	36.962	1390	6.0115	13086.7	34.8038	1390	2.81268	13090	42.8002	0
13116.7	43.647	0		13116.7	37.0144	1400	6.05329	13116.7	34.8806	1400	2.83292	13120	42.8376	0
13143.3	43.685	0		13143.3	37.0609	1400	6.05329	13143.3	34.9488	1400	2.83292	13140	42.8707	0
13173.3	43.723	0		13173.3	37.1131	1400	6.05329	13173.3	35.0255	1400	2.83292	13170	42.9077	0
13203.3	43.761	0		13203.3	37.165	1400	6.05329	13203.3	35.1022	1400	2.83292	13200	42.9446	0
13230	43.799	0		13230	37.2111	1400	6.05329	13230	35.1703	1400	2.83292	13230	42.9772	0
13260	43.837	0		13260	37.2628	1400	6.05329	13260	35.2468	1400	2.83292	13260	43.0138	0
13286.7	43.874	0		13286.7	37.3087	1400	6.05329	13286.7	35.3148	1400	2.83292	13290	43.0461	0
13316.7	43.912	0		13316.7	37.3601	1400	6.05329	13316.7	35.3913	1400	2.83292	13320	43.0823	0
13346.7	43.949	0		13346.7	37.4114	1410	6.09506	13346.7	35.4677	1410	2.85315	13350	43.1184	0
13373.3	43.986	0		13373.3	37.4569	1410	6.09506	13373.3	35.5355	1410	2.85315	13370	43.1503	0
13403.3	44.022	0		13403.3	37.5079	1410	6.09506	13403.3	35.6118	1410	2.85315	13400	43.186	0
13430	44.059	0		13430	37.5531	1410	6.09506	13430	35.6796	1410	2.85315	13430	43.2176	0
13460	44.095	0		13460	37.6038	1420	6.13681	13460	35.7557	1420	2.87339	13460	43.253	0
13490	44.132	0		13490	37.6544	1420	6.13681	13490	35.8318	1420	2.87339	13490	43.2882	0
13516.7	44.168	0		13516.7	37.6992	1420	6.13681	13516.7	35.8994	1420	2.87339	13520	43.3194	0
13546.7	44.204	0		13546.7	37.7495	1420	6.13681	13546.7	35.9754	1420	2.87339	13550	43.3543	0
13576.7	44.24	0		13576.7	37.7997	1420	6.13681	13576.7	36.0514	1420	2.87339	13580	43.389	0
13603.3	44.275	0		13603.3	37.8441	1420	6.13681	13603.3	36.1188	1420	2.87339	13600	43.4198	0
13633.3	44.311	0		13633.3	37.894	1420	6.13681	13633.3	36.1946	1420	2.87339	13630	43.4542	0
13660	44.346	0		13660	37.9382	1420	6.13681	13660	36.2619	1420	2.87339	13660	43.4846	0
13690	44.381	0		13690	37.9878	1430	6.17853	13690	36.3376	1430	2.89362	13690	43.5187	0
13720	44.415	0		13720	38.0372	1430	6.17853	13720	36.4132	1430	2.89362	13720	43.5526	0
13746.7	44.451	0		13746.7	38.0811	1430	6.17853	13746.7	36.4804	1430	2.89362	13750	43.5827	0
13776.7	44.485	0		13776.7	38.1302	1430	6.17853	13776.7	36.5559	1430	2.89362	13780	43.6163	0
13803.3	44.52	0		13803.3	38.1738	1440	6.22024	13803.3	36.6229	1440	2.91386	13800	43.6461	0
13833.3	44.554	0		13833.3	38.2227	1440	6.22024	13833.3	36.6983	1440	2.91386	13830	43.6794	0
13863.3	44.588	0		13863.3	38.2714	1440	6.22024	13863.3	36.7735	1440	2.91386	13860	43.7125	0
13890	44.622	0		13890	38.3146	1440	6.22024	13890	36.8404	1440	2.91386	13890	43.7418	0
13920	44.656	0		13920	38.3631	1440	6.22024	13920	36.9156	1440	2.91386	13920	43.7747	0
13946.7	44.689	0		13946.7	38.406	1440	6.22024	13946.7	36.9823	1440	2.91386	13950	43.8037	0
13976.7	44.722	0		13976.7	38.4542	1440	6.22024	13976.7	37.0573	1440	2.91386	13980	43.8363	0
14006.7	44.755	0		14006.7	38.5022	1440	6.22024	14006.7	37.1322	1440	2.91386	14010	43.8686	0
14033.3	44.789	0		14033.3	38.5448	1450	6.26192	14033.3	37.1988	1450	2.93409	14030	43.8973	0
14063.3	44.822	0		14063.3	38.5926	1450	6.26192	14063.3	37.2736	1450	2.93409	14060	43.9293	0
14093.3	44.854	0		14093.3	38.6402	1450	6.26192	14093.3	37.3483	1450	2.93409	14090	43.9612	0
14120	44.887	0		14120	38.6824	1450	6.26192	14120	37.4146	1450	2.93409	14120	43.9895	0
14150	44.92	0		14150	38.7297	1460	6.30359	14150	37.4892	1460	2.95433	14150	44.0211	0
14176.7	44.951	0		14176.7	38.7716	1460	6.30359	14176.7	37.5554	1460	2.95433	14180	44.0491	0
14206.7	44.983	0		14206.7	38.8187	1460	6.30359	14206.7	37.6298	1460	2.95433	14210	44.0804	0
14236.7	45.016	0		14236.7	38.8656	1460	6.30359	14236.7	37.7041	1460	2.95433	14240	44.1115	0
14263.3	45.047	0		14263.3	38.9072	1470	6.34523	14263.3	37.7701	1470	2.97456	14260	44.1391	0
14293.3	45.079	0		14293.3	38.9538	1470	6.34523	14293.3	37.8443	1470	2.97456	14290	44.17	0
14320	45.111	0		14320	38.9951	1470	6.34523	14320	37.9102	1470	2.97456	14320	44.1972	0
14350	45.142	0		14350	39.0414	1470	6.34523	14350	37.9842	1470	2.97456	14350	44.2278	0
14380	45.173	0		14380	39.0876	1470	6.34523	14380	38.0581	1470	2.97456	14380	44.2582	0
14406.7	45.204	0		14406.7	39.1285	1470	6.34523	14406.7	38.1237	1470	2.97456	14410	44.2851	0
14436.7	45.234	0		14436.7	39.1745	1470	6.34523	14436.7	38.1975	1470	2.97456	14440	44.3153	0
14463.3	45.266	0		14463.3	39.2152	1470	6.34523	14463.3	38.263	1470	2.97456	14460	44.3419	0
14493.3	45.296	0		14493.3	39.2608	1480	6.38685	14493.3	38.3366	1480	2.9948	14490	44.3717	0
14523.3	45.326	0		14523.3	39.3063	1480	6.38685	14523.3	38.41	1480	2.9948	14520	44.4014	0
14550	45.356	0		14550	39.3466	1480	6.38685	14550	38.4753	1480	2.9948	14550	44.4277	0
14580	45.386	0		14580	39.3918	1480	6.38685	14580	38.5486	1480	2.9948	14580	44.4571	0
14606.7	45.416	0		14606.7	39.4318	1490	6.42846	14606.7	38.6137	1490	3.01503	14610	44.4831	0
14636.7	45.446	0		14636.7	39.4768	1490	6.42846	14636.7	38.6868	1490	3.01503	14640	44.5122	0
14666.7	45.476	0		14666.7	39.5216	1490	6.42846	14666.7	38.7599	1490	3.01503	14670	44.5412	0
14693.3	45.505	0		14693.3	39.5612	1490	6.42846	14693.3	38.8247	1490	3.01503	14690	44.5668	0
14723.3	45.534	0		14723.3	39.6057	1490	6.42846	14723.3	38.8976	1490	3.01503	14720	44.5955	0
14753.3	45.563	0		14753.3	39.6501	1490	6.42846	14753.3	38.9703	1490	3.01503	14750	44.624	0
14780	45.592	0		14780	39.6894	1490	6.42846	14780	39.0349	1490	3.01503	14780	44.6492	0
14810	45.621	0		14810	39.7335	1490	6.42846	14810	39.1075	1490	3.01503	14810	44.6775	0
14836.7	45.649	0		14836.7	39.7725	1500	6.47004	14836.7	39.1719	1500	3.03527	14840	44.7025	0
14866.7	45.678	0		14866.7	39.8163	1500	6.47004	14866.7	39.2443	1500	3.03527	14870	44.7305	0
14896.7	45.706	0		14896.7	39.86	1500	6.47004	14896.7	39.3165	1500	3.03527	14900	44.7583	0
14923.3	45.735	0		14923.3	39.8986	1500	6.47004	14923.3	39.3807	1500	3.03527	14920	44.7829	0
14953.3	45.762	0		14953.3	39.942	1510	6.5116	14953.3	39.4528	1510	3.0555	14950	44.8105	0
14980	45.791	0		14980	39.9804	1510	6.5116	14980	39.5167	1510	3.0555	14980	44.8348	0
15010	45.819	0		15010	40.0235	1510	6.5116	15010	39.5886	1510	3.0555	15010	44.8621	0
15040	45.846	0		15040	40.0665	1510	6.5116	15040	39.6603	1510	3.0555	15040	44.8893	0
15066.7	45.874	0		15066.7	40.1045	1510	6.5116	15066.7	39.724	1510	3.0555	15070	44.9133	0
15096.7	45.9	0		15096.7	40.1472	1510	6.5116	15096.7	39.7955	1510	3.0555	15100	44.9402	0
15123.3	45.928	0		15123.3	40.185	1510	6.5116	15123.3	39.859	1510	3.0555	15120	44.9639	0
15153.3	45.954	0		15153.3	40.2273	1520	6.55314	15153.3	39.9303	1520	3.07574	15150	44.9905	0
15183.3	45.982	0		15183.3	40.2696	1520	6.55314	15183.3	40.0015	1520	3.07574	15180	45.017	0
15210	46.009	0		15210	40.307	1520	6.55314	15210	40.0647	1520	3.07574	15210	45.0404	0
15240	46.035	0		15240	40.349	1520	6.55314	15240	40.1357	1520	3.07574	15240	45.0666	0
15270	46.062	0		15270	40.3908	1530	6.59465	15270	40.2066	1530	3.09597	15270	45.0927	0
15296.7	46.087	0		15296.7	40.4278	1530	6.59465	15296.7	40.2694	1530	3.09597	15300	45.1157	0
15326.7	46.114	0		15326.7	40.4693	1530	6.59465	15326.7	40.34	1530	3.09597	15330	45.1415	0
15353.3	46.14	0		15353.3	40.5061	1530	6.59465	15353.3	40.4027	1530	3.09597	15350	45.1643	0
15383.3	46.165	0		15383.3	40.5474	1540	6.63615	15383.3	40.4731	1540	3.11621	15380	45.1899	0
15413.3	46.191	0		15413.3	40.5885	1540	6.63615	15413.3	40.5434	1540	3.11621	15410	45.2153	0
15440	46.217	0		15440	40.6249	1540	6.63615	15440	40.6057	1540	3.11621	15440	45.2377	0
15470	46.242	0		15470	40.6657	1540	6.63615	15470	40.6757	1540	3.11621	15470	45.2629	0
15496.7	46.267	0		15496.7	40.7019	1540	6.63615	15496.7	40.7379	1540	3.11621	15500	45.2851	0
15526.7	46.293	0		15526.7	40.7424	1540	6.63615	15526.7	40.8076	1540	3.11621	15530	45.31	0
15556.7	46.317	0		15556.7	40.7828	1540	6.63615	15556.7	40.8773	1540	3.11621	15560	45.3347	0
15583.3	46.342	0		15583.3	40.8186	1550	6.67763	15583.3	40.9391	1550	3.13644	15580	45.3566	0
15613.3	46.367	0		15613.3	40.8587	1550	6.67763	15613.3	41.0085	1550	3.13644	15610	45.3811	0
15640	46.391	0		15640	40.8942	1550	6.67763	15640	41.07	1550	3.13644	15640	45.4028	0
15670	46.416	0		15670	40.9341	1550	6.67763	15670	41.1391	1550	3.13644	15670	45.427	0
15700	46.441	0		15700	40.9738	1560	6.71908	15700	41.2081	1560	3.15668	15700	45.4511	0
15726.7	46.465	0		15726.7	41.0089	1560	6.71908	15726.7	41.2693	1560	3.15668	15730	45.4725	0
15756.7	46.488	0		15756.7	41.0483	1560	6.71908	15756.7	41.338	1560	3.15668	15760	45.4963	0
15783.3	46.512	0		15783.3	41.0832	1560	6.71908	15783.3	41.399	1560	3.15668	15780	45.5174	0
15813.3	46.536	0		15813.3	41.1223	1560	6.71908	15813.3	41.4674	1560	3.15668	15810	45.541	0
15843.3	46.56	0		15843.3	41.1613	1560	6.71908	15843.3	41.5358	1560	3.15668	15840	45.5645	0
15870	46.583	0		15870	41.1959	1560	6.71908	15870	41.5963	1560	3.15668	15870	45.5853	0
15900	46.606	0		15900	41.2346	1570	6.76052	15900	41.6643	1570	3.17691	15900	45.6085	0
15930	46.63	0		15930	41.2731	1570	6.76052	15930	41.7322	1570	3.17691	15930	45.6316	0
15956.7	46.653	0		15956.7	41.3073	1570	6.76052	15956.7	41.7924	1570	3.17691	15960	45.652	0
15986.7	46.675	0		15986.7	41.3455	1570	6.76052	15986.7	41.86	1570	3.17691	15990	45.6749	0
16013.3	46.698	0		16013.3	41.3794	1570	6.76052	16013.3	41.9199	1570	3.17691	16010	45.6951	0
16043.3	46.721	0		16043.3	41.4174	1580	6.80193	16043.3	41.9872	1580	3.19715	16040	45.7177	0
16073.3	46.744	0		16073.3	41.4553	1580	6.80193	16073.3	42.0543	1580	3.19715	16070	45.7402	0
16100	46.766	0		16100	41.4888	1580	6.80193	16100	42.1139	1580	3.19715	16100	45.7601	0
16130	46.788	0		16130	41.5264	1580	6.80193	16130	42.1807	1580	3.19715	16130	45.7823	0
16156.7	46.81	0		16156.7	41.5596	1580	6.80193	16156.7	42.24	1580	3.19715	16160	45.802	0
16186.7	46.832	0		16186.7	41.5969	1580	6.80193	16186.7	42.3065	1580	3.19715	16190	45.824	0
16216.7	46.854	0		16216.7	41.6341	1580	6.80193	16216.7	42.3728	1580	3.19715	16220	45.8459	0
16243.3	46.876	0		16243.3	41.667	1590	6.84333	16243.3	42.4317	1590	3.21738	16240	45.8652	0
16273.3	46.898	0		16273.3	41.7038	1590	6.84333	16273.3	42.4977	1590	3.21738	16270	45.8869	0
16300	46.92	0		16300	41.7365	1590	6.84333	16300	42.5562	1590	3.21738	16300	45.906	0
16330	46.94	0		16330	41.7731	1600	6.8847	16330	42.622	1600	3.23762	16330	45.9274	0
16360	46.961	0		16360	41.8095	1600	6.8847	16360	42.6875	1600	3.23762	16360	45.9487	0
16386.7	46.983	0		16386.7	41.8418	1600	6.8847	16386.7	42.7456	1600	3.23762	16390	45.9675	0
16416.7	47.004	0		16416.7	41.8779	1600	6.8847	16416.7	42.8108	1600	3.23762	16420	45.9886	0
16446.7	47.025	0		16446.7	41.9139	1610	6.92605	16446.7	42.8758	1610	3.25785	16450	46.0095	0
16473.3	47.045	0		16473.3	41.9458	1610	6.92605	16473.3	42.9335	1610	3.25785	16470	46.028	0
16503.3	47.066	0		16503.3	41.9815	1610	6.92605	16503.3	42.9982	1610	3.25785	16500	46.0487	0
16530	47.087	0		16530	42.0132	1610	6.92605	16530	43.0555	1610	3.25785	16530	46.067	0
16560	47.107	0		16560	42.0486	1610	6.92605	16560	43.1199	1610	3.25785	16560	46.0875	0
16590	47.127	0		16590	42.0839	1610	6.92605	16590	43.184	1610	3.25785	16590	46.1079	0
16616.7	47.148	0		16616.7	42.1152	1610	6.92605	16616.7	43.2409	1610	3.25785	16620	46.1259	0
16646.7	47.168	0		16646.7	42.1502	1610	6.92605	16646.7	43.3047	1610	3.25785	16650	46.146	0
16673.3	47.187	0		16673.3	42.1812	1620	6.96738	16673.3	43.3612	1620	3.27809	16670	46.1638	0
16703.3	47.206	0		16703.3	42.216	1620	6.96738	16703.3	43.4247	1620	3.27809	16700	46.1837	0
16733.3	47.226	0		16733.3	42.2506	1620	6.96738	16733.3	43.4879	1620	3.27809	16730	46.2035	0
16760	47.245	0		16760	42.2812	1630	7.00869	16760	43.544	1630	3.29832	16760	46.221	0
16790	47.265	0		16790	42.3155	1630	7.00869	16790	43.6068	1630	3.29832	16790	46.2405	0
16816.7	47.284	0		16816.7	42.3459	1630	7.00869	16816.7	43.6626	1630	3.29832	16820	46.2578	0
16846.7	47.303	0		16846.7	42.3799	1630	7.00869	16846.7	43.725	1630	3.29832	16850	46.2771	0
16876.7	47.322	0		16876.7	42.4138	1630	7.00869	16876.7	43.7873	1630	3.29832	16880	46.2964	0
16903.3	47.341	0		16903.3	42.4438	1630	7.00869	16903.3	43.8425	1630	3.29832	16900	46.3133	0
16933.3	47.36	0		16933.3	42.4774	1630	7.00869	16933.3	43.9044	1630	3.29832	16930	46.3324	0
16963.3	47.378	0		16963.3	42.5109	1640	7.04998	16963.3	43.9661	1640	3.31856	16960	46.3512	0
16990	47.397	0		16990	42.5405	1640	7.04998	16990	44.0208	1640	3.31856	16990	46.3679	0
17020	47.415	0		17020	42.5737	1640	7.04998	17020	44.0821	1640	3.31856	17020	46.3866	0
17046.7	47.434	0		17046.7	42.6031	1640	7.04998	17046.7	44.1364	1640	3.31856	17050	46.4031	0
17076.7	47.453	0		17076.7	42.636	1650	7.09125	17076.7	44.1973	1650	3.33879	17080	46.4216	0
17106.7	47.471	0		17106.7	42.6687	1650	7.09125	17106.7	44.258	1650	3.33879	17110	46.4399	0
17133.3	47.488	0		17133.3	42.6977	1650	7.09125	17133.3	44.3117	1650	3.33879	17130	46.4561	0
17163.3	47.506	0		17163.3	42.7302	1650	7.09125	17163.3	44.3719	1650	3.33879	17160	46.4742	0
17190	47.524	0		17190	42.7589	1650	7.09125	17190	44.4253	1650	3.33879	17190	46.4903	0
17220	47.541	0		17220	42.7912	1650	7.09125	17220	44.4852	1650	3.33879	17220	46.5082	0
17250	47.559	0		17250	42.8232	1650	7.09125	17250	44.5448	1650	3.33879	17250	46.526	0
17276.7	47.576	0		17276.7	42.8516	1660	7.1325	17276.7	44.5976	1660	3.35903	17280	46.5417	0
17306.7	47.593	0		17306.7	42.8833	1660	7.1325	17306.7	44.6568	1660	3.35903	17310	46.5593	0
17333.3	47.61	0		17333.3	42.9115	1660	7.1325	17333.3	44.7092	1660	3.35903	17330	46.5748	0
17363.3	47.627	0		17363.3	42.943	1670	7.17372	17363.3	44.7679	1670	3.37926	17360	46.5922	0
17393.3	47.644	0		17393.3	42.9743	1670	7.17372	17393.3	44.8264	1670	3.37926	17390	46.6095	0
17420	47.662	0		17420	43.002	1670	7.17372	17420	44.8782	1670	3.37926	17420	46.6247	0
17450	47.678	0		17450	43.0331	1670	7.17372	17450	44.9363	1670	3.37926	17450	46.6418	0
17476.7	47.695	0		17476.7	43.0606	1680	7.21493	17476.7	44.9877	1680	3.3995	17480	46.6569	0
17506.7	47.711	0		17506.7	43.0914	1680	7.21493	17506.7	45.0453	1680	3.3995	17510	46.6737	0
17536.7	47.727	0		17536.7	43.122	1680	7.21493	17536.7	45.1026	1680	3.3995	17540	46.6905	0
17563.3	47.743	0		17563.3	43.1491	1680	7.21493	17563.3	45.1534	1680	3.3995	17560	46.7053	0
17593.3	47.759	0		17593.3	43.1795	1680	7.21493	17593.3	45.2103	1680	3.3995	17590	46.7218	0
17623.3	47.776	0		17623.3	43.2097	1680	7.21493	17623.3	45.2669	1680	3.3995	17620	46.7383	0
17650	47.792	0		17650	43.2364	1680	7.21493	17650	45.317	1680	3.3995	17650	46.7528	0
17680	47.808	0		17680	43.2664	1690	7.25611	17680	45.3732	1690	3.41973	17680	46.769	0
17706.7	47.823	0		17706.7	43.2928	1690	7.25611	17706.7	45.4229	1690	3.41973	17710	46.7833	0
17736.7	47.839	0		17736.7	43.3225	1690	7.25611	17736.7	45.4785	1690	3.41973	17740	46.7994	0
17766.7	47.854	0		17766.7	43.352	1700	7.29728	17766.7	45.5339	1700	3.43997	17770	46.8153	0
17793.3	47.87	0		17793.3	43.3781	1700	7.29728	17793.3	45.583	1700	3.43997	17790	46.8294	0
17823.3	47.885	0		17823.3	43.4073	1700	7.29728	17823.3	45.6379	1700	3.43997	17820	46.8451	0
17850	47.9	0		17850	43.4332	1700	7.29728	17850	45.6865	1700	3.43997	17850	46.859	0
17880	47.915	0		17880	43.4621	1700	7.29728	17880	45.7409	1700	3.43997	17880	46.8745	0
17910	47.93	0		17910	43.4909	1700	7.29728	17910	45.795	1700	3.43997	17910	46.8899	0
17936.7	47.946	0		17936.7	43.5164	1700	7.29728	17936.7	45.8429	1700	3.43997	17940	46.9036	0
17966.7	47.96	0		17966.7	43.5449	1710	7.33842	17966.7	45.8965	1710	3.4602	17970	46.9188	0
17993.3	47.974	0		17993.3	43.5701	1710	7.33842	17993.3	45.9439	1710	3.4602	17990	46.9323	0
18023.3	47.989	0		18023.3	43.5984	1710	7.33842	18023.3	45.997	1710	3.4602	18020	46.9473	0
18053.3	48.004	0		18053.3	43.6265	1710	7.33842	18053.3	46.0498	1710	3.4602	18050	46.9622	0
18080	48.018	0		18080	43.6513	1720	7.37954	18080	46.0965	1720	3.48044	18080	46.9754	0
18110	48.032	0		18110	43.6791	1720	7.37954	18110	46.1488	1720	3.48044	18110	46.9901	0
18140	48.046	0		18140	43.7068	1720	7.37954	18140	46.2008	1720	3.48044	18140	47.0048	0
18166.7	48.061	0		18166.7	43.7313	1720	7.37954	18166.7	46.2468	1720	3.48044	18170	47.0177	0
18196.7	48.075	0		18196.7	43.7587	1720	7.37954	18196.7	46.2982	1720	3.48044	18200	47.0322	0
18223.3	48.088	0		18223.3	43.7829	1720	7.37954	18223.3	46.3437	1720	3.48044	18220	47.0449	0
18253.3	48.102	0		18253.3	43.81	1730	7.42064	18253.3	46.3946	1730	3.50068	18250	47.0592	0
18283.3	48.116	0		18283.3	43.837	1730	7.42064	18283.3	46.4452	1730	3.50068	18280	47.0733	0
18310	48.129	0		18310	43.8608	1730	7.42064	18310	46.4899	1730	3.50068	18310	47.0858	0
18340	48.143	0		18340	43.8875	1740	7.46173	18340	46.5399	1740	3.52091	18340	47.0998	0
18366.7	48.156	0		18366.7	43.9111	1740	7.46173	18366.7	46.5841	1740	3.52091	18370	47.1121	0
18396.7	48.17	0		18396.7	43.9375	1740	7.46173	18396.7	46.6336	1740	3.52091	18400	47.1259	0
18426.7	48.182	0		18426.7	43.9637	1740	7.46173	18426.7	46.6827	1740	3.52091	18430	47.1396	0
18453.3	48.195	0		18453.3	43.9869	1750	7.50279	18453.3	46.7261	1750	3.54115	18450	47.1516	0
18483.3	48.209	0		18483.3	44.0129	1750	7.50279	18483.3	46.7747	1750	3.54115	18480	47.1651	0
18510	48.222	0		18510	44.0359	1750	7.50279	18510	46.8175	1750	3.54115	18510	47.1771	0
18540	48.234	0		18540	44.0616	1750	7.50279	18540	46.8655	1750	3.54115	18540	47.1904	0
18570	48.247	0		18570	44.0871	1750	7.50279	18570	46.9131	1750	3.54115	18570	47.2036	0
18596.7	48.26	0		18596.7	44.1097	1750	7.50279	18596.7	46.9552	1750	3.54115	18600	47.2153	0
18626.7	48.272	0		18626.7	44.135	1760	7.54382	18626.7	47.0022	1760	3.56138	18630	47.2283	0
18653.3	48.285	0		18653.3	44.1573	1760	7.54382	18653.3	47.0438	1760	3.56138	18650	47.2398	0
18683.3	48.297	0		18683.3	44.1823	1760	7.54382	18683.3	47.0902	1760	3.56138	18680	47.2527	0
18713.3	48.309	0		18713.3	44.2071	1770	7.58484	18713.3	47.1363	1770	3.58162	18710	47.2654	0
18740	48.322	0		18740	44.2291	1770	7.58484	18740	47.1769	1770	3.58162	18740	47.2767	0
18770	48.333	0		18770	44.2537	1770	7.58484	18770	47.2224	1770	3.58162	18770	47.2892	0
18800	48.346	0		18800	44.2781	1770	7.58484	18800	47.2675	1770	3.58162	18800	47.3017	0
18826.7	48.358	0		18826.7	44.2996	1770	7.58484	18826.7	47.3073	1770	3.58162	18830	47.3127	0
18856.7	48.369	0		18856.7	44.3238	1770	7.58484	18856.7	47.3518	1770	3.58162	18860	47.325	0
18883.3	48.381	0		18883.3	44.3451	1780	7.62584	18883.3	47.3911	1780	3.60185	18880	47.3359	0
18913.3	48.393	0		18913.3	44.369	1780	7.62584	18913.3	47.4349	1780	3.60185	18910	47.348	0
18943.3	48.404	0		18943.3	44.3927	1780	7.62584	18943.3	47.4784	1780	3.60185	18940	47.3601	0
18970	48.416	0		18970	44.4136	1780	7.62584	18970	47.5168	1780	3.60185	18970	47.3707	0
19000	48.427	0		19000	44.437	1790	7.66682	19000	47.5596	1790	3.62209	19000	47.3825	0
19026.7	48.439	0		19026.7	44.4577	1790	7.66682	19026.7	47.5973	1790	3.62209	19030	47.393	0
19056.7	48.449	0		19056.7	44.4809	1790	7.66682	19056.7	47.6395	1790	3.62209	19060	47.4047	0
19086.7	48.46	0		19086.7	44.5039	1790	7.66682	19086.7	47.6813	1790	3.62209	19090	47.4163	0
19113.3	48.472	0		19113.3	44.5242	1790	7.66682	19113.3	47.7182	1790	3.62209	19110	47.4265	0
19143.3	48.482	0		19143.3	44.547	1790	7.66682	19143.3	47.7593	1790	3.62209	19140	47.4379	0
19170	48.494	0		19170	44.5673	1800	7.70777	19170	47.7955	1800	3.64232	19170	47.448	0
19200	48.504	0		19200	44.5901	1800	7.70777	19200	47.8359	1800	3.64232	19200	47.4592	0
19230	48.515	0		19230	44.6129	1800	7.70777	19230	47.876	1800	3.64232	19230	47.4704	0
19256.7	48.525	0		19256.7	44.6331	1810	7.74871	19256.7	47.9113	1810	3.66256	19260	47.4802	0
19286.7	48.536	0		19286.7	44.6559	1810	7.74871	19286.7	47.9506	1810	3.66256	19290	47.4912	0
19316.7	48.546	0		19316.7	44.6787	1810	7.74871	19316.7	47.9896	1810	3.66256	19320	47.5021	0
19343.3	48.556	0		19343.3	44.699	1820	7.78962	19343.3	48.0239	1820	3.68279	19340	47.5117	0
19373.3	48.567	0		19373.3	44.7218	1820	7.78962	19373.3	48.0622	1820	3.68279	19370	47.5225	0
19400	48.577	0		19400	44.7421	1820	7.78962	19400	48.0959	1820	3.68279	19400	47.5319	0
19430	48.588	0		19430	44.7649	1820	7.78962	19430	48.1335	1820	3.68279	19430	47.5425	0
19460	48.597	0		19460	44.7876	1820	7.78962	19460	48.1706	1820	3.68279	19460	47.553	0
19486.7	48.608	0		19486.7	44.8079	1820	7.78962	19486.7	48.2033	1820	3.68279	19490	47.5622	0
19516.7	48.617	0		19516.7	44.8307	1830	7.83051	19516.7	48.2397	1830	3.70303	19520	47.5725	0
19543.3	48.627	0		19543.3	44.851	1830	7.83051	19543.3	48.2718	1830	3.70303	19540	47.5816	0
19573.3	48.637	0		19573.3	44.8738	1830	7.83051	19573.3	48.3075	1830	3.70303	19570	47.5917	0
19603.3	48.647	0		19603.3	44.8966	1840	7.87139	19603.3	48.3427	1840	3.72326	19600	47.6018	0
19630	48.656	0		19630	44.9168	1840	7.87139	19630	48.3738	1840	3.72326	19630	47.6107	0
19660	48.666	0		19660	44.9396	1840	7.87139	19660	48.4083	1840	3.72326	19660	47.6206	0
19686.7	48.675	0		19686.7	44.9599	1840	7.87139	19686.7	48.4386	1840	3.72326	19690	47.6293	0
19716.7	48.685	0		19716.7	44.9827	1840	7.87139	19716.7	48.4724	1840	3.72326	19720	47.639	0
19746.7	48.693	0		19746.7	45.0055	1840	7.87139	19746.7	48.5057	1840	3.72326	19750	47.6487	0
19773.3	48.703	0		19773.3	45.0258	1850	7.91224	19773.3	48.535	1850	3.7435	19770	47.6572	0
19803.3	48.712	0		19803.3	45.0485	1850	7.91224	19803.3	48.5676	1850	3.7435	19800	47.6666	0
19833.3	48.721	0		19833.3	45.0714	1850	7.91224	19833.3	48.5998	1850	3.7435	19830	47.676	0
19860	48.73	0		19860	45.0916	1860	7.95307	19860	48.628	1860	3.76373	19860	47.6843	0
19890	48.739	0		19890	45.1144	1860	7.95307	19890	48.6594	1860	3.76373	19890	47.6936	0
19916.7	48.747	0		19916.7	45.1347	1860	7.95307	19916.7	48.6869	1860	3.76373	19920	47.7017	0
19946.7	48.757	0		19946.7	45.1575	1860	7.95307	19946.7	48.7175	1860	3.76373	19950	47.7108	0
19976.7	48.765	0		19976.7	45.1803	1860	7.95307	19976.7	48.7476	1860	3.76373	19980	47.7198	0
20003.3	48.774	0		20003.3	45.2005	1860	7.95307	20003.3	48.7741	1860	3.76373	20000	47.7277	0
20033.3	48.783	0		20033.3	45.2233	1870	7.99388	20033.3	48.8034	1870	3.78397	20030	47.7366	0
20060	48.791	0		20060	45.2436	1870	7.99388	20060	48.8291	1870	3.78397	20060	47.7443	0
20090	48.8	0		20090	45.2664	1880	8.03467	20090	48.8577	1880	3.8042	20090	47.753	0
20120	48.807	0		20120	45.2892	1880	8.03467	20120	48.8858	1880	3.8042	20120	47.7616	0
20146.7	48.816	0		20146.7	45.3094	1880	8.03467	20146.7	48.9104	1880	3.8042	20150	47.7692	0
20176.7	48.824	0		20176.7	45.3323	1880	8.03467	20176.7	48.9376	1880	3.8042	20180	47.7777	0
20203.3	48.832	0		20203.3	45.3525	1890	8.07544	20203.3	48.9615	1890	3.82444	20200	47.7851	0
20233.3	48.84	0		20233.3	45.3753	1890	8.07544	20233.3	48.9879	1890	3.82444	20230	47.7934	0
20263.3	48.848	0		20263.3	45.3981	1890	8.07544	20263.3	49.0139	1890	3.82444	20260	47.8016	0
20290	48.857	0		20290	45.4184	1890	8.07544	20290	49.0366	1890	3.82444	20290	47.8088	0
20320	48.864	0		20320	45.4412	1890	8.07544	20320	49.0617	1890	3.82444	20320	47.8169	0
20346.7	48.872	0		20346.7	45.4614	1900	8.11618	20346.7	49.0837	1900	3.84467	20350	47.824	0
20376.7	48.879	0		20376.7	45.4842	1900	8.11618	20376.7	49.1079	1900	3.84467	20380	47.8319	0
20406.7	48.887	0		20406.7	45.507	1900	8.11618	20406.7	49.1318	1900	3.84467	20410	47.8397	0
20433.3	48.895	0		20433.3	45.5273	1910	8.15691	20433.3	49.1525	1910	3.86491	20430	47.8466	0
20463.3	48.902	0		20463.3	45.5501	1910	8.15691	20463.3	49.1755	1910	3.86491	20460	47.8543	0
20493.3	48.91	0		20493.3	45.5729	1910	8.15691	20493.3	49.198	1910	3.86491	20490	47.8619	0
20520	48.917	0		20520	45.5932	1910	8.15691	20520	49.2176	1910	3.86491	20520	47.8686	0
20550	48.925	0		20550	45.6159	1910	8.15691	20550	49.2392	1910	3.86491	20550	47.876	0
20576.7	48.932	0		20576.7	45.6362	1910	8.15691	20576.7	49.258	1910	3.86491	20580	47.8826	0
20606.7	48.939	0		20606.7	45.659	1920	8.19761	20606.7	49.2787	1920	3.88514	20610	47.8899	0
20636.7	48.947	0		20636.7	45.6818	1920	8.19761	20636.7	49.2989	1920	3.88514	20640	47.8971	0
20663.3	48.954	0		20663.3	45.7021	1920	8.19761	20663.3	49.3165	1920	3.88514	20660	47.9035	0
20693.3	48.961	0		20693.3	45.7249	1930	8.2383	20693.3	49.3359	1930	3.90538	20690	47.9106	0
20720	48.968	0		20720	45.7451	1930	8.2383	20720	49.3527	1930	3.90538	20720	47.9168	0
20750	48.974	0		20750	45.7679	1930	8.2383	20750	49.3711	1930	3.90538	20750	47.9237	0
20780	48.981	0		20780	45.7907	1930	8.2383	20780	49.3891	1930	3.90538	20780	47.9306	0
20806.7	48.989	0		20806.7	45.811	1930	8.2383	20806.7	49.4047	1930	3.90538	20810	47.9366	0
20836.7	48.995	0		20836.7	45.8338	1930	8.2383	20836.7	49.4217	1930	3.90538	20840	47.9433	0
20863.3	49.002	0		20863.3	45.8541	1940	8.27896	20863.3	49.4365	1940	3.92561	20860	47.9492	0
20893.3	49.009	0		20893.3	45.8768	1940	8.27896	20893.3	49.4526	1940	3.92561	20890	47.9558	0
20923.3	49.015	0		20923.3	45.8996	1950	8.31961	20923.3	49.4682	1950	3.94585	20920	47.9623	0
20950	49.022	0		20950	45.9199	1950	8.31961	20950	49.4817	1950	3.94585	20950	47.968	0
20980	49.028	0		20980	45.9427	1950	8.31961	20980	49.4964	1950	3.94585	20980	47.9744	0
21010	49.034	0		21010	45.9655	1960	8.36023	21010	49.5106	1960	3.96608	21010	47.9806	0
21036.7	49.041	0		21036.7	45.9858	1960	8.36023	21036.7	49.5228	1960	3.96608	21040	47.9861	0
21066.7	49.048	0		21066.7	46.0086	1960	8.36023	21066.7	49.5361	1960	3.96608	21070	47.9923	0
21093.3	49.053	0		21093.3	46.0288	1960	8.36023	21093.3	49.5474	1960	3.96608	21090	47.9977	0
21123.3	49.06	0		21123.3	46.0516	1960	8.36023	21123.3	49.5598	1960	3.96608	21120	48.0037	0
21153.3	49.066	0		21153.3	46.0744	1960	8.36023	21153.3	49.5716	1960	3.96608	21150	48.0096	0
21180	49.072	0		21180	46.0947	1970	8.40083	21180	49.5816	1970	3.98632	21180	48.0148	0
21210	49.078	0		21210	46.1175	1970	8.40083	21210	49.5925	1970	3.98632	21210	48.0206	0
21236.7	49.084	0		21236.7	46.1377	1970	8.40083	21236.7	49.6017	1970	3.98632	21240	48.0256	0
21266.7	49.09	0		21266.7	46.1605	1980	8.44141	21266.7	49.6116	1980	4.00655	21270	48.0313	0
21296.7	49.096	0		21296.7	46.1833	1980	8.44141	21296.7	49.6209	1980	4.00655	21300	48.0369	0
21323.3	49.102	0		21323.3	46.2036	1980	8.44141	21323.3	49.6288	1980	4.00655	21320	48.0418	0
21353.3	49.107	0		21353.3	46.2264	1980	8.44141	21353.3	49.6372	1980	4.00655	21350	48.0472	0
21380	49.113	0		21380	46.2467	1980	8.44141	21380	49.6442	1980	4.00655	21380	48.052	0
21410	49.119	0		21410	46.2695	1990	8.48197	21410	49.6516	1990	4.02679	21410	48.0573	0
21440	49.125	0		21440	46.2923	1990	8.48197	21440	49.6585	1990	4.02679	21440	48.0625	0
21466.7	49.13	0		21466.7	46.3125	1990	8.48197	21466.7	49.6642	1990	4.02679	21470	48.0671	0
21496.7	49.136	0		21496.7	46.3353	2000	8.52251	21496.7	49.6701	2000	4.04702	21500	48.0722	0
21523.3	49.142	0		21523.3	46.3556	2000	8.52251	21523.3	49.6749	2000	4.04702	21520	48.0766	0
21553.3	49.146	0		21553.3	46.3784	2000	8.52251	21553.3	49.6798	2000	4.04702	21550	48.0816	0
21583.3	49.152	0		21583.3	46.4012	2000	8.52251	21583.3	49.6842	2000	4.04702	21580	48.0865	0
21610	49.158	0		21610	46.4214	2000	8.52251	21610	49.6876	2000	4.04702	21610	48.0908	0
21640	49.163	0		21640	46.4442	2000	8.52251	21640	49.691	2000	4.04702	21640	48.0955	0
21670	49.168	0		21670	46.467	2010	8.56303	21670	49.6938	2010	4.06726	21670	48.1002	0
21696.7	49.173	0		21696.7	46.4873	2010	8.56303	21696.7	49.6959	2010	4.06726	21700	48.1043	0
21726.7	49.179	0		21726.7	46.5101	2010	8.56303	21726.7	49.6977	2010	4.06726	21730	48.1089	0
21753.3	49.183	0		21753.3	46.5304	2020	8.60352	21753.3	49.6989	2020	4.08749	21750	48.1129	0
21783.3	49.189	0		21783.3	46.5532	2020	8.60352	21783.3	49.6997	2020	4.08749	21780	48.1173	0
21813.3	49.194	0		21813.3	46.5759	2020	8.60352	21813.3	49.7	2020	4.08749	21810	48.1216	0
21840	49.199	0		21840	46.5962	2030	8.644	21840	49.6998	2030	4.10773	21840	48.1254	0
21870	49.204	0		21870	46.619	2030	8.644	21870	49.699	2030	4.10773	21870	48.1297	0
21896.7	49.209	0		21896.7	46.6393	2030	8.644	21896.7	49.6979	2030	4.10773	21900	48.1334	0
21926.7	49.214	0		21926.7	46.6621	2030	8.644	21926.7	49.6961	2030	4.10773	21930	48.1375	0
21956.7	49.219	0		21956.7	46.6849	2030	8.644	21956.7	49.6938	2030	4.10773	21960	48.1415	0
21983.3	49.223	0		21983.3	46.7051	2030	8.644	21983.3	49.6913	2030	4.10773	21980	48.145	0
22013.3	49.228	0		22013.3	46.7279	2040	8.68446	22013.3	49.6879	2040	4.12796	22010	48.1489	0
22040	49.233	0		22040	46.7482	2040	8.68446	22040	49.6845	2040	4.12796	22040	48.1523	0
22070	49.238	0		22070	46.771	2040	8.68446	22070	49.6801	2040	4.12796	22070	48.1561	0
22100	49.242	0		22100	46.7938	2050	8.72489	22100	49.6751	2050	4.1482	22100	48.1598	0
22126.7	49.247	0		22126.7	46.8141	2050	8.72489	22126.7	49.6702	2050	4.1482	22130	48.163	0
22156.7	49.252	0		22156.7	46.8368	2050	8.72489	22156.7	49.6642	2050	4.1482	22160	48.1666	0
22186.7	49.257	0		22186.7	46.8597	2050	8.72489	22186.7	49.6577	2050	4.1482	22190	48.1701	0
22213.3	49.26	0		22213.3	46.8799	2050	8.72489	22213.3	49.6514	2050	4.1482	22210	48.1732	0
22243.3	49.265	0		22243.3	46.9027	2050	8.72489	22243.3	49.6438	2050	4.1482	22240	48.1766	0
22270	49.27	0		22270	46.923	2060	8.7653	22270	49.6366	2060	4.16843	22270	48.1795	0
22300	49.274	0		22300	46.9458	2060	8.7653	22300	49.6279	2060	4.16843	22300	48.1828	0
22330	49.278	0		22330	46.9686	2060	8.7653	22330	49.6187	2060	4.16843	22330	48.186	0
22356.7	49.283	0		22356.7	46.9888	2070	8.8057	22356.7	49.61	2070	4.18867	22360	48.1888	0
22386.7	49.287	0		22386.7	47.0116	2070	8.8057	22386.7	49.5998	2070	4.18867	22390	48.1919	0
22413.3	49.292	0		22413.3	47.0319	2070	8.8057	22413.3	49.5902	2070	4.18867	22410	48.1945	0
22443.3	49.296	0		22443.3	47.0547	2070	8.8057	22443.3	49.5788	2070	4.18867	22440	48.1975	0
22473.3	49.3	0		22473.3	47.0775	2070	8.8057	22473.3	49.5669	2070	4.18867	22470	48.2004	0
22500	49.304	0		22500	47.0977	2070	8.8057	22500	49.5559	2070	4.18867	22500	48.2029	0
22530	49.308	0		22530	47.1206	2080	8.84607	22530	49.5429	2080	4.2089	22530	48.2057	0
22556.7	49.313	0		22556.7	47.1408	2080	8.84607	22556.7	49.5309	2080	4.2089	22560	48.2081	0
22586.7	49.316	0		22586.7	47.1636	2080	8.84607	22586.7	49.5169	2080	4.2089	22590	48.2107	0
22616.7	49.32	0		22616.7	47.1864	2090	8.88642	22616.7	49.5023	2090	4.22914	22620	48.2133	0
22643.3	49.325	0		22643.3	47.2067	2090	8.88642	22643.3	49.4888	2090	4.22914	22640	48.2155	0
22673.3	49.329	0		22673.3	47.2295	2090	8.88642	22673.3	49.4732	2090	4.22914	22670	48.218	0
22703.3	49.333	0		22703.3	47.2523	2100	8.92675	22703.3	49.4569	2100	4.24937	22700	48.2204	0
22730	49.336	0		22730	47.2725	2100	8.92675	22730	49.442	2100	4.24937	22730	48.2225	0
22760	49.34	0		22760	47.2953	2100	8.92675	22760	49.4247	2100	4.24937	22760	48.2248	0
22786.7	49.344	0		22786.7	47.3156	2100	8.92675	22786.7	49.4089	2100	4.24937	22790	48.2267	0
22816.7	49.349	0		22816.7	47.3384	2100	8.92675	22816.7	49.3905	2100	4.24937	22820	48.2289	0
22846.7	49.353	0		22846.7	47.3612	2100	8.92675	22846.7	49.3715	2100	4.24937	22850	48.231	0
22873.3	49.356	0		22873.3	47.3815	2100	8.92675	22873.3	49.3542	2100	4.24937	22870	48.2328	0
22903.3	49.36	0		22903.3	47.4042	2110	8.96706	22903.3	49.3342	2110	4.26961	22900	48.2348	0
22930	49.364	0		22930	47.4245	2110	8.96706	22930	49.3159	2110	4.26961	22930	48.2365	0
22960	49.367	0		22960	47.4473	2110	8.96706	22960	49.2948	2110	4.26961	22960	48.2384	0
22990	49.371	0		22990	47.4701	2120	9.00735	22990	49.2731	2120	4.28984	22990	48.2402	0
23016.7	49.374	0		23016.7	47.4904	2120	9.00735	23016.7	49.2533	2120	4.28984	23020	48.2418	0
23046.7	49.378	0		23046.7	47.5132	2120	9.00735	23046.7	49.2306	2120	4.28984	23050	48.2435	0
23073.3	49.382	0		23073.3	47.5334	2120	9.00735	23073.3	49.2099	2120	4.28984	23070	48.2449	0
23103.3	49.386	0		23103.3	47.5562	2120	9.00735	23103.3	49.186	2120	4.28984	23100	48.2465	0
23133.3	49.39	0		23133.3	47.579	2120	9.00735	23133.3	49.1616	2120	4.28984	23130	48.248	0
23160	49.392	0		23160	47.5993	2130	9.04762	23160	49.1394	2130	4.31008	23160	48.2493	0
23190	49.396	0		23190	47.6221	2130	9.04762	23190	49.1139	2130	4.31008	23190	48.2507	0
23216.7	49.4	0		23216.7	47.6424	2130	9.04762	23216.7	49.0908	2130	4.31008	23220	48.2519	0
23246.7	49.404	0		23246.7	47.6651	2140	9.08786	23246.7	49.0642	2140	4.33031	23250	48.2532	0
23276.7	49.407	0		23276.7	47.6879	2140	9.08786	23276.7	49.0371	2140	4.33031	23280	48.2544	0
23303.3	49.41	0		23303.3	47.7082	2140	9.08786	23303.3	49.0125	2140	4.33031	23300	48.2555	0
23333.3	49.414	0		23333.3	47.731	2140	9.08786	23333.3	48.9843	2140	4.33031	23330	48.2566	0
23363.3	49.417	0		23363.3	47.7538	2140	9.08786	23363.3	48.9554	2140	4.33031	23360	48.2576	0
23390	49.421	0		23390	47.7741	2140	9.08786	23390	48.9294	2140	4.33031	23390	48.2585	0
23420	49.424	0		23420	47.7969	2140	9.08786	23420	48.8995	2140	4.33031	23420	48.2595	0
23446.7	49.428	0		23446.7	47.8171	2150	9.12809	23446.7	48.8725	2150	4.35055	23450	48.2603	0
23476.7	49.431	0		23476.7	47.8399	2150	9.12809	23476.7	48.8415	2150	4.35055	23480	48.2611	0
23506.7	49.434	0		23506.7	47.8627	2160	9.1683	23506.7	48.81	2160	4.37079	23510	48.2619	0
23533.3	49.438	0		23533.3	47.883	2160	9.1683	23533.3	48.7815	2160	4.37079	23530	48.2626	0
23563.3	49.441	0		23563.3	47.9058	2160	9.1683	23563.3	48.7489	2160	4.37079	23560	48.2632	0
23590	49.445	0		23590	47.926	2160	9.1683	23590	48.7195	2160	4.37079	23590	48.2638	0
23620	49.448	0		23620	47.9488	2170	9.20848	23620	48.6858	2170	4.39102	23620	48.2643	0
23650	49.451	0		23650	47.9716	2170	9.20848	23650	48.6516	2170	4.39102	23650	48.2649	0
23676.7	49.454	0		23676.7	47.9919	2170	9.20848	23676.7	48.6207	2170	4.39102	23680	48.2653	0
23706.7	49.458	0		23706.7	48.0147	2170	9.20848	23706.7	48.5854	2170	4.39102	23710	48.2657	0
23733.3	49.461	0		23733.3	48.035	2170	9.20848	23733.3	48.5536	2170	4.39102	23730	48.266	0
23763.3	49.464	0		23763.3	48.0578	2170	9.20848	23763.3	48.5172	2170	4.39102	23760	48.2662	0
23793.3	49.467	0		23793.3	48.0806	2180	9.24864	23793.3	48.4803	2180	4.41126	23790	48.2665	0
23820	49.47	0		23820	48.1008	2180	9.24864	23820	48.447	2180	4.41126	23820	48.2666	0
23850	49.474	0		23850	48.1236	2180	9.24864	23850	48.409	2180	4.41126	23850	48.2668	0
23880	49.477	0		23880	48.1464	2190	9.28879	23880	48.3704	2190	4.43149	23880	48.2668	0
23906.7	49.48	0		23906.7	48.1667	2190	9.28879	23906.7	48.3357	2190	4.43149	23910	48.2669	0
23936.7	49.484	0		23936.7	48.1895	2190	9.28879	23936.7	48.2961	2190	4.43149	23940	48.2668	0
23963.3	49.486	0		23963.3	48.2097	2190	9.28879	23963.3	48.2604	2190	4.43149	23960	48.2668	0
23993.3	49.489	0		23993.3	48.2325	2190	9.28879	23993.3	48.2197	2190	4.43149	23990	48.2666	0
24023.3	49.493	0		24023.3	48.2553	2190	9.28879	24023.3	48.1785	2190	4.43149	24020	48.2664	0
24050	49.496	0		24050	48.2756	2190	9.28879	24050	48.1414	2190	4.43149	24050	48.2662	0
24080	49.499	0		24080	48.2984	2200	9.32891	24080	48.0991	2200	4.45173	24080	48.2659	0
24106.7	49.503	0		24106.7	48.3187	2200	9.32891	24106.7	48.0611	2200	4.45173	24110	48.2656	0
24136.7	49.505	0		24136.7	48.3415	2200	9.32891	24136.7	48.0178	2200	4.45173	24140	48.2652	0
24166.7	49.508	0		24166.7	48.3642	2210	9.36901	24166.7	47.9739	2210	4.47196	24170	48.2647	0
24193.3	49.512	0		24193.3	48.3845	2210	9.36901	24193.3	47.9344	2210	4.47196	24190	48.2643	0
24223.3	49.515	0		24223.3	48.4073	2210	9.36901	24223.3	47.8895	2210	4.47196	24220	48.2637	0
24250	49.518	0		24250	48.4276	2210	9.36901	24250	47.8492	2210	4.47196	24250	48.2632	0
24280	49.521	0		24280	48.4504	2210	9.36901	24280	47.8032	2210	4.47196	24280	48.2625	0
24310	49.524	0		24310	48.4732	2210	9.36901	24310	47.7567	2210	4.47196	24310	48.2618	0
24336.7	49.527	0		24336.7	48.4934	2210	9.36901	24336.7	47.715	2210	4.47196	24340	48.2611	0
24366.7	49.53	0		24366.7	48.5162	2220	9.40909	24366.7	47.6674	2220	4.4922	24370	48.2603	0
24396.7	49.534	0		24396.7	48.539	2220	9.40909	24396.7	47.6194	2220	4.4922	24400	48.2595	0
24423.3	49.537	0		24423.3	48.5593	2230	9.44915	24423.3	47.5762	2230	4.51243	24420	48.2587	0
24453.3	49.54	0		24453.3	48.5821	2230	9.44915	24453.3	47.5271	2230	4.51243	24450	48.2577	0
24480	49.543	0		24480	48.6024	2230	9.44915	24480	47.4831	2230	4.51243	24480	48.2568	0
24510	49.546	0		24510	48.6251	2230	9.44915	24510	47.433	2230	4.51243	24510	48.2557	0
24540	49.549	0		24540	48.648	2240	9.48919	24540	47.3824	2240	4.53267	24540	48.2546	0
24566.7	49.552	0		24566.7	48.6682	2240	9.48919	24566.7	47.3369	2240	4.53267	24570	48.2535	0
24596.7	49.555	0		24596.7	48.691	2240	9.48919	24596.7	47.2853	2240	4.53267	24600	48.2523	0
24623.3	49.559	0		24623.3	48.7113	2240	9.48919	24623.3	47.239	2240	4.53267	24620	48.2512	0
24653.3	49.562	0		24653.3	48.7341	2240	9.48919	24653.3	47.1863	2240	4.53267	24650	48.2499	0
24683.3	49.564	0		24683.3	48.7569	2240	9.48919	24683.3	47.1332	2240	4.53267	24680	48.2485	0
24710	49.568	0		24710	48.7771	2250	9.52921	24710	47.0855	2250	4.5529	24710	48.2473	0
24740	49.571	0		24740	48.7999	2250	9.52921	24740	47.0314	2250	4.5529	24740	48.2458	0
24766.7	49.574	0		24766.7	48.8202	2250	9.52921	24766.7	46.9828	2250	4.5529	24770	48.2444	0
24796.7	49.577	0		24796.7	48.843	2260	9.5692	24796.7	46.9277	2260	4.57314	24800	48.2429	0
24826.7	49.581	0		24826.7	48.8658	2260	9.5692	24826.7	46.8721	2260	4.57314	24830	48.2413	0
24853.3	49.583	0		24853.3	48.886	2260	9.5692	24853.3	46.8222	2260	4.57314	24850	48.2398	0
24883.3	49.586	0		24883.3	48.9089	2260	9.5692	24883.3	46.7656	2260	4.57314	24880	48.2381	0
24910	49.59	0		24910	48.9291	2260	9.5692	24910	46.7148	2260	4.57314	24910	48.2365	0
24940	49.593	0		24940	48.9519	2260	9.5692	24940	46.6573	2260	4.57314	24940	48.2347	0
24970	49.596	0		24970	48.9747	2270	9.60918	24970	46.5992	2270	4.59337	24970	48.2329	0
24996.7	49.6	0		24996.7	48.995	2270	9.60918	24996.7	46.5472	2270	4.59337	25000	48.2312	0
25026.7	49.602	0		25026.7	49.0178	2270	9.60918	25026.7	46.4881	2270	4.59337	25030	48.2292	0
25056.7	49.605	0		25056.7	49.0406	2270	9.60918	25056.7	46.4286	2270	4.59337	25060	48.2272	0
25083.3	49.609	0		25083.3	49.0608	2280	9.64913	25083.3	46.3753	2280	4.61361	25080	48.2254	0
25113.3	49.612	0		25113.3	49.0836	2280	9.64913	25113.3	46.3148	2280	4.61361	25110	48.2233	0
25140	49.615	0		25140	49.1039	2280	9.64913	25140	46.2606	2280	4.61361	25140	48.2214	0
25170	49.619	0		25170	49.1267	2280	9.64913	25170	46.1993	2280	4.61361	25170	48.2192	0
25200	49.621	0		25200	49.1495	2280	9.64913	25200	46.1374	2280	4.61361	25200	48.217	0
25226.7	49.625	0		25226.7	49.1697	2280	9.64913	25226.7	46.0819	2280	4.61361	25230	48.2149	0
25256.7	49.628	0		25256.7	49.1925	2290	9.68907	25256.7	46.0192	2290	4.63384	25260	48.2126	0
25283.3	49.632	0		25283.3	49.2128	2290	9.68907	25283.3	45.9629	2290	4.63384	25280	48.2105	0
25313.3	49.635	0		25313.3	49.2356	2290	9.68907	25313.3	45.8992	2290	4.63384	25310	48.2081	0
25343.3	49.638	0		25343.3	49.2584	2300	9.72898	25343.3	45.835	2300	4.65408	25340	48.2056	0
25370	49.641	0		25370	49.2787	2300	9.72898	25370	45.7776	2300	4.65408	25370	48.2034	0
25400	49.645	0		25400	49.3015	2300	9.72898	25400	45.7125	2300	4.65408	25400	48.2008	0
25426.7	49.648	0		25426.7	49.3217	2310	9.76888	25426.7	45.6542	2310	4.67431	25430	48.1985	0
25456.7	49.652	0		25456.7	49.3445	2310	9.76888	25456.7	45.5883	2310	4.67431	25460	48.1958	0
25486.7	49.655	0		25486.7	49.3673	2310	9.76888	25486.7	45.5218	2310	4.67431	25490	48.1931	0
25513.3	49.658	0		25513.3	49.3876	2310	9.76888	25513.3	45.4624	2310	4.67431	25510	48.1907	0
25543.3	49.661	0		25543.3	49.4104	2310	9.76888	25543.3	45.3951	2310	4.67431	25540	48.1879	0
25573.3	49.665	0		25573.3	49.4332	2310	9.76888	25573.3	45.3273	2310	4.67431	25570	48.1851	0
25600	49.669	0		25600	49.4534	2310	9.76888	25600	45.2667	2310	4.67431	25600	48.1825	0
25630	49.672	0		25630	49.4762	2320	9.80875	25630	45.198	2320	4.69455	25630	48.1796	0
25656.7	49.676	0		25656.7	49.4965	2320	9.80875	25656.7	45.1367	2320	4.69455	25660	48.1769	0
25686.7	49.679	0		25686.7	49.5193	2330	9.8486	25686.7	45.0672	2330	4.71478	25690	48.1739	0
25716.7	49.682	0		25716.7	49.5421	2330	9.8486	25716.7	44.9973	2330	4.71478	25720	48.1708	0
25743.3	49.686	0		25743.3	49.5624	2330	9.8486	25743.3	44.9348	2330	4.71478	25740	48.1681	0
25773.3	49.69	0		25773.3	49.5852	2330	9.8486	25773.3	44.864	2330	4.71478	25770	48.1649	0
25800	49.693	0		25800	49.6054	2330	9.8486	25800	44.8008	2330	4.71478	25800	48.1621	0
25830	49.696	0		25830	49.6282	2330	9.8486	25830	44.7292	2330	4.71478	25830	48.1588	0
25860	49.7	0		25860	49.651	2330	9.8486	25860	44.6572	2330	4.71478	25860	48.1555	0
25886.7	49.704	0		25886.7	49.6713	2340	9.88843	25886.7	44.5928	2340	4.73502	25890	48.1526	0
25916.7	49.708	0		25916.7	49.6941	2340	9.88843	25916.7	44.52	2340	4.73502	25920	48.1492	0
		0		0		2340	9.88843	0		2340	4.73502	0		0
		0		0		2350	9.92824	0		2350	4.75525	0		0
		0		0		2350	9.92824	0		2350	4.75525	0		0
		0		0		2350	9.92824	0		2350	4.75525	0		0
		0		0		2350	9.92824	0		2350	4.75525	0		0
		0		0		2350	9.92824	0		2350	4.75525	0		0
		0		0		2350	9.92824	0		2350	4.75525	0		0
		0		0		2360	9.96803	0		2360	4.77549	0		0
		0		0		2360	9.96803	0		2360	4.77549	0		0
		0		0		2360	9.96803	0		2360	4.77549	0		0
		0		0		2370	10.0078	0		2370	4.79572	0		0
		0		0		2370	10.0078	0		2370	4.79572	0		0
		0		0		2370	10.0078	0		2370	4.79572	0		0
		0		0		2370	10.0078	0		2370	4.79572	0		0
		0		0		2380	10.0475	0		2380	4.81596	0		0
		0		0		2380	10.0475	0		2380	4.81596	0		0
		0		0		2380	10.0475	0		2380	4.81596	0		0
		0		0		2380	10.0475	0		2380	4.81596	0		0
		0		0		2380	10.0475	0		2380	4.81596	0		0
		0		0		2380	10.0475	0		2380	4.81596	0		0
		0		0		2390	10.0873	0		2390	4.83619	0		0
		0		0		2390	10.0873	0		2390	4.83619	0		0
		0		0		2390	10.0873	0		2390	4.83619	0		0
		0		0		2400	10.127	0		2400	4.85643	0		0
		0		0		2400	10.127	0		2400	4.85643	0		0
		0		0		2400	10.127	0		2400	4.85643	0		0
		0		0		2400	10.127	0		2400	4.85643	0		0
		0		0		2400	10.127	0		2400	4.85643	0		0
		0		0		2400	10.127	0		2400	4.85643	0		0
		0		0		2410	10.1667	0		2410	4.87666	0		0
		0		0		2410	10.1667	0		2410	4.87666	0		0
		0		0		2410	10.1667	0		2410	4.87666	0		0
		0		0		2420	10.2063	0		2420	4.8969	0		0
		0		0		2420	10.2063	0		2420	4.8969	0		0
		0		0		2420	10.2063	0		2420	4.8969	0		0
		0		0		2420	10.2063	0		2420	4.8969	0		0
		0		0		2420	10.2063	0		2420	4.8969	0		0
		0		0		2420	10.2063	0		2420	4.8969	0		0
		0		0		2430	10.246	0		2430	4.91713	0		0
		0		0		2430	10.246	0		2430	4.91713	0		0
		0		0		2430	10.246	0		2430	4.91713	0		0
		0		0		2440	10.2856	0		2440	4.93737	0		0
		0		0		2440	10.2856	0		2440	4.93737	0		0
		0		0		2440	10.2856	0		2440	4.93737	0		0
		0		0		2440	10.2856	0		2440	4.93737	0		0
		0		0		2450	10.3252	0		2450	4.9576	0		0
		0		0		2450	10.3252	0		2450	4.9576	0		0
		0		0		2450	10.3252	0		2450	4.9576	0		0
		0		0		2450	10.3252	0		2450	4.9576	0		0
		0		0		2450	10.3252	0		2450	4.9576	0		0
		0		0		2450	10.3252	0		2450	4.9576	0		0
		0		0		2460	10.3648	0		2460	4.97784	0		0
		0		0		2460	10.3648	0		2460	4.97784	0		0
		0		0		2470	10.4043	0		2470	4.99807	0		0
		0		0		2470	10.4043	0		2470	4.99807	0		0
		0		0		2470	10.4043	0		2470	4.99807	0		0
		0		0		2470	10.4043	0		2470	4.99807	0		0
		0		0		2470	10.4043	0		2470	4.99807	0		0
		0		0		2470	10.4043	0		2470	4.99807	0		0
		0		0		2470	10.4043	0		2470	4.99807	0		0
		0		0		2480	10.4439	0		2480	5.01831	0		0
		0		0		2480	10.4439	0		2480	5.01831	0		0
		0		0		2480	10.4439	0		2480	5.01831	0		0
		0		0		2490	10.4834	0		2490	5.03854	0		0
		0		0		2490	10.4834	0		2490	5.03854	0		0
		0		0		2490	10.4834	0		2490	5.03854	0		0
		0		0		2490	10.4834	0		2490	5.03854	0		0
		0		0		2490	10.4834	0		2490	5.03854	0		0
		0		0		2490	10.4834	0		2490	5.03854	0		0
		0		0		2500	10.5229	0		2500	5.05878	0		0
		0		0		2500	10.5229	0		2500	5.05878	0		0
		0		0		2500	10.5229	0		2500	5.05878	0		0
		0		0		2510	10.5624	0		2510	5.07901	0		0
		0		0		2510	10.5624	0		2510	5.07901	0		0
		0		0		2510	10.5624	0		2510	5.07901	0		0
		0		0		2520	10.6018	0		2520	5.09925	0		0
		0		0		2520	10.6018	0		2520	5.09925	0		0
		0		0		2520	10.6018	0		2520	5.09925	0		0
		0		0		2520	10.6018	0		2520	5.09925	0		0
		0		0		2520	10.6018	0		2520	5.09925	0		0
		0		0		2520	10.6018	0		2520	5.09925	0		0
		0		0		2530	10.6412	0		2530	5.11948	0		0
		0		0		2530	10.6412	0		2530	5.11948	0		0
		0		0		2530	10.6412	0		2530	5.11948	0		0
		0		0		2540	10.6807	0		2540	5.13972	0		0
		0		0		2540	10.6807	0		2540	5.13972	0		0
		0		0		2540	10.6807	0		2540	5.13972	0		0
		0		0		2540	10.6807	0		2540	5.13972	0		0
		0		0		2540	10.6807	0		2540	5.13972	0		0
		0		0		2540	10.6807	0		2540	5.13972	0		0
		0		0		2550	10.7201	0		2550	5.15995	0		0
		0		0		2550	10.7201	0		2550	5.15995	0		0
		0		0		2550	10.7201	0		2550	5.15995	0		0
		0		0		2560	10.7594	0		2560	5.18019	0		0
		0		0		2560	10.7594	0		2560	5.18019	0		0
		0		0		2560	10.7594	0		2560	5.18019	0		0
		0		0		2560	10.7594	0		2560	5.18019	0		0
		0		0		2560	10.7594	0		2560	5.18019	0		0
		0		0		2560	10.7594	0		2560	5.18019	0		0
		0		0		2570	10.7988	0		2570	5.20042	0		0
		0		0		2570	10.7988	0		2570	5.20042	0		0
		0		0		2570	10.7988	0		2570	5.20042	0		0
		0		0		2580	10.8381	0		2580	5.22066	0		0
		0		0		2580	10.8381	0		2580	5.22066	0		0
		0		0		2580	10.8381	0		2580	5.22066	0		0
		0		0		2590	10.8774	0		2590	5.2409	0		0
		0		0		2590	10.8774	0		2590	5.2409	0		0
		0		0		2590	10.8774	0		2590	5.2409	0		0
		0		0		2590	10.8774	0		2590	5.2409	0		0
		0		0		2590	10.8774	0		2590	5.2409	0		0
		0		0		2590	10.8774	0		2590	5.2409	0		0
		0		0		2600	10.9167	0		2600	5.26113	0		0
		0		0		2600	10.9167	0		2600	5.26113	0		0
		0		0		2610	10.956	0		2610	5.28137	0		0
		0		0		2610	10.956	0		2610	5.28137	0		0
		0		0		2610	10.956	0		2610	5.28137	0		0
		0		0		2610	10.956	0		2610	5.28137	0		0
		0		0		2610	10.956	0		2610	5.28137	0		0
		0		0		2610	10.956	0		2610	5.28137	0		0
		0		0		2610	10.956	0		2610	5.28137	0		0
		0		0		2620	10.9952	0		2620	5.3016	0		0
		0		0		2620	10.9952	0		2620	5.3016	0		0
		0		0		2620	10.9952	0		2620	5.3016	0		0
		0		0		2630	11.0344	0		2630	5.32184	0		0
		0		0		2630	11.0344	0		2630	5.32184	0		0
		0		0		2630	11.0344	0		2630	5.32184	0		0
		0		0		2630	11.0344	0		2630	5.32184	0		0
		0		0		2630	11.0344	0		2630	5.32184	0		0
		0		0		2630	11.0344	0		2630	5.32184	0		0
		0		0		2640	11.0736	0		2640	5.34207	0		0
		0		0		2640	11.0736	0		2640	5.34207	0		0
		0		0		2650	11.1128	0		2650	5.36231	0		0
		0		0		2650	11.1128	0		2650	5.36231	0		0
		0		0		2650	11.1128	0		2650	5.36231	0		0
		0		0		2660	11.152	0		2660	5.38254	0		0
		0		0		2660	11.152	0		2660	5.38254	0		0
		0		0		2660	11.152	0		2660	5.38254	0		0
		0		0		2660	11.152	0		2660	5.38254	0		0
		0		0		2660	11.152	0		2660	5.38254	0		0
		0		0		2660	11.152	0		2660	5.38254	0		0
		0		0		2670	11.1911	0		2670	5.40278	0		0
		0		0		2670	11.1911	0		2670	5.40278	0		0
		0		0		2670	11.1911	0		2670	5.40278	0		0
		0		0		2680	11.2303	0		2680	5.42301	0		0
		0		0		2680	11.2303	0		2680	5.42301	0		0
		0		0		2680	11.2303	0		2680	5.42301	0		0
		0		0		2680	11.2303	0		2680	5.42301	0		0
		0		0		2680	11.2303	0		2680	5.42301	0		0
		0		0		2690	11.2694	0		2690	5.44325	0		0
		0		0		2690	11.2694	0		2690	5.44325	0		0
		0		0		2690	11.2694	0		2690	5.44325	0		0
		0		0		2690	11.2694	0		2690	5.44325	0		0
		0		0		2700	11.3084	0		2700	5.46348	0		0
		0		0		2700	11.3084	0		2700	5.46348	0		0
		0		0		2700	11.3084	0		2700	5.46348	0		0
		0		0		2700	11.3084	0		2700	5.46348	0		0
		0		0		2700	11.3084	0		2700	5.46348	0		0
		0		0		2710	11.3475	0		2710	5.48372	0		0
		0		0		2710	11.3475	0		2710	5.48372	0		0
		0		0		2710	11.3475	0		2710	5.48372	0		0
		0		0		2720	11.3865	0		2720	5.50395	0		0
		0		0		2720	11.3865	0		2720	5.50395	0		0
		0		0		2720	11.3865	0		2720	5.50395	0		0
		0		0		2730	11.4255	0		2730	5.52419	0		0
		0		0		2730	11.4255	0		2730	5.52419	0		0
		0		0		2730	11.4255	0		2730	5.52419	0		0
		0		0		2730	11.4255	0		2730	5.52419	0		0
		0		0		2730	11.4255	0		2730	5.52419	0		0
		0		0		2730	11.4255	0		2730	5.52419	0		0
		0		0		2740	11.4645	0		2740	5.54442	0		0
		0		0		2740	11.4645	0		2740	5.54442	0		0
		0		0		2750	11.5035	0		2750	5.56466	0		0
		0		0		2750	11.5035	0		2750	5.56466	0		0
		0		0		2750	11.5035	0		2750	5.56466	0		0
		0		0		2750	11.5035	0		2750	5.56466	0		0
		0		0		2750	11.5035	0		2750	5.56466	0		0
		0		0		2750	11.5035	0		2750	5.56466	0		0
		0		0		2760	11.5425	0		2760	5.58489	0		0
		0		0		2760	11.5425	0		2760	5.58489	0		0
		0		0		2770	11.5814	0		2770	5.60513	0		0
		0		0		2770	11.5814	0		2770	5.60513	0		0
		0		0		2770	11.5814	0		2770	5.60513	0		0
		0		0		2770	11.5814	0		2770	5.60513	0		0
		0		0		2770	11.5814	0		2770	5.60513	0		0
		0		0		2770	11.5814	0		2770	5.60513	0		0
		0		0		2780	11.6203	0		2780	5.62536	0		0
		0		0		2780	11.6203	0		2780	5.62536	0		0
		0		0		2780	11.6203	0		2780	5.62536	0		0
		0		0		2790	11.6592	0		2790	5.6456	0		0
		0		0		2790	11.6592	0		2790	5.6456	0		0
		0		0		2790	11.6592	0		2790	5.6456	0		0
		0		0		2800	11.6981	0		2800	5.66583	0		0
		0		0		2800	11.6981	0		2800	5.66583	0		0
		0		0		2800	11.6981	0		2800	5.66583	0		0
		0		0		2800	11.6981	0		2800	5.66583	0		0
		0		0		2800	11.6981	0		2800	5.66583	0		0
		0		0		2810	11.7369	0		2810	5.68607	0		0
		0		0		2810	11.7369	0		2810	5.68607	0		0
		0		0		2810	11.7369	0		2810	5.68607	0		0
		0		0		2820	11.7758	0		2820	5.7063	0		0
		0		0		2820	11.7758	0		2820	5.7063	0		0
		0		0		2820	11.7758	0		2820	5.7063	0		0
		0		0		2820	11.7758	0		2820	5.7063	0		0
		0		0		2820	11.7758	0		2820	5.7063	0		0
		0		0		2830	11.8146	0		2830	5.72654	0		0
		0		0		2830	11.8146	0		2830	5.72654	0		0
		0		0		2830	11.8146	0		2830	5.72654	0		0
		0		0		2840	11.8534	0		2840	5.74677	0		0
		0		0		2840	11.8534	0		2840	5.74677	0		0
		0		0		2840	11.8534	0		2840	5.74677	0		0
		0		0		2840	11.8534	0		2840	5.74677	0		0
		0		0		2840	11.8534	0		2840	5.74677	0		0
		0		0		2840	11.8534	0		2840	5.74677	0		0
		0		0		2850	11.8921	0		2850	5.76701	0		0
		0		0		2850	11.8921	0		2850	5.76701	0		0
		0		0		2860	11.9309	0		2860	5.78724	0		0
		0		0		2860	11.9309	0		2860	5.78724	0		0
		0		0		2860	11.9309	0		2860	5.78724	0		0
		0		0		2870	11.9696	0		2870	5.80748	0		0
		0		0		2870	11.9696	0		2870	5.80748	0		0
		0		0		2870	11.9696	0		2870	5.80748	0		0
		0		0		2870	11.9696	0		2870	5.80748	0		0
		0		0		2870	11.9696	0		2870	5.80748	0		0
		0		0		2880	12.0083	0		2880	5.82771	0		0
		0		0		2880	12.0083	0		2880	5.82771	0		0
		0		0		2880	12.0083	0		2880	5.82771	0		0
		0		0		2890	12.047	0		2890	5.84795	0		0
		0		0		2890	12.047	0		2890	5.84795	0		0
		0		0		2890	12.047	0		2890	5.84795	0		0
		0		0		2890	12.047	0		2890	5.84795	0		0
		0		0		2890	12.047	0		2890	5.84795	0		0
		0		0		2900	12.0857	0		2900	5.86818	0		0
		0		0		2900	12.0857	0		2900	5.86818	0		0
		0		0		2900	12.0857	0		2900	5.86818	0		0
		0		0		2910	12.1243	0		2910	5.88842	0		0
		0		0		2910	12.1243	0		2910	5.88842	0		0
		0		0		2910	12.1243	0		2910	5.88842	0		0
		0		0		2910	12.1243	0		2910	5.88842	0		0
		0		0		2910	12.1243	0		2910	5.88842	0		0
		0		0		2920	12.1629	0		2920	5.90865	0		0
		0		0		2920	12.1629	0		2920	5.90865	0		0
		0		0		2920	12.1629	0		2920	5.90865	0		0
		0		0		2930	12.2015	0		2930	5.92889	0		0
		0		0		2930	12.2015	0		2930	5.92889	0		0
		0		0		2930	12.2015	0		2930	5.92889	0		0
		0		0		2940	12.2401	0		2940	5.94912	0		0
		0		0		2940	12.2401	0		2940	5.94912	0		0
		0		0		2940	12.2401	0		2940	5.94912	0		0
		0		0		2940	12.2401	0		2940	5.94912	0		0
		0		0		2940	12.2401	0		2940	5.94912	0		0
		0		0		2950	12.2787	0		2950	5.96936	0		0
		0		0		2950	12.2787	0		2950	5.96936	0		0
		0		0		2960	12.3172	0		2960	5.98959	0		0
		0		0		2960	12.3172	0		2960	5.98959	0		0
		0		0		2960	12.3172	0		2960	5.98959	0		0
		0		0		2960	12.3172	0		2960	5.98959	0		0
		0		0		2960	12.3172	0		2960	5.98959	0		0
		0		0		2970	12.3557	0		2970	6.00983	0		0
		0		0		2970	12.3557	0		2970	6.00983	0		0
		0		0		2970	12.3557	0		2970	6.00983	0		0
		0		0		2980	12.3942	0		2980	6.03006	0		0
		0		0		2980	12.3942	0		2980	6.03006	0		0
		0		0		2980	12.3942	0		2980	6.03006	0		0
		0		0		2980	12.3942	0		2980	6.03006	0		0
		0		0		2980	12.3942	0		2980	6.03006	0		0
		0		0		2990	12.4327	0		2990	6.0503	0		0
		0		0		2990	12.4327	0		2990	6.0503	0		0
		0		0		2990	12.4327	0		2990	6.0503	0		0
		0		0		3000	12.4711	0		3000	6.07053	0		0
		0		0		3000	12.4711	0		3000	6.07053	0		0
		0		0		3000	12.4711	0		3000	6.07053	0		0
		0		0		3010	12.5096	0		3010	6.09077	0		0
		0		0		3010	12.5096	0		3010	6.09077	0		0
		0		0		3010	12.5096	0		3010	6.09077	0		0
		0		0		3010	12.5096	0		3010	6.09077	0		0
		0		0		3010	12.5096	0		3010	6.09077	0		0
		0		0		3020	12.548	0		3020	6.111	0		0
		0		0		3020	12.548	0		3020	6.111	0		0
		0		0		3020	12.548	0		3020	6.111	0		0
		0		0		3030	12.5864	0		3030	6.13124	0		0
		0		0		3030	12.5864	0		3030	6.13124	0		0
		0		0		3030	12.5864	0		3030	6.13124	0		0
		0		0		3030	12.5864	0		3030	6.13124	0		0
		0		0		3030	12.5864	0		3030	6.13124	0		0
		0		0		3040	12.6248	0		3040	6.15148	0		0
		0		0		3040	12.6248	0		3040	6.15148	0		0
		0		0		3040	12.6248	0		3040	6.15148	0		0
		0		0		3050	12.6631	0		3050	6.17171	0		0
		0		0		3050	12.6631	0		3050	6.17171	0		0
		0		0		3050	12.6631	0		3050	6.17171	0		0
		0		0		3050	12.6631	0		3050	6.17171	0		0
		0		0		3050	12.6631	0		3050	6.17171	0		0
		0		0		3060	12.7014	0		3060	6.19195	0		0
		0		0		3060	12.7014	0		3060	6.19195	0		0
		0		0		3060	12.7014	0		3060	6.19195	0		0
		0		0		3070	12.7397	0		3070	6.21218	0		0
		0		0		3070	12.7397	0		3070	6.21218	0		0
		0		0		3080	12.778	0		3080	6.23242	0		0
		0		0		3080	12.778	0		3080	6.23242	0		0
		0		0		3080	12.778	0		3080	6.23242	0		0
		0		0		3080	12.778	0		3080	6.23242	0		0
		0		0		3080	12.778	0		3080	6.23242	0		0
		0		0		3080	12.778	0		3080	6.23242	0		0
		0		0		3090	12.8163	0		3090	6.25265	0		0
		0		0		3090	12.8163	0		3090	6.25265	0		0
		0		0		3100	12.8545	0		3100	6.27289	0		0
		0		0		3100	12.8545	0		3100	6.27289	0		0
		0		0		3100	12.8545	0		3100	6.27289	0		0
		0		0		3100	12.8545	0		3100	6.27289	0		0
		0		0		3100	12.8545	0		3100	6.27289	0		0
		0		0		3110	12.8928	0		3110	6.29312	0		0
		0		0		3110	12.8928	0		3110	6.29312	0		0
		0		0		3110	12.8928	0		3110	6.29312	0		0
		0		0		3120	12.931	0		3120	6.31336	0		0
		0		0		3120	12.931	0		3120	6.31336	0		0
		0		0		3120	12.931	0		3120	6.31336	0		0
		0		0		3120	12.931	0		3120	6.31336	0		0
		0		0		3120	12.931	0		3120	6.31336	0		0
		0		0		3120	12.931	0		3120	6.31336	0		0
		0		0		3130	12.9692	0		3130	6.33359	0		0
		0		0		3130	12.9692	0		3130	6.33359	0		0
		0		0		3140	13.0073	0		3140	6.35383	0		0
		0		0		3140	13.0073	0		3140	6.35383	0		0
		0		0		3140	13.0073	0		3140	6.35383	0		0
		0		0		3150	13.0455	0		3150	6.37406	0		0
		0		0		3150	13.0455	0		3150	6.37406	0		0
		0		0		3150	13.0455	0		3150	6.37406	0		0
		0		0		3150	13.0455	0		3150	6.37406	0		0
		0		0		3150	13.0455	0		3150	6.37406	0		0
		0		0		3160	13.0836	0		3160	6.3943	0		0
		0		0		3160	13.0836	0		3160	6.3943	0		0
		0		0		3170	13.1217	0		3170	6.41453	0		0
		0		0		3170	13.1217	0		3170	6.41453	0		0
		0		0		3170	13.1217	0		3170	6.41453	0		0
		0		0		3170	13.1217	0		3170	6.41453	0		0
		0		0		3170	13.1217	0		3170	6.41453	0		0
		0		0		3170	13.1217	0		3170	6.41453	0		0
		0		0		3180	13.1598	0		3180	6.43477	0		0
		0		0		3180	13.1598	0		3180	6.43477	0		0
		0		0		3180	13.1598	0		3180	6.43477	0		0
		0		0		3190	13.1978	0		3190	6.455	0		0
		0		0		3190	13.1978	0		3190	6.455	0		0
		0		0		3190	13.1978	0		3190	6.455	0		0
		0		0		3190	13.1978	0		3190	6.455	0		0
		0		0		3190	13.1978	0		3190	6.455	0		0
		0		0		3200	13.2359	0		3200	6.47524	0		0
		0		0		3200	13.2359	0		3200	6.47524	0		0
		0		0		3200	13.2359	0		3200	6.47524	0		0
		0		0		3210	13.2739	0		3210	6.49547	0		0
		0		0		3210	13.2739	0		3210	6.49547	0		0
		0		0		3210	13.2739	0		3210	6.49547	0		0
		0		0		3220	13.3119	0		3220	6.51571	0		0
		0		0		3220	13.3119	0		3220	6.51571	0		0
		0		0		3220	13.3119	0		3220	6.51571	0		0
		0		0		3220	13.3119	0		3220	6.51571	0		0
		0		0		3220	13.3119	0		3220	6.51571	0		0
		0		0		3230	13.3498	0		3230	6.53594	0		0
		0		0		3230	13.3498	0		3230	6.53594	0		0
		0		0		3230	13.3498	0		3230	6.53594	0		0
		0		0		3240	13.3878	0		3240	6.55618	0		0
		0		0		3240	13.3878	0		3240	6.55618	0		0
		0		0		3240	13.3878	0		3240	6.55618	0		0
		0		0		3240	13.3878	0		3240	6.55618	0		0
		0		0		3240	13.3878	0		3240	6.55618	0		0
		0		0		3250	13.4257	0		3250	6.57641	0		0
		0		0		3250	13.4257	0		3250	6.57641	0		0
		0		0		3250	13.4257	0		3250	6.57641	0		0
		0		0		3260	13.4636	0		3260	6.59665	0		0
		0		0		3260	13.4636	0		3260	6.59665	0		0
		0		0		3260	13.4636	0		3260	6.59665	0		0
		0		0		3260	13.4636	0		3260	6.59665	0		0
		0		0		3260	13.4636	0		3260	6.59665	0		0
		0		0		3270	13.5015	0		3270	6.61688	0		0
		0		0		3270	13.5015	0		3270	6.61688	0		0
		0		0		3280	13.5394	0		3280	6.63712	0		0
		0		0		3280	13.5394	0		3280	6.63712	0		0
		0		0		3280	13.5394	0		3280	6.63712	0		0
		0		0		3280	13.5394	0		3280	6.63712	0		0
		0		0		3290	13.5773	0		3290	6.65735	0		0
		0		0		3290	13.5773	0		3290	6.65735	0		0
		0		0		3290	13.5773	0		3290	6.65735	0		0
		0		0		3290	13.5773	0		3290	6.65735	0		0
		0		0		3290	13.5773	0		3290	6.65735	0		0
		0		0		3300	13.6151	0		3300	6.67759	0		0
		0		0		3300	13.6151	0		3300	6.67759	0		0
		0		0		3310	13.6529	0		3310	6.69782	0		0
		0		0		3310	13.6529	0		3310	6.69782	0		0
		0		0		3310	13.6529	0		3310	6.69782	0		0
		0		0		3310	13.6529	0		3310	6.69782	0		0
		0		0		3310	13.6529	0		3310	6.69782	0		0
		0		0		3310	13.6529	0		3310	6.69782	0		0
		0		0		3320	13.6907	0		3320	6.71806	0		0
		0		0		3320	13.6907	0		3320	6.71806	0		0
		0		0		3330	13.7285	0		3330	6.73829	0		0
		0		0		3330	13.7285	0		3330	6.73829	0		0
		0		0		3330	13.7285	0		3330	6.73829	0		0
		0		0		3330	13.7285	0		3330	6.73829	0		0
		0		0		3330	13.7285	0		3330	6.73829	0		0
		0		0		3330	13.7285	0		3330	6.73829	0		0
		0		0		3340	13.7662	0		3340	6.75853	0		0
		0		0		3340	13.7662	0		3340	6.75853	0		0
		0		0		3350	13.8039	0		3350	6.77876	0		0
		0		0		3350	13.8039	0		3350	6.77876	0		0
		0		0		3360	13.8416	0		3360	6.799	0		0
		0		0		3360	13.8416	0		3360	6.799	0		0
		0		0		3360	13.8416	0		3360	6.799	0		0
		0		0		3360	13.8416	0		3360	6.799	0		0
		0		0		3360	13.8416	0		3360	6.799	0		0
		0		0		3360	13.8416	0		3360	6.799	0		0
		0		0		3370	13.8793	0		3370	6.81923	0		0
		0		0		3370	13.8793	0		3370	6.81923	0		0
		0		0		3380	13.917	0		3380	6.83947	0		0
		0		0		3380	13.917	0		3380	6.83947	0		0
		0		0		3380	13.917	0		3380	6.83947	0		0
		0		0		3380	13.917	0		3380	6.83947	0		0
		0		0		3380	13.917	0		3380	6.83947	0		0
		0		0		3390	13.9546	0		3390	6.8597	0		0
		0		0		3390	13.9546	0		3390	6.8597	0		0
		0		0		3390	13.9546	0		3390	6.8597	0		0
		0		0		3400	13.9922	0		3400	6.87994	0		0
		0		0		3400	13.9922	0		3400	6.87994	0		0
		0		0		3400	13.9922	0		3400	6.87994	0		0
		0		0		3400	13.9922	0		3400	6.87994	0		0
		0		0		3400	13.9922	0		3400	6.87994	0		0
		0		0		3410	14.0298	0		3410	6.90017	0		0
		0		0		3410	14.0298	0		3410	6.90017	0		0
		0		0		3420	14.0674	0		3420	6.92041	0		0
		0		0		3420	14.0674	0		3420	6.92041	0		0
		0		0		3420	14.0674	0		3420	6.92041	0		0
		0		0		3430	14.105	0		3430	6.94064	0		0
		0		0		3430	14.105	0		3430	6.94064	0		0
		0		0		3430	14.105	0		3430	6.94064	0		0
		0		0		3430	14.105	0		3430	6.94064	0		0
		0		0		3430	14.105	0		3430	6.94064	0		0
		0		0		3440	14.1425	0		3440	6.96088	0		0
		0		0		3440	14.1425	0		3440	6.96088	0		0
		0		0		3450	14.18	0		3450	6.98111	0		0
		0		0		3450	14.18	0		3450	6.98111	0		0
		0		0		3450	14.18	0		3450	6.98111	0		0
		0		0		3450	14.18	0		3450	6.98111	0		0
		0		0		3450	14.18	0		3450	6.98111	0		0
		0		0		3460	14.2175	0		3460	7.00135	0		0
		0		0		3460	14.2175	0		3460	7.00135	0		0
		0		0		3460	14.2175	0		3460	7.00135	0		0
		0		0		3470	14.255	0		3470	7.02158	0		0
		0		0		3470	14.255	0		3470	7.02158	0		0
		0		0		3470	14.255	0		3470	7.02158	0		0
		0		0		3470	14.255	0		3470	7.02158	0		0
		0		0		3470	14.255	0		3470	7.02158	0		0
		0		0		3480	14.2925	0		3480	7.04182	0		0
		0		0		3480	14.2925	0		3480	7.04182	0		0
		0		0		3490	14.3299	0		3490	7.06205	0		0
		0		0		3490	14.3299	0		3490	7.06205	0		0
		0		0		3500	14.3673	0		3500	7.08229	0		0
		0		0		3500	14.3673	0		3500	7.08229	0		0
		0		0		3500	14.3673	0		3500	7.08229	0		0
		0		0		3500	14.3673	0		3500	7.08229	0		0
		0		0		3500	14.3673	0		3500	7.08229	0		0
		0		0		3510	14.4047	0		3510	7.10253	0		0
		0		0		3510	14.4047	0		3510	7.10253	0		0
		0		0		3520	14.4421	0		3520	7.12276	0		0
		0		0		3520	14.4421	0		3520	7.12276	0		0
		0		0		3520	14.4421	0		3520	7.12276	0		0
		0		0		3520	14.4421	0		3520	7.12276	0		0
		0		0		3520	14.4421	0		3520	7.12276	0		0
		0		0		3530	14.4794	0		3530	7.143	0		0
		0		0		3530	14.4794	0		3530	7.143	0		0
		0		0		3540	14.5168	0		3540	7.16323	0		0
		0		0		3540	14.5168	0		3540	7.16323	0		0
		0		0		3540	14.5168	0		3540	7.16323	0		0
		0		0		3540	14.5168	0		3540	7.16323	0		0
		0		0		3540	14.5168	0		3540	7.16323	0		0
		0		0		3550	14.5541	0		3550	7.18347	0		0
		0		0		3550	14.5541	0		3550	7.18347	0		0
		0		0		3560	14.5914	0		3560	7.2037	0		0
		0		0		3560	14.5914	0		3560	7.2037	0		0
		0		0		3560	14.5914	0		3560	7.2037	0		0
		0		0		3570	14.6286	0		3570	7.22394	0		0
		0		0		3570	14.6286	0		3570	7.22394	0		0
		0		0		3570	14.6286	0		3570	7.22394	0		0
		0		0		3570	14.6286	0		3570	7.22394	0		0
		0		0		3580	14.6659	0		3580	7.24417	0		0
		0		0		3580	14.6659	0		3580	7.24417	0		0
		0		0		3590	14.7031	0		3590	7.26441	0		0
		0		0		3590	14.7031	0		3590	7.26441	0		0
		0		0		3590	14.7031	0		3590	7.26441	0		0
		0		0		3590	14.7031	0		3590	7.26441	0		0
		0		0		3590	14.7031	0		3590	7.26441	0		0
		0		0		3600	14.7403	0		3600	7.28464	0		0
		0		0		3600	14.7403	0		3600	7.28464	0		0
		0		0		3610	14.7775	0		3610	7.30488	0		0
		0		0		3610	14.7775	0		3610	7.30488	0		0
		0		0		3610	14.7775	0		3610	7.30488	0		0
		0		0		3610	14.7775	0		3610	7.30488	0		0
		0		0		3610	14.7775	0		3610	7.30488	0		0
		0		0		3620	14.8146	0		3620	7.32511	0		0
		0		0		3620	14.8146	0		3620	7.32511	0		0
		0		0		3630	14.8518	0		3630	7.34535	0		0
		0		0		3630	14.8518	0		3630	7.34535	0		0
		0		0		3630	14.8518	0		3630	7.34535	0		0
		0		0		3640	14.8889	0		3640	7.36558	0		0
		0		0		3640	14.8889	0		3640	7.36558	0		0
		0		0		3640	14.8889	0		3640	7.36558	0		0
		0		0		3640	14.8889	0		3640	7.36558	0		0
		0		0		3650	14.926	0		3650	7.38582	0		0
		0		0		3650	14.926	0		3650	7.38582	0		0
		0		0		3650	14.926	0		3650	7.38582	0		0
		0		0		3660	14.9631	0		3660	7.40605	0		0
		0		0		3660	14.9631	0		3660	7.40605	0		0
		0		0		3660	14.9631	0		3660	7.40605	0		0
		0		0		3660	14.9631	0		3660	7.40605	0		0
		0		0		3670	15.0001	0		3670	7.42629	0		0
		0		0		3670	15.0001	0		3670	7.42629	0		0
		0		0		3670	15.0001	0		3670	7.42629	0		0
		0		0		3680	15.0372	0		3680	7.44652	0		0
		0		0		3680	15.0372	0		3680	7.44652	0		0
		0		0		3680	15.0372	0		3680	7.44652	0		0
		0		0		3680	15.0372	0		3680	7.44652	0		0
		0		0		3690	15.0742	0		3690	7.46676	0		0
		0		0		3690	15.0742	0		3690	7.46676	0		0
		0		0		3700	15.1112	0		3700	7.48699	0		0
		0		0		3700	15.1112	0		3700	7.48699	0		0
		0		0		3700	15.1112	0		3700	7.48699	0		0
		0		0		3710	15.1482	0		3710	7.50723	0		0
		0		0		3710	15.1482	0		3710	7.50723	0		0
		0		0		3710	15.1482	0		3710	7.50723	0		0
		0		0		3710	15.1482	0		3710	7.50723	0		0
		0		0		3720	15.1851	0		3720	7.52746	0		0
		0		0		3720	15.1851	0		3720	7.52746	0		0
		0		0		3730	15.222	0		3730	7.5477	0		0
		0		0		3730	15.222	0		3730	7.5477	0		0
		0		0		3730	15.222	0		3730	7.5477	0		0
		0		0		3730	15.222	0		3730	7.5477	0		0
		0		0		3730	15.222	0		3730	7.5477	0		0
		0		0		3740	15.259	0		3740	7.56793	0		0
		0		0		3740	15.259	0		3740	7.56793	0		0
		0		0		3740	15.259	0		3740	7.56793	0		0
		0		0		3750	15.2958	0		3750	7.58817	0		0
		0		0		3750	15.2958	0		3750	7.58817	0		0
		0		0		3750	15.2958	0		3750	7.58817	0		0
		0		0		3750	15.2958	0		3750	7.58817	0		0
		0		0		3760	15.3327	0		3760	7.6084	0		0
		0		0		3760	15.3327	0		3760	7.6084	0		0
		0		0		3770	15.3696	0		3770	7.62864	0		0
		0		0		3770	15.3696	0		3770	7.62864	0		0
		0		0		3770	15.3696	0		3770	7.62864	0		0
		0		0		3780	15.4064	0		3780	7.64887	0		0
		0		0		3780	15.4064	0		3780	7.64887	0		0
		0		0		3780	15.4064	0		3780	7.64887	0		0
		0		0		3780	15.4064	0		3780	7.64887	0		0
		0		0		3790	15.4432	0		3790	7.66911	0		0
		0		0		3790	15.4432	0		3790	7.66911	0		0
		0		0		3800	15.48	0		3800	7.68934	0		0
		0		0		3800	15.48	0		3800	7.68934	0		0
		0		0		3800	15.48	0		3800	7.68934	0		0
		0		0		3800	15.48	0		3800	7.68934	0		0
		0		0		3800	15.48	0		3800	7.68934	0		0
		0		0		3810	15.5168	0		3810	7.70958	0		0
		0		0		3810	15.5168	0		3810	7.70958	0		0
		0		0		3820	15.5535	0		3820	7.72981	0		0
		0		0		3820	15.5535	0		3820	7.72981	0		0
		0		0		3820	15.5535	0		3820	7.72981	0		0
		0		0		3820	15.5535	0		3820	7.72981	0		0
		0		0		3820	15.5535	0		3820	7.72981	0		0
		0		0		3830	15.5902	0		3830	7.75005	0		0
		0		0		3830	15.5902	0		3830	7.75005	0		0
		0		0		3840	15.6269	0		3840	7.77028	0		0
		0		0		3840	15.6269	0		3840	7.77028	0		0
		0		0		3840	15.6269	0		3840	7.77028	0		0
		0		0		3850	15.6636	0		3850	7.79052	0		0
		0		0		3850	15.6636	0		3850	7.79052	0		0
		0		0		3850	15.6636	0		3850	7.79052	0		0
		0		0		3850	15.6636	0		3850	7.79052	0		0
		0		0		3850	15.6636	0		3850	7.79052	0		0
		0		0		3860	15.7003	0		3860	7.81075	0		0
		0		0		3860	15.7003	0		3860	7.81075	0		0
		0		0		3870	15.7369	0		3870	7.83099	0		0
		0		0		3870	15.7369	0		3870	7.83099	0		0
		0		0		3870	15.7369	0		3870	7.83099	0		0
		0		0		3870	15.7369	0		3870	7.83099	0		0
		0		0		3870	15.7369	0		3870	7.83099	0		0
		0		0		3880	15.7735	0		3880	7.85122	0		0
		0		0		3880	15.7735	0		3880	7.85122	0		0
		0		0		3890	15.8101	0		3890	7.87146	0		0
		0		0		3890	15.8101	0		3890	7.87146	0		0
		0		0		3890	15.8101	0		3890	7.87146	0		0
		0		0		3890	15.8101	0		3890	7.87146	0		0
		0		0		3890	15.8101	0		3890	7.87146	0		0
		0		0		3900	15.8467	0		3900	7.89169	0		0
		0		0		3900	15.8467	0		3900	7.89169	0		0
		0		0		3910	15.8833	0		3910	7.91193	0		0
		0		0		3910	15.8833	0		3910	7.91193	0		0
		0		0		3920	15.9198	0		3920	7.93216	0		0
		0		0		3920	15.9198	0		3920	7.93216	0		0
		0		0		3920	15.9198	0		3920	7.93216	0		0
		0		0		3920	15.9198	0		3920	7.93216	0		0
		0		0		3920	15.9198	0		3920	7.93216	0		0
		0		0		3930	15.9563	0		3930	7.9524	0		0
		0		0		3930	15.9563	0		3930	7.9524	0		0
		0		0		3940	15.9928	0		3940	7.97263	0		0
		0		0		3940	15.9928	0		3940	7.97263	0		0
		0		0		3940	15.9928	0		3940	7.97263	0		0
		0		0		3940	15.9928	0		3940	7.97263	0		0
		0		0		3940	15.9928	0		3940	7.97263	0		0
		0		0		3950	16.0293	0		3950	7.99287	0		0
		0		0		3950	16.0293	0		3950	7.99287	0		0
		0		0		3960	16.0658	0		3960	8.0131	0		0
		0		0		3960	16.0658	0		3960	8.0131	0		0
		0		0		3960	16.0658	0		3960	8.0131	0		0
		0		0		3960	16.0658	0		3960	8.0131	0		0
		0		0		3960	16.0658	0		3960	8.0131	0		0
		0		0		3970	16.1022	0		3970	8.03334	0		0
		0		0		3970	16.1022	0		3970	8.03334	0		0
		0		0		3980	16.1386	0		3980	8.05357	0		0
		0		0		3980	16.1386	0		3980	8.05357	0		0
		0		0		3980	16.1386	0		3980	8.05357	0		0
		0		0		3990	16.175	0		3990	8.07381	0		0
		0		0		3990	16.175	0		3990	8.07381	0		0
		0		0		3990	16.175	0		3990	8.07381	0		0
		0		0		3990	16.175	0		3990	8.07381	0		0
		0		0		4000	16.2114	0		4000	8.09404	0		0
		0		0		4000	16.2114	0		4000	8.09404	0		0
		0		0		4010	16.2477	0		4010	8.11428	0		0
		0		0		4010	16.2477	0		4010	8.11428	0		0
		0		0		4010	16.2477	0		4010	8.11428	0		0
		0		0		4010	16.2477	0		4010	8.11428	0		0
		0		0		4010	16.2477	0		4010	8.11428	0		0
		0		0		4020	16.2841	0		4020	8.13451	0		0
		0		0		4020	16.2841	0		4020	8.13451	0		0
		0		0		4020	16.2841	0		4020	8.13451	0		0
		0		0		4030	16.3204	0		4030	8.15475	0		0
		0		0		4030	16.3204	0		4030	8.15475	0		0
		0		0		4030	16.3204	0		4030	8.15475	0		0
		0		0		4030	16.3204	0		4030	8.15475	0		0
		0		0		4030	16.3204	0		4030	8.15475	0		0
		0		0		4040	16.3566	0		4040	8.17498	0		0
		0		0		4040	16.3566	0		4040	8.17498	0		0
		0		0		4050	16.3929	0		4050	8.19522	0		0
		0		0		4050	16.3929	0		4050	8.19522	0		0
		0		0		4060	16.4291	0		4060	8.21545	0		0
		0		0		4060	16.4291	0		4060	8.21545	0		0
		0		0		4060	16.4291	0		4060	8.21545	0		0
		0		0		4060	16.4291	0		4060	8.21545	0		0
		0		0		4060	16.4291	0		4060	8.21545	0		0
		0		0		4070	16.4654	0		4070	8.23569	0		0
		0		0		4070	16.4654	0		4070	8.23569	0		0
		0		0		4080	16.5016	0		4080	8.25592	0		0
		0		0		4080	16.5016	0		4080	8.25592	0		0
		0		0		4080	16.5016	0		4080	8.25592	0		0
		0		0		4080	16.5016	0		4080	8.25592	0		0
		0		0		4080	16.5016	0		4080	8.25592	0		0
		0		0		4090	16.5378	0		4090	8.27616	0		0
		0		0		4090	16.5378	0		4090	8.27616	0		0
		0		0		4090	16.5378	0		4090	8.27616	0		0
		0		0		4100	16.5739	0		4100	8.2964	0		0
		0		0		4100	16.5739	0		4100	8.2964	0		0
		0		0		4100	16.5739	0		4100	8.2964	0		0
		0		0		4100	16.5739	0		4100	8.2964	0		0
		0		0		4100	16.5739	0		4100	8.2964	0		0
		0		0		4110	16.6101	0		4110	8.31663	0		0
		0		0		4110	16.6101	0		4110	8.31663	0		0
		0		0		4120	16.6462	0		4120	8.33687	0		0
		0		0		4120	16.6462	0		4120	8.33687	0		0
		0		0		4130	16.6823	0		4130	8.3571	0		0
		0		0		4130	16.6823	0		4130	8.3571	0		0
		0		0		4130	16.6823	0		4130	8.3571	0		0
		0		0		4130	16.6823	0		4130	8.3571	0		0
		0		0		4130	16.6823	0		4130	8.3571	0		0
		0		0		4140	16.7184	0		4140	8.37734	0		0
		0		0		4140	16.7184	0		4140	8.37734	0		0
		0		0		4150	16.7544	0		4150	8.39757	0		0
		0		0		4150	16.7544	0		4150	8.39757	0		0
		0		0		4150	16.7544	0		4150	8.39757	0		0
		0		0		4150	16.7544	0		4150	8.39757	0		0
		0		0		4150	16.7544	0		4150	8.39757	0		0
		0		0		4160	16.7905	0		4160	8.41781	0		0
		0		0		4160	16.7905	0		4160	8.41781	0		0
		0		0		4160	16.7905	0		4160	8.41781	0		0
		0		0		4170	16.8265	0		4170	8.43804	0		0
		0		0		4170	16.8265	0		4170	8.43804	0		0
		0		0		4170	16.8265	0		4170	8.43804	0		0
		0		0		4170	16.8265	0		4170	8.43804	0		0
		0		0		4180	16.8625	0		4180	8.45828	0		0
		0		0		4180	16.8625	0		4180	8.45828	0		0
		0		0		4180	16.8625	0		4180	8.45828	0		0
		0		0		4190	16.8985	0		4190	8.47851	0		0
		0		0		4190	16.8985	0		4190	8.47851	0		0
		0		0		4200	16.9344	0		4200	8.49875	0		0
		0		0		4200	16.9344	0		4200	8.49875	0		0
		0		0		4200	16.9344	0		4200	8.49875	0		0
		0		0		4200	16.9344	0		4200	8.49875	0		0
		0		0		4200	16.9344	0		4200	8.49875	0		0
		0		0		4210	16.9703	0		4210	8.51898	0		0
		0		0		4210	16.9703	0		4210	8.51898	0		0
		0		0		4220	17.0063	0		4220	8.53922	0		0
		0		0		4220	17.0063	0		4220	8.53922	0		0
		0		0		4220	17.0063	0		4220	8.53922	0		0
		0		0		4220	17.0063	0		4220	8.53922	0		0
		0		0		4220	17.0063	0		4220	8.53922	0		0
		0		0		4230	17.0421	0		4230	8.55945	0		0
		0		0		4230	17.0421	0		4230	8.55945	0		0
		0		0		4230	17.0421	0		4230	8.55945	0		0
		0		0		4240	17.078	0		4240	8.57969	0		0
		0		0		4240	17.078	0		4240	8.57969	0		0
		0		0		4240	17.078	0		4240	8.57969	0		0
		0		0		4240	17.078	0		4240	8.57969	0		0
		0		0		4250	17.1139	0		4250	8.59992	0		0
		0		0		4250	17.1139	0		4250	8.59992	0		0
		0		0		4260	17.1497	0		4260	8.62016	0		0
		0		0		4260	17.1497	0		4260	8.62016	0		0
		0		0		4260	17.1497	0		4260	8.62016	0		0
		0		0		4270	17.1855	0		4270	8.64039	0		0
		0		0		4270	17.1855	0		4270	8.64039	0		0
		0		0		4270	17.1855	0		4270	8.64039	0		0
		0		0		4270	17.1855	0		4270	8.64039	0		0
		0		0		4270	17.1855	0		4270	8.64039	0		0
		0		0		4280	17.2213	0		4280	8.66063	0		0
		0		0		4280	17.2213	0		4280	8.66063	0		0
		0		0		4290	17.257	0		4290	8.68086	0		0
		0		0		4290	17.257	0		4290	8.68086	0		0
		0		0		4290	17.257	0		4290	8.68086	0		0
		0		0		4290	17.257	0		4290	8.68086	0		0
		0		0		4290	17.257	0		4290	8.68086	0		0
		0		0		4300	17.2928	0		4300	8.7011	0		0
		0		0		4300	17.2928	0		4300	8.7011	0		0
		0		0		4310	17.3285	0		4310	8.72133	0		0
		0		0		4310	17.3285	0		4310	8.72133	0		0
		0		0		4310	17.3285	0		4310	8.72133	0		0
		0		0		4310	17.3285	0		4310	8.72133	0		0
		0		0		4310	17.3285	0		4310	8.72133	0		0
		0		0		4320	17.3642	0		4320	8.74157	0		0
		0		0		4320	17.3642	0		4320	8.74157	0		0
		0		0		4330	17.3999	0		4330	8.7618	0		0
		0		0		4330	17.3999	0		4330	8.7618	0		0
		0		0		4330	17.3999	0		4330	8.7618	0		0
		0		0		4340	17.4356	0		4340	8.78204	0		0
		0		0		4340	17.4356	0		4340	8.78204	0		0
		0		0		4340	17.4356	0		4340	8.78204	0		0
		0		0		4340	17.4356	0		4340	8.78204	0		0
		0		0		4350	17.4712	0		4350	8.80227	0		0
		0		0		4350	17.4712	0		4350	8.80227	0		0
		0		0		4350	17.4712	0		4350	8.80227	0		0
		0		0		4360	17.5068	0		4360	8.82251	0		0
		0		0		4360	17.5068	0		4360	8.82251	0		0
		0		0		4360	17.5068	0		4360	8.82251	0		0
		0		0		4360	17.5068	0		4360	8.82251	0		0
		0		0		4370	17.5424	0		4370	8.84274	0		0
		0		0		4370	17.5424	0		4370	8.84274	0		0
		0		0		4370	17.5424	0		4370	8.84274	0		0
		0		0		4380	17.578	0		4380	8.86298	0		0
		0		0		4380	17.578	0		4380	8.86298	0		0
		0		0		4380	17.578	0		4380	8.86298	0		0
		0		0		4380	17.578	0		4380	8.86298	0		0
		0		0		4380	17.578	0		4380	8.86298	0		0
		0		0		4390	17.6136	0		4390	8.88321	0		0
		0		0		4390	17.6136	0		4390	8.88321	0		0
		0		0		4400	17.6491	0		4400	8.90345	0		0
		0		0		4400	17.6491	0		4400	8.90345	0		0
		0		0		4400	17.6491	0		4400	8.90345	0		0
		0		0		4410	17.6846	0		4410	8.92368	0		0
		0		0		4410	17.6846	0		4410	8.92368	0		0
		0		0		4410	17.6846	0		4410	8.92368	0		0
		0		0		4410	17.6846	0		4410	8.92368	0		0
		0		0		4420	17.7201	0		4420	8.94392	0		0
		0		0		4420	17.7201	0		4420	8.94392	0		0
		0		0		4430	17.7556	0		4430	8.96415	0		0
		0		0		4430	17.7556	0		4430	8.96415	0		0
		0		0		4430	17.7556	0		4430	8.96415	0		0
		0		0		4430	17.7556	0		4430	8.96415	0		0
		0		0		4430	17.7556	0		4430	8.96415	0		0
		0		0		4440	17.791	0		4440	8.98439	0		0
		0		0		4440	17.791	0		4440	8.98439	0		0
		0		0		4440	17.791	0		4440	8.98439	0		0
		0		0		4450	17.8265	0		4450	9.00462	0		0
		0		0		4450	17.8265	0		4450	9.00462	0		0
		0		0		4450	17.8265	0		4450	9.00462	0		0
		0		0		4450	17.8265	0		4450	9.00462	0		0
		0		0		4460	17.8619	0		4460	9.02486	0		0
		0		0		4460	17.8619	0		4460	9.02486	0		0
		0		0		4470	17.8973	0		4470	9.04509	0		0
		0		0		4470	17.8973	0		4470	9.04509	0		0
		0		0		4470	17.8973	0		4470	9.04509	0		0
		0		0		4480	17.9326	0		4480	9.06533	0		0
		0		0		4480	17.9326	0		4480	9.06533	0		0
		0		0		4480	17.9326	0		4480	9.06533	0		0
		0		0		4480	17.9326	0		4480	9.06533	0		0
		0		0		4480	17.9326	0		4480	9.06533	0		0
		0		0		4490	17.968	0		4490	9.08556	0		0
		0		0		4490	17.968	0		4490	9.08556	0		0
		0		0		4500	18.0033	0		4500	9.1058	0		0
		0		0		4500	18.0033	0		4500	9.1058	0		0
		0		0		4500	18.0033	0		4500	9.1058	0		0
		0		0		4500	18.0033	0		4500	9.1058	0		0
		0		0		4510	18.0386	0		4510	9.12603	0		0
		0		0		4510	18.0386	0		4510	9.12603	0		0
		0		0		4510	18.0386	0		4510	9.12603	0		0
		0		0		4520	18.0739	0		4520	9.14627	0		0
		0		0		4520	18.0739	0		4520	9.14627	0		0
		0		0		4520	18.0739	0		4520	9.14627	0		0
		0		0		4520	18.0739	0		4520	9.14627	0		0
		0		0		4530	18.1092	0		4530	9.1665	0		0
		0		0		4530	18.1092	0		4530	9.1665	0		0
		0		0		4540	18.1444	0		4540	9.18674	0		0
		0		0		4540	18.1444	0		4540	9.18674	0		0
		0		0		4540	18.1444	0		4540	9.18674	0		0
		0		0		4550	18.1796	0		4550	9.20697	0		0
		0		0		4550	18.1796	0		4550	9.20697	0		0
		0		0		4550	18.1796	0		4550	9.20697	0		0
		0		0		4550	18.1796	0		4550	9.20697	0		0
		0		0		4560	18.2149	0		4560	9.22721	0		0
		0		0		4560	18.2149	0		4560	9.22721	0		0
		0		0		4570	18.25	0		4570	9.24744	0		0
		0		0		4570	18.25	0		4570	9.24744	0		0
		0		0		4570	18.25	0		4570	9.24744	0		0
		0		0		4570	18.25	0		4570	9.24744	0		0
		0		0		4570	18.25	0		4570	9.24744	0		0
		0		0		4580	18.2852	0		4580	9.26768	0		0
		0		0		4580	18.2852	0		4580	9.26768	0		0
		0		0		4580	18.2852	0		4580	9.26768	0		0
		0		0		4590	18.3203	0		4590	9.28791	0		0
		0		0		4590	18.3203	0		4590	9.28791	0		0
		0		0		4590	18.3203	0		4590	9.28791	0		0
		0		0		4590	18.3203	0		4590	9.28791	0		0
		0		0		4600	18.3555	0		4600	9.30815	0		0
		0		0		4600	18.3555	0		4600	9.30815	0		0
		0		0		4610	18.3906	0		4610	9.32838	0		0
		0		0		4610	18.3906	0		4610	9.32838	0		0
		0		0		4610	18.3906	0		4610	9.32838	0		0
		0		0		4620	18.4256	0		4620	9.34862	0		0
		0		0		4620	18.4256	0		4620	9.34862	0		0
		0		0		4620	18.4256	0		4620	9.34862	0		0
		0		0		4620	18.4256	0		4620	9.34862	0		0
		0		0		4630	18.4607	0		4630	9.36885	0		0
		0		0		4630	18.4607	0		4630	9.36885	0		0
		0		0		4640	18.4957	0		4640	9.38909	0		0
		0		0		4640	18.4957	0		4640	9.38909	0		0
		0		0		4640	18.4957	0		4640	9.38909	0		0
		0		0		4640	18.4957	0		4640	9.38909	0		0
		0		0		4640	18.4957	0		4640	9.38909	0		0
		0		0		4650	18.5308	0		4650	9.40932	0		0
		0		0		4650	18.5308	0		4650	9.40932	0		0
		0		0		4660	18.5658	0		4660	9.42956	0		0
		0		0		4660	18.5658	0		4660	9.42956	0		0
		0		0		4660	18.5658	0		4660	9.42956	0		0
		0		0		4660	18.5658	0		4660	9.42956	0		0
		0		0		4660	18.5658	0		4660	9.42956	0		0
		0		0		4670	18.6007	0		4670	9.44979	0		0
		0		0		4680	18.6357	0		4680	9.47003	0		0
		0		0		4680	18.6357	0		4680	9.47003	0		0
		0		0		4680	18.6357	0		4680	9.47003	0		0
		0		0		4690	18.6706	0		4690	9.49026	0		0
		0		0		4690	18.6706	0		4690	9.49026	0		0
		0		0		4690	18.6706	0		4690	9.49026	0		0
		0		0		4690	18.6706	0		4690	9.49026	0		0
		0		0		4690	18.6706	0		4690	9.49026	0		0
		0		0		4700	18.7055	0		4700	9.5105	0		0
		0		0		4710	18.7404	0		4710	9.53073	0		0
		0		0		4710	18.7404	0		4710	9.53073	0		0
		0		0		4710	18.7404	0		4710	9.53073	0		0
		0		0		4710	18.7404	0		4710	9.53073	0		0
		0		0		4710	18.7404	0		4710	9.53073	0		0
		0		0		4720	18.7753	0		4720	9.55097	0		0
		0		0		4720	18.7753	0		4720	9.55097	0		0
		0		0		4730	18.8101	0		4730	9.5712	0		0
		0		0		4730	18.8101	0		4730	9.5712	0		0
		0		0		4730	18.8101	0		4730	9.5712	0		0
		0		0		4730	18.8101	0		4730	9.5712	0		0
		0		0		4740	18.845	0		4740	9.59144	0		0
		0		0		4740	18.845	0		4740	9.59144	0		0
		0		0		4750	18.8798	0		4750	9.61167	0		0
		0		0		4750	18.8798	0		4750	9.61167	0		0
		0		0		4750	18.8798	0		4750	9.61167	0		0
		0		0		4760	18.9145	0		4760	9.63191	0		0
		0		0		4760	18.9145	0		4760	9.63191	0		0
		0		0		4760	18.9145	0		4760	9.63191	0		0
		0		0		4760	18.9145	0		4760	9.63191	0		0
		0		0		4770	18.9493	0		4770	9.65214	0		0
		0		0		4770	18.9493	0		4770	9.65214	0		0
		0		0		4780	18.9841	0		4780	9.67238	0		0
		0		0		4780	18.9841	0		4780	9.67238	0		0
		0		0		4780	18.9841	0		4780	9.67238	0		0
		0		0		4780	18.9841	0		4780	9.67238	0		0
		0		0		4790	19.0188	0		4790	9.69261	0		0
		0		0		4790	19.0188	0		4790	9.69261	0		0
		0		0		4790	19.0188	0		4790	9.69261	0		0
		0		0		4800	19.0535	0		4800	9.71285	0		0
		0		0		4800	19.0535	0		4800	9.71285	0		0
		0		0		4800	19.0535	0		4800	9.71285	0		0
		0		0		4800	19.0535	0		4800	9.71285	0		0
		0		0		4810	19.0882	0		4810	9.73308	0		0
		0		0		4810	19.0882	0		4810	9.73308	0		0
		0		0		4820	19.1228	0		4820	9.75332	0		0
		0		0		4820	19.1228	0		4820	9.75332	0		0
		0		0		4830	19.1575	0		4830	9.77355	0		0
		0		0		4830	19.1575	0		4830	9.77355	0		0
		0		0		4830	19.1575	0		4830	9.77355	0		0
		0		0		4830	19.1575	0		4830	9.77355	0		0
		0		0		4840	19.1921	0		4840	9.79379	0		0
		0		0		4840	19.1921	0		4840	9.79379	0		0
		0		0		4850	19.2267	0		4850	9.81402	0		0
		0		0		4850	19.2267	0		4850	9.81402	0		0
		0		0		4850	19.2267	0		4850	9.81402	0		0
		0		0		4850	19.2267	0		4850	9.81402	0		0
		0		0		4860	19.2613	0		4860	9.83426	0		0
		0		0		4860	19.2613	0		4860	9.83426	0		0
		0		0		4870	19.2958	0		4870	9.85449	0		0
		0		0		4870	19.2958	0		4870	9.85449	0		0
		0		0		4870	19.2958	0		4870	9.85449	0		0
		0		0		4870	19.2958	0		4870	9.85449	0		0
		0		0		4870	19.2958	0		4870	9.85449	0		0
		0		0		4880	19.3304	0		4880	9.87473	0		0
		0		0		4890	19.3649	0		4890	9.89496	0		0
		0		0		4890	19.3649	0		4890	9.89496	0		0
		0		0		4890	19.3649	0		4890	9.89496	0		0
		0		0		4900	19.3994	0		4900	9.9152	0		0
		0		0		4900	19.3994	0		4900	9.9152	0		0
		0		0		4900	19.3994	0		4900	9.9152	0		0
		0		0		4900	19.3994	0		4900	9.9152	0		0
		0		0		4910	19.4338	0		4910	9.93543	0		0
		0		0		4910	19.4338	0		4910	9.93543	0		0
		0		0		4920	19.4683	0		4920	9.95567	0		0
		0		0		4920	19.4683	0		4920	9.95567	0		0
		0		0		4920	19.4683	0		4920	9.95567	0		0
		0		0		4930	19.5027	0		4930	9.9759	0		0
		0		0		4930	19.5027	0		4930	9.9759	0		0
		0		0		4930	19.5027	0		4930	9.9759	0		0
		0		0		4940	19.5372	0		4940	9.99614	0		0
		0		0		4940	19.5372	0		4940	9.99614	0		0
		0		0		4940	19.5372	0		4940	9.99614	0		0
		0		0		4940	19.5372	0		4940	9.99614	0		0
		0		0		4950	19.5715	0		4950	10.0164	0		0
		0		0		4960	19.6059	0		4960	10.0366	0		0
		0		0		4960	19.6059	0		4960	10.0366	0		0
		0		0		4960	19.6059	0		4960	10.0366	0		0
		0		0		4970	19.6403	0		4970	10.0568	0		0
		0		0		4970	19.6403	0		4970	10.0568	0		0
		0		0		4970	19.6403	0		4970	10.0568	0		0
		0		0		4980	19.6746	0		4980	10.0771	0		0
		0		0		4980	19.6746	0		4980	10.0771	0		0
		0		0		4990	19.7089	0		4990	10.0973	0		0
		0		0		4990	19.7089	0		4990	10.0973	0		0
		0		0		4990	19.7089	0		4990	10.0973	0		0
		0		0		4990	19.7089	0		4990	10.0973	0		0
		0		0		5000	19.7432	0		5000	10.1175	0		0
		0		0		5000	19.7432	0		5000	10.1175	0		0
		0		0		5010	19.7774	0		5010	10.1378	0		0
		0		0		5010	19.7774	0		5010	10.1378	0		0
		0		0		5010	19.7774	0		5010	10.1378	0		0
		0		0		5010	19.7774	0		5010	10.1378	0		0
		0		0		5020	19.8117	0		5020	10.158	0		0
		0		0		5020	19.8117	0		5020	10.158	0		0
		0		0		5030	19.8459	0		5030	10.1783	0		0
		0		0		5030	19.8459	0		5030	10.1783	0		0
		0		0		5040	19.8801	0		5040	10.1985	0		0
		0		0		5040	19.8801	0		5040	10.1985	0		0
		0		0		5040	19.8801	0		5040	10.1985	0		0
		0		0		5040	19.8801	0		5040	10.1985	0		0
		0		0		5050	19.9143	0		5050	10.2187	0		0
		0		0		5050	19.9143	0		5050	10.2187	0		0
		0		0		5060	19.9485	0		5060	10.239	0		0
		0		0		5060	19.9485	0		5060	10.239	0		0
		0		0		5060	19.9485	0		5060	10.239	0		0
		0		0		5070	19.9826	0		5070	10.2592	0		0
		0		0		5070	19.9826	0		5070	10.2592	0		0
		0		0		5080	20.0167	0		5080	10.2794	0		0
		0		0		5080	20.0167	0		5080	10.2794	0		0
		0		0		5080	20.0167	0		5080	10.2794	0		0
		0		0		5080	20.0167	0		5080	10.2794	0		0
		0		0		5090	20.0508	0		5090	10.2997	0		0
		0		0		5100	20.0849	0		5100	10.3199	0		0
		0		0		5100	20.0849	0		5100	10.3199	0		0
		0		0		5100	20.0849	0		5100	10.3199	0		0
		0		0		5110	20.119	0		5110	10.3401	0		0
		0		0		5110	20.119	0		5110	10.3401	0		0
		0		0		5110	20.119	0		5110	10.3401	0		0
		0		0		5120	20.153	0		5120	10.3604	0		0
		0		0		5120	20.153	0		5120	10.3604	0		0
		0		0		5130	20.187	0		5130	10.3806	0		0
		0		0		5130	20.187	0		5130	10.3806	0		0
		0		0		5130	20.187	0		5130	10.3806	0		0
		0		0		5130	20.187	0		5130	10.3806	0		0
		0		0		5140	20.221	0		5140	10.4008	0		0
		0		0		5140	20.221	0		5140	10.4008	0		0
		0		0		5150	20.255	0		5150	10.4211	0		0
		0		0		5150	20.255	0		5150	10.4211	0		0
		0		0		5150	20.255	0		5150	10.4211	0		0
		0		0		5160	20.2889	0		5160	10.4413	0		0
		0		0		5160	20.2889	0		5160	10.4413	0		0
		0		0		5170	20.3229	0		5170	10.4615	0		0
		0		0		5170	20.3229	0		5170	10.4615	0		0
		0		0		5180	20.3568	0		5180	10.4818	0		0
		0		0		5180	20.3568	0		5180	10.4818	0		0
		0		0		5180	20.3568	0		5180	10.4818	0		0
		0		0		5190	20.3907	0		5190	10.502	0		0
		0		0		5190	20.3907	0		5190	10.502	0		0
		0		0		5200	20.4245	0		5200	10.5222	0		0
		0		0		5200	20.4245	0		5200	10.5222	0		0
		0		0		5200	20.4245	0		5200	10.5222	0		0
		0		0		5210	20.4584	0		5210	10.5425	0		0
		0		0		5210	20.4584	0		5210	10.5425	0		0
		0		0		5210	20.4584	0		5210	10.5425	0		0
		0		0		5220	20.4922	0		5220	10.5627	0		0
		0		0		5220	20.4922	0		5220	10.5627	0		0
		0		0		5220	20.4922	0		5220	10.5627	0		0
		0		0		5230	20.526	0		5230	10.583	0		0
		0		0		5240	20.5598	0		5240	10.6032	0		0
		0		0		5240	20.5598	0		5240	10.6032	0		0
		0		0		5250	20.5936	0		5250	10.6234	0		0
		0		0		5250	20.5936	0		5250	10.6234	0		0
		0		0		5250	20.5936	0		5250	10.6234	0		0
		0		0		5250	20.5936	0		5250	10.6234	0		0
		0		0		5260	20.6273	0		5260	10.6436	0		0
		0		0		5260	20.6273	0		5260	10.6436	0		0
		0		0		5270	20.661	0		5270	10.6639	0		0
		0		0		5270	20.661	0		5270	10.6639	0		0
		0		0		5270	20.661	0		5270	10.6639	0		0
		0		0		5280	20.6947	0		5280	10.6841	0		0
		0		0		5280	20.6947	0		5280	10.6841	0		0
		0		0		5290	20.7284	0		5290	10.7044	0		0
		0		0		5290	20.7284	0		5290	10.7044	0		0
		0		0		5290	20.7284	0		5290	10.7044	0		0
		0		0		5300	20.7621	0		5300	10.7246	0		0
		0		0		5300	20.7621	0		5300	10.7246	0		0
		0		0		5310	20.7957	0		5310	10.7448	0		0
		0		0		5310	20.7957	0		5310	10.7448	0		0
		0		0		5320	20.8293	0		5320	10.7651	0		0
		0		0		5320	20.8293	0		5320	10.7651	0		0
		0		0		5320	20.8293	0		5320	10.7651	0		0
		0		0		5330	20.8629	0		5330	10.7853	0		0
		0		0		5330	20.8629	0		5330	10.7853	0		0
		0		0		5340	20.8965	0		5340	10.8055	0		0
		0		0		5340	20.8965	0		5340	10.8055	0		0
		0		0		5340	20.8965	0		5340	10.8055	0		0
		0		0		5350	20.9301	0		5350	10.8258	0		0
		0		0		5350	20.9301	0		5350	10.8258	0		0
		0		0		5360	20.9636	0		5360	10.846	0		0
		0		0		5360	20.9636	0		5360	10.846	0		0
		0		0		5360	20.9636	0		5360	10.846	0		0
		0		0		5370	20.9971	0		5370	10.8662	0		0
		0		0		5380	21.0306	0		5380	10.8865	0		0
		0		0		5380	21.0306	0		5380	10.8865	0		0
		0		0		5390	21.0641	0		5390	10.9067	0		0
		0		0		5390	21.0641	0		5390	10.9067	0		0
		0		0		5390	21.0641	0		5390	10.9067	0		0
		0		0		5390	21.0641	0		5390	10.9067	0		0
		0		0		5400	21.0975	0		5400	10.9269	0		0
		0		0		5410	21.131	0		5410	10.9472	0		0
		0		0		5410	21.131	0		5410	10.9472	0		0
		0		0		5410	21.131	0		5410	10.9472	0		0
		0		0		5420	21.1644	0		5420	10.9674	0		0
		0		0		5420	21.1644	0		5420	10.9674	0		0
		0		0		5430	21.1978	0		5430	10.9876	0		0
		0		0		5430	21.1978	0		5430	10.9876	0		0
		0		0		5430	21.1978	0		5430	10.9876	0		0
		0		0		5440	21.2311	0		5440	11.0079	0		0
		0		0		5440	21.2311	0		5440	11.0079	0		0
		0		0		5450	21.2645	0		5450	11.0281	0		0
		0		0		5450	21.2645	0		5450	11.0281	0		0
		0		0		5460	21.2978	0		5460	11.0483	0		0
		0		0		5460	21.2978	0		5460	11.0483	0		0
		0		0		5460	21.2978	0		5460	11.0483	0		0
		0		0		5470	21.3311	0		5470	11.0686	0		0
		0		0		5480	21.3644	0		5480	11.0888	0		0
		0		0		5480	21.3644	0		5480	11.0888	0		0
		0		0		5480	21.3644	0		5480	11.0888	0		0
		0		0		5490	21.3977	0		5490	11.109	0		0
		0		0		5490	21.3977	0		5490	11.109	0		0
		0		0		5500	21.4309	0		5500	11.1293	0		0
		0		0		5500	21.4309	0		5500	11.1293	0		0
		0		0		5500	21.4309	0		5500	11.1293	0		0
		0		0		5510	21.4642	0		5510	11.1495	0		0
		0		0		5520	21.4974	0		5520	11.1698	0		0
		0		0		5520	21.4974	0		5520	11.1698	0		0
		0		0		5530	21.5305	0		5530	11.19	0		0
		0		0		5530	21.5305	0		5530	11.19	0		0
		0		0		5530	21.5305	0		5530	11.19	0		0
		0		0		5530	21.5305	0		5530	11.19	0		0
		0		0		5540	21.5637	0		5540	11.2102	0		0
		0		0		5550	21.5968	0		5550	11.2305	0		0
		0		0		5550	21.5968	0		5550	11.2305	0		0
		0		0		5550	21.5968	0		5550	11.2305	0		0
		0		0		5560	21.63	0		5560	11.2507	0		0
		0		0		5560	21.63	0		5560	11.2507	0		0
		0		0		5570	21.6631	0		5570	11.2709	0		0
		0		0		5570	21.6631	0		5570	11.2709	0		0
		0		0		5570	21.6631	0		5570	11.2709	0		0
		0		0		5580	21.6961	0		5580	11.2912	0		0
		0		0		5590	21.7292	0		5590	11.3114	0		0
		0		0		5590	21.7292	0		5590	11.3114	0		0
		0		0		5600	21.7622	0		5600	11.3316	0		0
		0		0		5600	21.7622	0		5600	11.3316	0		0
		0		0		5600	21.7622	0		5600	11.3316	0		0
		0		0		5610	21.7952	0		5610	11.3519	0		0
		0		0		5620	21.8282	0		5620	11.3721	0		0
		0		0		5620	21.8282	0		5620	11.3721	0		0
[truncated: 1,682 more rows]

## Sheet: PE
	E-L1-Experimental value		E-L3-Experimental value		E-L1-Lam model		E-L3-Lam model		E-L1-Mander model		E-L3-Mander model		E-L1-Samaam model		E-L3-Samaam model
0	0	0	0	0	0	0	0	0	0	0	0	0	0	0	0
96.6667	0.294	121.667	1.316	96.6667	0.65386	121.667	0.95279	96.6667	0.47975	121.667	0.31668	96.6667	0.81931	121.667	1.2486
253.333	0.783	322	3.408	253.333	1.70207	322	2.49575	253.333	1.25685	322	0.83811	253.333	2.14509	322	3.26912
363.333	1.101	458.333	4.783	363.333	2.42956	458.333	3.52739	363.333	1.80188	458.333	1.19296	363.333	3.07285	458.333	4.61097
480	2.321	604	6.206	480	3.19348	604	4.61318	480	2.37919	604	1.5721	480	4.05257	604	6.01063
550	3.069	695	7.073	550	3.64805	695	5.28285	550	2.72511	695	1.80895	550	4.63775	695	6.86602
623.333	3.807	786	7.922	623.333	4.12122	786	5.94589	623.333	3.08709	786	2.04581	623.333	5.24826	786	7.70627
666.667	4.244	840.667	8.424	666.667	4.39936	840.667	6.341	666.667	3.30076	840.667	2.1881	666.667	5.60768	840.667	8.20362
666.667	4.244	840.667	8.424	666.667	4.39936	840.667	6.341	666.667	3.30076	840.667	2.1881	666.667	5.60768	840.667	8.20362
666.667	4.244	840.667	8.424	666.667	4.39936	840.667	6.341	666.667	3.30076	840.667	2.1881	666.667	5.60768	840.667	8.20362
666.667	4.244	840.667	8.424	666.667	4.39936	840.667	6.341	666.667	3.30076	840.667	2.1881	666.667	5.60768	840.667	8.20362
666.667	4.244	840.667	8.424	666.667	4.39936	840.667	6.341	666.667	3.30076	840.667	2.1881	666.667	5.60768	840.667	8.20362
666.667	4.244	840.667	8.424	666.667	4.39936	840.667	6.341	666.667	3.30076	840.667	2.1881	666.667	5.60768	840.667	8.20362
666.667	4.244	840.667	8.424	666.667	4.39936	840.667	6.341	666.667	3.30076	840.667	2.1881	666.667	5.60768	840.667	8.20362
666.667	4.244	840.667	8.424	666.667	4.39936	840.667	6.341	666.667	3.30076	840.667	2.1881	666.667	5.60768	840.667	8.20362
666.667	4.244	840.667	8.424	666.667	4.39936	840.667	6.341	666.667	3.30076	840.667	2.1881	666.667	5.60768	840.667	8.20362
666.667	4.244	840.667	8.424	666.667	4.39936	840.667	6.341	666.667	3.30076	840.667	2.1881	666.667	5.60768	840.667	8.20362
666.667	4.244	840.667	8.424	666.667	4.39936	840.667	6.341	666.667	3.30076	840.667	2.1881	666.667	5.60768	840.667	8.20362
666.667	4.244	840.667	8.424	666.667	4.39936	840.667	6.341	666.667	3.30076	840.667	2.1881	666.667	5.60768	840.667	8.20362
906.667	6.646	1150	11.155	906.667	5.92012	1150	8.5316	906.667	4.48072	1150	2.99323	906.667	7.57708	1150	10.9109
916.667	6.715	1159	11.233	916.667	5.98277	1159	8.59419	916.667	4.52974	1159	3.01665	916.667	7.65826	1160	10.9869
923.333	6.783	1168.33	11.31	923.333	6.02449	1168.33	8.65903	923.333	4.56242	1168.33	3.04094	923.333	7.71234	1170	11.0656
930	6.851	1177.33	11.388	930	6.0662	1177.33	8.72148	930	4.59509	1177.33	3.06437	930	7.76639	1180	11.1413
940	6.92	1186.33	11.465	940	6.1287	1186.33	8.78387	940	4.64409	1186.33	3.08779	940	7.84739	1190	11.2168
943.333	6.989	1195.67	11.542	943.333	6.14953	1195.67	8.8485	943.333	4.66041	1195.67	3.11209	943.333	7.87438	1200	11.295
950	7.057	1204.67	11.618	950	6.19115	1204.67	8.91076	950	4.69307	1204.67	3.13551	950	7.92832	1200	11.3702
960	7.124	1213.67	11.695	960	6.25354	1213.67	8.97295	960	4.74204	1213.67	3.15894	960	8.00917	1210	11.4453
966.667	7.194	1223	11.771	966.667	6.2951	1223	9.03738	966.667	4.77468	1223	3.18323	966.667	8.06303	1220	11.523
976.667	7.261	1232	11.848	976.667	6.3574	1232	9.09944	976.667	4.82363	1232	3.20665	976.667	8.14375	1230	11.5978
980	7.328	1241	11.924	980	6.37815	1241	9.16143	980	4.83994	1241	3.23008	980	8.17063	1240	11.6724
986.667	7.396	1250.33	12	986.667	6.41964	1250.33	9.22565	986.667	4.87257	1250.33	3.25437	986.667	8.22438	1250	11.7496
996.667	7.464	1259.33	12.076	996.667	6.48181	1259.33	9.28752	996.667	4.92149	1259.33	3.2778	996.667	8.30494	1260	11.8239
1003.33	7.531	1268.33	12.151	1003.33	6.52323	1268.33	9.34931	1003.33	4.9541	1268.33	3.30122	1000	8.3586	1270	11.898
1010	7.599	1277.33	12.227	1010	6.56463	1277.33	9.41105	1010	4.9867	1277.33	3.32465	1010	8.41222	1280	11.972
1016.67	7.665	1286.67	12.302	1016.67	6.606	1286.67	9.475	1016.67	5.0193	1286.67	3.34894	1020	8.4658	1290	12.0485
1023.33	7.734	1295.67	12.377	1023.33	6.64734	1295.67	9.5366	1023.33	5.05189	1295.67	3.37236	1020	8.51935	1300	12.1222
1030	7.8	1304.67	12.452	1030	6.68866	1304.67	9.59813	1030	5.08447	1304.67	3.39579	1030	8.57286	1300	12.1957
1040	7.867	1314	12.527	1040	6.75058	1314	9.66188	1040	5.13334	1314	3.42008	1040	8.65306	1310	12.2718
1046.67	7.934	1323	12.602	1046.67	6.79184	1323	9.72328	1046.67	5.16591	1323	3.4435	1050	8.70648	1320	12.345
1053.33	8.001	1332	12.677	1053.33	6.83306	1332	9.78462	1053.33	5.19848	1332	3.46693	1050	8.75985	1330	12.418
1060	8.067	1341.33	12.751	1060	6.87426	1341.33	9.84816	1060	5.23103	1341.33	3.49122	1060	8.8132	1340	12.4936
1066.67	8.134	1350.33	12.826	1066.67	6.91544	1350.33	9.90936	1066.67	5.26359	1350.33	3.51465	1070	8.8665	1350	12.5663
1073.33	8.2	1359.33	12.9	1073.33	6.95659	1359.33	9.97051	1073.33	5.29613	1359.33	3.53807	1070	8.91976	1360	12.6389
1083.33	8.267	1368.33	12.974	1083.33	7.01827	1368.33	10.0316	1083.33	5.34494	1368.33	3.5615	1080	8.99959	1370	12.7113
1090	8.332	1377.67	13.048	1090	7.05935	1377.67	10.0948	1090	5.37747	1377.67	3.58579	1090	9.05276	1380	12.7863
1093.33	8.4	1386.67	13.121	1093.33	7.07988	1386.67	10.1558	1093.33	5.39373	1386.67	3.60921	1090	9.07933	1390	12.8583
1103.33	8.465	1395.67	13.195	1103.33	7.14144	1395.67	10.2167	1103.33	5.44251	1395.67	3.63264	1100	9.15897	1400	12.9303
1110	8.531	1405	13.268	1110	7.18245	1405	10.2797	1110	5.47502	1405	3.65693	1110	9.21202	1410	13.0047
1116.67	8.598	1414	13.341	1116.67	7.22344	1414	10.3405	1116.67	5.50753	1414	3.68035	1120	9.26503	1410	13.0764
1126.67	8.662	1423	13.414	1126.67	7.28486	1423	10.4012	1126.67	5.55627	1423	3.70378	1130	9.34448	1420	13.1479
1130	8.729	1432.33	13.487	1130	7.30532	1432.33	10.464	1130	5.57252	1432.33	3.72807	1130	9.37094	1430	13.2218
1136.67	8.794	1441.33	13.56	1136.67	7.34623	1441.33	10.5246	1136.67	5.60501	1441.33	3.7515	1140	9.42383	1440	13.293
1146.67	8.86	1450.33	13.633	1146.67	7.40754	1450.33	10.5851	1146.67	5.65372	1450.33	3.77492	1150	9.50308	1450	13.364
1153.33	8.924	1459.33	13.705	1153.33	7.44838	1459.33	10.6455	1153.33	5.68619	1459.33	3.79834	1150	9.55587	1460	13.4349
1153.33	8.924	1459.33	13.705	1153.33	7.44838	1459.33	10.6455	1153.33	5.68619	1459.33	3.79834	1150	9.55587	1460	13.4349
1153.33	8.924	1459.33	13.705	1153.33	7.44838	1459.33	10.6455	1153.33	5.68619	1459.33	3.79834	1150	9.55587	1460	13.4349
1153.33	8.924	1459.33	13.705	1153.33	7.44838	1459.33	10.6455	1153.33	5.68619	1459.33	3.79834	1150	9.55587	1460	13.4349
1153.33	8.924	1459.33	13.705	1153.33	7.44838	1459.33	10.6455	1153.33	5.68619	1459.33	3.79834	1150	9.55587	1460	13.4349
1153.33	8.924	1459.33	13.705	1153.33	7.44838	1459.33	10.6455	1153.33	5.68619	1459.33	3.79834	1150	9.55587	1460	13.4349
1153.33	8.924	1459.33	13.705	1153.33	7.44838	1459.33	10.6455	1153.33	5.68619	1459.33	3.79834	1150	9.55587	1460	13.4349
1153.33	8.924	1459.33	13.705	1153.33	7.44838	1459.33	10.6455	1153.33	5.68619	1459.33	3.79834	1150	9.55587	1460	13.4349
1160	8.99	1468.67	13.778	1160	7.48919	1468.67	10.7081	1160	5.71866	1468.67	3.82264	1160	9.60862	1470	13.5082
1160	8.99	1468.67	13.778	1160	7.48919	1468.67	10.7081	1160	5.71866	1468.67	3.82264	1160	9.60862	1470	13.5082
1160	8.99	1468.67	13.778	1160	7.48919	1468.67	10.7081	1160	5.71866	1468.67	3.82264	1160	9.60862	1470	13.5082
1160	8.99	1468.67	13.778	1160	7.48919	1468.67	10.7081	1160	5.71866	1468.67	3.82264	1160	9.60862	1470	13.5082
1160	8.99	1468.67	13.778	1160	7.48919	1468.67	10.7081	1160	5.71866	1468.67	3.82264	1160	9.60862	1470	13.5082
1160	8.99	1468.67	13.778	1160	7.48919	1468.67	10.7081	1160	5.71866	1468.67	3.82264	1160	9.60862	1470	13.5082
1170	9.055	1477.67	13.85	1170	7.55037	1477.67	10.7683	1170	5.76734	1477.67	3.84606	1170	9.68767	1480	13.5788
1170	9.055	1477.67	13.85	1170	7.55037	1477.67	10.7683	1170	5.76734	1477.67	3.84606	1170	9.68767	1480	13.5788
1170	9.055	1477.67	13.85	1170	7.55037	1477.67	10.7683	1170	5.76734	1477.67	3.84606	1170	9.68767	1480	13.5788
1170	9.055	1477.67	13.85	1170	7.55037	1477.67	10.7683	1170	5.76734	1477.67	3.84606	1170	9.68767	1480	13.5788
1170	9.055	1477.67	13.85	1170	7.55037	1477.67	10.7683	1170	5.76734	1477.67	3.84606	1170	9.68767	1480	13.5788
1170	9.055	1477.67	13.85	1170	7.55037	1477.67	10.7683	1170	5.76734	1477.67	3.84606	1170	9.68767	1480	13.5788
1170	9.055	1477.67	13.85	1170	7.55037	1477.67	10.7683	1170	5.76734	1477.67	3.84606	1170	9.68767	1480	13.5788
1173.33	9.12	1486.67	13.922	1173.33	7.57075	1486.67	10.8286	1173.33	5.78356	1486.67	3.86949	1170	9.71399	1490	13.6492
1173.33	9.12	1486.67	13.922	1173.33	7.57075	1486.67	10.8286	1173.33	5.78356	1486.67	3.86949	1170	9.71399	1490	13.6492
1173.33	9.12	1486.67	13.922	1173.33	7.57075	1486.67	10.8286	1173.33	5.78356	1486.67	3.86949	1170	9.71399	1490	13.6492
1173.33	9.12	1486.67	13.922	1173.33	7.57075	1486.67	10.8286	1173.33	5.78356	1486.67	3.86949	1170	9.71399	1490	13.6492
1173.33	9.12	1486.67	13.922	1173.33	7.57075	1486.67	10.8286	1173.33	5.78356	1486.67	3.86949	1170	9.71399	1490	13.6492
1173.33	9.12	1486.67	13.922	1173.33	7.57075	1486.67	10.8286	1173.33	5.78356	1486.67	3.86949	1170	9.71399	1490	13.6492
1183.33	9.185	1496	13.994	1183.33	7.63184	1496	10.891	1183.33	5.83223	1496	3.89378	1180	9.79291	1500	13.722
1183.33	9.185	1496	13.994	1183.33	7.63184	1496	10.891	1183.33	5.83223	1496	3.89378	1180	9.79291	1500	13.722
1183.33	9.185	1496	13.994	1183.33	7.63184	1496	10.891	1183.33	5.83223	1496	3.89378	1180	9.79291	1500	13.722
1183.33	9.185	1496	13.994	1183.33	7.63184	1496	10.891	1183.33	5.83223	1496	3.89378	1180	9.79291	1500	13.722
1183.33	9.185	1496	13.994	1183.33	7.63184	1496	10.891	1183.33	5.83223	1496	3.89378	1180	9.79291	1500	13.722
1183.33	9.185	1496	13.994	1183.33	7.63184	1496	10.891	1183.33	5.83223	1496	3.89378	1180	9.79291	1500	13.722
1183.33	9.185	1496	13.994	1183.33	7.63184	1496	10.891	1183.33	5.83223	1496	3.89378	1180	9.79291	1500	13.722
1190	9.25	1505	14.066	1190	7.67254	1505	10.951	1190	5.86466	1505	3.9172	1190	9.84548	1510	13.7921
1190	9.25	1505	14.066	1190	7.67254	1505	10.951	1190	5.86466	1505	3.9172	1190	9.84548	1510	13.7921
1190	9.25	1505	14.066	1190	7.67254	1505	10.951	1190	5.86466	1505	3.9172	1190	9.84548	1510	13.7921
1190	9.25	1505	14.066	1190	7.67254	1505	10.951	1190	5.86466	1505	3.9172	1190	9.84548	1510	13.7921
1190	9.25	1505	14.066	1190	7.67254	1505	10.951	1190	5.86466	1505	3.9172	1190	9.84548	1510	13.7921
1190	9.25	1505	14.066	1190	7.67254	1505	10.951	1190	5.86466	1505	3.9172	1190	9.84548	1510	13.7921
1190	9.25	1505	14.066	1190	7.67254	1505	10.951	1190	5.86466	1505	3.9172	1190	9.84548	1510	13.7921
1196.67	9.314	1514	14.137	1196.67	7.71322	1514	11.0111	1196.67	5.89709	1514	3.94063	1200	9.898	1510	13.8621
1196.67	9.314	1514	14.137	1196.67	7.71322	1514	11.0111	1196.67	5.89709	1514	3.94063	1200	9.898	1510	13.8621
1196.67	9.314	1514	14.137	1196.67	7.71322	1514	11.0111	1196.67	5.89709	1514	3.94063	1200	9.898	1510	13.8621
1196.67	9.314	1514	14.137	1196.67	7.71322	1514	11.0111	1196.67	5.89709	1514	3.94063	1200	9.898	1510	13.8621
1196.67	9.314	1514	14.137	1196.67	7.71322	1514	11.0111	1196.67	5.89709	1514	3.94063	1200	9.898	1510	13.8621
1196.67	9.314	1514	14.137	1196.67	7.71322	1514	11.0111	1196.67	5.89709	1514	3.94063	1200	9.898	1510	13.8621
1206.67	9.38	1523.33	14.209	1206.67	7.77418	1523.33	11.0732	1206.67	5.94572	1523.33	3.96492	1210	9.9767	1520	13.9345
1206.67	9.38	1523.33	14.209	1206.67	7.77418	1523.33	11.0732	1206.67	5.94572	1523.33	3.96492	1210	9.9767	1520	13.9345
1206.67	9.38	1523.33	14.209	1206.67	7.77418	1523.33	11.0732	1206.67	5.94572	1523.33	3.96492	1210	9.9767	1520	13.9345
1206.67	9.38	1523.33	14.209	1206.67	7.77418	1523.33	11.0732	1206.67	5.94572	1523.33	3.96492	1210	9.9767	1520	13.9345
1206.67	9.38	1523.33	14.209	1206.67	7.77418	1523.33	11.0732	1206.67	5.94572	1523.33	3.96492	1210	9.9767	1520	13.9345
1206.67	9.38	1523.33	14.209	1206.67	7.77418	1523.33	11.0732	1206.67	5.94572	1523.33	3.96492	1210	9.9767	1520	13.9345
1210	9.444	1532.33	14.28	1210	7.79449	1532.33	11.1331	1210	5.96192	1532.33	3.98834	1210	10.0029	1530	14.0041
1210	9.444	1532.33	14.28	1210	7.79449	1532.33	11.1331	1210	5.96192	1532.33	3.98834	1210	10.0029	1530	14.0041
1210	9.444	1532.33	14.28	1210	7.79449	1532.33	11.1331	1210	5.96192	1532.33	3.98834	1210	10.0029	1530	14.0041
1210	9.444	1532.33	14.28	1210	7.79449	1532.33	11.1331	1210	5.96192	1532.33	3.98834	1210	10.0029	1530	14.0041
1210	9.444	1532.33	14.28	1210	7.79449	1532.33	11.1331	1210	5.96192	1532.33	3.98834	1210	10.0029	1530	14.0041
1210	9.444	1532.33	14.28	1210	7.79449	1532.33	11.1331	1210	5.96192	1532.33	3.98834	1210	10.0029	1530	14.0041
1210	9.444	1532.33	14.28	1210	7.79449	1532.33	11.1331	1210	5.96192	1532.33	3.98834	1210	10.0029	1530	14.0041
1210	9.444	1532.33	14.28	1210	7.79449	1532.33	11.1331	1210	5.96192	1532.33	3.98834	1210	10.0029	1530	14.0041
1216.67	9.509	1541.33	14.351	1216.67	7.83508	1541.33	11.193	1216.67	5.99433	1541.33	4.01177	1220	10.0553	1540	14.0736
1216.67	9.509	1541.33	14.351	1216.67	7.83508	1541.33	11.193	1216.67	5.99433	1541.33	4.01177	1220	10.0553	1540	14.0736
1216.67	9.509	1541.33	14.351	1216.67	7.83508	1541.33	11.193	1216.67	5.99433	1541.33	4.01177	1220	10.0553	1540	14.0736
1216.67	9.509	1541.33	14.351	1216.67	7.83508	1541.33	11.193	1216.67	5.99433	1541.33	4.01177	1220	10.0553	1540	14.0736
1216.67	9.509	1541.33	14.351	1216.67	7.83508	1541.33	11.193	1216.67	5.99433	1541.33	4.01177	1220	10.0553	1540	14.0736
1216.67	9.509	1541.33	14.351	1216.67	7.83508	1541.33	11.193	1216.67	5.99433	1541.33	4.01177	1220	10.0553	1540	14.0736
1216.67	9.509	1541.33	14.351	1216.67	7.83508	1541.33	11.193	1216.67	5.99433	1541.33	4.01177	1220	10.0553	1540	14.0736
1226.67	9.572	1550.33	14.422	1226.67	7.89593	1550.33	11.2527	1226.67	6.04293	1550.33	4.03519	1230	10.1338	1550	14.1429
1226.67	9.572	1550.33	14.422	1226.67	7.89593	1550.33	11.2527	1226.67	6.04293	1550.33	4.03519	1230	10.1338	1550	14.1429
1226.67	9.572	1550.33	14.422	1226.67	7.89593	1550.33	11.2527	1226.67	6.04293	1550.33	4.03519	1230	10.1338	1550	14.1429
1226.67	9.572	1550.33	14.422	1226.67	7.89593	1550.33	11.2527	1226.67	6.04293	1550.33	4.03519	1230	10.1338	1550	14.1429
1226.67	9.572	1550.33	14.422	1226.67	7.89593	1550.33	11.2527	1226.67	6.04293	1550.33	4.03519	1230	10.1338	1550	14.1429
1226.67	9.572	1550.33	14.422	1226.67	7.89593	1550.33	11.2527	1226.67	6.04293	1550.33	4.03519	1230	10.1338	1550	14.1429
1226.67	9.572	1550.33	14.422	1226.67	7.89593	1550.33	11.2527	1226.67	6.04293	1550.33	4.03519	1230	10.1338	1550	14.1429
1233.33	9.637	1559.67	14.493	1233.33	7.93646	1559.67	11.3146	1233.33	6.07532	1559.67	4.05948	1230	10.1861	1560	14.2146
1233.33	9.637	1559.67	14.493	1233.33	7.93646	1559.67	11.3146	1233.33	6.07532	1559.67	4.05948	1230	10.1861	1560	14.2146
1233.33	9.637	1559.67	14.493	1233.33	7.93646	1559.67	11.3146	1233.33	6.07532	1559.67	4.05948	1230	10.1861	1560	14.2146
1233.33	9.637	1559.67	14.493	1233.33	7.93646	1559.67	11.3146	1233.33	6.07532	1559.67	4.05948	1230	10.1861	1560	14.2146
1233.33	9.637	1559.67	14.493	1233.33	7.93646	1559.67	11.3146	1233.33	6.07532	1559.67	4.05948	1230	10.1861	1560	14.2146
1233.33	9.637	1559.67	14.493	1233.33	7.93646	1559.67	11.3146	1233.33	6.07532	1559.67	4.05948	1230	10.1861	1560	14.2146
1240	9.7	1568.67	14.564	1240	7.97697	1568.67	11.3743	1240	6.1077	1568.67	4.08291	1240	10.2383	1570	14.2836
1240	9.7	1568.67	14.564	1240	7.97697	1568.67	11.3743	1240	6.1077	1568.67	4.08291	1240	10.2383	1570	14.2836
1240	9.7	1568.67	14.564	1240	7.97697	1568.67	11.3743	1240	6.1077	1568.67	4.08291	1240	10.2383	1570	14.2836
1240	9.7	1568.67	14.564	1240	7.97697	1568.67	11.3743	1240	6.1077	1568.67	4.08291	1240	10.2383	1570	14.2836
1240	9.7	1568.67	14.564	1240	7.97697	1568.67	11.3743	1240	6.1077	1568.67	4.08291	1240	10.2383	1570	14.2836
1240	9.7	1568.67	14.564	1240	7.97697	1568.67	11.3743	1240	6.1077	1568.67	4.08291	1240	10.2383	1570	14.2836
1240	9.7	1568.67	14.564	1240	7.97697	1568.67	11.3743	1240	6.1077	1568.67	4.08291	1240	10.2383	1570	14.2836
1246.67	9.765	1577.67	14.634	1246.67	8.01745	1577.67	11.4338	1246.67	6.14008	1577.67	4.10633	1250	10.2905	1580	14.3525
1246.67	9.765	1577.67	14.634	1246.67	8.01745	1577.67	11.4338	1246.67	6.14008	1577.67	4.10633	1250	10.2905	1580	14.3525
1246.67	9.765	1577.67	14.634	1246.67	8.01745	1577.67	11.4338	1246.67	6.14008	1577.67	4.10633	1250	10.2905	1580	14.3525
1246.67	9.765	1577.67	14.634	1246.67	8.01745	1577.67	11.4338	1246.67	6.14008	1577.67	4.10633	1250	10.2905	1580	14.3525
1246.67	9.765	1577.67	14.634	1246.67	8.01745	1577.67	11.4338	1246.67	6.14008	1577.67	4.10633	1250	10.2905	1580	14.3525
1246.67	9.765	1577.67	14.634	1246.67	8.01745	1577.67	11.4338	1246.67	6.14008	1577.67	4.10633	1250	10.2905	1580	14.3525
1246.67	9.765	1577.67	14.634	1246.67	8.01745	1577.67	11.4338	1246.67	6.14008	1577.67	4.10633	1250	10.2905	1580	14.3525
1253.33	9.828	1587	14.705	1253.33	8.0579	1587	11.4955	1253.33	6.17245	1587	4.13062	1250	10.3427	1590	14.4238
1253.33	9.828	1587	14.705	1253.33	8.0579	1587	11.4955	1253.33	6.17245	1587	4.13062	1250	10.3427	1590	14.4238
1253.33	9.828	1587	14.705	1253.33	8.0579	1587	11.4955	1253.33	6.17245	1587	4.13062	1250	10.3427	1590	14.4238
1253.33	9.828	1587	14.705	1253.33	8.0579	1587	11.4955	1253.33	6.17245	1587	4.13062	1250	10.3427	1590	14.4238
1253.33	9.828	1587	14.705	1253.33	8.0579	1587	11.4955	1253.33	6.17245	1587	4.13062	1250	10.3427	1590	14.4238
1253.33	9.828	1587	14.705	1253.33	8.0579	1587	11.4955	1253.33	6.17245	1587	4.13062	1250	10.3427	1590	14.4238
1253.33	9.828	1587	14.705	1253.33	8.0579	1587	11.4955	1253.33	6.17245	1587	4.13062	1250	10.3427	1590	14.4238
1260	9.892	1596	14.775	1260	8.09833	1596	11.555	1260	6.20481	1596	4.15405	1260	10.3948	1600	14.4924
1260	9.892	1596	14.775	1260	8.09833	1596	11.555	1260	6.20481	1596	4.15405	1260	10.3948	1600	14.4924
1260	9.892	1596	14.775	1260	8.09833	1596	11.555	1260	6.20481	1596	4.15405	1260	10.3948	1600	14.4924
1260	9.892	1596	14.775	1260	8.09833	1596	11.555	1260	6.20481	1596	4.15405	1260	10.3948	1600	14.4924
1260	9.892	1596	14.775	1260	8.09833	1596	11.555	1260	6.20481	1596	4.15405	1260	10.3948	1600	14.4924
1260	9.892	1596	14.775	1260	8.09833	1596	11.555	1260	6.20481	1596	4.15405	1260	10.3948	1600	14.4924
1270	9.957	1605	14.845	1270	8.15893	1605	11.6143	1270	6.25334	1605	4.17747	1270	10.4729	1610	14.5608
1270	9.957	1605	14.845	1270	8.15893	1605	11.6143	1270	6.25334	1605	4.17747	1270	10.4729	1610	14.5608
1270	9.957	1605	14.845	1270	8.15893	1605	11.6143	1270	6.25334	1605	4.17747	1270	10.4729	1610	14.5608
1270	9.957	1605	14.845	1270	8.15893	1605	11.6143	1270	6.25334	1605	4.17747	1270	10.4729	1610	14.5608
1270	9.957	1605	14.845	1270	8.15893	1605	11.6143	1270	6.25334	1605	4.17747	1270	10.4729	1610	14.5608
1270	9.957	1605	14.845	1270	8.15893	1605	11.6143	1270	6.25334	1605	4.17747	1270	10.4729	1610	14.5608
1270	9.957	1605	14.845	1270	8.15893	1605	11.6143	1270	6.25334	1605	4.17747	1270	10.4729	1610	14.5608
1270	9.957	1605	14.845	1270	8.15893	1605	11.6143	1270	6.25334	1605	4.17747	1270	10.4729	1610	14.5608
1276.67	10.019	1614.33	14.915	1276.67	8.19929	1614.33	11.6758	1276.67	6.28569	1614.33	4.20176	1280	10.5249	1610	14.6316
1276.67	10.019	1614.33	14.915	1276.67	8.19929	1614.33	11.6758	1276.67	6.28569	1614.33	4.20176	1280	10.5249	1610	14.6316
1276.67	10.019	1614.33	14.915	1276.67	8.19929	1614.33	11.6758	1276.67	6.28569	1614.33	4.20176	1280	10.5249	1610	14.6316
1276.67	10.019	1614.33	14.915	1276.67	8.19929	1614.33	11.6758	1276.67	6.28569	1614.33	4.20176	1280	10.5249	1610	14.6316
1276.67	10.019	1614.33	14.915	1276.67	8.19929	1614.33	11.6758	1276.67	6.28569	1614.33	4.20176	1280	10.5249	1610	14.6316
1276.67	10.019	1614.33	14.915	1276.67	8.19929	1614.33	11.6758	1276.67	6.28569	1614.33	4.20176	1280	10.5249	1610	14.6316
1276.67	10.019	1614.33	14.915	1276.67	8.19929	1614.33	11.6758	1276.67	6.28569	1614.33	4.20176	1280	10.5249	1610	14.6316
1283.33	10.083	1623.33	14.985	1283.33	8.23963	1623.33	11.7351	1283.33	6.31802	1623.33	4.22519	1280	10.5769	1620	14.6997
1283.33	10.083	1623.33	14.985	1283.33	8.23963	1623.33	11.7351	1283.33	6.31802	1623.33	4.22519	1280	10.5769	1620	14.6997
1283.33	10.083	1623.33	14.985	1283.33	8.23963	1623.33	11.7351	1283.33	6.31802	1623.33	4.22519	1280	10.5769	1620	14.6997
1283.33	10.083	1623.33	14.985	1283.33	8.23963	1623.33	11.7351	1283.33	6.31802	1623.33	4.22519	1280	10.5769	1620	14.6997
1283.33	10.083	1623.33	14.985	1283.33	8.23963	1623.33	11.7351	1283.33	6.31802	1623.33	4.22519	1280	10.5769	1620	14.6997
1283.33	10.083	1623.33	14.985	1283.33	8.23963	1623.33	11.7351	1283.33	6.31802	1623.33	4.22519	1280	10.5769	1620	14.6997
1283.33	10.083	1623.33	14.985	1283.33	8.23963	1623.33	11.7351	1283.33	6.31802	1623.33	4.22519	1280	10.5769	1620	14.6997
1290	10.146	1632.33	15.055	1290	8.27995	1632.33	11.7942	1290	6.35035	1632.33	4.24861	1290	10.6288	1630	14.7676
1290	10.146	1632.33	15.055	1290	8.27995	1632.33	11.7942	1290	6.35035	1632.33	4.24861	1290	10.6288	1630	14.7676
1290	10.146	1632.33	15.055	1290	8.27995	1632.33	11.7942	1290	6.35035	1632.33	4.24861	1290	10.6288	1630	14.7676
1290	10.146	1632.33	15.055	1290	8.27995	1632.33	11.7942	1290	6.35035	1632.33	4.24861	1290	10.6288	1630	14.7676
1290	10.146	1632.33	15.055	1290	8.27995	1632.33	11.7942	1290	6.35035	1632.33	4.24861	1290	10.6288	1630	14.7676
1290	10.146	1632.33	15.055	1290	8.27995	1632.33	11.7942	1290	6.35035	1632.33	4.24861	1290	10.6288	1630	14.7676
1296.67	10.21	1641.33	15.124	1296.67	8.32023	1641.33	11.8533	1296.67	6.38268	1641.33	4.27204	1300	10.6806	1640	14.8354
1296.67	10.21	1641.33	15.124	1296.67	8.32023	1641.33	11.8533	1296.67	6.38268	1641.33	4.27204	1300	10.6806	1640	14.8354
1296.67	10.21	1641.33	15.124	1296.67	8.32023	1641.33	11.8533	1296.67	6.38268	1641.33	4.27204	1300	10.6806	1640	14.8354
1296.67	10.21	1641.33	15.124	1296.67	8.32023	1641.33	11.8533	1296.67	6.38268	1641.33	4.27204	1300	10.6806	1640	14.8354
1296.67	10.21	1641.33	15.124	1296.67	8.32023	1641.33	11.8533	1296.67	6.38268	1641.33	4.27204	1300	10.6806	1640	14.8354
1296.67	10.21	1641.33	15.124	1296.67	8.32023	1641.33	11.8533	1296.67	6.38268	1641.33	4.27204	1300	10.6806	1640	14.8354
1296.67	10.21	1641.33	15.124	1296.67	8.32023	1641.33	11.8533	1296.67	6.38268	1641.33	4.27204	1300	10.6806	1640	14.8354
1296.67	10.21	1641.33	15.124	1296.67	8.32023	1641.33	11.8533	1296.67	6.38268	1641.33	4.27204	1300	10.6806	1640	14.8354
1303.33	10.273	1650.67	15.194	1303.33	8.3605	1650.67	11.9146	1303.33	6.41499	1650.67	4.29633	1300	10.7325	1650	14.9056
1303.33	10.273	1650.67	15.194	1303.33	8.3605	1650.67	11.9146	1303.33	6.41499	1650.67	4.29633	1300	10.7325	1650	14.9056
1303.33	10.273	1650.67	15.194	1303.33	8.3605	1650.67	11.9146	1303.33	6.41499	1650.67	4.29633	1300	10.7325	1650	14.9056
1303.33	10.273	1650.67	15.194	1303.33	8.3605	1650.67	11.9146	1303.33	6.41499	1650.67	4.29633	1300	10.7325	1650	14.9056
1303.33	10.273	1650.67	15.194	1303.33	8.3605	1650.67	11.9146	1303.33	6.41499	1650.67	4.29633	1300	10.7325	1650	14.9056
1303.33	10.273	1650.67	15.194	1303.33	8.3605	1650.67	11.9146	1303.33	6.41499	1650.67	4.29633	1300	10.7325	1650	14.9056
1303.33	10.273	1650.67	15.194	1303.33	8.3605	1650.67	11.9146	1303.33	6.41499	1650.67	4.29633	1300	10.7325	1650	14.9056
1313.33	10.336	1659.67	15.263	1313.33	8.42084	1659.67	11.9735	1313.33	6.46346	1659.67	4.31975	1310	10.8101	1660	14.9731
1313.33	10.336	1659.67	15.263	1313.33	8.42084	1659.67	11.9735	1313.33	6.46346	1659.67	4.31975	1310	10.8101	1660	14.9731
1313.33	10.336	1659.67	15.263	1313.33	8.42084	1659.67	11.9735	1313.33	6.46346	1659.67	4.31975	1310	10.8101	1660	14.9731
1313.33	10.336	1659.67	15.263	1313.33	8.42084	1659.67	11.9735	1313.33	6.46346	1659.67	4.31975	1310	10.8101	1660	14.9731
1313.33	10.336	1659.67	15.263	1313.33	8.42084	1659.67	11.9735	1313.33	6.46346	1659.67	4.31975	1310	10.8101	1660	14.9731
1313.33	10.336	1659.67	15.263	1313.33	8.42084	1659.67	11.9735	1313.33	6.46346	1659.67	4.31975	1310	10.8101	1660	14.9731
1313.33	10.336	1659.67	15.263	1313.33	8.42084	1659.67	11.9735	1313.33	6.46346	1659.67	4.31975	1310	10.8101	1660	14.9731
1320	10.399	1668.67	15.332	1320	8.46104	1668.67	12.0325	1320	6.49575	1668.67	4.34318	1320	10.8618	1670	15.0405
1320	10.399	1668.67	15.332	1320	8.46104	1668.67	12.0325	1320	6.49575	1668.67	4.34318	1320	10.8618	1670	15.0405
1320	10.399	1668.67	15.332	1320	8.46104	1668.67	12.0325	1320	6.49575	1668.67	4.34318	1320	10.8618	1670	15.0405
1320	10.399	1668.67	15.332	1320	8.46104	1668.67	12.0325	1320	6.49575	1668.67	4.34318	1320	10.8618	1670	15.0405
1320	10.399	1668.67	15.332	1320	8.46104	1668.67	12.0325	1320	6.49575	1668.67	4.34318	1320	10.8618	1670	15.0405
1320	10.399	1668.67	15.332	1320	8.46104	1668.67	12.0325	1320	6.49575	1668.67	4.34318	1320	10.8618	1670	15.0405
1323.33	10.462	1678	15.401	1323.33	8.48113	1678	12.0935	1323.33	6.5119	1678	4.36747	1320	10.8877	1680	15.1102
1323.33	10.462	1678	15.401	1323.33	8.48113	1678	12.0935	1323.33	6.5119	1678	4.36747	1320	10.8877	1680	15.1102
1323.33	10.462	1678	15.401	1323.33	8.48113	1678	12.0935	1323.33	6.5119	1678	4.36747	1320	10.8877	1680	15.1102
1323.33	10.462	1678	15.401	1323.33	8.48113	1678	12.0935	1323.33	6.5119	1678	4.36747	1320	10.8877	1680	15.1102
1323.33	10.462	1678	15.401	1323.33	8.48113	1678	12.0935	1323.33	6.5119	1678	4.36747	1320	10.8877	1680	15.1102
1323.33	10.462	1678	15.401	1323.33	8.48113	1678	12.0935	1323.33	6.5119	1678	4.36747	1320	10.8877	1680	15.1102
1323.33	10.462	1678	15.401	1323.33	8.48113	1678	12.0935	1323.33	6.5119	1678	4.36747	1320	10.8877	1680	15.1102
1323.33	10.462	1678	15.401	1323.33	8.48113	1678	12.0935	1323.33	6.5119	1678	4.36747	1320	10.8877	1680	15.1102
1333.33	10.525	1687	15.47	1333.33	8.54136	1687	12.1522	1333.33	6.56033	1687	4.39089	1330	10.9651	1690	15.1772
1333.33	10.525	1687	15.47	1333.33	8.54136	1687	12.1522	1333.33	6.56033	1687	4.39089	1330	10.9651	1690	15.1772
1333.33	10.525	1687	15.47	1333.33	8.54136	1687	12.1522	1333.33	6.56033	1687	4.39089	1330	10.9651	1690	15.1772
1333.33	10.525	1687	15.47	1333.33	8.54136	1687	12.1522	1333.33	6.56033	1687	4.39089	1330	10.9651	1690	15.1772
1333.33	10.525	1687	15.47	1333.33	8.54136	1687	12.1522	1333.33	6.56033	1687	4.39089	1330	10.9651	1690	15.1772
1333.33	10.525	1687	15.47	1333.33	8.54136	1687	12.1522	1333.33	6.56033	1687	4.39089	1330	10.9651	1690	15.1772
1333.33	10.525	1687	15.47	1333.33	8.54136	1687	12.1522	1333.33	6.56033	1687	4.39089	1330	10.9651	1690	15.1772
1340	10.588	1696	15.539	1340	8.58148	1696	12.211	1340	6.59261	1696	4.41432	1340	11.0167	1700	15.2441
1340	10.588	1696	15.539	1340	8.58148	1696	12.211	1340	6.59261	1696	4.41432	1340	11.0167	1700	15.2441
1340	10.588	1696	15.539	1340	8.58148	1696	12.211	1340	6.59261	1696	4.41432	1340	11.0167	1700	15.2441
1340	10.588	1696	15.539	1340	8.58148	1696	12.211	1340	6.59261	1696	4.41432	1340	11.0167	1700	15.2441
1340	10.588	1696	15.539	1340	8.58148	1696	12.211	1340	6.59261	1696	4.41432	1340	11.0167	1700	15.2441
1340	10.588	1696	15.539	1340	8.58148	1696	12.211	1340	6.59261	1696	4.41432	1340	11.0167	1700	15.2441
1340	10.588	1696	15.539	1340	8.58148	1696	12.211	1340	6.59261	1696	4.41432	1340	11.0167	1700	15.2441
1346.67	10.65	1705.33	15.608	1346.67	8.62157	1705.33	12.2718	1346.67	6.62487	1705.33	4.43861	1350	11.0682	1710	15.3133
1346.67	10.65	1705.33	15.608	1346.67	8.62157	1705.33	12.2718	1346.67	6.62487	1705.33	4.43861	1350	11.0682	1710	15.3133
1346.67	10.65	1705.33	15.608	1346.67	8.62157	1705.33	12.2718	1346.67	6.62487	1705.33	4.43861	1350	11.0682	1710	15.3133
1346.67	10.65	1705.33	15.608	1346.67	8.62157	1705.33	12.2718	1346.67	6.62487	1705.33	4.43861	1350	11.0682	1710	15.3133
1346.67	10.65	1705.33	15.608	1346.67	8.62157	1705.33	12.2718	1346.67	6.62487	1705.33	4.43861	1350	11.0682	1710	15.3133
1346.67	10.65	1705.33	15.608	1346.67	8.62157	1705.33	12.2718	1346.67	6.62487	1705.33	4.43861	1350	11.0682	1710	15.3133
1356.67	10.713	1714.33	15.676	1356.67	8.68166	1714.33	12.3303	1356.67	6.67327	1714.33	4.46203	1360	11.1455	1710	15.38
1356.67	10.713	1714.33	15.676	1356.67	8.68166	1714.33	12.3303	1356.67	6.67327	1714.33	4.46203	1360	11.1455	1710	15.38
1356.67	10.713	1714.33	15.676	1356.67	8.68166	1714.33	12.3303	1356.67	6.67327	1714.33	4.46203	1360	11.1455	1710	15.38
1356.67	10.713	1714.33	15.676	1356.67	8.68166	1714.33	12.3303	1356.67	6.67327	1714.33	4.46203	1360	11.1455	1710	15.38
1356.67	10.713	1714.33	15.676	1356.67	8.68166	1714.33	12.3303	1356.67	6.67327	1714.33	4.46203	1360	11.1455	1710	15.38
1356.67	10.713	1714.33	15.676	1356.67	8.68166	1714.33	12.3303	1356.67	6.67327	1714.33	4.46203	1360	11.1455	1710	15.38
1356.67	10.713	1714.33	15.676	1356.67	8.68166	1714.33	12.3303	1356.67	6.67327	1714.33	4.46203	1360	11.1455	1710	15.38
1356.67	10.713	1714.33	15.676	1356.67	8.68166	1714.33	12.3303	1356.67	6.67327	1714.33	4.46203	1360	11.1455	1710	15.38
1356.67	10.713	1714.33	15.676	1356.67	8.68166	1714.33	12.3303	1356.67	6.67327	1714.33	4.46203	1360	11.1455	1710	15.38
1360	10.775	1723.33	15.744	1360	8.70168	1723.33	12.3889	1360	6.68939	1723.33	4.48545	1360	11.1712	1720	15.4464
1360	10.775	1723.33	15.744	1360	8.70168	1723.33	12.3889	1360	6.68939	1723.33	4.48545	1360	11.1712	1720	15.4464
1360	10.775	1723.33	15.744	1360	8.70168	1723.33	12.3889	1360	6.68939	1723.33	4.48545	1360	11.1712	1720	15.4464
1360	10.775	1723.33	15.744	1360	8.70168	1723.33	12.3889	1360	6.68939	1723.33	4.48545	1360	11.1712	1720	15.4464
1360	10.775	1723.33	15.744	1360	8.70168	1723.33	12.3889	1360	6.68939	1723.33	4.48545	1360	11.1712	1720	15.4464
1360	10.775	1723.33	15.744	1360	8.70168	1723.33	12.3889	1360	6.68939	1723.33	4.48545	1360	11.1712	1720	15.4464
1370	10.837	1732.33	15.812	1370	8.7617	1732.33	12.4473	1370	6.73776	1732.33	4.50888	1370	11.2482	1730	15.5127
1370	10.837	1732.33	15.812	1370	8.7617	1732.33	12.4473	1370	6.73776	1732.33	4.50888	1370	11.2482	1730	15.5127
1370	10.837	1732.33	15.812	1370	8.7617	1732.33	12.4473	1370	6.73776	1732.33	4.50888	1370	11.2482	1730	15.5127
1370	10.837	1732.33	15.812	1370	8.7617	1732.33	12.4473	1370	6.73776	1732.33	4.50888	1370	11.2482	1730	15.5127
1370	10.837	1732.33	15.812	1370	8.7617	1732.33	12.4473	1370	6.73776	1732.33	4.50888	1370	11.2482	1730	15.5127
1370	10.837	1732.33	15.812	1370	8.7617	1732.33	12.4473	1370	6.73776	1732.33	4.50888	1370	11.2482	1730	15.5127
1370	10.837	1732.33	15.812	1370	8.7617	1732.33	12.4473	1370	6.73776	1732.33	4.50888	1370	11.2482	1730	15.5127
1376.67	10.901	1741.67	15.88	1376.67	8.80168	1741.67	12.5079	1376.67	6.77	1741.67	4.53317	1380	11.2996	1740	15.5813
1376.67	10.901	1741.67	15.88	1376.67	8.80168	1741.67	12.5079	1376.67	6.77	1741.67	4.53317	1380	11.2996	1740	15.5813
1376.67	10.901	1741.67	15.88	1376.67	8.80168	1741.67	12.5079	1376.67	6.77	1741.67	4.53317	1380	11.2996	1740	15.5813
1376.67	10.901	1741.67	15.88	1376.67	8.80168	1741.67	12.5079	1376.67	6.77	1741.67	4.53317	1380	11.2996	1740	15.5813
1376.67	10.901	1741.67	15.88	1376.67	8.80168	1741.67	12.5079	1376.67	6.77	1741.67	4.53317	1380	11.2996	1740	15.5813
1376.67	10.901	1741.67	15.88	1376.67	8.80168	1741.67	12.5079	1376.67	6.77	1741.67	4.53317	1380	11.2996	1740	15.5813
1383.33	10.961	1750.67	15.948	1383.33	8.84163	1750.67	12.5662	1383.33	6.80222	1750.67	4.55659	1380	11.3508	1750	15.6473
1383.33	10.961	1750.67	15.948	1383.33	8.84163	1750.67	12.5662	1383.33	6.80222	1750.67	4.55659	1380	11.3508	1750	15.6473
1383.33	10.961	1750.67	15.948	1383.33	8.84163	1750.67	12.5662	1383.33	6.80222	1750.67	4.55659	1380	11.3508	1750	15.6473
1383.33	10.961	1750.67	15.948	1383.33	8.84163	1750.67	12.5662	1383.33	6.80222	1750.67	4.55659	1380	11.3508	1750	15.6473
1383.33	10.961	1750.67	15.948	1383.33	8.84163	1750.67	12.5662	1383.33	6.80222	1750.67	4.55659	1380	11.3508	1750	15.6473
1383.33	10.961	1750.67	15.948	1383.33	8.84163	1750.67	12.5662	1383.33	6.80222	1750.67	4.55659	1380	11.3508	1750	15.6473
1383.33	10.961	1750.67	15.948	1383.33	8.84163	1750.67	12.5662	1383.33	6.80222	1750.67	4.55659	1380	11.3508	1750	15.6473
1383.33	10.961	1750.67	15.948	1383.33	8.84163	1750.67	12.5662	1383.33	6.80222	1750.67	4.55659	1380	11.3508	1750	15.6473
1393.33	11.023	1759.67	16.016	1393.33	8.90151	1759.67	12.6244	1393.33	6.85055	1759.67	4.58002	1390	11.4277	1760	15.7132
1393.33	11.023	1759.67	16.016	1393.33	8.90151	1759.67	12.6244	1393.33	6.85055	1759.67	4.58002	1390	11.4277	1760	15.7132
1393.33	11.023	1759.67	16.016	1393.33	8.90151	1759.67	12.6244	1393.33	6.85055	1759.67	4.58002	1390	11.4277	1760	15.7132
1393.33	11.023	1759.67	16.016	1393.33	8.90151	1759.67	12.6244	1393.33	6.85055	1759.67	4.58002	1390	11.4277	1760	15.7132
1393.33	11.023	1759.67	16.016	1393.33	8.90151	1759.67	12.6244	1393.33	6.85055	1759.67	4.58002	1390	11.4277	1760	15.7132
1393.33	11.023	1759.67	16.016	1393.33	8.90151	1759.67	12.6244	1393.33	6.85055	1759.67	4.58002	1390	11.4277	1760	15.7132
1393.33	11.023	1759.67	16.016	1393.33	8.90151	1759.67	12.6244	1393.33	6.85055	1759.67	4.58002	1390	11.4277	1760	15.7132
1400	11.087	1769	16.084	1400	8.9414	1769	12.6848	1400	6.88276	1769	4.60431	1400	11.4788	1770	15.7814
1400	11.087	1769	16.084	1400	8.9414	1769	12.6848	1400	6.88276	1769	4.60431	1400	11.4788	1770	15.7814
1400	11.087	1769	16.084	1400	8.9414	1769	12.6848	1400	6.88276	1769	4.60431	1400	11.4788	1770	15.7814
1400	11.087	1769	16.084	1400	8.9414	1769	12.6848	1400	6.88276	1769	4.60431	1400	11.4788	1770	15.7814
1400	11.087	1769	16.084	1400	8.9414	1769	12.6848	1400	6.88276	1769	4.60431	1400	11.4788	1770	15.7814
1400	11.087	1769	16.084	1400	8.9414	1769	12.6848	1400	6.88276	1769	4.60431	1400	11.4788	1770	15.7814
1400	11.087	1769	16.084	1400	8.9414	1769	12.6848	1400	6.88276	1769	4.60431	1400	11.4788	1770	15.7814
1403.33	11.147	1778	16.151	1403.33	8.96134	1778	12.7429	1403.33	6.89887	1778	4.62773	1400	11.5044	1780	15.8469
1403.33	11.147	1778	16.151	1403.33	8.96134	1778	12.7429	1403.33	6.89887	1778	4.62773	1400	11.5044	1780	15.8469
1403.33	11.147	1778	16.151	1403.33	8.96134	1778	12.7429	1403.33	6.89887	1778	4.62773	1400	11.5044	1780	15.8469
1403.33	11.147	1778	16.151	1403.33	8.96134	1778	12.7429	1403.33	6.89887	1778	4.62773	1400	11.5044	1780	15.8469
1403.33	11.147	1778	16.151	1403.33	8.96134	1778	12.7429	1403.33	6.89887	1778	4.62773	1400	11.5044	1780	15.8469
1403.33	11.147	1778	16.151	1403.33	8.96134	1778	12.7429	1403.33	6.89887	1778	4.62773	1400	11.5044	1780	15.8469
1413.33	11.21	1787	16.218	1413.33	9.0211	1787	12.8009	1413.33	6.94716	1787	4.65116	1410	11.581	1790	15.9123
1413.33	11.21	1787	16.218	1413.33	9.0211	1787	12.8009	1413.33	6.94716	1787	4.65116	1410	11.581	1790	15.9123
1413.33	11.21	1787	16.218	1413.33	9.0211	1787	12.8009	1413.33	6.94716	1787	4.65116	1410	11.581	1790	15.9123
1413.33	11.21	1787	16.218	1413.33	9.0211	1787	12.8009	1413.33	6.94716	1787	4.65116	1410	11.581	1790	15.9123
1413.33	11.21	1787	16.218	1413.33	9.0211	1787	12.8009	1413.33	6.94716	1787	4.65116	1410	11.581	1790	15.9123
1413.33	11.21	1787	16.218	1413.33	9.0211	1787	12.8009	1413.33	6.94716	1787	4.65116	1410	11.581	1790	15.9123
1413.33	11.21	1787	16.218	1413.33	9.0211	1787	12.8009	1413.33	6.94716	1787	4.65116	1410	11.581	1790	15.9123
1413.33	11.21	1787	16.218	1413.33	9.0211	1787	12.8009	1413.33	6.94716	1787	4.65116	1410	11.581	1790	15.9123
1420	11.272	1796.33	16.286	1420	9.06091	1796.33	12.8611	1420	6.97935	1796.33	4.67545	1420	11.632	1800	15.98
1420	11.272	1796.33	16.286	1420	9.06091	1796.33	12.8611	1420	6.97935	1796.33	4.67545	1420	11.632	1800	15.98
1420	11.272	1796.33	16.286	1420	9.06091	1796.33	12.8611	1420	6.97935	1796.33	4.67545	1420	11.632	1800	15.98
1420	11.272	1796.33	16.286	1420	9.06091	1796.33	12.8611	1420	6.97935	1796.33	4.67545	1420	11.632	1800	15.98
1420	11.272	1796.33	16.286	1420	9.06091	1796.33	12.8611	1420	6.97935	1796.33	4.67545	1420	11.632	1800	15.98
1420	11.272	1796.33	16.286	1420	9.06091	1796.33	12.8611	1420	6.97935	1796.33	4.67545	1420	11.632	1800	15.98
1420	11.272	1796.33	16.286	1420	9.06091	1796.33	12.8611	1420	6.97935	1796.33	4.67545	1420	11.632	1800	15.98
1426.67	11.331	1805.33	16.353	1426.67	9.1007	1805.33	12.919	1426.67	7.01153	1805.33	4.69887	1430	11.683	1810	16.0452
1426.67	11.331	1805.33	16.353	1426.67	9.1007	1805.33	12.919	1426.67	7.01153	1805.33	4.69887	1430	11.683	1810	16.0452
1426.67	11.331	1805.33	16.353	1426.67	9.1007	1805.33	12.919	1426.67	7.01153	1805.33	4.69887	1430	11.683	1810	16.0452
1426.67	11.331	1805.33	16.353	1426.67	9.1007	1805.33	12.919	1426.67	7.01153	1805.33	4.69887	1430	11.683	1810	16.0452
1426.67	11.331	1805.33	16.353	1426.67	9.1007	1805.33	12.919	1426.67	7.01153	1805.33	4.69887	1430	11.683	1810	16.0452
1426.67	11.331	1805.33	16.353	1426.67	9.1007	1805.33	12.919	1426.67	7.01153	1805.33	4.69887	1430	11.683	1810	16.0452
1426.67	11.331	1805.33	16.353	1426.67	9.1007	1805.33	12.919	1426.67	7.01153	1805.33	4.69887	1430	11.683	1810	16.0452
1426.67	11.331	1805.33	16.353	1426.67	9.1007	1805.33	12.919	1426.67	7.01153	1805.33	4.69887	1430	11.683	1810	16.0452
1436.67	11.394	1814.33	16.419	1436.67	9.16033	1814.33	12.9769	1436.67	7.05978	1814.33	4.72229	1440	11.7594	1810	16.1101
1436.67	11.394	1814.33	16.419	1436.67	9.16033	1814.33	12.9769	1436.67	7.05978	1814.33	4.72229	1440	11.7594	1810	16.1101
1436.67	11.394	1814.33	16.419	1436.67	9.16033	1814.33	12.9769	1436.67	7.05978	1814.33	4.72229	1440	11.7594	1810	16.1101
1436.67	11.394	1814.33	16.419	1436.67	9.16033	1814.33	12.9769	1436.67	7.05978	1814.33	4.72229	1440	11.7594	1810	16.1101
1436.67	11.394	1814.33	16.419	1436.67	9.16033	1814.33	12.9769	1436.67	7.05978	1814.33	4.72229	1440	11.7594	1810	16.1101
1436.67	11.394	1814.33	16.419	1436.67	9.16033	1814.33	12.9769	1436.67	7.05978	1814.33	4.72229	1440	11.7594	1810	16.1101
1440	11.455	1823.33	16.486	1440	9.18019	1823.33	13.0346	1440	7.07586	1823.33	4.74572	1440	11.7848	1820	16.175
1440	11.455	1823.33	16.486	1440	9.18019	1823.33	13.0346	1440	7.07586	1823.33	4.74572	1440	11.7848	1820	16.175
1440	11.455	1823.33	16.486	1440	9.18019	1823.33	13.0346	1440	7.07586	1823.33	4.74572	1440	11.7848	1820	16.175
1440	11.455	1823.33	16.486	1440	9.18019	1823.33	13.0346	1440	7.07586	1823.33	4.74572	1440	11.7848	1820	16.175
1440	11.455	1823.33	16.486	1440	9.18019	1823.33	13.0346	1440	7.07586	1823.33	4.74572	1440	11.7848	1820	16.175
1440	11.455	1823.33	16.486	1440	9.18019	1823.33	13.0346	1440	7.07586	1823.33	4.74572	1440	11.7848	1820	16.175
1440	11.455	1823.33	16.486	1440	9.18019	1823.33	13.0346	1440	7.07586	1823.33	4.74572	1440	11.7848	1820	16.175
1440	11.455	1823.33	16.486	1440	9.18019	1823.33	13.0346	1440	7.07586	1823.33	4.74572	1440	11.7848	1820	16.175
1446.67	11.516	1832.67	16.553	1446.67	9.2199	1832.67	13.0945	1446.67	7.10802	1832.67	4.77001	1450	11.8356	1830	16.242
1446.67	11.516	1832.67	16.553	1446.67	9.2199	1832.67	13.0945	1446.67	7.10802	1832.67	4.77001	1450	11.8356	1830	16.242
1446.67	11.516	1832.67	16.553	1446.67	9.2199	1832.67	13.0945	1446.67	7.10802	1832.67	4.77001	1450	11.8356	1830	16.242
1446.67	11.516	1832.67	16.553	1446.67	9.2199	1832.67	13.0945	1446.67	7.10802	1832.67	4.77001	1450	11.8356	1830	16.242
1446.67	11.516	1832.67	16.553	1446.67	9.2199	1832.67	13.0945	1446.67	7.10802	1832.67	4.77001	1450	11.8356	1830	16.242
1446.67	11.516	1832.67	16.553	1446.67	9.2199	1832.67	13.0945	1446.67	7.10802	1832.67	4.77001	1450	11.8356	1830	16.242
1456.67	11.577	1841.67	16.619	1456.67	9.27942	1841.67	13.1522	1456.67	7.15624	1841.67	4.79343	1460	11.9118	1840	16.3066
1456.67	11.577	1841.67	16.619	1456.67	9.27942	1841.67	13.1522	1456.67	7.15624	1841.67	4.79343	1460	11.9118	1840	16.3066
1456.67	11.577	1841.67	16.619	1456.67	9.27942	1841.67	13.1522	1456.67	7.15624	1841.67	4.79343	1460	11.9118	1840	16.3066
1456.67	11.577	1841.67	16.619	1456.67	9.27942	1841.67	13.1522	1456.67	7.15624	1841.67	4.79343	1460	11.9118	1840	16.3066
1456.67	11.577	1841.67	16.619	1456.67	9.27942	1841.67	13.1522	1456.67	7.15624	1841.67	4.79343	1460	11.9118	1840	16.3066
1456.67	11.577	1841.67	16.619	1456.67	9.27942	1841.67	13.1522	1456.67	7.15624	1841.67	4.79343	1460	11.9118	1840	16.3066
1456.67	11.577	1841.67	16.619	1456.67	9.27942	1841.67	13.1522	1456.67	7.15624	1841.67	4.79343	1460	11.9118	1840	16.3066
1456.67	11.577	1841.67	16.619	1456.67	9.27942	1841.67	13.1522	1456.67	7.15624	1841.67	4.79343	1460	11.9118	1840	16.3066
1463.33	11.64	1850.67	16.686	1463.33	9.31906	1850.67	13.2098	1463.33	7.18837	1850.67	4.81686	1460	11.9625	1850	16.371
1463.33	11.64	1850.67	16.686	1463.33	9.31906	1850.67	13.2098	1463.33	7.18837	1850.67	4.81686	1460	11.9625	1850	16.371
1463.33	11.64	1850.67	16.686	1463.33	9.31906	1850.67	13.2098	1463.33	7.18837	1850.67	4.81686	1460	11.9625	1850	16.371
1463.33	11.64	1850.67	16.686	1463.33	9.31906	1850.67	13.2098	1463.33	7.18837	1850.67	4.81686	1460	11.9625	1850	16.371
1463.33	11.64	1850.67	16.686	1463.33	9.31906	1850.67	13.2098	1463.33	7.18837	1850.67	4.81686	1460	11.9625	1850	16.371
1463.33	11.64	1850.67	16.686	1463.33	9.31906	1850.67	13.2098	1463.33	7.18837	1850.67	4.81686	1460	11.9625	1850	16.371
1470	11.699	1860	16.752	1470	9.35868	1860	13.2694	1470	7.2205	1860	4.84115	1470	12.0131	1860	16.4376
1470	11.699	1860	16.752	1470	9.35868	1860	13.2694	1470	7.2205	1860	4.84115	1470	12.0131	1860	16.4376
1470	11.699	1860	16.752	1470	9.35868	1860	13.2694	1470	7.2205	1860	4.84115	1470	12.0131	1860	16.4376
1470	11.699	1860	16.752	1470	9.35868	1860	13.2694	1470	7.2205	1860	4.84115	1470	12.0131	1860	16.4376
1470	11.699	1860	16.752	1470	9.35868	1860	13.2694	1470	7.2205	1860	4.84115	1470	12.0131	1860	16.4376
1470	11.699	1860	16.752	1470	9.35868	1860	13.2694	1470	7.2205	1860	4.84115	1470	12.0131	1860	16.4376
1470	11.699	1860	16.752	1470	9.35868	1860	13.2694	1470	7.2205	1860	4.84115	1470	12.0131	1860	16.4376
1470	11.699	1860	16.752	1470	9.35868	1860	13.2694	1470	7.2205	1860	4.84115	1470	12.0131	1860	16.4376
1476.67	11.76	1869	16.818	1476.67	9.39827	1869	13.3269	1476.67	7.25262	1869	4.86457	1480	12.0638	1870	16.5017
1476.67	11.76	1869	16.818	1476.67	9.39827	1869	13.3269	1476.67	7.25262	1869	4.86457	1480	12.0638	1870	16.5017
1476.67	11.76	1869	16.818	1476.67	9.39827	1869	13.3269	1476.67	7.25262	1869	4.86457	1480	12.0638	1870	16.5017
1476.67	11.76	1869	16.818	1476.67	9.39827	1869	13.3269	1476.67	7.25262	1869	4.86457	1480	12.0638	1870	16.5017
1476.67	11.76	1869	16.818	1476.67	9.39827	1869	13.3269	1476.67	7.25262	1869	4.86457	1480	12.0638	1870	16.5017
1476.67	11.76	1869	16.818	1476.67	9.39827	1869	13.3269	1476.67	7.25262	1869	4.86457	1480	12.0638	1870	16.5017
1476.67	11.76	1869	16.818	1476.67	9.39827	1869	13.3269	1476.67	7.25262	1869	4.86457	1480	12.0638	1870	16.5017
1483.33	11.822	1878	16.884	1483.33	9.43784	1878	13.3843	1483.33	7.28474	1878	4.88799	1480	12.1143	1880	16.5657
1483.33	11.822	1878	16.884	1483.33	9.43784	1878	13.3843	1483.33	7.28474	1878	4.88799	1480	12.1143	1880	16.5657
1483.33	11.822	1878	16.884	1483.33	9.43784	1878	13.3843	1483.33	7.28474	1878	4.88799	1480	12.1143	1880	16.5657
1483.33	11.822	1878	16.884	1483.33	9.43784	1878	13.3843	1483.33	7.28474	1878	4.88799	1480	12.1143	1880	16.5657
1483.33	11.822	1878	16.884	1483.33	9.43784	1878	13.3843	1483.33	7.28474	1878	4.88799	1480	12.1143	1880	16.5657
1483.33	11.822	1878	16.884	1483.33	9.43784	1878	13.3843	1483.33	7.28474	1878	4.88799	1480	12.1143	1880	16.5657
1483.33	11.822	1878	16.884	1483.33	9.43784	1878	13.3843	1483.33	7.28474	1878	4.88799	1480	12.1143	1880	16.5657
1483.33	11.822	1878	16.884	1483.33	9.43784	1878	13.3843	1483.33	7.28474	1878	4.88799	1480	12.1143	1880	16.5657
1490	11.881	1887.33	16.95	1490	9.47738	1887.33	13.4437	1490	7.31684	1887.33	4.91228	1490	12.1648	1890	16.6318
1490	11.881	1887.33	16.95	1490	9.47738	1887.33	13.4437	1490	7.31684	1887.33	4.91228	1490	12.1648	1890	16.6318
1490	11.881	1887.33	16.95	1490	9.47738	1887.33	13.4437	1490	7.31684	1887.33	4.91228	1490	12.1648	1890	16.6318
1490	11.881	1887.33	16.95	1490	9.47738	1887.33	13.4437	1490	7.31684	1887.33	4.91228	1490	12.1648	1890	16.6318
1490	11.881	1887.33	16.95	1490	9.47738	1887.33	13.4437	1490	7.31684	1887.33	4.91228	1490	12.1648	1890	16.6318
1500	11.942	1896.33	17.015	1500	9.53664	1896.33	13.501	1500	7.36498	1896.33	4.93571	1500	12.2405	1900	16.6955
1500	11.942	1896.33	17.015	1500	9.53664	1896.33	13.501	1500	7.36498	1896.33	4.93571	1500	12.2405	1900	16.6955
1500	11.942	1896.33	17.015	1500	9.53664	1896.33	13.501	1500	7.36498	1896.33	4.93571	1500	12.2405	1900	16.6955
1500	11.942	1896.33	17.015	1500	9.53664	1896.33	13.501	1500	7.36498	1896.33	4.93571	1500	12.2405	1900	16.6955
1500	11.942	1896.33	17.015	1500	9.53664	1896.33	13.501	1500	7.36498	1896.33	4.93571	1500	12.2405	1900	16.6955
1500	11.942	1896.33	17.015	1500	9.53664	1896.33	13.501	1500	7.36498	1896.33	4.93571	1500	12.2405	1900	16.6955
1500	11.942	1896.33	17.015	1500	9.53664	1896.33	13.501	1500	7.36498	1896.33	4.93571	1500	12.2405	1900	16.6955
1500	11.942	1896.33	17.015	1500	9.53664	1896.33	13.501	1500	7.36498	1896.33	4.93571	1500	12.2405	1900	16.6955
1500	11.942	1896.33	17.015	1500	9.53664	1896.33	13.501	1500	7.36498	1896.33	4.93571	1500	12.2405	1900	16.6955
1506.67	12.003	1905.33	17.081	1506.67	9.57612	1905.33	13.5582	1506.67	7.39707	1905.33	4.95913	1510	12.2909	1910	16.759
1506.67	12.003	1905.33	17.081	1506.67	9.57612	1905.33	13.5582	1506.67	7.39707	1905.33	4.95913	1510	12.2909	1910	16.759
1506.67	12.003	1905.33	17.081	1506.67	9.57612	1905.33	13.5582	1506.67	7.39707	1905.33	4.95913	1510	12.2909	1910	16.759
1506.67	12.003	1905.33	17.081	1506.67	9.57612	1905.33	13.5582	1506.67	7.39707	1905.33	4.95913	1510	12.2909	1910	16.759
1506.67	12.003	1905.33	17.081	1506.67	9.57612	1905.33	13.5582	1506.67	7.39707	1905.33	4.95913	1510	12.2909	1910	16.759
1506.67	12.003	1905.33	17.081	1506.67	9.57612	1905.33	13.5582	1506.67	7.39707	1905.33	4.95913	1510	12.2909	1910	16.759
1506.67	12.003	1905.33	17.081	1506.67	9.57612	1905.33	13.5582	1506.67	7.39707	1905.33	4.95913	1510	12.2909	1910	16.759
1513.33	12.063	1914.33	17.146	1513.33	9.61557	1914.33	13.6153	1513.33	7.42915	1914.33	4.98255	1510	12.3413	1910	16.8224
1513.33	12.063	1914.33	17.146	1513.33	9.61557	1914.33	13.6153	1513.33	7.42915	1914.33	4.98255	1510	12.3413	1910	16.8224
1513.33	12.063	1914.33	17.146	1513.33	9.61557	1914.33	13.6153	1513.33	7.42915	1914.33	4.98255	1510	12.3413	1910	16.8224
1513.33	12.063	1914.33	17.146	1513.33	9.61557	1914.33	13.6153	1513.33	7.42915	1914.33	4.98255	1510	12.3413	1910	16.8224
1513.33	12.063	1914.33	17.146	1513.33	9.61557	1914.33	13.6153	1513.33	7.42915	1914.33	4.98255	1510	12.3413	1910	16.8224
1513.33	12.063	1914.33	17.146	1513.33	9.61557	1914.33	13.6153	1513.33	7.42915	1914.33	4.98255	1510	12.3413	1910	16.8224
1513.33	12.063	1914.33	17.146	1513.33	9.61557	1914.33	13.6153	1513.33	7.42915	1914.33	4.98255	1510	12.3413	1910	16.8224
1520	12.123	1923.67	17.211	1520	9.655	1923.67	13.6745	1520	7.46122	1923.67	5.00684	1520	12.3915	1920	16.888
1520	12.123	1923.67	17.211	1520	9.655	1923.67	13.6745	1520	7.46122	1923.67	5.00684	1520	12.3915	1920	16.888
1520	12.123	1923.67	17.211	1520	9.655	1923.67	13.6745	1520	7.46122	1923.67	5.00684	1520	12.3915	1920	16.888
1520	12.123	1923.67	17.211	1520	9.655	1923.67	13.6745	1520	7.46122	1923.67	5.00684	1520	12.3915	1920	16.888
1520	12.123	1923.67	17.211	1520	9.655	1923.67	13.6745	1520	7.46122	1923.67	5.00684	1520	12.3915	1920	16.888
1520	12.123	1923.67	17.211	1520	9.655	1923.67	13.6745	1520	7.46122	1923.67	5.00684	1520	12.3915	1920	16.888
1526.67	12.184	1932.67	17.276	1526.67	9.6944	1932.67	13.7315	1526.67	7.49328	1932.67	5.03027	1530	12.4418	1930	16.951
1526.67	12.184	1932.67	17.276	1526.67	9.6944	1932.67	13.7315	1526.67	7.49328	1932.67	5.03027	1530	12.4418	1930	16.951
1526.67	12.184	1932.67	17.276	1526.67	9.6944	1932.67	13.7315	1526.67	7.49328	1932.67	5.03027	1530	12.4418	1930	16.951
1526.67	12.184	1932.67	17.276	1526.67	9.6944	1932.67	13.7315	1526.67	7.49328	1932.67	5.03027	1530	12.4418	1930	16.951
1526.67	12.184	1932.67	17.276	1526.67	9.6944	1932.67	13.7315	1526.67	7.49328	1932.67	5.03027	1530	12.4418	1930	16.951
1526.67	12.184	1932.67	17.276	1526.67	9.6944	1932.67	13.7315	1526.67	7.49328	1932.67	5.03027	1530	12.4418	1930	16.951
1526.67	12.184	1932.67	17.276	1526.67	9.6944	1932.67	13.7315	1526.67	7.49328	1932.67	5.03027	1530	12.4418	1930	16.951
1526.67	12.184	1932.67	17.276	1526.67	9.6944	1932.67	13.7315	1526.67	7.49328	1932.67	5.03027	1530	12.4418	1930	16.951
1526.67	12.184	1932.67	17.276	1526.67	9.6944	1932.67	13.7315	1526.67	7.49328	1932.67	5.03027	1530	12.4418	1930	16.951
1533.33	12.243	1941.67	17.341	1533.33	9.73377	1941.67	13.7885	1533.33	7.52533	1941.67	5.05369	1530	12.492	1940	17.014
1533.33	12.243	1941.67	17.341	1533.33	9.73377	1941.67	13.7885	1533.33	7.52533	1941.67	5.05369	1530	12.492	1940	17.014
1533.33	12.243	1941.67	17.341	1533.33	9.73377	1941.67	13.7885	1533.33	7.52533	1941.67	5.05369	1530	12.492	1940	17.014
1533.33	12.243	1941.67	17.341	1533.33	9.73377	1941.67	13.7885	1533.33	7.52533	1941.67	5.05369	1530	12.492	1940	17.014
1533.33	12.243	1941.67	17.341	1533.33	9.73377	1941.67	13.7885	1533.33	7.52533	1941.67	5.05369	1530	12.492	1940	17.014
1533.33	12.243	1941.67	17.341	1533.33	9.73377	1941.67	13.7885	1533.33	7.52533	1941.67	5.05369	1530	12.492	1940	17.014
1543.33	12.304	1951	17.406	1543.33	9.79278	1951	13.8474	1543.33	7.57339	1951	5.07798	1540	12.5672	1950	17.0791
1543.33	12.304	1951	17.406	1543.33	9.79278	1951	13.8474	1543.33	7.57339	1951	5.07798	1540	12.5672	1950	17.0791
1543.33	12.304	1951	17.406	1543.33	9.79278	1951	13.8474	1543.33	7.57339	1951	5.07798	1540	12.5672	1950	17.0791
1543.33	12.304	1951	17.406	1543.33	9.79278	1951	13.8474	1543.33	7.57339	1951	5.07798	1540	12.5672	1950	17.0791
1543.33	12.304	1951	17.406	1543.33	9.79278	1951	13.8474	1543.33	7.57339	1951	5.07798	1540	12.5672	1950	17.0791
1543.33	12.304	1951	17.406	1543.33	9.79278	1951	13.8474	1543.33	7.57339	1951	5.07798	1540	12.5672	1950	17.0791
1543.33	12.304	1951	17.406	1543.33	9.79278	1951	13.8474	1543.33	7.57339	1951	5.07798	1540	12.5672	1950	17.0791
1543.33	12.304	1951	17.406	1543.33	9.79278	1951	13.8474	1543.33	7.57339	1951	5.07798	1540	12.5672	1950	17.0791
1550	12.364	1960	17.471	1550	9.83209	1960	13.9042	1550	7.60543	1960	5.1014	1550	12.6172	1960	17.1418
1550	12.364	1960	17.471	1550	9.83209	1960	13.9042	1550	7.60543	1960	5.1014	1550	12.6172	1960	17.1418
1550	12.364	1960	17.471	1550	9.83209	1960	13.9042	1550	7.60543	1960	5.1014	1550	12.6172	1960	17.1418
1550	12.364	1960	17.471	1550	9.83209	1960	13.9042	1550	7.60543	1960	5.1014	1550	12.6172	1960	17.1418
1550	12.364	1960	17.471	1550	9.83209	1960	13.9042	1550	7.60543	1960	5.1014	1550	12.6172	1960	17.1418
1550	12.364	1960	17.471	1550	9.83209	1960	13.9042	1550	7.60543	1960	5.1014	1550	12.6172	1960	17.1418
1553.33	12.422	1969	17.536	1553.33	9.85174	1969	13.961	1553.33	7.62144	1969	5.12483	1550	12.6423	1970	17.2043
1553.33	12.422	1969	17.536	1553.33	9.85174	1969	13.961	1553.33	7.62144	1969	5.12483	1550	12.6423	1970	17.2043
1553.33	12.422	1969	17.536	1553.33	9.85174	1969	13.961	1553.33	7.62144	1969	5.12483	1550	12.6423	1970	17.2043
1553.33	12.422	1969	17.536	1553.33	9.85174	1969	13.961	1553.33	7.62144	1969	5.12483	1550	12.6423	1970	17.2043
1553.33	12.422	1969	17.536	1553.33	9.85174	1969	13.961	1553.33	7.62144	1969	5.12483	1550	12.6423	1970	17.2043
1553.33	12.422	1969	17.536	1553.33	9.85174	1969	13.961	1553.33	7.62144	1969	5.12483	1550	12.6423	1970	17.2043
1553.33	12.422	1969	17.536	1553.33	9.85174	1969	13.961	1553.33	7.62144	1969	5.12483	1550	12.6423	1970	17.2043
1553.33	12.422	1969	17.536	1553.33	9.85174	1969	13.961	1553.33	7.62144	1969	5.12483	1550	12.6423	1970	17.2043
1563.33	12.483	1978.33	17.6	1563.33	9.91063	1978.33	14.0198	1563.33	7.66947	1978.33	5.14912	1560	12.7172	1980	17.269
1563.33	12.483	1978.33	17.6	1563.33	9.91063	1978.33	14.0198	1563.33	7.66947	1978.33	5.14912	1560	12.7172	1980	17.269
1563.33	12.483	1978.33	17.6	1563.33	9.91063	1978.33	14.0198	1563.33	7.66947	1978.33	5.14912	1560	12.7172	1980	17.269
1563.33	12.483	1978.33	17.6	1563.33	9.91063	1978.33	14.0198	1563.33	7.66947	1978.33	5.14912	1560	12.7172	1980	17.269
1563.33	12.483	1978.33	17.6	1563.33	9.91063	1978.33	14.0198	1563.33	7.66947	1978.33	5.14912	1560	12.7172	1980	17.269
1563.33	12.483	1978.33	17.6	1563.33	9.91063	1978.33	14.0198	1563.33	7.66947	1978.33	5.14912	1560	12.7172	1980	17.269
1570	12.542	1987.33	17.664	1570	9.94987	1987.33	14.0764	1570	7.70148	1987.33	5.17254	1570	12.7671	1990	17.3312
1570	12.542	1987.33	17.664	1570	9.94987	1987.33	14.0764	1570	7.70148	1987.33	5.17254	1570	12.7671	1990	17.3312
1570	12.542	1987.33	17.664	1570	9.94987	1987.33	14.0764	1570	7.70148	1987.33	5.17254	1570	12.7671	1990	17.3312
1570	12.542	1987.33	17.664	1570	9.94987	1987.33	14.0764	1570	7.70148	1987.33	5.17254	1570	12.7671	1990	17.3312
1570	12.542	1987.33	17.664	1570	9.94987	1987.33	14.0764	1570	7.70148	1987.33	5.17254	1570	12.7671	1990	17.3312
1570	12.542	1987.33	17.664	1570	9.94987	1987.33	14.0764	1570	7.70148	1987.33	5.17254	1570	12.7671	1990	17.3312
1570	12.542	1987.33	17.664	1570	9.94987	1987.33	14.0764	1570	7.70148	1987.33	5.17254	1570	12.7671	1990	17.3312
1570	12.542	1987.33	17.664	1570	9.94987	1987.33	14.0764	1570	7.70148	1987.33	5.17254	1570	12.7671	1990	17.3312
1580	12.602	1996.33	17.728	1580	10.0087	1996.33	14.1329	1580	7.74947	1996.33	5.19596	1580	12.8419	2000	17.3933
1580	12.602	1996.33	17.728	1580	10.0087	1996.33	14.1329	1580	7.74947	1996.33	5.19596	1580	12.8419	2000	17.3933
1580	12.602	1996.33	17.728	1580	10.0087	1996.33	14.1329	1580	7.74947	1996.33	5.19596	1580	12.8419	2000	17.3933
1580	12.602	1996.33	17.728	1580	10.0087	1996.33	14.1329	1580	7.74947	1996.33	5.19596	1580	12.8419	2000	17.3933
1580	12.602	1996.33	17.728	1580	10.0087	1996.33	14.1329	1580	7.74947	1996.33	5.19596	1580	12.8419	2000	17.3933
1580	12.602	1996.33	17.728	1580	10.0087	1996.33	14.1329	1580	7.74947	1996.33	5.19596	1580	12.8419	2000	17.3933
1586.67	12.661	2005.33	17.792	1586.67	10.0478	2005.33	14.1894	1586.67	7.78146	2005.33	5.21938	1590	12.8917	2010	17.4552
1586.67	12.661	2005.33	17.792	1586.67	10.0478	2005.33	14.1894	1586.67	7.78146	2005.33	5.21938	1590	12.8917	2010	17.4552
1586.67	12.661	2005.33	17.792	1586.67	10.0478	2005.33	14.1894	1586.67	7.78146	2005.33	5.21938	1590	12.8917	2010	17.4552
1586.67	12.661	2005.33	17.792	1586.67	10.0478	2005.33	14.1894	1586.67	7.78146	2005.33	5.21938	1590	12.8917	2010	17.4552
1586.67	12.661	2005.33	17.792	1586.67	10.0478	2005.33	14.1894	1586.67	7.78146	2005.33	5.21938	1590	12.8917	2010	17.4552
1586.67	12.661	2005.33	17.792	1586.67	10.0478	2005.33	14.1894	1586.67	7.78146	2005.33	5.21938	1590	12.8917	2010	17.4552
1586.67	12.661	2005.33	17.792	1586.67	10.0478	2005.33	14.1894	1586.67	7.78146	2005.33	5.21938	1590	12.8917	2010	17.4552
1586.67	12.661	2005.33	17.792	1586.67	10.0478	2005.33	14.1894	1586.67	7.78146	2005.33	5.21938	1590	12.8917	2010	17.4552
1590	12.72	2014.67	17.856	1590	10.0674	2014.67	14.2479	1590	7.79745	2014.67	5.24367	1590	12.9166	2010	17.5193
1590	12.72	2014.67	17.856	1590	10.0674	2014.67	14.2479	1590	7.79745	2014.67	5.24367	1590	12.9166	2010	17.5193
1590	12.72	2014.67	17.856	1590	10.0674	2014.67	14.2479	1590	7.79745	2014.67	5.24367	1590	12.9166	2010	17.5193
1590	12.72	2014.67	17.856	1590	10.0674	2014.67	14.2479	1590	7.79745	2014.67	5.24367	1590	12.9166	2010	17.5193
1590	12.72	2014.67	17.856	1590	10.0674	2014.67	14.2479	1590	7.79745	2014.67	5.24367	1590	12.9166	2010	17.5193
1590	12.72	2014.67	17.856	1590	10.0674	2014.67	14.2479	1590	7.79745	2014.67	5.24367	1590	12.9166	2010	17.5193
1600	12.779	2023.67	17.92	1600	10.1261	2023.67	14.3042	1600	7.84541	2023.67	5.2671	1600	12.9911	2020	17.581
1600	12.779	2023.67	17.92	1600	10.1261	2023.67	14.3042	1600	7.84541	2023.67	5.2671	1600	12.9911	2020	17.581
1600	12.779	2023.67	17.92	1600	10.1261	2023.67	14.3042	1600	7.84541	2023.67	5.2671	1600	12.9911	2020	17.581
1600	12.779	2023.67	17.92	1600	10.1261	2023.67	14.3042	1600	7.84541	2023.67	5.2671	1600	12.9911	2020	17.581
1600	12.779	2023.67	17.92	1600	10.1261	2023.67	14.3042	1600	7.84541	2023.67	5.2671	1600	12.9911	2020	17.581
1600	12.779	2023.67	17.92	1600	10.1261	2023.67	14.3042	1600	7.84541	2023.67	5.2671	1600	12.9911	2020	17.581
1600	12.779	2023.67	17.92	1600	10.1261	2023.67	14.3042	1600	7.84541	2023.67	5.2671	1600	12.9911	2020	17.581
1606.67	12.839	2032.67	17.984	1606.67	10.1652	2032.67	14.3605	1606.67	7.87737	2032.67	5.29052	1610	13.0407	2030	17.6425
1606.67	12.839	2032.67	17.984	1606.67	10.1652	2032.67	14.3605	1606.67	7.87737	2032.67	5.29052	1610	13.0407	2030	17.6425
1606.67	12.839	2032.67	17.984	1606.67	10.1652	2032.67	14.3605	1606.67	7.87737	2032.67	5.29052	1610	13.0407	2030	17.6425
1606.67	12.839	2032.67	17.984	1606.67	10.1652	2032.67	14.3605	1606.67	7.87737	2032.67	5.29052	1610	13.0407	2030	17.6425
1606.67	12.839	2032.67	17.984	1606.67	10.1652	2032.67	14.3605	1606.67	7.87737	2032.67	5.29052	1610	13.0407	2030	17.6425
1606.67	12.839	2032.67	17.984	1606.67	10.1652	2032.67	14.3605	1606.67	7.87737	2032.67	5.29052	1610	13.0407	2030	17.6425
1613.33	12.898	2042	18.047	1613.33	10.2043	2042	14.4188	1613.33	7.90932	2042	5.31481	1610	13.0903	2040	17.7061
1613.33	12.898	2042	18.047	1613.33	10.2043	2042	14.4188	1613.33	7.90932	2042	5.31481	1610	13.0903	2040	17.7061
1613.33	12.898	2042	18.047	1613.33	10.2043	2042	14.4188	1613.33	7.90932	2042	5.31481	1610	13.0903	2040	17.7061
1613.33	12.898	2042	18.047	1613.33	10.2043	2042	14.4188	1613.33	7.90932	2042	5.31481	1610	13.0903	2040	17.7061
1613.33	12.898	2042	18.047	1613.33	10.2043	2042	14.4188	1613.33	7.90932	2042	5.31481	1610	13.0903	2040	17.7061
1613.33	12.898	2042	18.047	1613.33	10.2043	2042	14.4188	1613.33	7.90932	2042	5.31481	1610	13.0903	2040	17.7061
1613.33	12.898	2042	18.047	1613.33	10.2043	2042	14.4188	1613.33	7.90932	2042	5.31481	1610	13.0903	2040	17.7061
1613.33	12.898	2042	18.047	1613.33	10.2043	2042	14.4188	1613.33	7.90932	2042	5.31481	1610	13.0903	2040	17.7061
1623.33	12.958	2051	18.111	1623.33	10.2628	2051	14.4749	1623.33	7.95724	2051	5.33823	1620	13.1646	2050	17.7674
1623.33	12.958	2051	18.111	1623.33	10.2628	2051	14.4749	1623.33	7.95724	2051	5.33823	1620	13.1646	2050	17.7674
1623.33	12.958	2051	18.111	1623.33	10.2628	2051	14.4749	1623.33	7.95724	2051	5.33823	1620	13.1646	2050	17.7674
1623.33	12.958	2051	18.111	1623.33	10.2628	2051	14.4749	1623.33	7.95724	2051	5.33823	1620	13.1646	2050	17.7674
1623.33	12.958	2051	18.111	1623.33	10.2628	2051	14.4749	1623.33	7.95724	2051	5.33823	1620	13.1646	2050	17.7674
1623.33	12.958	2051	18.111	1623.33	10.2628	2051	14.4749	1623.33	7.95724	2051	5.33823	1620	13.1646	2050	17.7674
1630	13.014	2060	18.174	1630	10.3018	2060	14.531	1630	7.98917	2060	5.36165	1630	13.2141	2060	17.8285
1630	13.014	2060	18.174	1630	10.3018	2060	14.531	1630	7.98917	2060	5.36165	1630	13.2141	2060	17.8285
1630	13.014	2060	18.174	1630	10.3018	2060	14.531	1630	7.98917	2060	5.36165	1630	13.2141	2060	17.8285
1630	13.014	2060	18.174	1630	10.3018	2060	14.531	1630	7.98917	2060	5.36165	1630	13.2141	2060	17.8285
1630	13.014	2060	18.174	1630	10.3018	2060	14.531	1630	7.98917	2060	5.36165	1630	13.2141	2060	17.8285
1630	13.014	2060	18.174	1630	10.3018	2060	14.531	1630	7.98917	2060	5.36165	1630	13.2141	2060	17.8285
1630	13.014	2060	18.174	1630	10.3018	2060	14.531	1630	7.98917	2060	5.36165	1630	13.2141	2060	17.8285
1633.33	13.074	2069.33	18.237	1633.33	10.3213	2069.33	14.5891	1633.33	8.00513	2069.33	5.38594	1630	13.2388	2070	17.8917
1633.33	13.074	2069.33	18.237	1633.33	10.3213	2069.33	14.5891	1633.33	8.00513	2069.33	5.38594	1630	13.2388	2070	17.8917
1633.33	13.074	2069.33	18.237	1633.33	10.3213	2069.33	14.5891	1633.33	8.00513	2069.33	5.38594	1630	13.2388	2070	17.8917
1633.33	13.074	2069.33	18.237	1633.33	10.3213	2069.33	14.5891	1633.33	8.00513	2069.33	5.38594	1630	13.2388	2070	17.8917
1633.33	13.074	2069.33	18.237	1633.33	10.3213	2069.33	14.5891	1633.33	8.00513	2069.33	5.38594	1630	13.2388	2070	17.8917
1633.33	13.074	2069.33	18.237	1633.33	10.3213	2069.33	14.5891	1633.33	8.00513	2069.33	5.38594	1630	13.2388	2070	17.8917
1643.33	13.133	2078.33	18.3	1643.33	10.3797	2078.33	14.6451	1643.33	8.05301	2078.33	5.40937	1640	13.3128	2080	17.9525
1643.33	13.133	2078.33	18.3	1643.33	10.3797	2078.33	14.6451	1643.33	8.05301	2078.33	5.40937	1640	13.3128	2080	17.9525
1643.33	13.133	2078.33	18.3	1643.33	10.3797	2078.33	14.6451	1643.33	8.05301	2078.33	5.40937	1640	13.3128	2080	17.9525
1643.33	13.133	2078.33	18.3	1643.33	10.3797	2078.33	14.6451	1643.33	8.05301	2078.33	5.40937	1640	13.3128	2080	17.9525
1643.33	13.133	2078.33	18.3	1643.33	10.3797	2078.33	14.6451	1643.33	8.05301	2078.33	5.40937	1640	13.3128	2080	17.9525
1643.33	13.133	2078.33	18.3	1643.33	10.3797	2078.33	14.6451	1643.33	8.05301	2078.33	5.40937	1640	13.3128	2080	17.9525
1643.33	13.133	2078.33	18.3	1643.33	10.3797	2078.33	14.6451	1643.33	8.05301	2078.33	5.40937	1640	13.3128	2080	17.9525
1650	13.191	2087.33	18.363	1650	10.4186	2087.33	14.701	1650	8.08492	2087.33	5.43279	1650	13.3621	2090	18.0132
1650	13.191	2087.33	18.363	1650	10.4186	2087.33	14.701	1650	8.08492	2087.33	5.43279	1650	13.3621	2090	18.0132
1650	13.191	2087.33	18.363	1650	10.4186	2087.33	14.701	1650	8.08492	2087.33	5.43279	1650	13.3621	2090	18.0132
1650	13.191	2087.33	18.363	1650	10.4186	2087.33	14.701	1650	8.08492	2087.33	5.43279	1650	13.3621	2090	18.0132
1650	13.191	2087.33	18.363	1650	10.4186	2087.33	14.701	1650	8.08492	2087.33	5.43279	1650	13.3621	2090	18.0132
1650	13.191	2087.33	18.363	1650	10.4186	2087.33	14.701	1650	8.08492	2087.33	5.43279	1650	13.3621	2090	18.0132
1650	13.191	2087.33	18.363	1650	10.4186	2087.33	14.701	1650	8.08492	2087.33	5.43279	1650	13.3621	2090	18.0132
1656.67	13.249	2096.33	18.425	1656.67	10.4575	2096.33	14.7568	1656.67	8.11682	2096.33	5.45621	1660	13.4114	2100	18.0737
1656.67	13.249	2096.33	18.425	1656.67	10.4575	2096.33	14.7568	1656.67	8.11682	2096.33	5.45621	1660	13.4114	2100	18.0737
1656.67	13.249	2096.33	18.425	1656.67	10.4575	2096.33	14.7568	1656.67	8.11682	2096.33	5.45621	1660	13.4114	2100	18.0737
1656.67	13.249	2096.33	18.425	1656.67	10.4575	2096.33	14.7568	1656.67	8.11682	2096.33	5.45621	1660	13.4114	2100	18.0737
1656.67	13.249	2096.33	18.425	1656.67	10.4575	2096.33	14.7568	1656.67	8.11682	2096.33	5.45621	1660	13.4114	2100	18.0737
1656.67	13.249	2096.33	18.425	1656.67	10.4575	2096.33	14.7568	1656.67	8.11682	2096.33	5.45621	1660	13.4114	2100	18.0737
1666.67	13.309	2105.67	18.488	1666.67	10.5158	2105.67	14.8146	1666.67	8.16465	2105.67	5.4805	1670	13.4851	2110	18.1363
1666.67	13.309	2105.67	18.488	1666.67	10.5158	2105.67	14.8146	1666.67	8.16465	2105.67	5.4805	1670	13.4851	2110	18.1363
1666.67	13.309	2105.67	18.488	1666.67	10.5158	2105.67	14.8146	1666.67	8.16465	2105.67	5.4805	1670	13.4851	2110	18.1363
1666.67	13.309	2105.67	18.488	1666.67	10.5158	2105.67	14.8146	1666.67	8.16465	2105.67	5.4805	1670	13.4851	2110	18.1363
1666.67	13.309	2105.67	18.488	1666.67	10.5158	2105.67	14.8146	1666.67	8.16465	2105.67	5.4805	1670	13.4851	2110	18.1363
1666.67	13.309	2105.67	18.488	1666.67	10.5158	2105.67	14.8146	1666.67	8.16465	2105.67	5.4805	1670	13.4851	2110	18.1363
1670	13.366	2114.67	18.55	1670	10.5353	2114.67	14.8703	1670	8.18059	2114.67	5.50392	1670	13.5097	2110	18.1966
1670	13.366	2114.67	18.55	1670	10.5353	2114.67	14.8703	1670	8.18059	2114.67	5.50392	1670	13.5097	2110	18.1966
1670	13.366	2114.67	18.55	1670	10.5353	2114.67	14.8703	1670	8.18059	2114.67	5.50392	1670	13.5097	2110	18.1966
1670	13.366	2114.67	18.55	1670	10.5353	2114.67	14.8703	1670	8.18059	2114.67	5.50392	1670	13.5097	2110	18.1966
1670	13.366	2114.67	18.55	1670	10.5353	2114.67	14.8703	1670	8.18059	2114.67	5.50392	1670	13.5097	2110	18.1966
1670	13.366	2114.67	18.55	1670	10.5353	2114.67	14.8703	1670	8.18059	2114.67	5.50392	1670	13.5097	2110	18.1966
1670	13.366	2114.67	18.55	1670	10.5353	2114.67	14.8703	1670	8.18059	2114.67	5.50392	1670	13.5097	2110	18.1966
1670	13.366	2114.67	18.55	1670	10.5353	2114.67	14.8703	1670	8.18059	2114.67	5.50392	1670	13.5097	2110	18.1966
1676.67	13.424	2123.67	18.613	1676.67	10.5741	2123.67	14.9259	1676.67	8.21246	2123.67	5.52735	1680	13.5588	2120	18.2567
1676.67	13.424	2123.67	18.613	1676.67	10.5741	2123.67	14.9259	1676.67	8.21246	2123.67	5.52735	1680	13.5588	2120	18.2567
1676.67	13.424	2123.67	18.613	1676.67	10.5741	2123.67	14.9259	1676.67	8.21246	2123.67	5.52735	1680	13.5588	2120	18.2567
1676.67	13.424	2123.67	18.613	1676.67	10.5741	2123.67	14.9259	1676.67	8.21246	2123.67	5.52735	1680	13.5588	2120	18.2567
1676.67	13.424	2123.67	18.613	1676.67	10.5741	2123.67	14.9259	1676.67	8.21246	2123.67	5.52735	1680	13.5588	2120	18.2567
1676.67	13.424	2123.67	18.613	1676.67	10.5741	2123.67	14.9259	1676.67	8.21246	2123.67	5.52735	1680	13.5588	2120	18.2567
1686.67	13.482	2133	18.675	1686.67	10.6323	2133	14.9835	1686.67	8.26025	2133	5.55164	1690	13.6323	2130	18.3189
1686.67	13.482	2133	18.675	1686.67	10.6323	2133	14.9835	1686.67	8.26025	2133	5.55164	1690	13.6323	2130	18.3189
1686.67	13.482	2133	18.675	1686.67	10.6323	2133	14.9835	1686.67	8.26025	2133	5.55164	1690	13.6323	2130	18.3189
1686.67	13.482	2133	18.675	1686.67	10.6323	2133	14.9835	1686.67	8.26025	2133	5.55164	1690	13.6323	2130	18.3189
1686.67	13.482	2133	18.675	1686.67	10.6323	2133	14.9835	1686.67	8.26025	2133	5.55164	1690	13.6323	2130	18.3189
1686.67	13.482	2133	18.675	1686.67	10.6323	2133	14.9835	1686.67	8.26025	2133	5.55164	1690	13.6323	2130	18.3189
1693.33	13.541	2142	18.737	1693.33	10.671	2142	15.039	1693.33	8.2921	2142	5.57506	1690	13.6813	2140	18.3788
1693.33	13.541	2142	18.737	1693.33	10.671	2142	15.039	1693.33	8.2921	2142	5.57506	1690	13.6813	2140	18.3788
1693.33	13.541	2142	18.737	1693.33	10.671	2142	15.039	1693.33	8.2921	2142	5.57506	1690	13.6813	2140	18.3788
1693.33	13.541	2142	18.737	1693.33	10.671	2142	15.039	1693.33	8.2921	2142	5.57506	1690	13.6813	2140	18.3788
1693.33	13.541	2142	18.737	1693.33	10.671	2142	15.039	1693.33	8.2921	2142	5.57506	1690	13.6813	2140	18.3788
1693.33	13.541	2142	18.737	1693.33	10.671	2142	15.039	1693.33	8.2921	2142	5.57506	1690	13.6813	2140	18.3788
1700	13.598	2151	18.799	1700	10.7097	2151	15.0945	1700	8.32394	2151	5.59848	1700	13.7302	2150	18.4385
1700	13.598	2151	18.799	1700	10.7097	2151	15.0945	1700	8.32394	2151	5.59848	1700	13.7302	2150	18.4385
1700	13.598	2151	18.799	1700	10.7097	2151	15.0945	1700	8.32394	2151	5.59848	1700	13.7302	2150	18.4385
1700	13.598	2151	18.799	1700	10.7097	2151	15.0945	1700	8.32394	2151	5.59848	1700	13.7302	2150	18.4385
1700	13.598	2151	18.799	1700	10.7097	2151	15.0945	1700	8.32394	2151	5.59848	1700	13.7302	2150	18.4385
1700	13.598	2151	18.799	1700	10.7097	2151	15.0945	1700	8.32394	2151	5.59848	1700	13.7302	2150	18.4385
1700	13.598	2151	18.799	1700	10.7097	2151	15.0945	1700	8.32394	2151	5.59848	1700	13.7302	2150	18.4385
1700	13.598	2151	18.799	1700	10.7097	2151	15.0945	1700	8.32394	2151	5.59848	1700	13.7302	2150	18.4385
1706.67	13.656	2160.33	18.86	1706.67	10.7485	2160.33	15.1519	1706.67	8.35578	2160.33	5.62277	1710	13.779	2160	18.5002
1706.67	13.656	2160.33	18.86	1706.67	10.7485	2160.33	15.1519	1706.67	8.35578	2160.33	5.62277	1710	13.779	2160	18.5002
1706.67	13.656	2160.33	18.86	1706.67	10.7485	2160.33	15.1519	1706.67	8.35578	2160.33	5.62277	1710	13.779	2160	18.5002
1706.67	13.656	2160.33	18.86	1706.67	10.7485	2160.33	15.1519	1706.67	8.35578	2160.33	5.62277	1710	13.779	2160	18.5002
1706.67	13.656	2160.33	18.86	1706.67	10.7485	2160.33	15.1519	1706.67	8.35578	2160.33	5.62277	1710	13.779	2160	18.5002
1706.67	13.656	2160.33	18.86	1706.67	10.7485	2160.33	15.1519	1706.67	8.35578	2160.33	5.62277	1710	13.779	2160	18.5002
1713.33	13.714	2169.33	18.922	1713.33	10.7871	2169.33	15.2072	1713.33	8.3876	2169.33	5.64619	1710	13.8278	2170	18.5597
1713.33	13.714	2169.33	18.922	1713.33	10.7871	2169.33	15.2072	1713.33	8.3876	2169.33	5.64619	1710	13.8278	2170	18.5597
1713.33	13.714	2169.33	18.922	1713.33	10.7871	2169.33	15.2072	1713.33	8.3876	2169.33	5.64619	1710	13.8278	2170	18.5597
1713.33	13.714	2169.33	18.922	1713.33	10.7871	2169.33	15.2072	1713.33	8.3876	2169.33	5.64619	1710	13.8278	2170	18.5597
1713.33	13.714	2169.33	18.922	1713.33	10.7871	2169.33	15.2072	1713.33	8.3876	2169.33	5.64619	1710	13.8278	2170	18.5597
1713.33	13.714	2169.33	18.922	1713.33	10.7871	2169.33	15.2072	1713.33	8.3876	2169.33	5.64619	1710	13.8278	2170	18.5597
1720	13.772	2178.33	18.984	1720	10.8258	2178.33	15.2624	1720	8.41942	2178.33	5.66961	1720	13.8766	2180	18.619
1720	13.772	2178.33	18.984	1720	10.8258	2178.33	15.2624	1720	8.41942	2178.33	5.66961	1720	13.8766	2180	18.619
1720	13.772	2178.33	18.984	1720	10.8258	2178.33	15.2624	1720	8.41942	2178.33	5.66961	1720	13.8766	2180	18.619
1720	13.772	2178.33	18.984	1720	10.8258	2178.33	15.2624	1720	8.41942	2178.33	5.66961	1720	13.8766	2180	18.619
1720	13.772	2178.33	18.984	1720	10.8258	2178.33	15.2624	1720	8.41942	2178.33	5.66961	1720	13.8766	2180	18.619
1720	13.772	2178.33	18.984	1720	10.8258	2178.33	15.2624	1720	8.41942	2178.33	5.66961	1720	13.8766	2180	18.619
1730	13.828	2187.33	19.045	1730	10.8837	2187.33	15.3176	1730	8.46712	2187.33	5.69303	1730	13.9496	2190	18.6781
1730	13.828	2187.33	19.045	1730	10.8837	2187.33	15.3176	1730	8.46712	2187.33	5.69303	1730	13.9496	2190	18.6781
1730	13.828	2187.33	19.045	1730	10.8837	2187.33	15.3176	1730	8.46712	2187.33	5.69303	1730	13.9496	2190	18.6781
1730	13.828	2187.33	19.045	1730	10.8837	2187.33	15.3176	1730	8.46712	2187.33	5.69303	1730	13.9496	2190	18.6781
1730	13.828	2187.33	19.045	1730	10.8837	2187.33	15.3176	1730	8.46712	2187.33	5.69303	1730	13.9496	2190	18.6781
1730	13.828	2187.33	19.045	1730	10.8837	2187.33	15.3176	1730	8.46712	2187.33	5.69303	1730	13.9496	2190	18.6781
1730	13.828	2187.33	19.045	1730	10.8837	2187.33	15.3176	1730	8.46712	2187.33	5.69303	1730	13.9496	2190	18.6781
1730	13.828	2187.33	19.045	1730	10.8837	2187.33	15.3176	1730	8.46712	2187.33	5.69303	1730	13.9496	2190	18.6781
1736.67	13.886	2196.67	19.106	1736.67	10.9223	2196.67	15.3747	1736.67	8.49891	2196.67	5.71732	1740	13.9982	2200	18.7393
1736.67	13.886	2196.67	19.106	1736.67	10.9223	2196.67	15.3747	1736.67	8.49891	2196.67	5.71732	1740	13.9982	2200	18.7393
1736.67	13.886	2196.67	19.106	1736.67	10.9223	2196.67	15.3747	1736.67	8.49891	2196.67	5.71732	1740	13.9982	2200	18.7393
1736.67	13.886	2196.67	19.106	1736.67	10.9223	2196.67	15.3747	1736.67	8.49891	2196.67	5.71732	1740	13.9982	2200	18.7393
1736.67	13.886	2196.67	19.106	1736.67	10.9223	2196.67	15.3747	1736.67	8.49891	2196.67	5.71732	1740	13.9982	2200	18.7393
1736.67	13.886	2196.67	19.106	1736.67	10.9223	2196.67	15.3747	1736.67	8.49891	2196.67	5.71732	1740	13.9982	2200	18.7393
1743.33	13.943	2205.67	19.167	1743.33	10.9609	2205.67	15.4297	1743.33	8.5307	2205.67	5.74074	1740	14.0468	2210	18.7982
1743.33	13.943	2205.67	19.167	1743.33	10.9609	2205.67	15.4297	1743.33	8.5307	2205.67	5.74074	1740	14.0468	2210	18.7982
1743.33	13.943	2205.67	19.167	1743.33	10.9609	2205.67	15.4297	1743.33	8.5307	2205.67	5.74074	1740	14.0468	2210	18.7982
1743.33	13.943	2205.67	19.167	1743.33	10.9609	2205.67	15.4297	1743.33	8.5307	2205.67	5.74074	1740	14.0468	2210	18.7982
1743.33	13.943	2205.67	19.167	1743.33	10.9609	2205.67	15.4297	1743.33	8.5307	2205.67	5.74074	1740	14.0468	2210	18.7982
1743.33	13.943	2205.67	19.167	1743.33	10.9609	2205.67	15.4297	1743.33	8.5307	2205.67	5.74074	1740	14.0468	2210	18.7982
1743.33	13.943	2205.67	19.167	1743.33	10.9609	2205.67	15.4297	1743.33	8.5307	2205.67	5.74074	1740	14.0468	2210	18.7982
1750	14.001	2214.67	19.228	1750	10.9994	2214.67	15.4847	1750	8.56247	2214.67	5.76417	1750	14.0953	2210	18.857
1750	14.001	2214.67	19.228	1750	10.9994	2214.67	15.4847	1750	8.56247	2214.67	5.76417	1750	14.0953	2210	18.857
1750	14.001	2214.67	19.228	1750	10.9994	2214.67	15.4847	1750	8.56247	2214.67	5.76417	1750	14.0953	2210	18.857
1750	14.001	2214.67	19.228	1750	10.9994	2214.67	15.4847	1750	8.56247	2214.67	5.76417	1750	14.0953	2210	18.857
1750	14.001	2214.67	19.228	1750	10.9994	2214.67	15.4847	1750	8.56247	2214.67	5.76417	1750	14.0953	2210	18.857
1756.67	14.058	2224	19.289	1756.67	11.0379	2224	15.5416	1756.67	8.59424	2224	5.78845	1760	14.1437	2220	18.9178
1756.67	14.058	2224	19.289	1756.67	11.0379	2224	15.5416	1756.67	8.59424	2224	5.78845	1760	14.1437	2220	18.9178
1756.67	14.058	2224	19.289	1756.67	11.0379	2224	15.5416	1756.67	8.59424	2224	5.78845	1760	14.1437	2220	18.9178
1756.67	14.058	2224	19.289	1756.67	11.0379	2224	15.5416	1756.67	8.59424	2224	5.78845	1760	14.1437	2220	18.9178
1756.67	14.058	2224	19.289	1756.67	11.0379	2224	15.5416	1756.67	8.59424	2224	5.78845	1760	14.1437	2220	18.9178
1756.67	14.058	2224	19.289	1756.67	11.0379	2224	15.5416	1756.67	8.59424	2224	5.78845	1760	14.1437	2220	18.9178
1756.67	14.058	2224	19.289	1756.67	11.0379	2224	15.5416	1756.67	8.59424	2224	5.78845	1760	14.1437	2220	18.9178
1756.67	14.058	2224	19.289	1756.67	11.0379	2224	15.5416	1756.67	8.59424	2224	5.78845	1760	14.1437	2220	18.9178
1766.67	14.115	2233	19.35	1766.67	11.0956	2233	15.5965	1766.67	8.64187	2233	5.81188	1770	14.2163	2230	18.9762
1766.67	14.115	2233	19.35	1766.67	11.0956	2233	15.5965	1766.67	8.64187	2233	5.81188	1770	14.2163	2230	18.9762
1766.67	14.115	2233	19.35	1766.67	11.0956	2233	15.5965	1766.67	8.64187	2233	5.81188	1770	14.2163	2230	18.9762
1766.67	14.115	2233	19.35	1766.67	11.0956	2233	15.5965	1766.67	8.64187	2233	5.81188	1770	14.2163	2230	18.9762
1766.67	14.115	2233	19.35	1766.67	11.0956	2233	15.5965	1766.67	8.64187	2233	5.81188	1770	14.2163	2230	18.9762
1766.67	14.115	2233	19.35	1766.67	11.0956	2233	15.5965	1766.67	8.64187	2233	5.81188	1770	14.2163	2230	18.9762
1773.33	14.172	2242	19.411	1773.33	11.1341	2242	15.6512	1773.33	8.67362	2242	5.8353	1770	14.2646	2240	19.0346
1773.33	14.172	2242	19.411	1773.33	11.1341	2242	15.6512	1773.33	8.67362	2242	5.8353	1770	14.2646	2240	19.0346
1773.33	14.172	2242	19.411	1773.33	11.1341	2242	15.6512	1773.33	8.67362	2242	5.8353	1770	14.2646	2240	19.0346
1773.33	14.172	2242	19.411	1773.33	11.1341	2242	15.6512	1773.33	8.67362	2242	5.8353	1770	14.2646	2240	19.0346
1773.33	14.172	2242	19.411	1773.33	11.1341	2242	15.6512	1773.33	8.67362	2242	5.8353	1770	14.2646	2240	19.0346
1773.33	14.172	2242	19.411	1773.33	11.1341	2242	15.6512	1773.33	8.67362	2242	5.8353	1770	14.2646	2240	19.0346
1780	14.229	2251.33	19.471	1780	11.1725	2251.33	15.708	1780	8.70535	2251.33	5.85959	1780	14.3129	2250	19.0949
1780	14.229	2251.33	19.471	1780	11.1725	2251.33	15.708	1780	8.70535	2251.33	5.85959	1780	14.3129	2250	19.0949
1780	14.229	2251.33	19.471	1780	11.1725	2251.33	15.708	1780	8.70535	2251.33	5.85959	1780	14.3129	2250	19.0949
1780	14.229	2251.33	19.471	1780	11.1725	2251.33	15.708	1780	8.70535	2251.33	5.85959	1780	14.3129	2250	19.0949
1780	14.229	2251.33	19.471	1780	11.1725	2251.33	15.708	1780	8.70535	2251.33	5.85959	1780	14.3129	2250	19.0949
1780	14.229	2251.33	19.471	1780	11.1725	2251.33	15.708	1780	8.70535	2251.33	5.85959	1780	14.3129	2250	19.0949
1786.67	14.285	2260.33	19.532	1786.67	11.2109	2260.33	15.7626	1786.67	8.73708	2260.33	5.88301	1790	14.3611	2260	19.153
1786.67	14.285	2260.33	19.532	1786.67	11.2109	2260.33	15.7626	1786.67	8.73708	2260.33	5.88301	1790	14.3611	2260	19.153
1786.67	14.285	2260.33	19.532	1786.67	11.2109	2260.33	15.7626	1786.67	8.73708	2260.33	5.88301	1790	14.3611	2260	19.153
1786.67	14.285	2260.33	19.532	1786.67	11.2109	2260.33	15.7626	1786.67	8.73708	2260.33	5.88301	1790	14.3611	2260	19.153
1786.67	14.285	2260.33	19.532	1786.67	11.2109	2260.33	15.7626	1786.67	8.73708	2260.33	5.88301	1790	14.3611	2260	19.153
1786.67	14.285	2260.33	19.532	1786.67	11.2109	2260.33	15.7626	1786.67	8.73708	2260.33	5.88301	1790	14.3611	2260	19.153
1786.67	14.285	2260.33	19.532	1786.67	11.2109	2260.33	15.7626	1786.67	8.73708	2260.33	5.88301	1790	14.3611	2260	19.153
1793.33	14.342	2269.33	19.592	1793.33	11.2493	2269.33	15.8172	1793.33	8.76879	2269.33	5.90643	1790	14.4093	2270	19.2109
1793.33	14.342	2269.33	19.592	1793.33	11.2493	2269.33	15.8172	1793.33	8.76879	2269.33	5.90643	1790	14.4093	2270	19.2109
1793.33	14.342	2269.33	19.592	1793.33	11.2493	2269.33	15.8172	1793.33	8.76879	2269.33	5.90643	1790	14.4093	2270	19.2109
1793.33	14.342	2269.33	19.592	1793.33	11.2493	2269.33	15.8172	1793.33	8.76879	2269.33	5.90643	1790	14.4093	2270	19.2109
1793.33	14.342	2269.33	19.592	1793.33	11.2493	2269.33	15.8172	1793.33	8.76879	2269.33	5.90643	1790	14.4093	2270	19.2109
1793.33	14.342	2269.33	19.592	1793.33	11.2493	2269.33	15.8172	1793.33	8.76879	2269.33	5.90643	1790	14.4093	2270	19.2109
1800	14.399	2278.33	19.652	1800	11.2876	2278.33	15.8717	1800	8.8005	2278.33	5.92985	1800	14.4573	2280	19.2688
1800	14.399	2278.33	19.652	1800	11.2876	2278.33	15.8717	1800	8.8005	2278.33	5.92985	1800	14.4573	2280	19.2688
1800	14.399	2278.33	19.652	1800	11.2876	2278.33	15.8717	1800	8.8005	2278.33	5.92985	1800	14.4573	2280	19.2688
1800	14.399	2278.33	19.652	1800	11.2876	2278.33	15.8717	1800	8.8005	2278.33	5.92985	1800	14.4573	2280	19.2688
1800	14.399	2278.33	19.652	1800	11.2876	2278.33	15.8717	1800	8.8005	2278.33	5.92985	1800	14.4573	2280	19.2688
1800	14.399	2278.33	19.652	1800	11.2876	2278.33	15.8717	1800	8.8005	2278.33	5.92985	1800	14.4573	2280	19.2688
1800	14.399	2278.33	19.652	1800	11.2876	2278.33	15.8717	1800	8.8005	2278.33	5.92985	1800	14.4573	2280	19.2688
1810	14.455	2287.67	19.712	1810	11.3451	2287.67	15.9281	1810	8.84804	2287.67	5.95414	1810	14.5294	2290	19.3285
1810	14.455	2287.67	19.712	1810	11.3451	2287.67	15.9281	1810	8.84804	2287.67	5.95414	1810	14.5294	2290	19.3285
1810	14.455	2287.67	19.712	1810	11.3451	2287.67	15.9281	1810	8.84804	2287.67	5.95414	1810	14.5294	2290	19.3285
1810	14.455	2287.67	19.712	1810	11.3451	2287.67	15.9281	1810	8.84804	2287.67	5.95414	1810	14.5294	2290	19.3285
1810	14.455	2287.67	19.712	1810	11.3451	2287.67	15.9281	1810	8.84804	2287.67	5.95414	1810	14.5294	2290	19.3285
1810	14.455	2287.67	19.712	1810	11.3451	2287.67	15.9281	1810	8.84804	2287.67	5.95414	1810	14.5294	2290	19.3285
1816.67	14.511	2296.67	19.772	1816.67	11.3834	2296.67	15.9825	1816.67	8.87973	2296.67	5.97756	1820	14.5773	2300	19.3861
1816.67	14.511	2296.67	19.772	1816.67	11.3834	2296.67	15.9825	1816.67	8.87973	2296.67	5.97756	1820	14.5773	2300	19.3861
1816.67	14.511	2296.67	19.772	1816.67	11.3834	2296.67	15.9825	1816.67	8.87973	2296.67	5.97756	1820	14.5773	2300	19.3861
1816.67	14.511	2296.67	19.772	1816.67	11.3834	2296.67	15.9825	1816.67	8.87973	2296.67	5.97756	1820	14.5773	2300	19.3861
1816.67	14.511	2296.67	19.772	1816.67	11.3834	2296.67	15.9825	1816.67	8.87973	2296.67	5.97756	1820	14.5773	2300	19.3861
1816.67	14.511	2296.67	19.772	1816.67	11.3834	2296.67	15.9825	1816.67	8.87973	2296.67	5.97756	1820	14.5773	2300	19.3861
1816.67	14.511	2296.67	19.772	1816.67	11.3834	2296.67	15.9825	1816.67	8.87973	2296.67	5.97756	1820	14.5773	2300	19.3861
1820	14.567	2305.67	19.831	1820	11.4025	2305.67	16.0368	1820	8.89557	2305.67	6.00098	1820	14.6013	2310	19.4435
1820	14.567	2305.67	19.831	1820	11.4025	2305.67	16.0368	1820	8.89557	2305.67	6.00098	1820	14.6013	2310	19.4435
1820	14.567	2305.67	19.831	1820	11.4025	2305.67	16.0368	1820	8.89557	2305.67	6.00098	1820	14.6013	2310	19.4435
1820	14.567	2305.67	19.831	1820	11.4025	2305.67	16.0368	1820	8.89557	2305.67	6.00098	1820	14.6013	2310	19.4435
1820	14.567	2305.67	19.831	1820	11.4025	2305.67	16.0368	1820	8.89557	2305.67	6.00098	1820	14.6013	2310	19.4435
1820	14.567	2305.67	19.831	1820	11.4025	2305.67	16.0368	1820	8.89557	2305.67	6.00098	1820	14.6013	2310	19.4435
1830	14.624	2315	19.891	1830	11.4599	2315	16.0931	1830	8.94307	2315	6.02527	1830	14.6731	2320	19.5029
1830	14.624	2315	19.891	1830	11.4599	2315	16.0931	1830	8.94307	2315	6.02527	1830	14.6731	2320	19.5029
1830	14.624	2315	19.891	1830	11.4599	2315	16.0931	1830	8.94307	2315	6.02527	1830	14.6731	2320	19.5029
1830	14.624	2315	19.891	1830	11.4599	2315	16.0931	1830	8.94307	2315	6.02527	1830	14.6731	2320	19.5029
1830	14.624	2315	19.891	1830	11.4599	2315	16.0931	1830	8.94307	2315	6.02527	1830	14.6731	2320	19.5029
1830	14.624	2315	19.891	1830	11.4599	2315	16.0931	1830	8.94307	2315	6.02527	1830	14.6731	2320	19.5029
1830	14.624	2315	19.891	1830	11.4599	2315	16.0931	1830	8.94307	2315	6.02527	1830	14.6731	2320	19.5029
1836.67	14.681	2324	19.95	1836.67	11.4981	2324	16.1473	1836.67	8.97473	2324	6.04869	1840	14.7209	2320	19.56
1836.67	14.681	2324	19.95	1836.67	11.4981	2324	16.1473	1836.67	8.97473	2324	6.04869	1840	14.7209	2320	19.56
1836.67	14.681	2324	19.95	1836.67	11.4981	2324	16.1473	1836.67	8.97473	2324	6.04869	1840	14.7209	2320	19.56
1836.67	14.681	2324	19.95	1836.67	11.4981	2324	16.1473	1836.67	8.97473	2324	6.04869	1840	14.7209	2320	19.56
1836.67	14.681	2324	19.95	1836.67	11.4981	2324	16.1473	1836.67	8.97473	2324	6.04869	1840	14.7209	2320	19.56
1843.33	14.736	2333	20.01	1843.33	11.5362	2333	16.2014	1843.33	9.00637	2333	6.07211	1840	14.7686	2330	19.617
1843.33	14.736	2333	20.01	1843.33	11.5362	2333	16.2014	1843.33	9.00637	2333	6.07211	1840	14.7686	2330	19.617
1843.33	14.736	2333	20.01	1843.33	11.5362	2333	16.2014	1843.33	9.00637	2333	6.07211	1840	14.7686	2330	19.617
1843.33	14.736	2333	20.01	1843.33	11.5362	2333	16.2014	1843.33	9.00637	2333	6.07211	1840	14.7686	2330	19.617
1843.33	14.736	2333	20.01	1843.33	11.5362	2333	16.2014	1843.33	9.00637	2333	6.07211	1840	14.7686	2330	19.617
1843.33	14.736	2333	20.01	1843.33	11.5362	2333	16.2014	1843.33	9.00637	2333	6.07211	1840	14.7686	2330	19.617
1843.33	14.736	2333	20.01	1843.33	11.5362	2333	16.2014	1843.33	9.00637	2333	6.07211	1840	14.7686	2330	19.617
1853.33	14.792	2342.33	20.069	1853.33	11.5935	2342.33	16.2574	1853.33	9.05383	2342.33	6.0964	1850	14.8402	2340	19.676
1853.33	14.792	2342.33	20.069	1853.33	11.5935	2342.33	16.2574	1853.33	9.05383	2342.33	6.0964	1850	14.8402	2340	19.676
1853.33	14.792	2342.33	20.069	1853.33	11.5935	2342.33	16.2574	1853.33	9.05383	2342.33	6.0964	1850	14.8402	2340	19.676
1853.33	14.792	2342.33	20.069	1853.33	11.5935	2342.33	16.2574	1853.33	9.05383	2342.33	6.0964	1850	14.8402	2340	19.676
1853.33	14.792	2342.33	20.069	1853.33	11.5935	2342.33	16.2574	1853.33	9.05383	2342.33	6.0964	1850	14.8402	2340	19.676
1853.33	14.792	2342.33	20.069	1853.33	11.5935	2342.33	16.2574	1853.33	9.05383	2342.33	6.0964	1850	14.8402	2340	19.676
1860	14.848	2351.33	20.128	1860	11.6316	2351.33	16.3114	1860	9.08545	2351.33	6.11982	1860	14.8878	2350	19.7327
1860	14.848	2351.33	20.128	1860	11.6316	2351.33	16.3114	1860	9.08545	2351.33	6.11982	1860	14.8878	2350	19.7327
1860	14.848	2351.33	20.128	1860	11.6316	2351.33	16.3114	1860	9.08545	2351.33	6.11982	1860	14.8878	2350	19.7327
1860	14.848	2351.33	20.128	1860	11.6316	2351.33	16.3114	1860	9.08545	2351.33	6.11982	1860	14.8878	2350	19.7327
1860	14.848	2351.33	20.128	1860	11.6316	2351.33	16.3114	1860	9.08545	2351.33	6.11982	1860	14.8878	2350	19.7327
1860	14.848	2351.33	20.128	1860	11.6316	2351.33	16.3114	1860	9.08545	2351.33	6.11982	1860	14.8878	2350	19.7327
1863.33	14.904	2360.33	20.187	1863.33	11.6506	2360.33	16.3653	1863.33	9.10126	2360.33	6.14324	1860	14.9115	2360	19.7894
1863.33	14.904	2360.33	20.187	1863.33	11.6506	2360.33	16.3653	1863.33	9.10126	2360.33	6.14324	1860	14.9115	2360	19.7894
1863.33	14.904	2360.33	20.187	1863.33	11.6506	2360.33	16.3653	1863.33	9.10126	2360.33	6.14324	1860	14.9115	2360	19.7894
1863.33	14.904	2360.33	20.187	1863.33	11.6506	2360.33	16.3653	1863.33	9.10126	2360.33	6.14324	1860	14.9115	2360	19.7894
1863.33	14.904	2360.33	20.187	1863.33	11.6506	2360.33	16.3653	1863.33	9.10126	2360.33	6.14324	1860	14.9115	2360	19.7894
1873.33	14.959	2369.33	20.246	1873.33	11.7077	2369.33	16.4192	1873.33	9.14867	2369.33	6.16666	1870	14.9828	2370	19.8458
1873.33	14.959	2369.33	20.246	1873.33	11.7077	2369.33	16.4192	1873.33	9.14867	2369.33	6.16666	1870	14.9828	2370	19.8458
1873.33	14.959	2369.33	20.246	1873.33	11.7077	2369.33	16.4192	1873.33	9.14867	2369.33	6.16666	1870	14.9828	2370	19.8458
1873.33	14.959	2369.33	20.246	1873.33	11.7077	2369.33	16.4192	1873.33	9.14867	2369.33	6.16666	1870	14.9828	2370	19.8458
1873.33	14.959	2369.33	20.246	1873.33	11.7077	2369.33	16.4192	1873.33	9.14867	2369.33	6.16666	1870	14.9828	2370	19.8458
1873.33	14.959	2369.33	20.246	1873.33	11.7077	2369.33	16.4192	1873.33	9.14867	2369.33	6.16666	1870	14.9828	2370	19.8458
1873.33	14.959	2369.33	20.246	1873.33	11.7077	2369.33	16.4192	1873.33	9.14867	2369.33	6.16666	1870	14.9828	2370	19.8458
1880	15.015	2378.67	20.305	1880	11.7457	2378.67	16.4749	1880	9.18027	2378.67	6.19095	1880	15.0302	2380	19.9043
1880	15.015	2378.67	20.305	1880	11.7457	2378.67	16.4749	1880	9.18027	2378.67	6.19095	1880	15.0302	2380	19.9043
1880	15.015	2378.67	20.305	1880	11.7457	2378.67	16.4749	1880	9.18027	2378.67	6.19095	1880	15.0302	2380	19.9043
1880	15.015	2378.67	20.305	1880	11.7457	2378.67	16.4749	1880	9.18027	2378.67	6.19095	1880	15.0302	2380	19.9043
1880	15.015	2378.67	20.305	1880	11.7457	2378.67	16.4749	1880	9.18027	2378.67	6.19095	1880	15.0302	2380	19.9043
1886.67	15.071	2387.67	20.363	1886.67	11.7838	2387.67	16.5287	1886.67	9.21185	2387.67	6.21437	1890	15.0776	2390	19.9605
1886.67	15.071	2387.67	20.363	1886.67	11.7838	2387.67	16.5287	1886.67	9.21185	2387.67	6.21437	1890	15.0776	2390	19.9605
1886.67	15.071	2387.67	20.363	1886.67	11.7838	2387.67	16.5287	1886.67	9.21185	2387.67	6.21437	1890	15.0776	2390	19.9605
1886.67	15.071	2387.67	20.363	1886.67	11.7838	2387.67	16.5287	1886.67	9.21185	2387.67	6.21437	1890	15.0776	2390	19.9605
1886.67	15.071	2387.67	20.363	1886.67	11.7838	2387.67	16.5287	1886.67	9.21185	2387.67	6.21437	1890	15.0776	2390	19.9605
1886.67	15.071	2387.67	20.363	1886.67	11.7838	2387.67	16.5287	1886.67	9.21185	2387.67	6.21437	1890	15.0776	2390	19.9605
1896.67	15.126	2396.67	20.422	1896.67	11.8407	2396.67	16.5823	1896.67	9.25921	2396.67	6.23779	1900	15.1486	2400	20.0166
1896.67	15.126	2396.67	20.422	1896.67	11.8407	2396.67	16.5823	1896.67	9.25921	2396.67	6.23779	1900	15.1486	2400	20.0166
1896.67	15.126	2396.67	20.422	1896.67	11.8407	2396.67	16.5823	1896.67	9.25921	2396.67	6.23779	1900	15.1486	2400	20.0166
1896.67	15.126	2396.67	20.422	1896.67	11.8407	2396.67	16.5823	1896.67	9.25921	2396.67	6.23779	1900	15.1486	2400	20.0166
1896.67	15.126	2396.67	20.422	1896.67	11.8407	2396.67	16.5823	1896.67	9.25921	2396.67	6.23779	1900	15.1486	2400	20.0166
1900	15.182	2406	20.48	1900	11.8597	2406	16.6379	1900	9.27499	2406	6.26208	1900	15.1722	2410	20.0746
1900	15.182	2406	20.48	1900	11.8597	2406	16.6379	1900	9.27499	2406	6.26208	1900	15.1722	2410	20.0746
1900	15.182	2406	20.48	1900	11.8597	2406	16.6379	1900	9.27499	2406	6.26208	1900	15.1722	2410	20.0746
1900	15.182	2406	20.48	1900	11.8597	2406	16.6379	1900	9.27499	2406	6.26208	1900	15.1722	2410	20.0746
1900	15.182	2406	20.48	1900	11.8597	2406	16.6379	1900	9.27499	2406	6.26208	1900	15.1722	2410	20.0746
1900	15.182	2406	20.48	1900	11.8597	2406	16.6379	1900	9.27499	2406	6.26208	1900	15.1722	2410	20.0746
1900	15.182	2406	20.48	1900	11.8597	2406	16.6379	1900	9.27499	2406	6.26208	1900	15.1722	2410	20.0746
1906.67	15.236	2415	20.538	1906.67	11.8976	2415	16.6914	1906.67	9.30655	2415	6.2855	1910	15.2194	2420	20.1304
1906.67	15.236	2415	20.538	1906.67	11.8976	2415	16.6914	1906.67	9.30655	2415	6.2855	1910	15.2194	2420	20.1304
1906.67	15.236	2415	20.538	1906.67	11.8976	2415	16.6914	1906.67	9.30655	2415	6.2855	1910	15.2194	2420	20.1304
1906.67	15.236	2415	20.538	1906.67	11.8976	2415	16.6914	1906.67	9.30655	2415	6.2855	1910	15.2194	2420	20.1304
1906.67	15.236	2415	20.538	1906.67	11.8976	2415	16.6914	1906.67	9.30655	2415	6.2855	1910	15.2194	2420	20.1304
1906.67	15.236	2415	20.538	1906.67	11.8976	2415	16.6914	1906.67	9.30655	2415	6.2855	1910	15.2194	2420	20.1304
1916.67	15.291	2424	20.596	1916.67	11.9545	2424	16.7449	1916.67	9.35387	2424	6.30892	1920	15.2902	2420	20.1861
1916.67	15.291	2424	20.596	1916.67	11.9545	2424	16.7449	1916.67	9.35387	2424	6.30892	1920	15.2902	2420	20.1861
1916.67	15.291	2424	20.596	1916.67	11.9545	2424	16.7449	1916.67	9.35387	2424	6.30892	1920	15.2902	2420	20.1861
1916.67	15.291	2424	20.596	1916.67	11.9545	2424	16.7449	1916.67	9.35387	2424	6.30892	1920	15.2902	2420	20.1861
1916.67	15.291	2424	20.596	1916.67	11.9545	2424	16.7449	1916.67	9.35387	2424	6.30892	1920	15.2902	2420	20.1861
1916.67	15.291	2424	20.596	1916.67	11.9545	2424	16.7449	1916.67	9.35387	2424	6.30892	1920	15.2902	2420	20.1861
1923.33	15.347	2433.33	20.654	1923.33	11.9924	2433.33	16.8002	1923.33	9.3854	2433.33	6.3332	1920	15.3372	2430	20.2438
1923.33	15.347	2433.33	20.654	1923.33	11.9924	2433.33	16.8002	1923.33	9.3854	2433.33	6.3332	1920	15.3372	2430	20.2438
1923.33	15.347	2433.33	20.654	1923.33	11.9924	2433.33	16.8002	1923.33	9.3854	2433.33	6.3332	1920	15.3372	2430	20.2438
1923.33	15.347	2433.33	20.654	1923.33	11.9924	2433.33	16.8002	1923.33	9.3854	2433.33	6.3332	1920	15.3372	2430	20.2438
1923.33	15.347	2433.33	20.654	1923.33	11.9924	2433.33	16.8002	1923.33	9.3854	2433.33	6.3332	1920	15.3372	2430	20.2438
1930	15.401	2442.33	20.712	1930	12.0302	2442.33	16.8536	1930	9.41693	2442.33	6.35662	1930	15.3842	2440	20.2992
1930	15.401	2442.33	20.712	1930	12.0302	2442.33	16.8536	1930	9.41693	2442.33	6.35662	1930	15.3842	2440	20.2992
1930	15.401	2442.33	20.712	1930	12.0302	2442.33	16.8536	1930	9.41693	2442.33	6.35662	1930	15.3842	2440	20.2992
1930	15.401	2442.33	20.712	1930	12.0302	2442.33	16.8536	1930	9.41693	2442.33	6.35662	1930	15.3842	2440	20.2992
1930	15.401	2442.33	20.712	1930	12.0302	2442.33	16.8536	1930	9.41693	2442.33	6.35662	1930	15.3842	2440	20.2992
1930	15.401	2442.33	20.712	1930	12.0302	2442.33	16.8536	1930	9.41693	2442.33	6.35662	1930	15.3842	2440	20.2992
1930	15.401	2442.33	20.712	1930	12.0302	2442.33	16.8536	1930	9.41693	2442.33	6.35662	1930	15.3842	2440	20.2992
1930	15.401	2442.33	20.712	1930	12.0302	2442.33	16.8536	1930	9.41693	2442.33	6.35662	1930	15.3842	2440	20.2992
1936.67	15.456	2451.33	20.77	1936.67	12.068	2451.33	16.9068	1936.67	9.44844	2451.33	6.38004	1940	15.4312	2450	20.3545
1936.67	15.456	2451.33	20.77	1936.67	12.068	2451.33	16.9068	1936.67	9.44844	2451.33	6.38004	1940	15.4312	2450	20.3545
1936.67	15.456	2451.33	20.77	1936.67	12.068	2451.33	16.9068	1936.67	9.44844	2451.33	6.38004	1940	15.4312	2450	20.3545
1936.67	15.456	2451.33	20.77	1936.67	12.068	2451.33	16.9068	1936.67	9.44844	2451.33	6.38004	1940	15.4312	2450	20.3545
1936.67	15.456	2451.33	20.77	1936.67	12.068	2451.33	16.9068	1936.67	9.44844	2451.33	6.38004	1940	15.4312	2450	20.3545
1943.33	15.51	2460.33	20.828	1943.33	12.1058	2460.33	16.96	1943.33	9.47995	2460.33	6.40346	1940	15.4781	2460	20.4097
1943.33	15.51	2460.33	20.828	1943.33	12.1058	2460.33	16.96	1943.33	9.47995	2460.33	6.40346	1940	15.4781	2460	20.4097
1943.33	15.51	2460.33	20.828	1943.33	12.1058	2460.33	16.96	1943.33	9.47995	2460.33	6.40346	1940	15.4781	2460	20.4097
1943.33	15.51	2460.33	20.828	1943.33	12.1058	2460.33	16.96	1943.33	9.47995	2460.33	6.40346	1940	15.4781	2460	20.4097
1943.33	15.51	2460.33	20.828	1943.33	12.1058	2460.33	16.96	1943.33	9.47995	2460.33	6.40346	1940	15.4781	2460	20.4097
1943.33	15.51	2460.33	20.828	1943.33	12.1058	2460.33	16.96	1943.33	9.47995	2460.33	6.40346	1940	15.4781	2460	20.4097
1943.33	15.51	2460.33	20.828	1943.33	12.1058	2460.33	16.96	1943.33	9.47995	2460.33	6.40346	1940	15.4781	2460	20.4097
1950	15.565	2469.67	20.885	1950	12.1436	2469.67	17.0151	1950	9.51144	2469.67	6.42775	1950	15.525	2470	20.4668
1950	15.565	2469.67	20.885	1950	12.1436	2469.67	17.0151	1950	9.51144	2469.67	6.42775	1950	15.525	2470	20.4668
1950	15.565	2469.67	20.885	1950	12.1436	2469.67	17.0151	1950	9.51144	2469.67	6.42775	1950	15.525	2470	20.4668
1950	15.565	2469.67	20.885	1950	12.1436	2469.67	17.0151	1950	9.51144	2469.67	6.42775	1950	15.525	2470	20.4668
1950	15.565	2469.67	20.885	1950	12.1436	2469.67	17.0151	1950	9.51144	2469.67	6.42775	1950	15.525	2470	20.4668
1960	15.62	2478.67	20.942	1960	12.2002	2478.67	17.0682	1960	9.55867	2478.67	6.45117	1960	15.5951	2480	20.5217
1960	15.62	2478.67	20.942	1960	12.2002	2478.67	17.0682	1960	9.55867	2478.67	6.45117	1960	15.5951	2480	20.5217
1960	15.62	2478.67	20.942	1960	12.2002	2478.67	17.0682	1960	9.55867	2478.67	6.45117	1960	15.5951	2480	20.5217
1960	15.62	2478.67	20.942	1960	12.2002	2478.67	17.0682	1960	9.55867	2478.67	6.45117	1960	15.5951	2480	20.5217
1960	15.62	2478.67	20.942	1960	12.2002	2478.67	17.0682	1960	9.55867	2478.67	6.45117	1960	15.5951	2480	20.5217
1960	15.62	2478.67	20.942	1960	12.2002	2478.67	17.0682	1960	9.55867	2478.67	6.45117	1960	15.5951	2480	20.5217
1960	15.62	2478.67	20.942	1960	12.2002	2478.67	17.0682	1960	9.55867	2478.67	6.45117	1960	15.5951	2480	20.5217
1960	15.62	2478.67	20.942	1960	12.2002	2478.67	17.0682	1960	9.55867	2478.67	6.45117	1960	15.5951	2480	20.5217
1966.67	15.674	2487.67	21	1966.67	12.2379	2487.67	17.1212	1966.67	9.59014	2487.67	6.47459	1970	15.6418	2490	20.5765
1966.67	15.674	2487.67	21	1966.67	12.2379	2487.67	17.1212	1966.67	9.59014	2487.67	6.47459	1970	15.6418	2490	20.5765
1966.67	15.674	2487.67	21	1966.67	12.2379	2487.67	17.1212	1966.67	9.59014	2487.67	6.47459	1970	15.6418	2490	20.5765
1966.67	15.674	2487.67	21	1966.67	12.2379	2487.67	17.1212	1966.67	9.59014	2487.67	6.47459	1970	15.6418	2490	20.5765
1966.67	15.674	2487.67	21	1966.67	12.2379	2487.67	17.1212	1966.67	9.59014	2487.67	6.47459	1970	15.6418	2490	20.5765
1966.67	15.674	2487.67	21	1966.67	12.2379	2487.67	17.1212	1966.67	9.59014	2487.67	6.47459	1970	15.6418	2490	20.5765
1973.33	15.728	2497	21.057	1973.33	12.2756	2497	17.1761	1973.33	9.6216	2497	6.49887	1970	15.6885	2500	20.6332
1973.33	15.728	2497	21.057	1973.33	12.2756	2497	17.1761	1973.33	9.6216	2497	6.49887	1970	15.6885	2500	20.6332
1973.33	15.728	2497	21.057	1973.33	12.2756	2497	17.1761	1973.33	9.6216	2497	6.49887	1970	15.6885	2500	20.6332
1973.33	15.728	2497	21.057	1973.33	12.2756	2497	17.1761	1973.33	9.6216	2497	6.49887	1970	15.6885	2500	20.6332
1973.33	15.728	2497	21.057	1973.33	12.2756	2497	17.1761	1973.33	9.6216	2497	6.49887	1970	15.6885	2500	20.6332
1973.33	15.728	2497	21.057	1973.33	12.2756	2497	17.1761	1973.33	9.6216	2497	6.49887	1970	15.6885	2500	20.6332
1980	15.782	2506	21.114	1980	12.3132	2506	17.2289	1980	9.65305	2506	6.52229	1980	15.7351	2510	20.6877
1980	15.782	2506	21.114	1980	12.3132	2506	17.2289	1980	9.65305	2506	6.52229	1980	15.7351	2510	20.6877
1980	15.782	2506	21.114	1980	12.3132	2506	17.2289	1980	9.65305	2506	6.52229	1980	15.7351	2510	20.6877
1980	15.782	2506	21.114	1980	12.3132	2506	17.2289	1980	9.65305	2506	6.52229	1980	15.7351	2510	20.6877
1980	15.782	2506	21.114	1980	12.3132	2506	17.2289	1980	9.65305	2506	6.52229	1980	15.7351	2510	20.6877
1986.67	15.837	2515	21.171	1986.67	12.3508	2515	17.2817	1986.67	9.68449	2515	6.54571	1990	15.7816	2520	20.7422
1986.67	15.837	2515	21.171	1986.67	12.3508	2515	17.2817	1986.67	9.68449	2515	6.54571	1990	15.7816	2520	20.7422
1986.67	15.837	2515	21.171	1986.67	12.3508	2515	17.2817	1986.67	9.68449	2515	6.54571	1990	15.7816	2520	20.7422
1986.67	15.837	2515	21.171	1986.67	12.3508	2515	17.2817	1986.67	9.68449	2515	6.54571	1990	15.7816	2520	20.7422
1986.67	15.837	2515	21.171	1986.67	12.3508	2515	17.2817	1986.67	9.68449	2515	6.54571	1990	15.7816	2520	20.7422
1986.67	15.837	2515	21.171	1986.67	12.3508	2515	17.2817	1986.67	9.68449	2515	6.54571	1990	15.7816	2520	20.7422
1986.67	15.837	2515	21.171	1986.67	12.3508	2515	17.2817	1986.67	9.68449	2515	6.54571	1990	15.7816	2520	20.7422
1986.67	15.837	2515	21.171	1986.67	12.3508	2515	17.2817	1986.67	9.68449	2515	6.54571	1990	15.7816	2520	20.7422
1996.67	15.891	2524.33	21.227	1996.67	12.4072	2524.33	17.3364	1996.67	9.73163	2524.33	6.57	2000	15.8513	2520	20.7985
1996.67	15.891	2524.33	21.227	1996.67	12.4072	2524.33	17.3364	1996.67	9.73163	2524.33	6.57	2000	15.8513	2520	20.7985
1996.67	15.891	2524.33	21.227	1996.67	12.4072	2524.33	17.3364	1996.67	9.73163	2524.33	6.57	2000	15.8513	2520	20.7985
1996.67	15.891	2524.33	21.227	1996.67	12.4072	2524.33	17.3364	1996.67	9.73163	2524.33	6.57	2000	15.8513	2520	20.7985
1996.67	15.891	2524.33	21.227	1996.67	12.4072	2524.33	17.3364	1996.67	9.73163	2524.33	6.57	2000	15.8513	2520	20.7985
2003.33	15.945	2533.33	21.284	2003.33	12.4448	2533.33	17.3891	2003.33	9.76305	2533.33	6.59342	2000	15.8977	2530	20.8526
2003.33	15.945	2533.33	21.284	2003.33	12.4448	2533.33	17.3891	2003.33	9.76305	2533.33	6.59342	2000	15.8977	2530	20.8526
2003.33	15.945	2533.33	21.284	2003.33	12.4448	2533.33	17.3891	2003.33	9.76305	2533.33	6.59342	2000	15.8977	2530	20.8526
2003.33	15.945	2533.33	21.284	2003.33	12.4448	2533.33	17.3891	2003.33	9.76305	2533.33	6.59342	2000	15.8977	2530	20.8526
2003.33	15.945	2533.33	21.284	2003.33	12.4448	2533.33	17.3891	2003.33	9.76305	2533.33	6.59342	2000	15.8977	2530	20.8526
2003.33	15.945	2533.33	21.284	2003.33	12.4448	2533.33	17.3891	2003.33	9.76305	2533.33	6.59342	2000	15.8977	2530	20.8526
2003.33	15.945	2533.33	21.284	2003.33	12.4448	2533.33	17.3891	2003.33	9.76305	2533.33	6.59342	2000	15.8977	2530	20.8526
2010	15.999	2542.33	21.341	2010	12.4823	2542.33	17.4417	2010	9.79446	2542.33	6.61684	2010	15.944	2540	20.9067
2010	15.999	2542.33	21.341	2010	12.4823	2542.33	17.4417	2010	9.79446	2542.33	6.61684	2010	15.944	2540	20.9067
2010	15.999	2542.33	21.341	2010	12.4823	2542.33	17.4417	2010	9.79446	2542.33	6.61684	2010	15.944	2540	20.9067
2010	15.999	2542.33	21.341	2010	12.4823	2542.33	17.4417	2010	9.79446	2542.33	6.61684	2010	15.944	2540	20.9067
2010	15.999	2542.33	21.341	2010	12.4823	2542.33	17.4417	2010	9.79446	2542.33	6.61684	2010	15.944	2540	20.9067
2010	15.999	2542.33	21.341	2010	12.4823	2542.33	17.4417	2010	9.79446	2542.33	6.61684	2010	15.944	2540	20.9067
2016.67	16.052	2551.33	21.397	2016.67	12.5198	2551.33	17.4942	2016.67	9.82585	2551.33	6.64026	2020	15.9903	2550	20.9606
2016.67	16.052	2551.33	21.397	2016.67	12.5198	2551.33	17.4942	2016.67	9.82585	2551.33	6.64026	2020	15.9903	2550	20.9606
2016.67	16.052	2551.33	21.397	2016.67	12.5198	2551.33	17.4942	2016.67	9.82585	2551.33	6.64026	2020	15.9903	2550	20.9606
2016.67	16.052	2551.33	21.397	2016.67	12.5198	2551.33	17.4942	2016.67	9.82585	2551.33	6.64026	2020	15.9903	2550	20.9606
2016.67	16.052	2551.33	21.397	2016.67	12.5198	2551.33	17.4942	2016.67	9.82585	2551.33	6.64026	2020	15.9903	2550	20.9606
2016.67	16.052	2551.33	21.397	2016.67	12.5198	2551.33	17.4942	2016.67	9.82585	2551.33	6.64026	2020	15.9903	2550	20.9606
2016.67	16.052	2551.33	21.397	2016.67	12.5198	2551.33	17.4942	2016.67	9.82585	2551.33	6.64026	2020	15.9903	2550	20.9606
2023.33	16.107	2560.67	21.453	2023.33	12.5573	2560.67	17.5486	2023.33	9.85724	2560.67	6.66454	2020	16.0365	2560	21.0163
2023.33	16.107	2560.67	21.453	2023.33	12.5573	2560.67	17.5486	2023.33	9.85724	2560.67	6.66454	2020	16.0365	2560	21.0163
2023.33	16.107	2560.67	21.453	2023.33	12.5573	2560.67	17.5486	2023.33	9.85724	2560.67	6.66454	2020	16.0365	2560	21.0163
2023.33	16.107	2560.67	21.453	2023.33	12.5573	2560.67	17.5486	2023.33	9.85724	2560.67	6.66454	2020	16.0365	2560	21.0163
2023.33	16.107	2560.67	21.453	2023.33	12.5573	2560.67	17.5486	2023.33	9.85724	2560.67	6.66454	2020	16.0365	2560	21.0163
2023.33	16.107	2560.67	21.453	2023.33	12.5573	2560.67	17.5486	2023.33	9.85724	2560.67	6.66454	2020	16.0365	2560	21.0163
2030	16.161	2569.67	21.509	2030	12.5947	2569.67	17.601	2030	9.88862	2569.67	6.68796	2030	16.0827	2570	21.07
2030	16.161	2569.67	21.509	2030	12.5947	2569.67	17.601	2030	9.88862	2569.67	6.68796	2030	16.0827	2570	21.07
2030	16.161	2569.67	21.509	2030	12.5947	2569.67	17.601	2030	9.88862	2569.67	6.68796	2030	16.0827	2570	21.07
2030	16.161	2569.67	21.509	2030	12.5947	2569.67	17.601	2030	9.88862	2569.67	6.68796	2030	16.0827	2570	21.07
2030	16.161	2569.67	21.509	2030	12.5947	2569.67	17.601	2030	9.88862	2569.67	6.68796	2030	16.0827	2570	21.07
2030	16.161	2569.67	21.509	2030	12.5947	2569.67	17.601	2030	9.88862	2569.67	6.68796	2030	16.0827	2570	21.07
2030	16.161	2569.67	21.509	2030	12.5947	2569.67	17.601	2030	9.88862	2569.67	6.68796	2030	16.0827	2570	21.07
2040	16.214	2578.67	21.565	2040	12.6509	2578.67	17.6534	2040	9.93566	2578.67	6.71138	2040	16.1518	2580	21.1236
2040	16.214	2578.67	21.565	2040	12.6509	2578.67	17.6534	2040	9.93566	2578.67	6.71138	2040	16.1518	2580	21.1236
2040	16.214	2578.67	21.565	2040	12.6509	2578.67	17.6534	2040	9.93566	2578.67	6.71138	2040	16.1518	2580	21.1236
2040	16.214	2578.67	21.565	2040	12.6509	2578.67	17.6534	2040	9.93566	2578.67	6.71138	2040	16.1518	2580	21.1236
2040	16.214	2578.67	21.565	2040	12.6509	2578.67	17.6534	2040	9.93566	2578.67	6.71138	2040	16.1518	2580	21.1236
2046.67	16.268	2588	21.621	2046.67	12.6883	2588	17.7076	2046.67	9.96701	2588	6.73567	2050	16.1978	2590	21.1789
2046.67	16.268	2588	21.621	2046.67	12.6883	2588	17.7076	2046.67	9.96701	2588	6.73567	2050	16.1978	2590	21.1789
2046.67	16.268	2588	21.621	2046.67	12.6883	2588	17.7076	2046.67	9.96701	2588	6.73567	2050	16.1978	2590	21.1789
2046.67	16.268	2588	21.621	2046.67	12.6883	2588	17.7076	2046.67	9.96701	2588	6.73567	2050	16.1978	2590	21.1789
2046.67	16.268	2588	21.621	2046.67	12.6883	2588	17.7076	2046.67	9.96701	2588	6.73567	2050	16.1978	2590	21.1789
2046.67	16.268	2588	21.621	2046.67	12.6883	2588	17.7076	2046.67	9.96701	2588	6.73567	2050	16.1978	2590	21.1789
2046.67	16.268	2588	21.621	2046.67	12.6883	2588	17.7076	2046.67	9.96701	2588	6.73567	2050	16.1978	2590	21.1789
2050	16.32	2597	21.677	2050	12.707	2597	17.7598	2050	9.98269	2597	6.75908	2050	16.2208	2600	21.2322
2050	16.32	2597	21.677	2050	12.707	2597	17.7598	2050	9.98269	2597	6.75908	2050	16.2208	2600	21.2322
2050	16.32	2597	21.677	2050	12.707	2597	17.7598	2050	9.98269	2597	6.75908	2050	16.2208	2600	21.2322
2050	16.32	2597	21.677	2050	12.707	2597	17.7598	2050	9.98269	2597	6.75908	2050	16.2208	2600	21.2322
2050	16.32	2597	21.677	2050	12.707	2597	17.7598	2050	9.98269	2597	6.75908	2050	16.2208	2600	21.2322
2050	16.32	2597	21.677	2050	12.707	2597	17.7598	2050	9.98269	2597	6.75908	2050	16.2208	2600	21.2322
2060	16.373	2606	21.733	2060	12.763	2606	17.8119	2060	10.0297	2606	6.7825	2060	16.2897	2610	21.2854
2060	16.373	2606	21.733	2060	12.763	2606	17.8119	2060	10.0297	2606	6.7825	2060	16.2897	2610	21.2854
2060	16.373	2606	21.733	2060	12.763	2606	17.8119	2060	10.0297	2606	6.7825	2060	16.2897	2610	21.2854
2060	16.373	2606	21.733	2060	12.763	2606	17.8119	2060	10.0297	2606	6.7825	2060	16.2897	2610	21.2854
2060	16.373	2606	21.733	2060	12.763	2606	17.8119	2060	10.0297	2606	6.7825	2060	16.2897	2610	21.2854
2060	16.373	2606	21.733	2060	12.763	2606	17.8119	2060	10.0297	2606	6.7825	2060	16.2897	2610	21.2854
2060	16.373	2606	21.733	2060	12.763	2606	17.8119	2060	10.0297	2606	6.7825	2060	16.2897	2610	21.2854
2066.67	16.427	2615.33	21.788	2066.67	12.8003	2615.33	17.8659	2066.67	10.061	2615.33	6.80679	2070	16.3356	2620	21.3404
2066.67	16.427	2615.33	21.788	2066.67	12.8003	2615.33	17.8659	2066.67	10.061	2615.33	6.80679	2070	16.3356	2620	21.3404
2066.67	16.427	2615.33	21.788	2066.67	12.8003	2615.33	17.8659	2066.67	10.061	2615.33	6.80679	2070	16.3356	2620	21.3404
2066.67	16.427	2615.33	21.788	2066.67	12.8003	2615.33	17.8659	2066.67	10.061	2615.33	6.80679	2070	16.3356	2620	21.3404
2066.67	16.427	2615.33	21.788	2066.67	12.8003	2615.33	17.8659	2066.67	10.061	2615.33	6.80679	2070	16.3356	2620	21.3404
2073.33	16.479	2624.33	21.844	2073.33	12.8376	2624.33	17.918	2073.33	10.0923	2624.33	6.83021	2070	16.3814	2620	21.3933
2073.33	16.479	2624.33	21.844	2073.33	12.8376	2624.33	17.918	2073.33	10.0923	2624.33	6.83021	2070	16.3814	2620	21.3933
2073.33	16.479	2624.33	21.844	2073.33	12.8376	2624.33	17.918	2073.33	10.0923	2624.33	6.83021	2070	16.3814	2620	21.3933
2073.33	16.479	2624.33	21.844	2073.33	12.8376	2624.33	17.918	2073.33	10.0923	2624.33	6.83021	2070	16.3814	2620	21.3933
2073.33	16.479	2624.33	21.844	2073.33	12.8376	2624.33	17.918	2073.33	10.0923	2624.33	6.83021	2070	16.3814	2620	21.3933
2073.33	16.479	2624.33	21.844	2073.33	12.8376	2624.33	17.918	2073.33	10.0923	2624.33	6.83021	2070	16.3814	2620	21.3933
2073.33	16.479	2624.33	21.844	2073.33	12.8376	2624.33	17.918	2073.33	10.0923	2624.33	6.83021	2070	16.3814	2620	21.3933
2073.33	16.479	2624.33	21.844	2073.33	12.8376	2624.33	17.918	2073.33	10.0923	2624.33	6.83021	2070	16.3814	2620	21.3933
2083.33	16.534	2633.33	21.899	2083.33	12.8935	2633.33	17.9699	2083.33	10.1393	2633.33	6.85362	2080	16.4499	2630	21.4461
2083.33	16.534	2633.33	21.899	2083.33	12.8935	2633.33	17.9699	2083.33	10.1393	2633.33	6.85362	2080	16.4499	2630	21.4461
2083.33	16.534	2633.33	21.899	2083.33	12.8935	2633.33	17.9699	2083.33	10.1393	2633.33	6.85362	2080	16.4499	2630	21.4461
2083.33	16.534	2633.33	21.899	2083.33	12.8935	2633.33	17.9699	2083.33	10.1393	2633.33	6.85362	2080	16.4499	2630	21.4461
2083.33	16.534	2633.33	21.899	2083.33	12.8935	2633.33	17.9699	2083.33	10.1393	2633.33	6.85362	2080	16.4499	2630	21.4461
2083.33	16.534	2633.33	21.899	2083.33	12.8935	2633.33	17.9699	2083.33	10.1393	2633.33	6.85362	2080	16.4499	2630	21.4461
2090	16.587	2642.33	21.954	2090	12.9307	2642.33	18.0218	2090	10.1706	2642.33	6.87704	2090	16.4956	2640	21.4988
2090	16.587	2642.33	21.954	2090	12.9307	2642.33	18.0218	2090	10.1706	2642.33	6.87704	2090	16.4956	2640	21.4988
2090	16.587	2642.33	21.954	2090	12.9307	2642.33	18.0218	2090	10.1706	2642.33	6.87704	2090	16.4956	2640	21.4988
2090	16.587	2642.33	21.954	2090	12.9307	2642.33	18.0218	2090	10.1706	2642.33	6.87704	2090	16.4956	2640	21.4988
2090	16.587	2642.33	21.954	2090	12.9307	2642.33	18.0218	2090	10.1706	2642.33	6.87704	2090	16.4956	2640	21.4988
2090	16.587	2642.33	21.954	2090	12.9307	2642.33	18.0218	2090	10.1706	2642.33	6.87704	2090	16.4956	2640	21.4988
2093.33	16.638	2651.67	22.009	2093.33	12.9493	2651.67	18.0755	2093.33	10.1862	2651.67	6.90133	2090	16.5184	2650	21.5533
2093.33	16.638	2651.67	22.009	2093.33	12.9493	2651.67	18.0755	2093.33	10.1862	2651.67	6.90133	2090	16.5184	2650	21.5533
2093.33	16.638	2651.67	22.009	2093.33	12.9493	2651.67	18.0755	2093.33	10.1862	2651.67	6.90133	2090	16.5184	2650	21.5533
2093.33	16.638	2651.67	22.009	2093.33	12.9493	2651.67	18.0755	2093.33	10.1862	2651.67	6.90133	2090	16.5184	2650	21.5533
2093.33	16.638	2651.67	22.009	2093.33	12.9493	2651.67	18.0755	2093.33	10.1862	2651.67	6.90133	2090	16.5184	2650	21.5533
2093.33	16.638	2651.67	22.009	2093.33	12.9493	2651.67	18.0755	2093.33	10.1862	2651.67	6.90133	2090	16.5184	2650	21.5533
2103.33	16.691	2660.67	22.064	2103.33	13.0051	2660.67	18.1273	2103.33	10.2331	2660.67	6.92475	2100	16.5867	2660	21.6057
2103.33	16.691	2660.67	22.064	2103.33	13.0051	2660.67	18.1273	2103.33	10.2331	2660.67	6.92475	2100	16.5867	2660	21.6057
2103.33	16.691	2660.67	22.064	2103.33	13.0051	2660.67	18.1273	2103.33	10.2331	2660.67	6.92475	2100	16.5867	2660	21.6057
2103.33	16.691	2660.67	22.064	2103.33	13.0051	2660.67	18.1273	2103.33	10.2331	2660.67	6.92475	2100	16.5867	2660	21.6057
2103.33	16.691	2660.67	22.064	2103.33	13.0051	2660.67	18.1273	2103.33	10.2331	2660.67	6.92475	2100	16.5867	2660	21.6057
2103.33	16.691	2660.67	22.064	2103.33	13.0051	2660.67	18.1273	2103.33	10.2331	2660.67	6.92475	2100	16.5867	2660	21.6057
2103.33	16.691	2660.67	22.064	2103.33	13.0051	2660.67	18.1273	2103.33	10.2331	2660.67	6.92475	2100	16.5867	2660	21.6057
2110	16.744	2669.67	22.119	2110	13.0422	2669.67	18.1789	2110	10.2644	2669.67	6.94816	2110	16.6321	2670	21.658
2110	16.744	2669.67	22.119	2110	13.0422	2669.67	18.1789	2110	10.2644	2669.67	6.94816	2110	16.6321	2670	21.658
2110	16.744	2669.67	22.119	2110	13.0422	2669.67	18.1789	2110	10.2644	2669.67	6.94816	2110	16.6321	2670	21.658
2110	16.744	2669.67	22.119	2110	13.0422	2669.67	18.1789	2110	10.2644	2669.67	6.94816	2110	16.6321	2670	21.658
2110	16.744	2669.67	22.119	2110	13.0422	2669.67	18.1789	2110	10.2644	2669.67	6.94816	2110	16.6321	2670	21.658
2116.67	16.796	2679	22.174	2116.67	13.0793	2679	18.2325	2116.67	10.2956	2679	6.97245	2120	16.6776	2680	21.7121
2116.67	16.796	2679	22.174	2116.67	13.0793	2679	18.2325	2116.67	10.2956	2679	6.97245	2120	16.6776	2680	21.7121
2116.67	16.796	2679	22.174	2116.67	13.0793	2679	18.2325	2116.67	10.2956	2679	6.97245	2120	16.6776	2680	21.7121
2116.67	16.796	2679	22.174	2116.67	13.0793	2679	18.2325	2116.67	10.2956	2679	6.97245	2120	16.6776	2680	21.7121
2116.67	16.796	2679	22.174	2116.67	13.0793	2679	18.2325	2116.67	10.2956	2679	6.97245	2120	16.6776	2680	21.7121
2116.67	16.796	2679	22.174	2116.67	13.0793	2679	18.2325	2116.67	10.2956	2679	6.97245	2120	16.6776	2680	21.7121
2116.67	16.796	2679	22.174	2116.67	13.0793	2679	18.2325	2116.67	10.2956	2679	6.97245	2120	16.6776	2680	21.7121
2126.67	16.849	2688	22.228	2126.67	13.135	2688	18.284	2126.67	10.3424	2688	6.99587	2130	16.7456	2690	21.7642
2126.67	16.849	2688	22.228	2126.67	13.135	2688	18.284	2126.67	10.3424	2688	6.99587	2130	16.7456	2690	21.7642
2126.67	16.849	2688	22.228	2126.67	13.135	2688	18.284	2126.67	10.3424	2688	6.99587	2130	16.7456	2690	21.7642
2126.67	16.849	2688	22.228	2126.67	13.135	2688	18.284	2126.67	10.3424	2688	6.99587	2130	16.7456	2690	21.7642
2126.67	16.849	2688	22.228	2126.67	13.135	2688	18.284	2126.67	10.3424	2688	6.99587	2130	16.7456	2690	21.7642
2130	16.903	2697	22.283	2130	13.1535	2697	18.3355	2130	10.3581	2697	7.01928	2130	16.7682	2700	21.8161
2130	16.903	2697	22.283	2130	13.1535	2697	18.3355	2130	10.3581	2697	7.01928	2130	16.7682	2700	21.8161
2130	16.903	2697	22.283	2130	13.1535	2697	18.3355	2130	10.3581	2697	7.01928	2130	16.7682	2700	21.8161
2130	16.903	2697	22.283	2130	13.1535	2697	18.3355	2130	10.3581	2697	7.01928	2130	16.7682	2700	21.8161
2130	16.903	2697	22.283	2130	13.1535	2697	18.3355	2130	10.3581	2697	7.01928	2130	16.7682	2700	21.8161
2130	16.903	2697	22.283	2130	13.1535	2697	18.3355	2130	10.3581	2697	7.01928	2130	16.7682	2700	21.8161
2130	16.903	2697	22.283	2130	13.1535	2697	18.3355	2130	10.3581	2697	7.01928	2130	16.7682	2700	21.8161
2130	16.903	2697	22.283	2130	13.1535	2697	18.3355	2130	10.3581	2697	7.01928	2130	16.7682	2700	21.8161
2136.67	16.953	2706.33	22.337	2136.67	13.1906	2706.33	18.3888	2136.67	10.3893	2706.33	7.04357	2140	16.8134	2710	21.8699
2136.67	16.953	2706.33	22.337	2136.67	13.1906	2706.33	18.3888	2136.67	10.3893	2706.33	7.04357	2140	16.8134	2710	21.8699
2136.67	16.953	2706.33	22.337	2136.67	13.1906	2706.33	18.3888	2136.67	10.3893	2706.33	7.04357	2140	16.8134	2710	21.8699
2136.67	16.953	2706.33	22.337	2136.67	13.1906	2706.33	18.3888	2136.67	10.3893	2706.33	7.04357	2140	16.8134	2710	21.8699
2136.67	16.953	2706.33	22.337	2136.67	13.1906	2706.33	18.3888	2136.67	10.3893	2706.33	7.04357	2140	16.8134	2710	21.8699
2146.67	17.006	2715.33	22.392	2146.67	13.2461	2715.33	18.4402	2146.67	10.4361	2715.33	7.06698	2150	16.8812	2720	21.9215
2146.67	17.006	2715.33	22.392	2146.67	13.2461	2715.33	18.4402	2146.67	10.4361	2715.33	7.06698	2150	16.8812	2720	21.9215
2146.67	17.006	2715.33	22.392	2146.67	13.2461	2715.33	18.4402	2146.67	10.4361	2715.33	7.06698	2150	16.8812	2720	21.9215
2146.67	17.006	2715.33	22.392	2146.67	13.2461	2715.33	18.4402	2146.67	10.4361	2715.33	7.06698	2150	16.8812	2720	21.9215
2146.67	17.006	2715.33	22.392	2146.67	13.2461	2715.33	18.4402	2146.67	10.4361	2715.33	7.06698	2150	16.8812	2720	21.9215
2146.67	17.006	2715.33	22.392	2146.67	13.2461	2715.33	18.4402	2146.67	10.4361	2715.33	7.06698	2150	16.8812	2720	21.9215
2146.67	17.006	2715.33	22.392	2146.67	13.2461	2715.33	18.4402	2146.67	10.4361	2715.33	7.06698	2150	16.8812	2720	21.9215
2153.33	17.058	2724.33	22.446	2153.33	13.2831	2724.33	18.4915	2153.33	10.4672	2724.33	7.0904	2150	16.9263	2720	21.9731
2153.33	17.058	2724.33	22.446	2153.33	13.2831	2724.33	18.4915	2153.33	10.4672	2724.33	7.0904	2150	16.9263	2720	21.9731
2153.33	17.058	2724.33	22.446	2153.33	13.2831	2724.33	18.4915	2153.33	10.4672	2724.33	7.0904	2150	16.9263	2720	21.9731
2153.33	17.058	2724.33	22.446	2153.33	13.2831	2724.33	18.4915	2153.33	10.4672	2724.33	7.0904	2150	16.9263	2720	21.9731
2153.33	17.058	2724.33	22.446	2153.33	13.2831	2724.33	18.4915	2153.33	10.4672	2724.33	7.0904	2150	16.9263	2720	21.9731
2160	17.11	2733.33	22.5	2160	13.32	2733.33	18.5427	2160	10.4984	2733.33	7.11382	2160	16.9713	2730	22.0246
2160	17.11	2733.33	22.5	2160	13.32	2733.33	18.5427	2160	10.4984	2733.33	7.11382	2160	16.9713	2730	22.0246
2160	17.11	2733.33	22.5	2160	13.32	2733.33	18.5427	2160	10.4984	2733.33	7.11382	2160	16.9713	2730	22.0246
2160	17.11	2733.33	22.5	2160	13.32	2733.33	18.5427	2160	10.4984	2733.33	7.11382	2160	16.9713	2730	22.0246
2160	17.11	2733.33	22.5	2160	13.32	2733.33	18.5427	2160	10.4984	2733.33	7.11382	2160	16.9713	2730	22.0246
2160	17.11	2733.33	22.5	2160	13.32	2733.33	18.5427	2160	10.4984	2733.33	7.11382	2160	16.9713	2730	22.0246
2160	17.11	2733.33	22.5	2160	13.32	2733.33	18.5427	2160	10.4984	2733.33	7.11382	2160	16.9713	2730	22.0246
2166.67	17.163	2742.67	22.554	2166.67	13.3569	2742.67	18.5957	2166.67	10.5296	2742.67	7.1381	2170	17.0163	2740	22.0778
2166.67	17.163	2742.67	22.554	2166.67	13.3569	2742.67	18.5957	2166.67	10.5296	2742.67	7.1381	2170	17.0163	2740	22.0778
2166.67	17.163	2742.67	22.554	2166.67	13.3569	2742.67	18.5957	2166.67	10.5296	2742.67	7.1381	2170	17.0163	2740	22.0778
2166.67	17.163	2742.67	22.554	2166.67	13.3569	2742.67	18.5957	2166.67	10.5296	2742.67	7.1381	2170	17.0163	2740	22.0778
2166.67	17.163	2742.67	22.554	2166.67	13.3569	2742.67	18.5957	2166.67	10.5296	2742.67	7.1381	2170	17.0163	2740	22.0778
2166.67	17.163	2742.67	22.554	2166.67	13.3569	2742.67	18.5957	2166.67	10.5296	2742.67	7.1381	2170	17.0163	2740	22.0778
2173.33	17.215	2751.67	22.607	2173.33	13.3938	2751.67	18.6468	2173.33	10.5608	2751.67	7.16152	2170	17.0612	2750	22.129
2173.33	17.215	2751.67	22.607	2173.33	13.3938	2751.67	18.6468	2173.33	10.5608	2751.67	7.16152	2170	17.0612	2750	22.129
2173.33	17.215	2751.67	22.607	2173.33	13.3938	2751.67	18.6468	2173.33	10.5608	2751.67	7.16152	2170	17.0612	2750	22.129
2173.33	17.215	2751.67	22.607	2173.33	13.3938	2751.67	18.6468	2173.33	10.5608	2751.67	7.16152	2170	17.0612	2750	22.129
2173.33	17.215	2751.67	22.607	2173.33	13.3938	2751.67	18.6468	2173.33	10.5608	2751.67	7.16152	2170	17.0612	2750	22.129
2173.33	17.215	2751.67	22.607	2173.33	13.3938	2751.67	18.6468	2173.33	10.5608	2751.67	7.16152	2170	17.0612	2750	22.129
2183.33	17.266	2760.67	22.661	2183.33	13.4491	2760.67	18.6979	2183.33	10.6075	2760.67	7.18494	2180	17.1285	2760	22.1801
2183.33	17.266	2760.67	22.661	2183.33	13.4491	2760.67	18.6979	2183.33	10.6075	2760.67	7.18494	2180	17.1285	2760	22.1801
2183.33	17.266	2760.67	22.661	2183.33	13.4491	2760.67	18.6979	2183.33	10.6075	2760.67	7.18494	2180	17.1285	2760	22.1801
2183.33	17.266	2760.67	22.661	2183.33	13.4491	2760.67	18.6979	2183.33	10.6075	2760.67	7.18494	2180	17.1285	2760	22.1801
2183.33	17.266	2760.67	22.661	2183.33	13.4491	2760.67	18.6979	2183.33	10.6075	2760.67	7.18494	2180	17.1285	2760	22.1801
2183.33	17.266	2760.67	22.661	2183.33	13.4491	2760.67	18.6979	2183.33	10.6075	2760.67	7.18494	2180	17.1285	2760	22.1801
2190	17.317	2770	22.715	2190	13.486	2770	18.7507	2190	10.6386	2770	7.20922	2190	17.1732	2770	22.233
2190	17.317	2770	22.715	2190	13.486	2770	18.7507	2190	10.6386	2770	7.20922	2190	17.1732	2770	22.233
2190	17.317	2770	22.715	2190	13.486	2770	18.7507	2190	10.6386	2770	7.20922	2190	17.1732	2770	22.233
2190	17.317	2770	22.715	2190	13.486	2770	18.7507	2190	10.6386	2770	7.20922	2190	17.1732	2770	22.233
2190	17.317	2770	22.715	2190	13.486	2770	18.7507	2190	10.6386	2770	7.20922	2190	17.1732	2770	22.233
2190	17.317	2770	22.715	2190	13.486	2770	18.7507	2190	10.6386	2770	7.20922	2190	17.1732	2770	22.233
2190	17.317	2770	22.715	2190	13.486	2770	18.7507	2190	10.6386	2770	7.20922	2190	17.1732	2770	22.233
2196.67	17.369	2779	22.768	2196.67	13.5228	2779	18.8016	2196.67	10.6697	2779	7.23264	2200	17.2179	2780	22.2839
2196.67	17.369	2779	22.768	2196.67	13.5228	2779	18.8016	2196.67	10.6697	2779	7.23264	2200	17.2179	2780	22.2839
2196.67	17.369	2779	22.768	2196.67	13.5228	2779	18.8016	2196.67	10.6697	2779	7.23264	2200	17.2179	2780	22.2839
2196.67	17.369	2779	22.768	2196.67	13.5228	2779	18.8016	2196.67	10.6697	2779	7.23264	2200	17.2179	2780	22.2839
2196.67	17.369	2779	22.768	2196.67	13.5228	2779	18.8016	2196.67	10.6697	2779	7.23264	2200	17.2179	2780	22.2839
2196.67	17.369	2779	22.768	2196.67	13.5228	2779	18.8016	2196.67	10.6697	2779	7.23264	2200	17.2179	2780	22.2839
2203.33	17.421	2788	22.821	2203.33	13.5596	2788	18.8524	2203.33	10.7008	2788	7.25605	2200	17.2626	2790	22.3346
2203.33	17.421	2788	22.821	2203.33	13.5596	2788	18.8524	2203.33	10.7008	2788	7.25605	2200	17.2626	2790	22.3346
2203.33	17.421	2788	22.821	2203.33	13.5596	2788	18.8524	2203.33	10.7008	2788	7.25605	2200	17.2626	2790	22.3346
2203.33	17.421	2788	22.821	2203.33	13.5596	2788	18.8524	2203.33	10.7008	2788	7.25605	2200	17.2626	2790	22.3346
2203.33	17.421	2788	22.821	2203.33	13.5596	2788	18.8524	2203.33	10.7008	2788	7.25605	2200	17.2626	2790	22.3346
2203.33	17.421	2788	22.821	2203.33	13.5596	2788	18.8524	2203.33	10.7008	2788	7.25605	2200	17.2626	2790	22.3346
2210	17.473	2797.33	22.875	2210	13.5963	2797.33	18.9051	2210	10.7319	2797.33	7.28034	2210	17.3072	2800	22.3871
2210	17.473	2797.33	22.875	2210	13.5963	2797.33	18.9051	2210	10.7319	2797.33	7.28034	2210	17.3072	2800	22.3871
2210	17.473	2797.33	22.875	2210	13.5963	2797.33	18.9051	2210	10.7319	2797.33	7.28034	2210	17.3072	2800	22.3871
2210	17.473	2797.33	22.875	2210	13.5963	2797.33	18.9051	2210	10.7319	2797.33	7.28034	2210	17.3072	2800	22.3871
2210	17.473	2797.33	22.875	2210	13.5963	2797.33	18.9051	2210	10.7319	2797.33	7.28034	2210	17.3072	2800	22.3871
2216.67	17.524	2806.33	22.928	2216.67	13.6331	2806.33	18.9558	2216.67	10.763	2806.33	7.30375	2220	17.3517	2810	22.4376
2216.67	17.524	2806.33	22.928	2216.67	13.6331	2806.33	18.9558	2216.67	10.763	2806.33	7.30375	2220	17.3517	2810	22.4376
2216.67	17.524	2806.33	22.928	2216.67	13.6331	2806.33	18.9558	2216.67	10.763	2806.33	7.30375	2220	17.3517	2810	22.4376
2216.67	17.524	2806.33	22.928	2216.67	13.6331	2806.33	18.9558	2216.67	10.763	2806.33	7.30375	2220	17.3517	2810	22.4376
2216.67	17.524	2806.33	22.928	2216.67	13.6331	2806.33	18.9558	2216.67	10.763	2806.33	7.30375	2220	17.3517	2810	22.4376
2216.67	17.524	2806.33	22.928	2216.67	13.6331	2806.33	18.9558	2216.67	10.763	2806.33	7.30375	2220	17.3517	2810	22.4376
2216.67	17.524	2806.33	22.928	2216.67	13.6331	2806.33	18.9558	2216.67	10.763	2806.33	7.30375	2220	17.3517	2810	22.4376
2216.67	17.524	2806.33	22.928	2216.67	13.6331	2806.33	18.9558	2216.67	10.763	2806.33	7.30375	2220	17.3517	2810	22.4376
2226.67	17.575	2815.33	22.981	2226.67	13.6881	2815.33	19.0064	2226.67	10.8096	2815.33	7.32717	2230	17.4184	2820	22.488
2226.67	17.575	2815.33	22.981	2226.67	13.6881	2815.33	19.0064	2226.67	10.8096	2815.33	7.32717	2230	17.4184	2820	22.488
2226.67	17.575	2815.33	22.981	2226.67	13.6881	2815.33	19.0064	2226.67	10.8096	2815.33	7.32717	2230	17.4184	2820	22.488
2226.67	17.575	2815.33	22.981	2226.67	13.6881	2815.33	19.0064	2226.67	10.8096	2815.33	7.32717	2230	17.4184	2820	22.488
2226.67	17.575	2815.33	22.981	2226.67	13.6881	2815.33	19.0064	2226.67	10.8096	2815.33	7.32717	2230	17.4184	2820	22.488
2233.33	17.627	2824.33	23.034	2233.33	13.7248	2824.33	19.057	2233.33	10.8407	2824.33	7.35058	2230	17.4628	2820	22.5383
2233.33	17.627	2824.33	23.034	2233.33	13.7248	2824.33	19.057	2233.33	10.8407	2824.33	7.35058	2230	17.4628	2820	22.5383
2233.33	17.627	2824.33	23.034	2233.33	13.7248	2824.33	19.057	2233.33	10.8407	2824.33	7.35058	2230	17.4628	2820	22.5383
2233.33	17.627	2824.33	23.034	2233.33	13.7248	2824.33	19.057	2233.33	10.8407	2824.33	7.35058	2230	17.4628	2820	22.5383
2233.33	17.627	2824.33	23.034	2233.33	13.7248	2824.33	19.057	2233.33	10.8407	2824.33	7.35058	2230	17.4628	2820	22.5383
2233.33	17.627	2824.33	23.034	2233.33	13.7248	2824.33	19.057	2233.33	10.8407	2824.33	7.35058	2230	17.4628	2820	22.5383
2233.33	17.627	2824.33	23.034	2233.33	13.7248	2824.33	19.057	2233.33	10.8407	2824.33	7.35058	2230	17.4628	2820	22.5383
2240	17.678	2833.67	23.086	2240	13.7615	2833.67	19.1093	2240	10.8717	2833.67	7.37487	2240	17.5071	2830	22.5903
2240	17.678	2833.67	23.086	2240	13.7615	2833.67	19.1093	2240	10.8717	2833.67	7.37487	2240	17.5071	2830	22.5903
2240	17.678	2833.67	23.086	2240	13.7615	2833.67	19.1093	2240	10.8717	2833.67	7.37487	2240	17.5071	2830	22.5903
2240	17.678	2833.67	23.086	2240	13.7615	2833.67	19.1093	2240	10.8717	2833.67	7.37487	2240	17.5071	2830	22.5903
2240	17.678	2833.67	23.086	2240	13.7615	2833.67	19.1093	2240	10.8717	2833.67	7.37487	2240	17.5071	2830	22.5903
2246.67	17.728	2842.67	23.139	2246.67	13.7981	2842.67	19.1598	2246.67	10.9028	2842.67	7.39828	2250	17.5514	2840	22.6403
2246.67	17.728	2842.67	23.139	2246.67	13.7981	2842.67	19.1598	2246.67	10.9028	2842.67	7.39828	2250	17.5514	2840	22.6403
2246.67	17.728	2842.67	23.139	2246.67	13.7981	2842.67	19.1598	2246.67	10.9028	2842.67	7.39828	2250	17.5514	2840	22.6403
2246.67	17.728	2842.67	23.139	2246.67	13.7981	2842.67	19.1598	2246.67	10.9028	2842.67	7.39828	2250	17.5514	2840	22.6403
2246.67	17.728	2842.67	23.139	2246.67	13.7981	2842.67	19.1598	2246.67	10.9028	2842.67	7.39828	2250	17.5514	2840	22.6403
2246.67	17.728	2842.67	23.139	2246.67	13.7981	2842.67	19.1598	2246.67	10.9028	2842.67	7.39828	2250	17.5514	2840	22.6403
2246.67	17.728	2842.67	23.139	2246.67	13.7981	2842.67	19.1598	2246.67	10.9028	2842.67	7.39828	2250	17.5514	2840	22.6403
2253.33	17.779	2851.67	23.192	2253.33	13.8347	2851.67	19.2102	2253.33	10.9338	2851.67	7.4217	2250	17.5956	2850	22.6903
2253.33	17.779	2851.67	23.192	2253.33	13.8347	2851.67	19.2102	2253.33	10.9338	2851.67	7.4217	2250	17.5956	2850	22.6903
2253.33	17.779	2851.67	23.192	2253.33	13.8347	2851.67	19.2102	2253.33	10.9338	2851.67	7.4217	2250	17.5956	2850	22.6903
2253.33	17.779	2851.67	23.192	2253.33	13.8347	2851.67	19.2102	2253.33	10.9338	2851.67	7.4217	2250	17.5956	2850	22.6903
2253.33	17.779	2851.67	23.192	2253.33	13.8347	2851.67	19.2102	2253.33	10.9338	2851.67	7.4217	2250	17.5956	2850	22.6903
2260	17.831	2861	23.244	2260	13.8712	2861	19.2623	2260	10.9648	2861	7.44598	2260	17.6397	2860	22.7419
2260	17.831	2861	23.244	2260	13.8712	2861	19.2623	2260	10.9648	2861	7.44598	2260	17.6397	2860	22.7419
2260	17.831	2861	23.244	2260	13.8712	2861	19.2623	2260	10.9648	2861	7.44598	2260	17.6397	2860	22.7419
2260	17.831	2861	23.244	2260	13.8712	2861	19.2623	2260	10.9648	2861	7.44598	2260	17.6397	2860	22.7419
2260	17.831	2861	23.244	2260	13.8712	2861	19.2623	2260	10.9648	2861	7.44598	2260	17.6397	2860	22.7419
2260	17.831	2861	23.244	2260	13.8712	2861	19.2623	2260	10.9648	2861	7.44598	2260	17.6397	2860	22.7419
2260	17.831	2861	23.244	2260	13.8712	2861	19.2623	2260	10.9648	2861	7.44598	2260	17.6397	2860	22.7419
2270	17.882	2870	23.296	2270	13.9261	2870	19.3126	2270	11.0113	2870	7.4694	2270	17.7058	2870	22.7916
2270	17.882	2870	23.296	2270	13.9261	2870	19.3126	2270	11.0113	2870	7.4694	2270	17.7058	2870	22.7916
2270	17.882	2870	23.296	2270	13.9261	2870	19.3126	2270	11.0113	2870	7.4694	2270	17.7058	2870	22.7916
2270	17.882	2870	23.296	2270	13.9261	2870	19.3126	2270	11.0113	2870	7.4694	2270	17.7058	2870	22.7916
2270	17.882	2870	23.296	2270	13.9261	2870	19.3126	2270	11.0113	2870	7.4694	2270	17.7058	2870	22.7916
2276.67	17.931	2879	23.348	2276.67	13.9626	2879	19.3627	2276.67	11.0423	2879	7.49281	2280	17.7498	2880	22.8412
2276.67	17.931	2879	23.348	2276.67	13.9626	2879	19.3627	2276.67	11.0423	2879	7.49281	2280	17.7498	2880	22.8412
2276.67	17.931	2879	23.348	2276.67	13.9626	2879	19.3627	2276.67	11.0423	2879	7.49281	2280	17.7498	2880	22.8412
2276.67	17.931	2879	23.348	2276.67	13.9626	2879	19.3627	2276.67	11.0423	2879	7.49281	2280	17.7498	2880	22.8412
2276.67	17.931	2879	23.348	2276.67	13.9626	2879	19.3627	2276.67	11.0423	2879	7.49281	2280	17.7498	2880	22.8412
2276.67	17.931	2879	23.348	2276.67	13.9626	2879	19.3627	2276.67	11.0423	2879	7.49281	2280	17.7498	2880	22.8412
2276.67	17.931	2879	23.348	2276.67	13.9626	2879	19.3627	2276.67	11.0423	2879	7.49281	2280	17.7498	2880	22.8412
2280	17.982	2888.33	23.401	2280	13.9808	2888.33	19.4147	2280	11.0578	2888.33	7.51709	2280	17.7718	2890	22.8925
2280	17.982	2888.33	23.401	2280	13.9808	2888.33	19.4147	2280	11.0578	2888.33	7.51709	2280	17.7718	2890	22.8925
2280	17.982	2888.33	23.401	2280	13.9808	2888.33	19.4147	2280	11.0578	2888.33	7.51709	2280	17.7718	2890	22.8925
2280	17.982	2888.33	23.401	2280	13.9808	2888.33	19.4147	2280	11.0578	2888.33	7.51709	2280	17.7718	2890	22.8925
2280	17.982	2888.33	23.401	2280	13.9808	2888.33	19.4147	2280	11.0578	2888.33	7.51709	2280	17.7718	2890	22.8925
2280	17.982	2888.33	23.401	2280	13.9808	2888.33	19.4147	2280	11.0578	2888.33	7.51709	2280	17.7718	2890	22.8925
2290	18.034	2897.33	23.452	2290	14.0355	2897.33	19.4647	2290	11.1043	2897.33	7.54051	2290	17.8377	2900	22.9418
2290	18.034	2897.33	23.452	2290	14.0355	2897.33	19.4647	2290	11.1043	2897.33	7.54051	2290	17.8377	2900	22.9418
2290	18.034	2897.33	23.452	2290	14.0355	2897.33	19.4647	2290	11.1043	2897.33	7.54051	2290	17.8377	2900	22.9418
2290	18.034	2897.33	23.452	2290	14.0355	2897.33	19.4647	2290	11.1043	2897.33	7.54051	2290	17.8377	2900	22.9418
2290	18.034	2897.33	23.452	2290	14.0355	2897.33	19.4647	2290	11.1043	2897.33	7.54051	2290	17.8377	2900	22.9418
2290	18.034	2897.33	23.452	2290	14.0355	2897.33	19.4647	2290	11.1043	2897.33	7.54051	2290	17.8377	2900	22.9418
2296.67	18.083	2906.33	23.504	2296.67	14.0719	2906.33	19.5147	2296.67	11.1352	2906.33	7.56392	2300	17.8815	2910	22.991
2296.67	18.083	2906.33	23.504	2296.67	14.0719	2906.33	19.5147	2296.67	11.1352	2906.33	7.56392	2300	17.8815	2910	22.991
2296.67	18.083	2906.33	23.504	2296.67	14.0719	2906.33	19.5147	2296.67	11.1352	2906.33	7.56392	2300	17.8815	2910	22.991
2296.67	18.083	2906.33	23.504	2296.67	14.0719	2906.33	19.5147	2296.67	11.1352	2906.33	7.56392	2300	17.8815	2910	22.991
2296.67	18.083	2906.33	23.504	2296.67	14.0719	2906.33	19.5147	2296.67	11.1352	2906.33	7.56392	2300	17.8815	2910	22.991
2303.33	18.133	2915.33	23.556	2303.33	14.1083	2915.33	19.5646	2303.33	11.1662	2915.33	7.58734	2300	17.9252	2920	23.0402
2303.33	18.133	2915.33	23.556	2303.33	14.1083	2915.33	19.5646	2303.33	11.1662	2915.33	7.58734	2300	17.9252	2920	23.0402
2303.33	18.133	2915.33	23.556	2303.33	14.1083	2915.33	19.5646	2303.33	11.1662	2915.33	7.58734	2300	17.9252	2920	23.0402
2303.33	18.133	2915.33	23.556	2303.33	14.1083	2915.33	19.5646	2303.33	11.1662	2915.33	7.58734	2300	17.9252	2920	23.0402
2303.33	18.133	2915.33	23.556	2303.33	14.1083	2915.33	19.5646	2303.33	11.1662	2915.33	7.58734	2300	17.9252	2920	23.0402
2303.33	18.133	2915.33	23.556	2303.33	14.1083	2915.33	19.5646	2303.33	11.1662	2915.33	7.58734	2300	17.9252	2920	23.0402
2303.33	18.133	2915.33	23.556	2303.33	14.1083	2915.33	19.5646	2303.33	11.1662	2915.33	7.58734	2300	17.9252	2920	23.0402
2313.33	18.183	2924.67	23.608	2313.33	14.1629	2924.67	19.6163	2313.33	11.2126	2924.67	7.61162	2310	17.9908	2920	23.091
2313.33	18.183	2924.67	23.608	2313.33	14.1629	2924.67	19.6163	2313.33	11.2126	2924.67	7.61162	2310	17.9908	2920	23.091
2313.33	18.183	2924.67	23.608	2313.33	14.1629	2924.67	19.6163	2313.33	11.2126	2924.67	7.61162	2310	17.9908	2920	23.091
2313.33	18.183	2924.67	23.608	2313.33	14.1629	2924.67	19.6163	2313.33	11.2126	2924.67	7.61162	2310	17.9908	2920	23.091
2313.33	18.183	2924.67	23.608	2313.33	14.1629	2924.67	19.6163	2313.33	11.2126	2924.67	7.61162	2310	17.9908	2920	23.091
2313.33	18.183	2924.67	23.608	2313.33	14.1629	2924.67	19.6163	2313.33	11.2126	2924.67	7.61162	2310	17.9908	2920	23.091
2320	18.233	2933.67	23.659	2320	14.1992	2933.67	19.6661	2320	11.2435	2933.67	7.63503	2320	18.0344	2930	23.1398
2320	18.233	2933.67	23.659	2320	14.1992	2933.67	19.6661	2320	11.2435	2933.67	7.63503	2320	18.0344	2930	23.1398
2320	18.233	2933.67	23.659	2320	14.1992	2933.67	19.6661	2320	11.2435	2933.67	7.63503	2320	18.0344	2930	23.1398
2320	18.233	2933.67	23.659	2320	14.1992	2933.67	19.6661	2320	11.2435	2933.67	7.63503	2320	18.0344	2930	23.1398
2320	18.233	2933.67	23.659	2320	14.1992	2933.67	19.6661	2320	11.2435	2933.67	7.63503	2320	18.0344	2930	23.1398
2320	18.233	2933.67	23.659	2320	14.1992	2933.67	19.6661	2320	11.2435	2933.67	7.63503	2320	18.0344	2930	23.1398
2323.33	18.284	2942.67	23.711	2323.33	14.2174	2942.67	19.7158	2323.33	11.2589	2942.67	7.65845	2320	18.0561	2940	23.1886
2323.33	18.284	2942.67	23.711	2323.33	14.2174	2942.67	19.7158	2323.33	11.2589	2942.67	7.65845	2320	18.0561	2940	23.1886
2323.33	18.284	2942.67	23.711	2323.33	14.2174	2942.67	19.7158	2323.33	11.2589	2942.67	7.65845	2320	18.0561	2940	23.1886
2323.33	18.284	2942.67	23.711	2323.33	14.2174	2942.67	19.7158	2323.33	11.2589	2942.67	7.65845	2320	18.0561	2940	23.1886
2323.33	18.284	2942.67	23.711	2323.33	14.2174	2942.67	19.7158	2323.33	11.2589	2942.67	7.65845	2320	18.0561	2940	23.1886
2333.33	18.334	2952	23.762	2333.33	14.2718	2952	19.7673	2333.33	11.3053	2952	7.68273	2330	18.1214	2950	23.2391
2333.33	18.334	2952	23.762	2333.33	14.2718	2952	19.7673	2333.33	11.3053	2952	7.68273	2330	18.1214	2950	23.2391
2333.33	18.334	2952	23.762	2333.33	14.2718	2952	19.7673	2333.33	11.3053	2952	7.68273	2330	18.1214	2950	23.2391
2333.33	18.334	2952	23.762	2333.33	14.2718	2952	19.7673	2333.33	11.3053	2952	7.68273	2330	18.1214	2950	23.2391
2333.33	18.334	2952	23.762	2333.33	14.2718	2952	19.7673	2333.33	11.3053	2952	7.68273	2330	18.1214	2950	23.2391
2333.33	18.334	2952	23.762	2333.33	14.2718	2952	19.7673	2333.33	11.3053	2952	7.68273	2330	18.1214	2950	23.2391
2333.33	18.334	2952	23.762	2333.33	14.2718	2952	19.7673	2333.33	11.3053	2952	7.68273	2330	18.1214	2950	23.2391
2340	18.385	2961	23.813	2340	14.3081	2961	19.8169	2340	11.3362	2961	7.70614	2340	18.1648	2960	23.2876
2340	18.385	2961	23.813	2340	14.3081	2961	19.8169	2340	11.3362	2961	7.70614	2340	18.1648	2960	23.2876
2340	18.385	2961	23.813	2340	14.3081	2961	19.8169	2340	11.3362	2961	7.70614	2340	18.1648	2960	23.2876
2340	18.385	2961	23.813	2340	14.3081	2961	19.8169	2340	11.3362	2961	7.70614	2340	18.1648	2960	23.2876
2340	18.385	2961	23.813	2340	14.3081	2961	19.8169	2340	11.3362	2961	7.70614	2340	18.1648	2960	23.2876
2340	18.385	2961	23.813	2340	14.3081	2961	19.8169	2340	11.3362	2961	7.70614	2340	18.1648	2960	23.2876
2346.67	18.433	2970	23.864	2346.67	14.3443	2970	19.8664	2346.67	11.3671	2970	7.72956	2350	18.2082	2970	23.3361
2346.67	18.433	2970	23.864	2346.67	14.3443	2970	19.8664	2346.67	11.3671	2970	7.72956	2350	18.2082	2970	23.3361
2346.67	18.433	2970	23.864	2346.67	14.3443	2970	19.8664	2346.67	11.3671	2970	7.72956	2350	18.2082	2970	23.3361
2346.67	18.433	2970	23.864	2346.67	14.3443	2970	19.8664	2346.67	11.3671	2970	7.72956	2350	18.2082	2970	23.3361
2346.67	18.433	2970	23.864	2346.67	14.3443	2970	19.8664	2346.67	11.3671	2970	7.72956	2350	18.2082	2970	23.3361
2346.67	18.433	2970	23.864	2346.67	14.3443	2970	19.8664	2346.67	11.3671	2970	7.72956	2350	18.2082	2970	23.3361
2356.67	18.483	2979.33	23.915	2356.67	14.3986	2979.33	19.9177	2356.67	11.4133	2979.33	7.75384	2360	18.2732	2980	23.3862
2356.67	18.483	2979.33	23.915	2356.67	14.3986	2979.33	19.9177	2356.67	11.4133	2979.33	7.75384	2360	18.2732	2980	23.3862
2356.67	18.483	2979.33	23.915	2356.67	14.3986	2979.33	19.9177	2356.67	11.4133	2979.33	7.75384	2360	18.2732	2980	23.3862
2356.67	18.483	2979.33	23.915	2356.67	14.3986	2979.33	19.9177	2356.67	11.4133	2979.33	7.75384	2360	18.2732	2980	23.3862
2356.67	18.483	2979.33	23.915	2356.67	14.3986	2979.33	19.9177	2356.67	11.4133	2979.33	7.75384	2360	18.2732	2980	23.3862
2360	18.534	2988.33	23.966	2360	14.4167	2988.33	19.9671	2360	11.4288	2988.33	7.77725	2360	18.2948	2990	23.4344
2360	18.534	2988.33	23.966	2360	14.4167	2988.33	19.9671	2360	11.4288	2988.33	7.77725	2360	18.2948	2990	23.4344
2360	18.534	2988.33	23.966	2360	14.4167	2988.33	19.9671	2360	11.4288	2988.33	7.77725	2360	18.2948	2990	23.4344
2360	18.534	2988.33	23.966	2360	14.4167	2988.33	19.9671	2360	11.4288	2988.33	7.77725	2360	18.2948	2990	23.4344
2360	18.534	2988.33	23.966	2360	14.4167	2988.33	19.9671	2360	11.4288	2988.33	7.77725	2360	18.2948	2990	23.4344
2360	18.534	2988.33	23.966	2360	14.4167	2988.33	19.9671	2360	11.4288	2988.33	7.77725	2360	18.2948	2990	23.4344
2360	18.534	2988.33	23.966	2360	14.4167	2988.33	19.9671	2360	11.4288	2988.33	7.77725	2360	18.2948	2990	23.4344
2370	18.584	2997.33	24.017	2370	14.4709	2997.33	20.0164	2370	11.475	2997.33	7.80066	2370	18.3595	3000	23.4825
2370	18.584	2997.33	24.017	2370	14.4709	2997.33	20.0164	2370	11.475	2997.33	7.80066	2370	18.3595	3000	23.4825
2370	18.584	2997.33	24.017	2370	14.4709	2997.33	20.0164	2370	11.475	2997.33	7.80066	2370	18.3595	3000	23.4825
2370	18.584	2997.33	24.017	2370	14.4709	2997.33	20.0164	2370	11.475	2997.33	7.80066	2370	18.3595	3000	23.4825
2370	18.584	2997.33	24.017	2370	14.4709	2997.33	20.0164	2370	11.475	2997.33	7.80066	2370	18.3595	3000	23.4825
2370	18.584	2997.33	24.017	2370	14.4709	2997.33	20.0164	2370	11.475	2997.33	7.80066	2370	18.3595	3000	23.4825
2376.67	18.631	3006.33	24.067	2376.67	14.507	3006.33	20.0656	2376.67	11.5059	3006.33	7.82408	2380	18.4026	3010	23.5305
2376.67	18.631	3006.33	24.067	2376.67	14.507	3006.33	20.0656	2376.67	11.5059	3006.33	7.82408	2380	18.4026	3010	23.5305
2376.67	18.631	3006.33	24.067	2376.67	14.507	3006.33	20.0656	2376.67	11.5059	3006.33	7.82408	2380	18.4026	3010	23.5305
2376.67	18.631	3006.33	24.067	2376.67	14.507	3006.33	20.0656	2376.67	11.5059	3006.33	7.82408	2380	18.4026	3010	23.5305
2376.67	18.631	3006.33	24.067	2376.67	14.507	3006.33	20.0656	2376.67	11.5059	3006.33	7.82408	2380	18.4026	3010	23.5305
2376.67	18.631	3006.33	24.067	2376.67	14.507	3006.33	20.0656	2376.67	11.5059	3006.33	7.82408	2380	18.4026	3010	23.5305
2383.33	18.681	3015.67	24.118	2383.33	14.5431	3015.67	20.1166	2383.33	11.5367	3015.67	7.84836	2380	18.4457	3020	23.5801
2383.33	18.681	3015.67	24.118	2383.33	14.5431	3015.67	20.1166	2383.33	11.5367	3015.67	7.84836	2380	18.4457	3020	23.5801
2383.33	18.681	3015.67	24.118	2383.33	14.5431	3015.67	20.1166	2383.33	11.5367	3015.67	7.84836	2380	18.4457	3020	23.5801
2383.33	18.681	3015.67	24.118	2383.33	14.5431	3015.67	20.1166	2383.33	11.5367	3015.67	7.84836	2380	18.4457	3020	23.5801
2383.33	18.681	3015.67	24.118	2383.33	14.5431	3015.67	20.1166	2383.33	11.5367	3015.67	7.84836	2380	18.4457	3020	23.5801
2393.33	18.731	3024.67	24.168	2393.33	14.5972	3024.67	20.1657	2393.33	11.5829	3024.67	7.87177	2390	18.5101	3020	23.6279
2393.33	18.731	3024.67	24.168	2393.33	14.5972	3024.67	20.1657	2393.33	11.5829	3024.67	7.87177	2390	18.5101	3020	23.6279
2393.33	18.731	3024.67	24.168	2393.33	14.5972	3024.67	20.1657	2393.33	11.5829	3024.67	7.87177	2390	18.5101	3020	23.6279
2393.33	18.731	3024.67	24.168	2393.33	14.5972	3024.67	20.1657	2393.33	11.5829	3024.67	7.87177	2390	18.5101	3020	23.6279
2393.33	18.731	3024.67	24.168	2393.33	14.5972	3024.67	20.1657	2393.33	11.5829	3024.67	7.87177	2390	18.5101	3020	23.6279
2393.33	18.731	3024.67	24.168	2393.33	14.5972	3024.67	20.1657	2393.33	11.5829	3024.67	7.87177	2390	18.5101	3020	23.6279
2393.33	18.731	3024.67	24.168	2393.33	14.5972	3024.67	20.1657	2393.33	11.5829	3024.67	7.87177	2390	18.5101	3020	23.6279
2396.67	18.779	3033.67	24.219	2396.67	14.6152	3033.67	20.2148	2396.67	11.5983	3033.67	7.89518	2400	18.5316	3030	23.6755
2396.67	18.779	3033.67	24.219	2396.67	14.6152	3033.67	20.2148	2396.67	11.5983	3033.67	7.89518	2400	18.5316	3030	23.6755
2396.67	18.779	3033.67	24.219	2396.67	14.6152	3033.67	20.2148	2396.67	11.5983	3033.67	7.89518	2400	18.5316	3030	23.6755
2396.67	18.779	3033.67	24.219	2396.67	14.6152	3033.67	20.2148	2396.67	11.5983	3033.67	7.89518	2400	18.5316	3030	23.6755
2396.67	18.779	3033.67	24.219	2396.67	14.6152	3033.67	20.2148	2396.67	11.5983	3033.67	7.89518	2400	18.5316	3030	23.6755
2403.33	18.829	3043	24.269	2403.33	14.6512	3043	20.2656	2403.33	11.629	3043	7.91946	2400	18.5744	3040	23.7248
2403.33	18.829	3043	24.269	2403.33	14.6512	3043	20.2656	2403.33	11.629	3043	7.91946	2400	18.5744	3040	23.7248
2403.33	18.829	3043	24.269	2403.33	14.6512	3043	20.2656	2403.33	11.629	3043	7.91946	2400	18.5744	3040	23.7248
2403.33	18.829	3043	24.269	2403.33	14.6512	3043	20.2656	2403.33	11.629	3043	7.91946	2400	18.5744	3040	23.7248
2403.33	18.829	3043	24.269	2403.33	14.6512	3043	20.2656	2403.33	11.629	3043	7.91946	2400	18.5744	3040	23.7248
2403.33	18.829	3043	24.269	2403.33	14.6512	3043	20.2656	2403.33	11.629	3043	7.91946	2400	18.5744	3040	23.7248
2403.33	18.829	3043	24.269	2403.33	14.6512	3043	20.2656	2403.33	11.629	3043	7.91946	2400	18.5744	3040	23.7248
2413.33	18.878	3052	24.319	2413.33	14.7052	3052	20.3145	2413.33	11.6752	3052	7.94288	2410	18.6386	3050	23.7723
2413.33	18.878	3052	24.319	2413.33	14.7052	3052	20.3145	2413.33	11.6752	3052	7.94288	2410	18.6386	3050	23.7723
2413.33	18.878	3052	24.319	2413.33	14.7052	3052	20.3145	2413.33	11.6752	3052	7.94288	2410	18.6386	3050	23.7723
2413.33	18.878	3052	24.319	2413.33	14.7052	3052	20.3145	2413.33	11.6752	3052	7.94288	2410	18.6386	3050	23.7723
2420	18.927	3061	24.369	2420	14.7412	3061	20.3634	2420	11.7059	3061	7.96629	2420	18.6813	3060	23.8196
2420	18.927	3061	24.369	2420	14.7412	3061	20.3634	2420	11.7059	3061	7.96629	2420	18.6813	3060	23.8196
2420	18.927	3061	24.369	2420	14.7412	3061	20.3634	2420	11.7059	3061	7.96629	2420	18.6813	3060	23.8196
2420	18.927	3061	24.369	2420	14.7412	3061	20.3634	2420	11.7059	3061	7.96629	2420	18.6813	3060	23.8196
2420	18.927	3061	24.369	2420	14.7412	3061	20.3634	2420	11.7059	3061	7.96629	2420	18.6813	3060	23.8196
2420	18.927	3061	24.369	2420	14.7412	3061	20.3634	2420	11.7059	3061	7.96629	2420	18.6813	3060	23.8196
2420	18.927	3061	24.369	2420	14.7412	3061	20.3634	2420	11.7059	3061	7.96629	2420	18.6813	3060	23.8196
2426.67	18.976	3070.33	24.419	2426.67	14.7771	3070.33	20.414	2426.67	11.7367	3070.33	7.99057	2430	18.724	3070	23.8685
2426.67	18.976	3070.33	24.419	2426.67	14.7771	3070.33	20.414	2426.67	11.7367	3070.33	7.99057	2430	18.724	3070	23.8685
2426.67	18.976	3070.33	24.419	2426.67	14.7771	3070.33	20.414	2426.67	11.7367	3070.33	7.99057	2430	18.724	3070	23.8685
2426.67	18.976	3070.33	24.419	2426.67	14.7771	3070.33	20.414	2426.67	11.7367	3070.33	7.99057	2430	18.724	3070	23.8685
2426.67	18.976	3070.33	24.419	2426.67	14.7771	3070.33	20.414	2426.67	11.7367	3070.33	7.99057	2430	18.724	3070	23.8685
2433.33	19.025	3079.33	24.468	2433.33	14.813	3079.33	20.4627	2433.33	11.7674	3079.33	8.01398	2430	18.7666	3080	23.9156
2433.33	19.025	3079.33	24.468	2433.33	14.813	3079.33	20.4627	2433.33	11.7674	3079.33	8.01398	2430	18.7666	3080	23.9156
2433.33	19.025	3079.33	24.468	2433.33	14.813	3079.33	20.4627	2433.33	11.7674	3079.33	8.01398	2430	18.7666	3080	23.9156
2433.33	19.025	3079.33	24.468	2433.33	14.813	3079.33	20.4627	2433.33	11.7674	3079.33	8.01398	2430	18.7666	3080	23.9156
2433.33	19.025	3079.33	24.468	2433.33	14.813	3079.33	20.4627	2433.33	11.7674	3079.33	8.01398	2430	18.7666	3080	23.9156
2433.33	19.025	3079.33	24.468	2433.33	14.813	3079.33	20.4627	2433.33	11.7674	3079.33	8.01398	2430	18.7666	3080	23.9156
2440	19.073	3088.33	24.518	2440	14.8489	3088.33	20.5114	2440	11.7981	3088.33	8.03739	2440	18.8091	3090	23.9626
2440	19.073	3088.33	24.518	2440	14.8489	3088.33	20.5114	2440	11.7981	3088.33	8.03739	2440	18.8091	3090	23.9626
2440	19.073	3088.33	24.518	2440	14.8489	3088.33	20.5114	2440	11.7981	3088.33	8.03739	2440	18.8091	3090	23.9626
2440	19.073	3088.33	24.518	2440	14.8489	3088.33	20.5114	2440	11.7981	3088.33	8.03739	2440	18.8091	3090	23.9626
2440	19.073	3088.33	24.518	2440	14.8489	3088.33	20.5114	2440	11.7981	3088.33	8.03739	2440	18.8091	3090	23.9626
2446.67	19.123	3097.33	24.568	2446.67	14.8847	3097.33	20.56	2446.67	11.8288	3097.33	8.0608	2450	18.8516	3100	24.0095
2446.67	19.123	3097.33	24.568	2446.67	14.8847	3097.33	20.56	2446.67	11.8288	3097.33	8.0608	2450	18.8516	3100	24.0095
2446.67	19.123	3097.33	24.568	2446.67	14.8847	3097.33	20.56	2446.67	11.8288	3097.33	8.0608	2450	18.8516	3100	24.0095
2446.67	19.123	3097.33	24.568	2446.67	14.8847	3097.33	20.56	2446.67	11.8288	3097.33	8.0608	2450	18.8516	3100	24.0095
2446.67	19.123	3097.33	24.568	2446.67	14.8847	3097.33	20.56	2446.67	11.8288	3097.33	8.0608	2450	18.8516	3100	24.0095
2446.67	19.123	3097.33	24.568	2446.67	14.8847	3097.33	20.56	2446.67	11.8288	3097.33	8.0608	2450	18.8516	3100	24.0095
2446.67	19.123	3097.33	24.568	2446.67	14.8847	3097.33	20.56	2446.67	11.8288	3097.33	8.0608	2450	18.8516	3100	24.0095
2456.67	19.171	3106.67	24.617	2456.67	14.9384	3106.67	20.6103	2456.67	11.8749	3106.67	8.08508	2460	18.9152	3110	24.058
2456.67	19.171	3106.67	24.617	2456.67	14.9384	3106.67	20.6103	2456.67	11.8749	3106.67	8.08508	2460	18.9152	3110	24.058
2456.67	19.171	3106.67	24.617	2456.67	14.9384	3106.67	20.6103	2456.67	11.8749	3106.67	8.08508	2460	18.9152	3110	24.058
2456.67	19.171	3106.67	24.617	2456.67	14.9384	3106.67	20.6103	2456.67	11.8749	3106.67	8.08508	2460	18.9152	3110	24.058
2456.67	19.171	3106.67	24.617	2456.67	14.9384	3106.67	20.6103	2456.67	11.8749	3106.67	8.08508	2460	18.9152	3110	24.058
2463.33	19.22	3115.67	24.666	2463.33	14.9742	3115.67	20.6588	2463.33	11.9056	3115.67	8.10849	2460	18.9575	3120	24.1047
2463.33	19.22	3115.67	24.666	2463.33	14.9742	3115.67	20.6588	2463.33	11.9056	3115.67	8.10849	2460	18.9575	3120	24.1047
2463.33	19.22	3115.67	24.666	2463.33	14.9742	3115.67	20.6588	2463.33	11.9056	3115.67	8.10849	2460	18.9575	3120	24.1047
2463.33	19.22	3115.67	24.666	2463.33	14.9742	3115.67	20.6588	2463.33	11.9056	3115.67	8.10849	2460	18.9575	3120	24.1047
2463.33	19.22	3115.67	24.666	2463.33	14.9742	3115.67	20.6588	2463.33	11.9056	3115.67	8.10849	2460	18.9575	3120	24.1047
2463.33	19.22	3115.67	24.666	2463.33	14.9742	3115.67	20.6588	2463.33	11.9056	3115.67	8.10849	2460	18.9575	3120	24.1047
2470	19.267	3124.67	24.716	2470	15.01	3124.67	20.7072	2470	11.9362	3124.67	8.13191	2470	18.9998	3120	24.1512
2470	19.267	3124.67	24.716	2470	15.01	3124.67	20.7072	2470	11.9362	3124.67	8.13191	2470	18.9998	3120	24.1512
2470	19.267	3124.67	24.716	2470	15.01	3124.67	20.7072	2470	11.9362	3124.67	8.13191	2470	18.9998	3120	24.1512
2470	19.267	3124.67	24.716	2470	15.01	3124.67	20.7072	2470	11.9362	3124.67	8.13191	2470	18.9998	3120	24.1512
2470	19.267	3124.67	24.716	2470	15.01	3124.67	20.7072	2470	11.9362	3124.67	8.13191	2470	18.9998	3120	24.1512
2476.67	19.315	3134	24.765	2476.67	15.0457	3134	20.7573	2476.67	11.9669	3134	8.15618	2480	19.042	3130	24.1994
2476.67	19.315	3134	24.765	2476.67	15.0457	3134	20.7573	2476.67	11.9669	3134	8.15618	2480	19.042	3130	24.1994
2476.67	19.315	3134	24.765	2476.67	15.0457	3134	20.7573	2476.67	11.9669	3134	8.15618	2480	19.042	3130	24.1994
2476.67	19.315	3134	24.765	2476.67	15.0457	3134	20.7573	2476.67	11.9669	3134	8.15618	2480	19.042	3130	24.1994
2476.67	19.315	3134	24.765	2476.67	15.0457	3134	20.7573	2476.67	11.9669	3134	8.15618	2480	19.042	3130	24.1994
2476.67	19.315	3134	24.765	2476.67	15.0457	3134	20.7573	2476.67	11.9669	3134	8.15618	2480	19.042	3130	24.1994
2483.33	19.364	3143	24.814	2483.33	15.0814	3143	20.8056	2483.33	11.9975	3143	8.1796	2480	19.0841	3140	24.2458
2483.33	19.364	3143	24.814	2483.33	15.0814	3143	20.8056	2483.33	11.9975	3143	8.1796	2480	19.0841	3140	24.2458
2483.33	19.364	3143	24.814	2483.33	15.0814	3143	20.8056	2483.33	11.9975	3143	8.1796	2480	19.0841	3140	24.2458
2483.33	19.364	3143	24.814	2483.33	15.0814	3143	20.8056	2483.33	11.9975	3143	8.1796	2480	19.0841	3140	24.2458
2483.33	19.364	3143	24.814	2483.33	15.0814	3143	20.8056	2483.33	11.9975	3143	8.1796	2480	19.0841	3140	24.2458
2483.33	19.364	3143	24.814	2483.33	15.0814	3143	20.8056	2483.33	11.9975	3143	8.1796	2480	19.0841	3140	24.2458
2490	19.412	3152	24.863	2490	15.1171	3152	20.8538	2490	12.0282	3152	8.20301	2490	19.1262	3150	24.292
2490	19.412	3152	24.863	2490	15.1171	3152	20.8538	2490	12.0282	3152	8.20301	2490	19.1262	3150	24.292
2490	19.412	3152	24.863	2490	15.1171	3152	20.8538	2490	12.0282	3152	8.20301	2490	19.1262	3150	24.292
2490	19.412	3152	24.863	2490	15.1171	3152	20.8538	2490	12.0282	3152	8.20301	2490	19.1262	3150	24.292
2490	19.412	3152	24.863	2490	15.1171	3152	20.8538	2490	12.0282	3152	8.20301	2490	19.1262	3150	24.292
2490	19.412	3152	24.863	2490	15.1171	3152	20.8538	2490	12.0282	3152	8.20301	2490	19.1262	3150	24.292
2500	19.461	3161.33	24.911	2500	15.1706	3161.33	20.9037	2500	12.0741	3161.33	8.22728	2500	19.1892	3160	24.3398
2500	19.461	3161.33	24.911	2500	15.1706	3161.33	34.9117	2500	12.0741	3161.33	8.22728	2500	19.1892	3160	24.3398
2500	19.461	3161.33	24.911	2500	15.1706	3161.33	34.9117	2500	12.0741	3161.33	8.22728	2500	19.1892	3160	24.3398
2500	19.461	3161.33	24.911	2500	15.1706	3161.33	34.9117	2500	12.0741	3161.33	8.22728	2500	19.1892	3160	24.3398
2506.67	19.508	3170.33	24.96	2506.67	15.2062	3170.33	34.9172	2506.67	12.1047	3170.33	8.2507	2510	19.2311	3170	24.3858
2506.67	19.508	3170.33	24.96	2506.67	15.2062	3170.33	34.9172	2506.67	12.1047	3170.33	8.2507	2510	19.2311	3170	24.3858
2506.67	19.508	3170.33	24.96	2506.67	15.2062	3170.33	34.9172	2506.67	12.1047	3170.33	8.2507	2510	19.2311	3170	24.3858
2506.67	19.508	3170.33	24.96	2506.67	15.2062	3170.33	34.9172	2506.67	12.1047	3170.33	8.2507	2510	19.2311	3170	24.3858
2506.67	19.508	3170.33	24.96	2506.67	15.2062	3170.33	34.9172	2506.67	12.1047	3170.33	8.2507	2510	19.2311	3170	24.3858
2506.67	19.508	3170.33	24.96	2506.67	15.2062	3170.33	34.9172	2506.67	12.1047	3170.33	8.2507	2510	19.2311	3170	24.3858
2510	19.556	3179.33	25.009	2510	15.224	3179.33	34.9226	2510	12.12	3179.33	8.27411	2510	19.2521	3180	24.4318
2510	19.556	3179.33	25.009	2510	15.224	3179.33	34.9226	2510	12.12	3179.33	8.27411	2510	19.2521	3180	24.4318
2510	19.556	3179.33	25.009	2510	15.224	3179.33	34.9226	2510	12.12	3179.33	8.27411	2510	19.2521	3180	24.4318
2510	19.556	3179.33	25.009	2510	15.224	3179.33	34.9226	2510	12.12	3179.33	8.27411	2510	19.2521	3180	24.4318
2510	19.556	3179.33	25.009	2510	15.224	3179.33	34.9226	2510	12.12	3179.33	8.27411	2510	19.2521	3180	24.4318
2510	19.556	3179.33	25.009	2510	15.224	3179.33	34.9226	2510	12.12	3179.33	8.27411	2510	19.2521	3180	24.4318
2520	19.604	3188.33	25.057	2520	15.2774	3188.33	34.9281	2520	12.1659	3188.33	8.29752	2520	19.3148	3190	24.4776
2520	19.604	3188.33	25.057	2520	15.2774	3188.33	34.9281	2520	12.1659	3188.33	8.29752	2520	19.3148	3190	24.4776
2520	19.604	3188.33	25.057	2520	15.2774	3188.33	34.9281	2520	12.1659	3188.33	8.29752	2520	19.3148	3190	24.4776
2520	19.604	3188.33	25.057	2520	15.2774	3188.33	34.9281	2520	12.1659	3188.33	8.29752	2520	19.3148	3190	24.4776
2520	19.604	3188.33	25.057	2520	15.2774	3188.33	34.9281	2520	12.1659	3188.33	8.29752	2520	19.3148	3190	24.4776
2526.67	19.651	3197.67	25.106	2526.67	15.3129	3197.67	34.9337	2526.67	12.1964	3197.67	8.32179	2530	19.3565	3200	24.525
2526.67	19.651	3197.67	25.106	2526.67	15.3129	3197.67	34.9337	2526.67	12.1964	3197.67	8.32179	2530	19.3565	3200	24.525
2526.67	19.651	3197.67	25.106	2526.67	15.3129	3197.67	34.9337	2526.67	12.1964	3197.67	8.32179	2530	19.3565	3200	24.525
2526.67	19.651	3197.67	25.106	2526.67	15.3129	3197.67	34.9337	2526.67	12.1964	3197.67	8.32179	2530	19.3565	3200	24.525
2526.67	19.651	3197.67	25.106	2526.67	15.3129	3197.67	34.9337	2526.67	12.1964	3197.67	8.32179	2530	19.3565	3200	24.525
2533.33	19.7	3206.67	25.154	2533.33	15.3484	3206.67	34.9391	2533.33	12.227	3206.67	8.3452	2530	19.3982	3210	24.5706
2533.33	19.7	3206.67	25.154	2533.33	15.3484	3206.67	34.9391	2533.33	12.227	3206.67	8.3452	2530	19.3982	3210	24.5706
2533.33	19.7	3206.67	25.154	2533.33	15.3484	3206.67	34.9391	2533.33	12.227	3206.67	8.3452	2530	19.3982	3210	24.5706
2533.33	19.7	3206.67	25.154	2533.33	15.3484	3206.67	34.9391	2533.33	12.227	3206.67	8.3452	2530	19.3982	3210	24.5706
2533.33	19.7	3206.67	25.154	2533.33	15.3484	3206.67	34.9391	2533.33	12.227	3206.67	8.3452	2530	19.3982	3210	24.5706
2533.33	19.7	3206.67	25.154	2533.33	15.3484	3206.67	34.9391	2533.33	12.227	3206.67	8.3452	2530	19.3982	3210	24.5706
2543.33	19.747	3215.67	25.202	2543.33	15.4016	3215.67	34.9446	2543.33	12.2728	3215.67	8.36861	2540	19.4606	3220	24.616
2543.33	19.747	3215.67	25.202	2543.33	15.4016	3215.67	34.9446	2543.33	12.2728	3215.67	8.36861	2540	19.4606	3220	24.616
2543.33	19.747	3215.67	25.202	2543.33	15.4016	3215.67	34.9446	2543.33	12.2728	3215.67	8.36861	2540	19.4606	3220	24.616
2543.33	19.747	3215.67	25.202	2543.33	15.4016	3215.67	34.9446	2543.33	12.2728	3215.67	8.36861	2540	19.4606	3220	24.616
2543.33	19.747	3215.67	25.202	2543.33	15.4016	3215.67	34.9446	2543.33	12.2728	3215.67	8.36861	2540	19.4606	3220	24.616
2543.33	19.747	3215.67	25.202	2543.33	15.4016	3215.67	34.9446	2543.33	12.2728	3215.67	8.36861	2540	19.4606	3220	24.616
2550	19.794	3225	25.25	2550	15.4371	3225	34.9502	2550	12.3033	3225	8.39289	2550	19.5022	3230	24.6631
2550	19.794	3225	25.25	2550	15.4371	3225	34.9502	2550	12.3033	3225	8.39289	2550	19.5022	3230	24.6631
2550	19.794	3225	25.25	2550	15.4371	3225	34.9502	2550	12.3033	3225	8.39289	2550	19.5022	3230	24.6631
2550	19.794	3225	25.25	2550	15.4371	3225	34.9502	2550	12.3033	3225	8.39289	2550	19.5022	3230	24.6631
2550	19.794	3225	25.25	2550	15.4371	3225	34.9502	2550	12.3033	3225	8.39289	2550	19.5022	3230	24.6631
2553.33	19.842	3234	25.298	2553.33	15.4548	3234	34.9557	2553.33	12.3186	3234	8.4163	2550	19.5229	3230	24.7084
2553.33	19.842	3234	25.298	2553.33	15.4548	3234	34.9557	2553.33	12.3186	3234	8.4163	2550	19.5229	3230	24.7084
2553.33	19.842	3234	25.298	2553.33	15.4548	3234	34.9557	2553.33	12.3186	3234	8.4163	2550	19.5229	3230	24.7084
2553.33	19.842	3234	25.298	2553.33	15.4548	3234	34.9557	2553.33	12.3186	3234	8.4163	2550	19.5229	3230	24.7084
2553.33	19.842	3234	25.298	2553.33	15.4548	3234	34.9557	2553.33	12.3186	3234	8.4163	2550	19.5229	3230	24.7084
2563.33	19.889	3243	25.346	2563.33	15.5079	3243	34.9611	2563.33	12.3644	3243	8.43971	2560	19.5851	3240	24.7536
2563.33	19.889	3243	25.346	2563.33	15.5079	3243	34.9611	2563.33	12.3644	3243	8.43971	2560	19.5851	3240	24.7536
2563.33	19.889	3243	25.346	2563.33	15.5079	3243	34.9611	2563.33	12.3644	3243	8.43971	2560	19.5851	3240	24.7536
2563.33	19.889	3243	25.346	2563.33	15.5079	3243	34.9611	2563.33	12.3644	3243	8.43971	2560	19.5851	3240	24.7536
2563.33	19.889	3243	25.346	2563.33	15.5079	3243	34.9611	2563.33	12.3644	3243	8.43971	2560	19.5851	3240	24.7536
2563.33	19.889	3243	25.346	2563.33	15.5079	3243	34.9611	2563.33	12.3644	3243	8.43971	2560	19.5851	3240	24.7536
2570	19.937	3252.33	25.394	2570	15.5433	3252.33	34.9668	2570	12.3948	3252.33	8.46398	2570	19.6264	3250	24.8003
2570	19.937	3252.33	25.394	2570	15.5433	3252.33	34.9668	2570	12.3948	3252.33	8.46398	2570	19.6264	3250	24.8003
2570	19.937	3252.33	25.394	2570	15.5433	3252.33	34.9668	2570	12.3948	3252.33	8.46398	2570	19.6264	3250	24.8003
2570	19.937	3252.33	25.394	2570	15.5433	3252.33	34.9668	2570	12.3948	3252.33	8.46398	2570	19.6264	3250	24.8003
2570	19.937	3252.33	25.394	2570	15.5433	3252.33	34.9668	2570	12.3948	3252.33	8.46398	2570	19.6264	3250	24.8003
2580	19.984	3261.33	25.441	2580	15.5963	3261.33	34.9722	2580	12.4406	3261.33	8.48739	2580	19.6883	3260	24.8453
2580	19.984	3261.33	25.441	2580	15.5963	3261.33	34.9722	2580	12.4406	3261.33	8.48739	2580	19.6883	3260	24.8453
2580	19.984	3261.33	25.441	2580	15.5963	3261.33	34.9722	2580	12.4406	3261.33	8.48739	2580	19.6883	3260	24.8453
2580	19.984	3261.33	25.441	2580	15.5963	3261.33	34.9722	2580	12.4406	3261.33	8.48739	2580	19.6883	3260	24.8453
2580	19.984	3261.33	25.441	2580	15.5963	3261.33	34.9722	2580	12.4406	3261.33	8.48739	2580	19.6883	3260	24.8453
2586.67	20.031	3270.33	25.489	2586.67	15.6316	3270.33	34.9776	2586.67	12.471	3270.33	8.5108	2590	19.7295	3270	24.8901
2586.67	20.031	3270.33	25.489	2586.67	15.6316	3270.33	34.9776	2586.67	12.471	3270.33	8.5108	2590	19.7295	3270	24.8901
2586.67	20.031	3270.33	25.489	2586.67	15.6316	3270.33	34.9776	2586.67	12.471	3270.33	8.5108	2590	19.7295	3270	24.8901
2586.67	20.031	3270.33	25.489	2586.67	15.6316	3270.33	34.9776	2586.67	12.471	3270.33	8.5108	2590	19.7295	3270	24.8901
2586.67	20.031	3270.33	25.489	2586.67	15.6316	3270.33	34.9776	2586.67	12.471	3270.33	8.5108	2590	19.7295	3270	24.8901
2590	20.078	3279.33	25.536	2590	15.6492	3279.33	34.9831	2590	12.4863	3279.33	8.53421	2590	19.7501	3280	24.9349
2590	20.078	3279.33	25.536	2590	15.6492	3279.33	34.9831	2590	12.4863	3279.33	8.53421	2590	19.7501	3280	24.9349
2590	20.078	3279.33	25.536	2590	15.6492	3279.33	34.9831	2590	12.4863	3279.33	8.53421	2590	19.7501	3280	24.9349
2590	20.078	3279.33	25.536	2590	15.6492	3279.33	34.9831	2590	12.4863	3279.33	8.53421	2590	19.7501	3280	24.9349
2590	20.078	3279.33	25.536	2590	15.6492	3279.33	34.9831	2590	12.4863	3279.33	8.53421	2590	19.7501	3280	24.9349
2590	20.078	3279.33	25.536	2590	15.6492	3279.33	34.9831	2590	12.4863	3279.33	8.53421	2590	19.7501	3280	24.9349
2600	20.125	3288.67	25.583	2600	15.7021	3288.67	34.9887	2600	12.5319	3288.67	8.55849	2600	19.8118	3290	24.9812
2600	20.125	3288.67	25.583	2600	15.7021	3288.67	34.9887	2600	12.5319	3288.67	8.55849	2600	19.8118	3290	24.9812
2600	20.125	3288.67	25.583	2600	15.7021	3288.67	34.9887	2600	12.5319	3288.67	8.55849	2600	19.8118	3290	24.9812
2600	20.125	3288.67	25.583	2600	15.7021	3288.67	34.9887	2600	12.5319	3288.67	8.55849	2600	19.8118	3290	24.9812
2600	20.125	3288.67	25.583	2600	15.7021	3288.67	34.9887	2600	12.5319	3288.67	8.55849	2600	19.8118	3290	24.9812
2606.67	20.172	3297.67	25.631	2606.67	15.7374	3297.67	34.9942	2606.67	12.5624	3297.67	8.5819	2610	19.8528	3300	25.0257
2606.67	20.172	3297.67	25.631	2606.67	15.7374	3297.67	34.9942	2606.67	12.5624	3297.67	8.5819	2610	19.8528	3300	25.0257
2606.67	20.172	3297.67	25.631	2606.67	15.7374	3297.67	34.9942	2606.67	12.5624	3297.67	8.5819	2610	19.8528	3300	25.0257
2606.67	20.172	3297.67	25.631	2606.67	15.7374	3297.67	34.9942	2606.67	12.5624	3297.67	8.5819	2610	19.8528	3300	25.0257
2606.67	20.172	3297.67	25.631	2606.67	15.7374	3297.67	34.9942	2606.67	12.5624	3297.67	8.5819	2610	19.8528	3300	25.0257
2613.33	20.219	3306.67	25.678	2613.33	15.7726	3306.67	34.9996	2613.33	12.5928	3306.67	8.6053	2610	19.8937	3310	25.0702
2613.33	20.219	3306.67	25.678	2613.33	15.7726	3306.67	34.9996	2613.33	12.5928	3306.67	8.6053	2610	19.8937	3310	25.0702
2613.33	20.219	3306.67	25.678	2613.33	15.7726	3306.67	34.9996	2613.33	12.5928	3306.67	8.6053	2610	19.8937	3310	25.0702
2613.33	20.219	3306.67	25.678	2613.33	15.7726	3306.67	34.9996	2613.33	12.5928	3306.67	8.6053	2610	19.8937	3310	25.0702
2623.33	20.265	3316	25.725	2623.33	15.8253	3316	35.0053	2623.33	12.6384	3316	8.62958	2620	19.9551	3320	25.1162
2623.33	20.265	3316	25.725	2623.33	15.8253	3316	35.0053	2623.33	12.6384	3316	8.62958	2620	19.9551	3320	25.1162
2623.33	20.265	3316	25.725	2623.33	15.8253	3316	35.0053	2623.33	12.6384	3316	8.62958	2620	19.9551	3320	25.1162
2623.33	20.265	3316	25.725	2623.33	15.8253	3316	35.0053	2623.33	12.6384	3316	8.62958	2620	19.9551	3320	25.1162
2623.33	20.265	3316	25.725	2623.33	15.8253	3316	35.0053	2623.33	12.6384	3316	8.62958	2620	19.9551	3320	25.1162
2623.33	20.265	3316	25.725	2623.33	15.8253	3316	35.0053	2623.33	12.6384	3316	8.62958	2620	19.9551	3320	25.1162
2626.67	20.311	3325	25.772	2626.67	15.8429	3325	35.0107	2626.67	12.6536	3325	8.65299	2630	19.9755	3330	25.1604
2626.67	20.311	3325	25.772	2626.67	15.8429	3325	35.0107	2626.67	12.6536	3325	8.65299	2630	19.9755	3330	25.1604
2626.67	20.311	3325	25.772	2626.67	15.8429	3325	35.0107	2626.67	12.6536	3325	8.65299	2630	19.9755	3330	25.1604
2626.67	20.311	3325	25.772	2626.67	15.8429	3325	35.0107	2626.67	12.6536	3325	8.65299	2630	19.9755	3330	25.1604
2626.67	20.311	3325	25.772	2626.67	15.8429	3325	35.0107	2626.67	12.6536	3325	8.65299	2630	19.9755	3330	25.1604
2633.33	20.357	3334	25.819	2633.33	15.878	3334	35.0162	2633.33	12.6839	3334	8.67639	2630	20.0163	3330	25.2046
2633.33	20.357	3334	25.819	2633.33	15.878	3334	35.0162	2633.33	12.6839	3334	8.67639	2630	20.0163	3330	25.2046
2633.33	20.357	3334	25.819	2633.33	15.878	3334	35.0162	2633.33	12.6839	3334	8.67639	2630	20.0163	3330	25.2046
2633.33	20.357	3334	25.819	2633.33	15.878	3334	35.0162	2633.33	12.6839	3334	8.67639	2630	20.0163	3330	25.2046
2643.33	20.405	3343.33	25.865	2643.33	15.9307	3343.33	35.0218	2643.33	12.7295	3343.33	8.70067	2640	20.0773	3340	25.2502
2643.33	20.405	3343.33	25.865	2643.33	15.9307	3343.33	35.0218	2643.33	12.7295	3343.33	8.70067	2640	20.0773	3340	25.2502
2643.33	20.405	3343.33	25.865	2643.33	15.9307	3343.33	35.0218	2643.33	12.7295	3343.33	8.70067	2640	20.0773	3340	25.2502
2643.33	20.405	3343.33	25.865	2643.33	15.9307	3343.33	35.0218	2643.33	12.7295	3343.33	8.70067	2640	20.0773	3340	25.2502
2650	20.451	3352.33	25.912	2650	15.9657	3352.33	35.0272	2650	12.7598	3352.33	8.72408	2650	20.1179	3350	25.2942
2650	20.451	3352.33	25.912	2650	15.9657	3352.33	35.0272	2650	12.7598	3352.33	8.72408	2650	20.1179	3350	25.2942
2650	20.451	3352.33	25.912	2650	15.9657	3352.33	35.0272	2650	12.7598	3352.33	8.72408	2650	20.1179	3350	25.2942
2650	20.451	3352.33	25.912	2650	15.9657	3352.33	35.0272	2650	12.7598	3352.33	8.72408	2650	20.1179	3350	25.2942
2650	20.451	3352.33	25.912	2650	15.9657	3352.33	35.0272	2650	12.7598	3352.33	8.72408	2650	20.1179	3350	25.2942
2650	20.451	3352.33	25.912	2650	15.9657	3352.33	35.0272	2650	12.7598	3352.33	8.72408	2650	20.1179	3350	25.2942
2656.67	20.497	3361.33	25.958	2656.67	16.0008	3361.33	35.0327	2656.67	12.7902	3361.33	8.74748	2660	20.1585	3360	25.338
2656.67	20.497	3361.33	25.958	2656.67	16.0008	3361.33	35.0327	2656.67	12.7902	3361.33	8.74748	2660	20.1585	3360	25.338
2656.67	20.497	3361.33	25.958	2656.67	16.0008	3361.33	35.0327	2656.67	12.7902	3361.33	8.74748	2660	20.1585	3360	25.338
2656.67	20.497	3361.33	25.958	2656.67	16.0008	3361.33	35.0327	2656.67	12.7902	3361.33	8.74748	2660	20.1585	3360	25.338
2656.67	20.497	3361.33	25.958	2656.67	16.0008	3361.33	35.0327	2656.67	12.7902	3361.33	8.74748	2660	20.1585	3360	25.338
2663.33	20.542	3370.33	26.005	2663.33	16.0358	3370.33	35.0381	2663.33	12.8205	3370.33	8.77089	2660	20.199	3370	25.3817
2663.33	20.542	3370.33	26.005	2663.33	16.0358	3370.33	35.0381	2663.33	12.8205	3370.33	8.77089	2660	20.199	3370	25.3817
2663.33	20.542	3370.33	26.005	2663.33	16.0358	3370.33	35.0381	2663.33	12.8205	3370.33	8.77089	2660	20.199	3370	25.3817
2663.33	20.542	3370.33	26.005	2663.33	16.0358	3370.33	35.0381	2663.33	12.8205	3370.33	8.77089	2660	20.199	3370	25.3817
2663.33	20.542	3370.33	26.005	2663.33	16.0358	3370.33	35.0381	2663.33	12.8205	3370.33	8.77089	2660	20.199	3370	25.3817
2670	20.589	3379.67	26.051	2670	16.0708	3379.67	35.0438	2670	12.8508	3379.67	8.79516	2670	20.2395	3380	25.427
2670	20.589	3379.67	26.051	2670	16.0708	3379.67	35.0438	2670	12.8508	3379.67	8.79516	2670	20.2395	3380	25.427
2670	20.589	3379.67	26.051	2670	16.0708	3379.67	35.0438	2670	12.8508	3379.67	8.79516	2670	20.2395	3380	25.427
2676.67	20.635	3388.67	26.097	2676.67	16.1057	3388.67	35.0492	2676.67	12.8811	3388.67	8.81857	2680	20.2798	3390	25.4705
2676.67	20.635	3388.67	26.097	2676.67	16.1057	3388.67	35.0492	2676.67	12.8811	3388.67	8.81857	2680	20.2798	3390	25.4705
2676.67	20.635	3388.67	26.097	2676.67	16.1057	3388.67	35.0492	2676.67	12.8811	3388.67	8.81857	2680	20.2798	3390	25.4705
2676.67	20.635	3388.67	26.097	2676.67	16.1057	3388.67	35.0492	2676.67	12.8811	3388.67	8.81857	2680	20.2798	3390	25.4705
2676.67	20.635	3388.67	26.097	2676.67	16.1057	3388.67	35.0492	2676.67	12.8811	3388.67	8.81857	2680	20.2798	3390	25.4705
2676.67	20.635	3388.67	26.097	2676.67	16.1057	3388.67	35.0492	2676.67	12.8811	3388.67	8.81857	2680	20.2798	3390	25.4705
2686.67	20.682	3397.67	26.143	2686.67	16.1581	3397.67	35.0547	2686.67	12.9266	3397.67	8.84198	2690	20.3403	3400	25.514
2686.67	20.682	3397.67	26.143	2686.67	16.1581	3397.67	35.0547	2686.67	12.9266	3397.67	8.84198	2690	20.3403	3400	25.514
2686.67	20.682	3397.67	26.143	2686.67	16.1581	3397.67	35.0547	2686.67	12.9266	3397.67	8.84198	2690	20.3403	3400	25.514
2686.67	20.682	3397.67	26.143	2686.67	16.1581	3397.67	35.0547	2686.67	12.9266	3397.67	8.84198	2690	20.3403	3400	25.514
2693.33	20.727	3407	26.189	2693.33	16.193	3407	35.0603	2693.33	12.9568	3407	8.86625	2690	20.3805	3410	25.5589
2693.33	20.727	3407	26.189	2693.33	16.193	3407	35.0603	2693.33	12.9568	3407	8.86625	2690	20.3805	3410	25.5589
2693.33	20.727	3407	26.189	2693.33	16.193	3407	35.0603	2693.33	12.9568	3407	8.86625	2690	20.3805	3410	25.5589
2693.33	20.727	3407	26.189	2693.33	16.193	3407	35.0603	2693.33	12.9568	3407	8.86625	2690	20.3805	3410	25.5589
2693.33	20.727	3407	26.189	2693.33	16.193	3407	35.0603	2693.33	12.9568	3407	8.86625	2690	20.3805	3410	25.5589
2700	20.773	3416	26.235	2700	16.2279	3416	35.0657	2700	12.9871	3416	8.88965	2700	20.4207	3420	25.6021
2700	20.773	3416	26.235	2700	16.2279	3416	35.0657	2700	12.9871	3416	8.88965	2700	20.4207	3420	25.6021
2700	20.773	3416	26.235	2700	16.2279	3416	35.0657	2700	12.9871	3416	8.88965	2700	20.4207	3420	25.6021
2706.67	20.818	3425	26.281	2706.67	16.2627	3425	35.0712	2706.67	13.0173	3425	8.91306	2710	20.4608	3430	25.6453
2706.67	20.818	3425	26.281	2706.67	16.2627	3425	35.0712	2706.67	13.0173	3425	8.91306	2710	20.4608	3430	25.6453
2706.67	20.818	3425	26.281	2706.67	16.2627	3425	35.0712	2706.67	13.0173	3425	8.91306	2710	20.4608	3430	25.6453
2706.67	20.818	3425	26.281	2706.67	16.2627	3425	35.0712	2706.67	13.0173	3425	8.91306	2710	20.4608	3430	25.6453
2706.67	20.818	3425	26.281	2706.67	16.2627	3425	35.0712	2706.67	13.0173	3425	8.91306	2710	20.4608	3430	25.6453
2713.33	20.864	3434.33	26.327	2713.33	16.2975	3434.33	35.0768	2713.33	13.0476	3434.33	8.93733	2710	20.5009	3430	25.6899
2713.33	20.864	3434.33	26.327	2713.33	16.2975	3434.33	35.0768	2713.33	13.0476	3434.33	8.93733	2710	20.5009	3430	25.6899
2713.33	20.864	3434.33	26.327	2713.33	16.2975	3434.33	35.0768	2713.33	13.0476	3434.33	8.93733	2710	20.5009	3430	25.6899
2713.33	20.864	3434.33	26.327	2713.33	16.2975	3434.33	35.0768	2713.33	13.0476	3434.33	8.93733	2710	20.5009	3430	25.6899
2720	20.909	3443.33	26.372	2720	16.3323	3443.33	35.0823	2720	13.0778	3443.33	8.96074	2720	20.5409	3440	25.7328
2720	20.909	3443.33	26.372	2720	16.3323	3443.33	35.0823	2720	13.0778	3443.33	8.96074	2720	20.5409	3440	25.7328
2720	20.909	3443.33	26.372	2720	16.3323	3443.33	35.0823	2720	13.0778	3443.33	8.96074	2720	20.5409	3440	25.7328
2720	20.909	3443.33	26.372	2720	16.3323	3443.33	35.0823	2720	13.0778	3443.33	8.96074	2720	20.5409	3440	25.7328
2730	20.955	3452.33	26.418	2730	16.3845	3452.33	35.0877	2730	13.1231	3452.33	8.98414	2730	20.6007	3450	25.7757
2730	20.955	3452.33	26.418	2730	16.3845	3452.33	35.0877	2730	13.1231	3452.33	8.98414	2730	20.6007	3450	25.7757
2730	20.955	3452.33	26.418	2730	16.3845	3452.33	35.0877	2730	13.1231	3452.33	8.98414	2730	20.6007	3450	25.7757
2730	20.955	3452.33	26.418	2730	16.3845	3452.33	35.0877	2730	13.1231	3452.33	8.98414	2730	20.6007	3450	25.7757
2736.67	21	3461.33	26.463	2736.67	16.4192	3461.33	35.0932	2736.67	13.1533	3461.33	9.00755	2740	20.6406	3460	25.8184
2736.67	21	3461.33	26.463	2736.67	16.4192	3461.33	35.0932	2736.67	13.1533	3461.33	9.00755	2740	20.6406	3460	25.8184
2736.67	21	3461.33	26.463	2736.67	16.4192	3461.33	35.0932	2736.67	13.1533	3461.33	9.00755	2740	20.6406	3460	25.8184
2736.67	21	3461.33	26.463	2736.67	16.4192	3461.33	35.0932	2736.67	13.1533	3461.33	9.00755	2740	20.6406	3460	25.8184
2736.67	21	3461.33	26.463	2736.67	16.4192	3461.33	35.0932	2736.67	13.1533	3461.33	9.00755	2740	20.6406	3460	25.8184
2740	21.045	3470.67	26.508	2740	16.4366	3470.67	35.0988	2740	13.1684	3470.67	9.03182	2740	20.6605	3470	25.8626
2740	21.045	3470.67	26.508	2740	16.4366	3470.67	35.0988	2740	13.1684	3470.67	9.03182	2740	20.6605	3470	25.8626
2740	21.045	3470.67	26.508	2740	16.4366	3470.67	35.0988	2740	13.1684	3470.67	9.03182	2740	20.6605	3470	25.8626
2740	21.045	3470.67	26.508	2740	16.4366	3470.67	35.0988	2740	13.1684	3470.67	9.03182	2740	20.6605	3470	25.8626
2750	21.091	3479.67	26.554	2750	16.4886	3479.67	35.1042	2750	13.2136	3479.67	9.05522	2750	20.7201	3480	25.9052
2750	21.091	3479.67	26.554	2750	16.4886	3479.67	35.1042	2750	13.2136	3479.67	9.05522	2750	20.7201	3480	25.9052
2750	21.091	3479.67	26.554	2750	16.4886	3479.67	35.1042	2750	13.2136	3479.67	9.05522	2750	20.7201	3480	25.9052
2750	21.091	3479.67	26.554	2750	16.4886	3479.67	35.1042	2750	13.2136	3479.67	9.05522	2750	20.7201	3480	25.9052
2756.67	21.136	3488.67	26.599	2756.67	16.5232	3488.67	35.1097	2756.67	13.2438	3488.67	9.07863	2760	20.7597	3490	25.9476
2756.67	21.136	3488.67	26.599	2756.67	16.5232	3488.67	35.1097	2756.67	13.2438	3488.67	9.07863	2760	20.7597	3490	25.9476
2756.67	21.136	3488.67	26.599	2756.67	16.5232	3488.67	35.1097	2756.67	13.2438	3488.67	9.07863	2760	20.7597	3490	25.9476
2766.67	21.182	3498	26.644	2766.67	16.5752	3498	35.1153	2766.67	13.289	3498	9.1029	2770	20.8191	3500	25.9915
2766.67	21.182	3498	26.644	2766.67	16.5752	3498	35.1153	2766.67	13.289	3498	9.1029	2770	20.8191	3500	25.9915
2766.67	21.182	3498	26.644	2766.67	16.5752	3498	35.1153	2766.67	13.289	3498	9.1029	2770	20.8191	3500	25.9915
2766.67	21.182	3498	26.644	2766.67	16.5752	3498	35.1153	2766.67	13.289	3498	9.1029	2770	20.8191	3500	25.9915
2773.33	21.226	3507	26.689	2773.33	16.6097	3507	35.1208	2773.33	13.3191	3507	9.1263	2770	20.8586	3510	26.0338
2773.33	21.226	3507	26.689	2773.33	16.6097	3507	35.1208	2773.33	13.3191	3507	9.1263	2770	20.8586	3510	26.0338
2773.33	21.226	3507	26.689	2773.33	16.6097	3507	35.1208	2773.33	13.3191	3507	9.1263	2770	20.8586	3510	26.0338
2773.33	21.226	3507	26.689	2773.33	16.6097	3507	35.1208	2773.33	13.3191	3507	9.1263	2770	20.8586	3510	26.0338
2780	21.272	3516	26.733	2780	16.6443	3516	35.1262	2780	13.3492	3516	9.14971	2780	20.8981	3520	26.0759
2780	21.272	3516	26.733	2780	16.6443	3516	35.1262	2780	13.3492	3516	9.14971	2780	20.8981	3520	26.0759
2780	21.272	3516	26.733	2780	16.6443	3516	35.1262	2780	13.3492	3516	9.14971	2780	20.8981	3520	26.0759
2780	21.272	3516	26.733	2780	16.6443	3516	35.1262	2780	13.3492	3516	9.14971	2780	20.8981	3520	26.0759
2786.67	21.315	3525.33	26.778	2786.67	16.6789	3525.33	35.1319	2786.67	13.3793	3525.33	9.17398	2790	20.9374	3530	26.1195
2786.67	21.315	3525.33	26.778	2786.67	16.6789	3525.33	35.1319	2786.67	13.3793	3525.33	9.17398	2790	20.9374	3530	26.1195
2786.67	21.315	3525.33	26.778	2786.67	16.6789	3525.33	35.1319	2786.67	13.3793	3525.33	9.17398	2790	20.9374	3530	26.1195
2793.33	21.36	3534.33	26.823	2793.33	16.7134	3534.33	35.1373	2793.33	13.4094	3534.33	9.19738	2790	20.9768	3530	26.1615
2793.33	21.36	3534.33	26.823	2793.33	16.7134	3534.33	35.1373	2793.33	13.4094	3534.33	9.19738	2790	20.9768	3530	26.1615
2793.33	21.36	3534.33	26.823	2793.33	16.7134	3534.33	35.1373	2793.33	13.4094	3534.33	9.19738	2790	20.9768	3530	26.1615
2793.33	21.36	3534.33	26.823	2793.33	16.7134	3534.33	35.1373	2793.33	13.4094	3534.33	9.19738	2790	20.9768	3530	26.1615
2793.33	21.36	3534.33	26.823	2793.33	16.7134	3534.33	35.1373	2793.33	13.4094	3534.33	9.19738	2790	20.9768	3530	26.1615
2800	21.406	3543.33	26.867	2800	16.7478	3543.33	35.1427	2800	13.4395	3543.33	9.22078	2800	21.016	3540	26.2034
2800	21.406	3543.33	26.867	2800	16.7478	3543.33	35.1427	2800	13.4395	3543.33	9.22078	2800	21.016	3540	26.2034
2800	21.406	3543.33	26.867	2800	16.7478	3543.33	35.1427	2800	13.4395	3543.33	9.22078	2800	21.016	3540	26.2034
2810	21.45	3552.33	26.911	2810	16.7995	3552.33	35.1482	2810	13.4846	3552.33	9.24419	2810	21.0748	3550	26.2451
2810	21.45	3552.33	26.911	2810	16.7995	3552.33	35.1482	2810	13.4846	3552.33	9.24419	2810	21.0748	3550	26.2451
2810	21.45	3552.33	26.911	2810	16.7995	3552.33	35.1482	2810	13.4846	3552.33	9.24419	2810	21.0748	3550	26.2451
2810	21.45	3552.33	26.911	2810	16.7995	3552.33	35.1482	2810	13.4846	3552.33	9.24419	2810	21.0748	3550	26.2451
2816.67	21.495	3561.67	26.956	2816.67	16.8339	3561.67	35.1538	2816.67	13.5146	3561.67	9.26845	2820	21.1139	3560	26.2883
2816.67	21.495	3561.67	26.956	2816.67	16.8339	3561.67	35.1538	2816.67	13.5146	3561.67	9.26845	2820	21.1139	3560	26.2883
2816.67	21.495	3561.67	26.956	2816.67	16.8339	3561.67	35.1538	2816.67	13.5146	3561.67	9.26845	2820	21.1139	3560	26.2883
2820	21.539	3570.67	27	2820	16.8511	3570.67	35.1593	2820	13.5297	3570.67	9.29186	2820	21.1335	3570	26.3299
2820	21.539	3570.67	27	2820	16.8511	3570.67	35.1593	2820	13.5297	3570.67	9.29186	2820	21.1335	3570	26.3299
2820	21.539	3570.67	27	2820	16.8511	3570.67	35.1593	2820	13.5297	3570.67	9.29186	2820	21.1335	3570	26.3299
2820	21.539	3570.67	27	2820	16.8511	3570.67	35.1593	2820	13.5297	3570.67	9.29186	2820	21.1335	3570	26.3299
2830	21.584	3579.67	27.044	2830	16.9027	3579.67	35.1647	2830	13.5747	3579.67	9.31526	2830	21.192	3580	26.3714
2830	21.584	3579.67	27.044	2830	16.9027	3579.67	35.1647	2830	13.5747	3579.67	9.31526	2830	21.192	3580	26.3714
2830	21.584	3579.67	27.044	2830	16.9027	3579.67	35.1647	2830	13.5747	3579.67	9.31526	2830	21.192	3580	26.3714
2830	21.584	3579.67	27.044	2830	16.9027	3579.67	35.1647	2830	13.5747	3579.67	9.31526	2830	21.192	3580	26.3714
2836.67	21.627	3589	27.088	2836.67	16.937	3589	35.1704	2836.67	13.6047	3589	9.33953	2840	21.2309	3590	26.4143
2836.67	21.627	3589	27.088	2836.67	16.937	3589	35.1704	2836.67	13.6047	3589	9.33953	2840	21.2309	3590	26.4143
2836.67	21.627	3589	27.088	2836.67	16.937	3589	35.1704	2836.67	13.6047	3589	9.33953	2840	21.2309	3590	26.4143
2843.33	21.672	3598	27.132	2843.33	16.9714	3598	35.1758	2843.33	13.6347	3598	9.36293	2840	21.2698	3600	26.4556
2843.33	21.672	3598	27.132	2843.33	16.9714	3598	35.1758	2843.33	13.6347	3598	9.36293	2840	21.2698	3600	26.4556
2843.33	21.672	3598	27.132	2843.33	16.9714	3598	35.1758	2843.33	13.6347	3598	9.36293	2840	21.2698	3600	26.4556
2853.33	21.717	3607	27.176	2853.33	17.0228	3607	35.1812	2853.33	13.6796	3607	9.38633	2850	21.328	3610	26.4968
2853.33	21.717	3607	27.176	2853.33	17.0228	3607	35.1812	2853.33	13.6796	3607	9.38633	2850	21.328	3610	26.4968
2853.33	21.717	3607	27.176	2853.33	17.0228	3607	35.1812	2853.33	13.6796	3607	9.38633	2850	21.328	3610	26.4968
2853.33	21.717	3607	27.176	2853.33	17.0228	3607	35.1812	2853.33	13.6796	3607	9.38633	2850	21.328	3610	26.4968
2856.67	21.76	3616.33	27.219	2856.67	17.0399	3616.33	35.1869	2856.67	13.6946	3616.33	9.4106	2860	21.3474	3620	26.5394
2856.67	21.76	3616.33	27.219	2856.67	17.0399	3616.33	35.1869	2856.67	13.6946	3616.33	9.4106	2860	21.3474	3620	26.5394
2856.67	21.76	3616.33	27.219	2856.67	17.0399	3616.33	35.1869	2856.67	13.6946	3616.33	9.4106	2860	21.3474	3620	26.5394
2863.33	21.805	3625.33	27.263	2863.33	17.0742	3625.33	35.1923	2863.33	13.7246	3625.33	9.434	2860	21.3861	3630	26.5804
2863.33	21.805	3625.33	27.263	2863.33	17.0742	3625.33	35.1923	2863.33	13.7246	3625.33	9.434	2860	21.3861	3630	26.5804
2863.33	21.805	3625.33	27.263	2863.33	17.0742	3625.33	35.1923	2863.33	13.7246	3625.33	9.434	2860	21.3861	3630	26.5804
2863.33	21.805	3625.33	27.263	2863.33	17.0742	3625.33	35.1923	2863.33	13.7246	3625.33	9.434	2860	21.3861	3630	26.5804
2873.33	21.849	3634.33	27.307	2873.33	17.1255	3634.33	35.1978	2873.33	13.7695	3634.33	9.4574	2870	21.444	3630	26.6213
2873.33	21.849	3634.33	27.307	2873.33	17.1255	3634.33	35.1978	2873.33	13.7695	3634.33	9.4574	2870	21.444	3630	26.6213
2873.33	21.849	3634.33	27.307	2873.33	17.1255	3634.33	35.1978	2873.33	13.7695	3634.33	9.4574	2870	21.444	3630	26.6213
2880	21.892	3643.33	27.35	2880	17.1596	3643.33	35.2032	2880	13.7994	3643.33	9.4808	2880	21.4825	3640	26.6622
2880	21.892	3643.33	27.35	2880	17.1596	3643.33	35.2032	2880	13.7994	3643.33	9.4808	2880	21.4825	3640	26.6622
2880	21.892	3643.33	27.35	2880	17.1596	3643.33	35.2032	2880	13.7994	3643.33	9.4808	2880	21.4825	3640	26.6622
2880	21.892	3643.33	27.35	2880	17.1596	3643.33	35.2032	2880	13.7994	3643.33	9.4808	2880	21.4825	3640	26.6622
2886.67	21.936	3652.67	27.393	2886.67	17.1938	3652.67	35.2089	2886.67	13.8293	3652.67	9.50507	2890	21.521	3650	26.7044
2886.67	21.936	3652.67	27.393	2886.67	17.1938	3652.67	35.2089	2886.67	13.8293	3652.67	9.50507	2890	21.521	3650	26.7044
2886.67	21.936	3652.67	27.393	2886.67	17.1938	3652.67	35.2089	2886.67	13.8293	3652.67	9.50507	2890	21.521	3650	26.7044
2893.33	21.98	3661.67	27.437	2893.33	17.2279	3661.67	35.2143	2893.33	13.8592	3661.67	9.52847	2890	21.5594	3660	26.745
2893.33	21.98	3661.67	27.437	2893.33	17.2279	3661.67	35.2143	2893.33	13.8592	3661.67	9.52847	2890	21.5594	3660	26.745
2893.33	21.98	3661.67	27.437	2893.33	17.2279	3661.67	35.2143	2893.33	13.8592	3661.67	9.52847	2890	21.5594	3660	26.745
2900	22.023	3670.67	27.48	2900	17.262	3670.67	35.2197	2900	13.8891	3670.67	9.55187	2900	21.5978	3670	26.7856
2900	22.023	3670.67	27.48	2900	17.262	3670.67	35.2197	2900	13.8891	3670.67	9.55187	2900	21.5978	3670	26.7856
2906.67	22.066	3680	27.523	2906.67	17.2961	3680	35.2254	2906.67	13.919	3680	9.57613	2910	21.6361	3680	26.8275
2906.67	22.066	3680	27.523	2906.67	17.2961	3680	35.2254	2906.67	13.919	3680	9.57613	2910	21.6361	3680	26.8275
2906.67	22.066	3680	27.523	2906.67	17.2961	3680	35.2254	2906.67	13.919	3680	9.57613	2910	21.6361	3680	26.8275
2906.67	22.066	3680	27.523	2906.67	17.2961	3680	35.2254	2906.67	13.919	3680	9.57613	2910	21.6361	3680	26.8275
2916.67	22.11	3689	27.566	2916.67	17.3471	3689	35.2308	2916.67	13.9638	3689	9.59953	2920	21.6934	3690	26.8679
2916.67	22.11	3689	27.566	2916.67	17.3471	3689	35.2308	2916.67	13.9638	3689	9.59953	2920	21.6934	3690	26.8679
2916.67	22.11	3689	27.566	2916.67	17.3471	3689	35.2308	2916.67	13.9638	3689	9.59953	2920	21.6934	3690	26.8679
2923.33	22.153	3698	27.609	2923.33	17.3812	3698	35.2363	2923.33	13.9936	3698	9.62293	2920	21.7316	3700	26.9081
2923.33	22.153	3698	27.609	2923.33	17.3812	3698	35.2363	2923.33	13.9936	3698	9.62293	2920	21.7316	3700	26.9081
2923.33	22.153	3698	27.609	2923.33	17.3812	3698	35.2363	2923.33	13.9936	3698	9.62293	2920	21.7316	3700	26.9081
2930	22.197	3707.33	27.651	2930	17.4151	3707.33	35.2419	2930	14.0234	3707.33	9.6472	2930	21.7696	3710	26.9498
2930	22.197	3707.33	27.651	2930	17.4151	3707.33	35.2419	2930	14.0234	3707.33	9.6472	2930	21.7696	3710	26.9498
2936.67	22.24	3716.33	27.694	2936.67	17.4491	3716.33	35.2474	2936.67	14.0533	3716.33	9.6706	2940	21.8077	3720	26.9899
2936.67	22.24	3716.33	27.694	2936.67	17.4491	3716.33	35.2474	2936.67	14.0533	3716.33	9.6706	2940	21.8077	3720	26.9899
2936.67	22.24	3716.33	27.694	2936.67	17.4491	3716.33	35.2474	2936.67	14.0533	3716.33	9.6706	2940	21.8077	3720	26.9899
2936.67	22.24	3716.33	27.694	2936.67	17.4491	3716.33	35.2474	2936.67	14.0533	3716.33	9.6706	2940	21.8077	3720	26.9899
2943.33	22.283	3725.33	27.737	2943.33	17.483	3725.33	35.2528	2943.33	14.0831	3725.33	9.694	2940	21.8456	3730	27.0299
2943.33	22.283	3725.33	27.737	2943.33	17.483	3725.33	35.2528	2943.33	14.0831	3725.33	9.694	2940	21.8456	3730	27.0299
2950	22.326	3734.33	27.779	2950	17.5169	3734.33	35.2582	2950	14.1128	3734.33	9.71739	2950	21.8835	3730	27.0698
2950	22.326	3734.33	27.779	2950	17.5169	3734.33	35.2582	2950	14.1128	3734.33	9.71739	2950	21.8835	3730	27.0698
2950	22.326	3734.33	27.779	2950	17.5169	3734.33	35.2582	2950	14.1128	3734.33	9.71739	2950	21.8835	3730	27.0698
2960	22.369	3743.67	27.821	2960	17.5677	3743.67	35.2639	2960	14.1575	3743.67	9.74166	2960	21.9403	3740	27.111
2960	22.369	3743.67	27.821	2960	17.5677	3743.67	35.2639	2960	14.1575	3743.67	9.74166	2960	21.9403	3740	27.111
2966.67	22.411	3752.67	27.864	2966.67	17.6016	3752.67	35.2693	2966.67	14.1873	3752.67	9.76506	2970	21.9781	3750	27.1508
2966.67	22.411	3752.67	27.864	2966.67	17.6016	3752.67	35.2693	2966.67	14.1873	3752.67	9.76506	2970	21.9781	3750	27.1508
2973.33	22.454	3761.67	27.906	2973.33	17.6354	3761.67	35.2748	2973.33	14.217	3761.67	9.78845	2970	22.0158	3760	27.1904
2973.33	22.454	3761.67	27.906	2973.33	17.6354	3761.67	35.2748	2973.33	14.217	3761.67	9.78845	2970	22.0158	3760	27.1904
2980	22.497	3771	27.948	2980	17.6692	3771	35.2804	2980	14.2467	3771	9.81272	2980	22.0534	3770	27.2314
2980	22.497	3771	27.948	2980	17.6692	3771	35.2804	2980	14.2467	3771	9.81272	2980	22.0534	3770	27.2314
2986.67	22.539	3780	27.99	2986.67	17.703	3780	35.2859	2986.67	14.2765	3780	9.83611	2990	22.091	3780	27.2708
2996.67	22.582	3789	28.032	2996.67	17.7536	3789	35.2913	2996.67	14.321	3789	9.85951	3000	22.1472	3790	27.3102
2996.67	22.582	3789	28.032	2996.67	17.7536	3789	35.2913	2996.67	14.321	3789	9.85951	3000	22.1472	3790	27.3102
3003.33	22.626	3798.33	28.074	3003.33	17.7873	3798.33	35.297	3003.33	14.3507	3798.33	9.88377	3000	22.1847	3800	27.3509
3010	22.668	3807.33	28.115	3010	17.8209	3807.33	35.3024	3010	14.3804	3807.33	9.90717	3010	22.222	3810	27.3901
3016.67	22.71	3816.33	28.157	3016.67	17.8546	3816.33	35.3078	3016.67	14.41	3816.33	9.93056	3020	22.2593	3820	27.4292
3023.33	22.753	3825.33	28.199	3023.33	17.8882	3825.33	35.3133	3023.33	14.4397	3825.33	9.95396	3020	22.2966	3830	27.4682
3030	22.795	3834.67	28.24	3030	17.9218	3834.67	35.3189	3030	14.4693	3834.67	9.97822	3030	22.3338	3830	27.5085
3040	22.836	3843.67	28.281	3040	17.9721	3843.67	35.3244	3040	14.5137	3843.67	10.0016	3040	22.3895	3840	27.5474
3046.67	22.878	3852.67	28.323	3046.67	18.0057	3852.67	35.3298	3046.67	14.5433	3852.67	10.025	3050	22.4265	3850	27.5861
3050	22.92	3862	28.364	3050	18.0224	3862	35.3355	3050	14.5581	3862	10.0493	3050	22.445	3860	27.6262
3066.67	23.004	3880	28.446	3066.67	18.1061	3880	35.3463	3066.67	14.6321	3880	10.0961	3070	22.5373	3880	27.7032
3073.33	23.046	3889.33	28.487	3073.33	18.1395	3889.33	35.352	3073.33	14.6616	3889.33	10.1203	3070	22.5741	3890	27.743
3083.33	23.088	3898.33	28.528	3083.33	18.1896	3898.33	35.3574	3083.33	14.7059	3898.33	10.1437	3080	22.6291	3900	27.7813
3093.33	23.17	3916.33	28.609	3093.33	18.2397	3916.33	35.3683	3093.33	14.7502	3916.33	10.1905	3090	22.6841	3920	27.8576
3103.33	23.213	3925.67	28.649	3103.33	18.2897	3925.67	35.374	3103.33	14.7944	3925.67	10.2148	3100	22.7389	3930	27.8971
3116.67	23.296	3943.67	28.73	3116.67	18.3562	3943.67	35.3848	3116.67	14.8534	3943.67	10.2615	3120	22.8118	3940	27.9729
3123.33	23.337	3953	28.77	3123.33	18.3894	3953	35.3905	3123.33	14.8828	3953	10.2858	3120	22.8482	3950	28.0121
3130	23.378	3962	28.811	3130	18.4226	3962	35.3959	3130	14.9123	3962	10.3092	3130	22.8845	3960	28.0498
3146.67	23.459	3980.33	28.891	3146.67	18.5056	3980.33	35.407	3146.67	14.9858	3980.33	10.3568	3150	22.975	3980	28.1263
3153.33	23.499	3989.33	28.931	3153.33	18.5387	3989.33	35.4124	3153.33	15.0152	3989.33	10.3802	3150	23.0111	3990	28.1637
3160	23.54	3998.33	28.97	3160	18.5718	3998.33	35.4179	3160	15.0445	3998.33	10.4036	3160	23.0471	4000	28.2011
3166.67	23.581	4007.33	29.01	3166.67	18.6048	4007.33	35.4233	3166.67	15.0739	4007.33	10.427	3170	23.0831	4010	28.2384
3183.33	23.664	4025.67	29.089	3183.33	18.6874	4025.67	35.4344	3183.33	15.1473	4025.67	10.4747	3180	23.1727	4030	28.314
3190	23.704	4034.67	29.129	3190	18.7204	4034.67	35.4399	3190	15.1766	4034.67	10.498	3190	23.2085	4030	28.351
3196.67	23.744	4044	29.168	3196.67	18.7533	4044	35.4455	3196.67	15.2059	4044	10.5223	3200	23.2442	4040	28.3893
3203.33	23.785	4053	29.207	3203.33	18.7863	4053	35.4509	3203.33	15.2352	4053	10.5457	3200	23.2798	4050	28.4262
3210	23.825	4062	29.247	3210	18.8192	4062	35.4564	3210	15.2644	4062	10.5691	3210	23.3154	4060	28.463
3216.67	23.866	4071.33	29.286	3216.67	18.852	4071.33	35.462	3216.67	15.2937	4071.33	10.5933	3220	23.351	4070	28.501
3226.67	23.906	4080.33	29.325	3226.67	18.9013	4080.33	35.4675	3226.67	15.3376	4080.33	10.6167	3230	23.4042	4080	28.5376
3233.33	23.945	4089.33	29.364	3233.33	18.9341	4089.33	35.4729	3233.33	15.3668	4089.33	10.6401	3230	23.4395	4090	28.5741
3246.67	24.026	4107.67	29.441	3246.67	18.9997	4107.67	35.484	3246.67	15.4252	4107.67	10.6877	3250	23.5101	4110	28.6483
3253.33	24.066	4116.67	29.48	3253.33	19.0324	4116.67	35.4894	3253.33	15.4544	4116.67	10.7111	3250	23.5453	4120	28.6846
3260	24.106	4125.67	29.518	3260	19.0651	4125.67	35.4949	3260	15.4836	4125.67	10.7345	3260	23.5805	4130	28.7207
3270	24.146	4135	29.557	3270	19.1141	4135	35.5005	3270	15.5273	4135	10.7588	3270	23.6331	4140	28.7582
3276.67	24.185	4144	29.595	3276.67	19.1468	4144	35.506	3276.67	15.5564	4144	10.7821	3280	23.6681	4140	28.7942
3280	24.225	4153	29.634	3280	19.1631	4153	35.5114	3280	15.571	4153	10.8055	3280	23.6856	4150	28.8302
3290	24.264	4162.33	29.672	3290	19.212	4162.33	35.5171	3290	15.6147	4162.33	10.8298	3290	23.7379	4160	28.8674
3296.67	24.305	4171.33	29.71	3296.67	19.2445	4171.33	35.5225	3296.67	15.6438	4171.33	10.8532	3300	23.7728	4170	28.9032
3313.33	24.383	4189.33	29.786	3313.33	19.3258	4189.33	35.5334	3313.33	15.7165	4189.33	10.8999	3310	23.8596	4190	28.9745
3313.33	24.383	4189.33	29.786	3313.33	19.3258	4189.33	35.5334	3313.33	15.7165	4189.33	10.8999	3310	23.8596	4190	28.9745
3316.67	24.423	4198.67	29.824	3316.67	19.3421	4198.67	35.539	3316.67	15.731	4198.67	10.9242	3320	23.8769	4200	29.0114
3323.33	24.462	4207.67	29.862	3323.33	19.3745	4207.67	35.5445	3323.33	15.76	4207.67	10.9476	3320	23.9115	4210	29.0469
3340	24.539	4226	29.937	3340	19.4556	4226	35.5556	3340	15.8326	4226	10.9952	3340	23.9977	4230	29.1189
3340	24.539	4226	29.937	3340	19.4556	4226	35.5556	3340	15.8326	4226	10.9952	3340	23.9977	4230	29.1189
3346.67	24.578	4235	29.975	3346.67	19.488	4235	35.561	3346.67	15.8616	4235	11.0186	3350	24.0321	4240	29.1541
3353.33	24.618	4244	30.012	3353.33	19.5203	4244	35.5665	3353.33	15.8906	4244	11.042	3350	24.0664	4240	29.1893
3370	24.695	4262.33	30.087	3370	19.6011	4262.33	35.5775	3370	15.9629	4262.33	11.0896	3370	24.152	4260	29.2606
3370	24.695	4262.33	30.087	3370	19.6011	4262.33	35.5775	3370	15.9629	4262.33	11.0896	3370	24.152	4260	29.2606
3376.67	24.734	4271.33	30.124	3376.67	19.6333	4271.33	35.583	3376.67	15.9919	4271.33	11.113	3380	24.1862	4270	29.2956
3383.33	24.773	4280.33	30.161	3383.33	19.6656	4280.33	35.5884	3383.33	16.0208	4280.33	11.1364	3380	24.2202	4280	29.3304
3393.33	24.811	4289.67	30.198	3393.33	19.7139	4289.67	35.5941	3393.33	16.0642	4289.67	11.1606	3390	24.2712	4290	29.3665
3396.67	24.85	4298.67	30.235	3396.67	19.7299	4298.67	35.5995	3396.67	16.0786	4298.67	11.184	3400	24.2882	4300	29.4012
3403.33	24.889	4307.67	30.272	3403.33	19.7621	4307.67	35.605	3403.33	16.1075	4307.67	11.2073	3400	24.3221	4310	29.4358
3413.33	24.926	4317	30.309	3413.33	19.8103	4317	35.6106	3413.33	16.1508	4317	11.2316	3410	24.3729	4320	29.4716
3420	24.964	4326	30.346	3420	19.8424	4326	35.616	3420	16.1796	4326	11.255	3420	24.4066	4330	29.506
3426.67	25.002	4335	30.382	3426.67	19.8744	4335	35.6215	3426.67	16.2084	4335	11.2783	3430	24.4403	4340	29.5404
3433.33	25.04	4344.33	30.419	3433.33	19.9065	4344.33	35.6271	3433.33	16.2372	4344.33	11.3026	3430	24.474	4340	29.576
3440	25.078	4353.33	30.455	3440	19.9385	4353.33	35.6326	3440	16.266	4353.33	11.326	3440	24.5076	4350	29.6102
3446.67	25.117	4362.33	30.492	3446.67	19.9705	4362.33	35.638	3446.67	16.2948	4362.33	11.3493	3450	24.5411	4360	29.6444
3456.67	25.155	4371.33	30.528	3456.67	20.0184	4371.33	35.6435	3456.67	16.338	4371.33	11.3727	3460	24.5913	4370	29.6785
3463.33	25.193	4380.67	30.564	3463.33	20.0503	4380.67	35.6491	3463.33	16.3667	4380.67	11.397	3460	24.6247	4380	29.7137
3463.33	25.193	4380.67	30.564	3463.33	20.0503	4380.67	35.6491	3463.33	16.3667	4380.67	11.397	3460	24.6247	4380	29.7137
3470	25.23	4389.67	30.6	3470	20.0822	4389.67	35.6545	3470	16.3955	4389.67	11.4203	3470	24.658	4390	29.7476
3476.67	25.268	4398.67	30.636	3476.67	20.1141	4398.67	35.66	3476.67	16.4242	4398.67	11.4437	3480	24.6913	4400	29.7815
3483.33	25.305	4408	30.672	3483.33	20.146	4408	35.6656	3483.33	16.4529	4408	11.468	3480	24.7245	4410	29.8165
3490	25.344	4417	30.708	3490	20.1778	4417	35.6711	3490	16.4816	4417	11.4913	3490	24.7576	4420	29.8502
3500	25.381	4426	30.744	3500	20.2255	4426	35.6765	3500	16.5246	4426	11.5147	3500	24.8073	4430	29.8838
3500	25.381	4426	30.744	3500	20.2255	4426	35.6765	3500	16.5246	4426	11.5147	3500	24.8073	4430	29.8838
3506.67	25.418	4435.33	30.78	3506.67	20.2572	4435.33	35.6822	3506.67	16.5532	4435.33	11.5389	3510	24.8403	4440	29.9186
3510	25.455	4444.33	30.815	3510	20.2731	4444.33	35.6876	3510	16.5676	4444.33	11.5623	3510	24.8568	4440	29.9521
3520	25.492	4453.33	30.851	3520	20.3207	4453.33	35.693	3520	16.6105	4453.33	11.5857	3520	24.9062	4450	29.9855
3520	25.492	4453.33	30.851	3520	20.3207	4453.33	35.693	3520	16.6105	4453.33	11.5857	3520	24.9062	4450	29.9855
3526.67	25.53	4462.33	30.887	3526.67	20.3523	4462.33	35.6985	3526.67	16.6391	4462.33	11.6091	3530	24.939	4460	30.0189
3533.33	25.567	4471.67	30.922	3533.33	20.384	4471.67	35.7041	3533.33	16.6677	4471.67	11.6333	3530	24.9718	4470	30.0533
3543.33	25.604	4480.67	30.957	3543.33	20.4314	4480.67	35.7096	3543.33	16.7106	4480.67	11.6567	3540	25.0209	4480	30.0865
3543.33	25.604	4480.67	30.957	3543.33	20.4314	4480.67	35.7096	3543.33	16.7106	4480.67	11.6567	3540	25.0209	4480	30.0865
3546.67	25.642	4489.67	30.993	3546.67	20.4472	4489.67	35.715	3546.67	16.7249	4489.67	11.68	3550	25.0372	4490	30.1196
3553.33	25.679	4499	31.028	3553.33	20.4788	4499	35.7207	3553.33	16.7535	4499	11.7043	3550	25.0698	4500	30.1539
3553.33	25.679	4499	31.028	3553.33	20.4788	4499	35.7207	3553.33	16.7535	4499	11.7043	3550	25.0698	4500	30.1539
3563.33	25.715	4508	31.063	3563.33	20.5261	4508	35.7261	3563.33	16.7963	4508	11.7277	3560	25.1187	4510	30.1869
3570	25.753	4517	31.098	3570	20.5576	4517	35.7315	3570	16.8248	4517	11.751	3570	25.1511	4520	30.2198
3570	25.753	4517	31.098	3570	20.5576	4517	35.7315	3570	16.8248	4517	11.751	3570	25.1511	4520	30.2198
3580	25.789	4526.33	31.133	3580	20.6048	4526.33	35.7372	3580	16.8676	4526.33	11.7752	3580	25.1998	4530	30.2538
3583.33	25.826	4535.33	31.168	3583.33	20.6206	4535.33	35.7426	3583.33	16.8818	4535.33	11.7986	3580	25.2159	4540	30.2865
3583.33	25.826	4535.33	31.168	3583.33	20.6206	4535.33	35.7426	3583.33	16.8818	4535.33	11.7986	3580	25.2159	4540	30.2865
3590	25.862	4544.33	31.202	3590	20.652	4544.33	35.7481	3590	16.9103	4544.33	11.822	3590	25.2482	4540	30.3192
3600	25.898	4553.33	31.237	3600	20.6991	4553.33	35.7535	3600	16.953	4553.33	11.8454	3600	25.2966	4550	30.3518
3600	25.898	4553.33	31.237	3600	20.6991	4553.33	35.7535	3600	16.953	4553.33	11.8454	3600	25.2966	4550	30.3518
3606.67	25.936	4562.67	31.272	3606.67	20.7305	4562.67	35.7592	3606.67	16.9814	4562.67	11.8696	3610	25.3288	4560	30.3855
3606.67	25.936	4562.67	31.272	3606.67	20.7305	4562.67	35.7592	3606.67	16.9814	4562.67	11.8696	3610	25.3288	4560	30.3855
3613.33	25.972	4571.67	31.306	3613.33	20.7618	4571.67	35.7646	3613.33	17.0098	4571.67	11.893	3610	25.3609	4570	30.418
3623.33	26.008	4580.67	31.341	3623.33	20.8088	4580.67	35.77	3623.33	17.0525	4580.67	11.9163	3620	25.409	4580	30.4504
3623.33	26.008	4580.67	31.341	3623.33	20.8088	4580.67	35.77	3623.33	17.0525	4580.67	11.9163	3620	25.409	4580	30.4504
3626.67	26.044	4590	31.375	3626.67	20.8244	4590	35.7757	3626.67	17.0666	4590	11.9405	3630	25.425	4590	30.4839
3626.67	26.044	4590	31.375	3626.67	20.8244	4590	35.7757	3626.67	17.0666	4590	11.9405	3630	25.425	4590	30.4839
3633.33	26.08	4599	31.409	3633.33	20.8557	4599	35.7811	3633.33	17.095	4599	11.9639	3630	25.4569	4600	30.5161
3643.33	26.116	4608	31.444	3643.33	20.9025	4608	35.7866	3643.33	17.1376	4608	11.9873	3640	25.5048	4610	30.5483
3643.33	26.116	4608	31.444	3643.33	20.9025	4608	35.7866	3643.33	17.1376	4608	11.9873	3640	25.5048	4610	30.5483
3650	26.152	4617.33	31.478	3650	20.9337	4617.33	35.7922	3650	17.1659	4617.33	12.0115	3650	25.5366	4620	30.5816
3650	26.152	4617.33	31.478	3650	20.9337	4617.33	35.7922	3650	17.1659	4617.33	12.0115	3650	25.5366	4620	30.5816
3656.67	26.189	4626.33	31.512	3656.67	20.9649	4626.33	35.7977	3656.67	17.1943	4626.33	12.0349	3660	25.5683	4630	30.6136
3656.67	26.189	4626.33	31.512	3656.67	20.9649	4626.33	35.7977	3656.67	17.1943	4626.33	12.0349	3660	25.5683	4630	30.6136
3663.33	26.224	4635.33	31.546	3663.33	20.9961	4635.33	35.8031	3663.33	17.2226	4635.33	12.0582	3660	25.6	4640	30.6456
3663.33	26.224	4635.33	31.546	3663.33	20.9961	4635.33	35.8031	3663.33	17.2226	4635.33	12.0582	3660	25.6	4640	30.6456
3670	26.26	4644.33	31.58	3670	21.0272	4644.33	35.8085	3670	17.2509	4644.33	12.0816	3670	25.6317	4640	30.6775
3670	26.26	4644.33	31.58	3670	21.0272	4644.33	35.8085	3670	17.2509	4644.33	12.0816	3670	25.6317	4640	30.6775
3676.67	26.297	4653.67	31.614	3676.67	21.0583	4653.67	35.8142	3676.67	17.2792	4653.67	12.1058	3680	25.6633	4650	30.7105
3686.67	26.333	4662.67	31.647	3686.67	21.1049	4662.67	35.8196	3686.67	17.3216	4662.67	12.1292	3690	25.7105	4660	30.7423
3686.67	26.333	4662.67	31.647	3686.67	21.1049	4662.67	35.8196	3686.67	17.3216	4662.67	12.1292	3690	25.7105	4660	30.7423
3693.33	26.368	4671.67	31.681	3693.33	21.1359	4671.67	35.8251	3693.33	17.3498	4671.67	12.1526	3690	25.742	4670	30.774
3693.33	26.368	4671.67	31.681	3693.33	21.1359	4671.67	35.8251	3693.33	17.3498	4671.67	12.1526	3690	25.742	4670	30.774
3700	26.403	4681	31.715	3700	21.1669	4681	35.8307	3700	17.3781	4681	12.1768	3700	25.7734	4680	30.8067
3700	26.403	4681	31.715	3700	21.1669	4681	35.8307	3700	17.3781	4681	12.1768	3700	25.7734	4680	30.8067
3706.67	26.438	4690	31.748	3706.67	21.1979	4690	35.8362	3706.67	17.4063	4690	12.2002	3710	25.8047	4690	30.8383
3713.33	26.475	4699	31.782	3713.33	21.2289	4699	35.8416	3713.33	17.4345	4699	12.2235	3710	25.836	4700	30.8698
3713.33	26.475	4699	31.782	3713.33	21.2289	4699	35.8416	3713.33	17.4345	4699	12.2235	3710	25.836	4700	30.8698
3713.33	26.475	4699	31.782	3713.33	21.2289	4699	35.8416	3713.33	17.4345	4699	12.2235	3710	25.836	4700	30.8698
3720	26.51	4708.33	31.815	3720	21.2598	4708.33	35.8473	3720	17.4627	4708.33	12.2477	3720	25.8673	4710	30.9023
3720	26.51	4708.33	31.815	3720	21.2598	4708.33	35.8473	3720	17.4627	4708.33	12.2477	3720	25.8673	4710	30.9023
3730	26.544	4717.33	31.848	3730	21.3062	4717.33	35.8527	3730	17.505	4717.33	12.2711	3730	25.914	4720	30.9337
3730	26.544	4717.33	31.848	3730	21.3062	4717.33	35.8527	3730	17.505	4717.33	12.2711	3730	25.914	4720	30.9337
3736.67	26.579	4726.33	31.882	3736.67	21.337	4726.33	35.8581	3736.67	17.5331	4726.33	12.2944	3740	25.9451	4730	30.965
3740	26.616	4735.33	31.915	3740	21.3525	4735.33	35.8636	3740	17.5472	4735.33	12.3178	3740	25.9606	4740	30.9962
3740	26.616	4735.33	31.915	3740	21.3525	4735.33	35.8636	3740	17.5472	4735.33	12.3178	3740	25.9606	4740	30.9962
3740	26.616	4735.33	31.915	3740	21.3525	4735.33	35.8636	3740	17.5472	4735.33	12.3178	3740	25.9606	4740	30.9962
3750	26.651	4744.67	31.948	3750	21.3987	4744.67	35.8692	3750	17.5894	4744.67	12.342	3750	26.0071	4740	31.0284
3756.67	26.686	4753.67	31.981	3756.67	21.4295	4753.67	35.8747	3756.67	17.6175	4753.67	12.3654	3760	26.0381	4750	31.0595
3756.67	26.686	4753.67	31.981	3756.67	21.4295	4753.67	35.8747	3756.67	17.6175	4753.67	12.3654	3760	26.0381	4750	31.0595
3756.67	26.686	4753.67	31.981	3756.67	21.4295	4753.67	35.8747	3756.67	17.6175	4753.67	12.3654	3760	26.0381	4750	31.0595
3766.67	26.721	4762.67	32.014	3766.67	21.4756	4762.67	35.8801	3766.67	17.6597	4762.67	12.3887	3770	26.0844	4760	31.0905
3773.33	26.756	4772	32.047	3773.33	21.5064	4772	35.8858	3773.33	17.6878	4772	12.413	3770	26.1152	4770	31.1226
3773.33	26.756	4772	32.047	3773.33	21.5064	4772	35.8858	3773.33	17.6878	4772	12.413	3770	26.1152	4770	31.1226
3773.33	26.756	4772	32.047	3773.33	21.5064	4772	35.8858	3773.33	17.6878	4772	12.413	3770	26.1152	4770	31.1226
3776.67	26.791	4781	32.079	3776.67	21.5217	4781	35.8912	3776.67	17.7018	4781	12.4363	3780	26.1305	4780	31.1535
3776.67	26.791	4781	32.079	3776.67	21.5217	4781	35.8912	3776.67	17.7018	4781	12.4363	3780	26.1305	4780	31.1535
3786.67	26.825	4790	32.112	3786.67	21.5677	4790	35.8966	3786.67	17.7439	4790	12.4597	3790	26.1766	4790	31.1843
3786.67	26.825	4790	32.112	3786.67	21.5677	4790	35.8966	3786.67	17.7439	4790	12.4597	3790	26.1766	4790	31.1843
3793.33	26.86	4799.33	32.145	3793.33	21.5984	4799.33	35.9023	3793.33	17.7719	4799.33	12.4839	3790	26.2072	4800	31.2161
3793.33	26.86	4799.33	32.145	3793.33	21.5984	4799.33	35.9023	3793.33	17.7719	4799.33	12.4839	3790	26.2072	4800	31.2161
3800	26.894	4808.33	32.177	3800	21.629	4808.33	35.9077	3800	17.7999	4808.33	12.5073	3800	26.2378	4810	31.2468
3800	26.894	4808.33	32.177	3800	21.629	4808.33	35.9077	3800	17.7999	4808.33	12.5073	3800	26.2378	4810	31.2468
3810	26.93	4817.33	32.21	3810	21.6749	4817.33	35.9132	3810	17.8419	4817.33	12.5306	3810	26.2836	4820	31.2774
3810	26.93	4817.33	32.21	3810	21.6749	4817.33	35.9132	3810	17.8419	4817.33	12.5306	3810	26.2836	4820	31.2774
3813.33	26.964	4826.33	32.242	3813.33	21.6902	4826.33	35.9186	3813.33	17.8559	4826.33	12.554	3810	26.2988	4830	31.3079
3813.33	26.964	4826.33	32.242	3813.33	21.6902	4826.33	35.9186	3813.33	17.8559	4826.33	12.554	3810	26.2988	4830	31.3079
3820	26.999	4835.67	32.275	3820	21.7207	4835.67	35.9243	3820	17.8839	4835.67	12.5782	3820	26.3292	4840	31.3395
3820	26.999	4835.67	32.275	3820	21.7207	4835.67	35.9243	3820	17.8839	4835.67	12.5782	3820	26.3292	4840	31.3395
3830	27.033	4844.67	32.307	3830	21.7665	4844.67	35.9297	3830	17.9258	4844.67	12.6015	3830	26.3748	4840	31.3699
3830	27.033	4844.67	32.307	3830	21.7665	4844.67	35.9297	3830	17.9258	4844.67	12.6015	3830	26.3748	4840	31.3699
3830	27.033	4844.67	32.307	3830	21.7665	4844.67	35.9297	3830	17.9258	4844.67	12.6015	3830	26.3748	4840	31.3699
3836.67	27.068	4853.67	32.339	3836.67	21.797	4853.67	35.9351	3836.67	17.9538	4853.67	12.6249	3840	26.4051	4850	31.4003
3843.33	27.101	4863	32.371	3843.33	21.8274	4863	35.9408	3843.33	17.9817	4863	12.6491	3840	26.4353	4860	31.4317
3843.33	27.101	4863	32.371	3843.33	21.8274	4863	35.9408	3843.33	17.9817	4863	12.6491	3840	26.4353	4860	31.4317
3843.33	27.101	4863	32.371	3843.33	21.8274	4863	35.9408	3843.33	17.9817	4863	12.6491	3840	26.4353	4860	31.4317
3853.33	27.148	4875	32.414	3853.33	21.8731	4875	35.948	3853.33	18.0235	4875	12.6802	3850	26.4805	4880	31.4719
3936.67	27.55	4983.33	32.789	3936.67	22.2511	4983.33	36.0136	3936.67	18.371	4983.33	12.9613	3940	26.8529	4980	31.8302
4023.33	27.943	5091.67	33.155	4023.33	22.64	5091.67	36.0791	4023.33	18.7299	5091.67	13.2422	4020	27.2315	5090	32.1794
4110	28.327	5200	33.511	4110	23.0246	5200	36.1446	4110	19.0862	5200	13.5231	4110	27.6014	5200	32.5199
4196.67	28.703	5308.33	33.857	4196.67	23.4048	5308.33	36.2101	4196.67	19.44	5308.33	13.8039	4200	27.9627	5310	32.8518
4280	29.07	5416.67	34.194	4280	23.7663	5416.67	36.2756	4280	19.7776	5416.67	14.0846	4280	28.3021	5420	33.1755
4366.67	29.427	5525	34.521	4366.67	24.138	5525	36.3411	4366.67	20.1262	5525	14.3652	4370	28.647	5530	33.4912
4453.33	29.777	5633.33	34.84	4453.33	24.5053	5633.33	36.4066	4453.33	20.4721	5633.33	14.6456	4450	28.9838	5630	33.7991
4540	30.119	5741.67	35.151	4540	24.8683	5741.67	36.4721	4540	20.8153	5741.67	14.926	4540	29.3126	5740	34.0995
4623.33	30.453	5850	35.452	4623.33	25.2132	5850	36.5376	4623.33	21.1428	5850	15.2063	4620	29.6215	5850	34.3927
4710	30.78	5958.33	35.746	4710	25.5676	5958.33	36.6031	4710	21.4807	5958.33	15.4864	4710	29.9352	5960	34.6788
4796.67	31.097	6066.67	36.032	4796.67	25.9177	6066.67	36.6687	4796.67	21.8158	6066.67	15.7664	4800	30.2415	6070	34.958
4880	31.409	6175	36.31	4880	26.2503	6175	36.7342	4880	22.1355	6175	16.0462	4880	30.5291	6180	35.2306
4963.33	31.71	6283.33	36.581	4963.33	26.5788	6283.33	36.7997	4963.33	22.4526	6283.33	16.326	4960	30.8101	6280	35.4967
5050	32.006	6391.67	36.844	5050	26.9162	6391.67	36.8652	5050	22.7797	6391.67	16.6055	5050	31.0955	6390	35.7566
5136.67	32.295	6500	37.1	5136.67	27.2492	6500	36.9307	5136.67	23.1039	6500	16.8849	5140	31.3741	6500	36.0105
5223.33	32.577	6608.33	37.349	5223.33	27.5779	6608.33	36.9962	5223.33	23.4254	6608.33	17.1642	5220	31.6461	6610	36.2584
5310	32.852	6716.67	37.592	5310	27.9022	6716.67	37.0617	5310	23.744	6716.67	17.4432	5310	31.9115	6720	36.5007
5393.33	33.118	6825	37.828	5393.33	28.21	6825	37.1272	5393.33	24.0477	6825	17.7221	5390	32.1607	6830	36.7374
5480	33.38	6933.33	38.058	5480	28.5258	6933.33	37.1928	5480	24.3608	6933.33	18.0008	5480	32.4138	6930	36.9687
5566.67	33.634	7041.67	38.282	5566.67	28.8372	7041.67	37.2583	5566.67	24.671	7041.67	18.2793	5570	32.6609	7040	37.1948
5653.33	33.881	7150	38.499	5653.33	29.1443	7150	37.3238	5653.33	24.9784	7150	18.5576	5650	32.9021	7150	37.4158
5736.67	34.123	7258.33	38.711	5736.67	29.4355	7258.33	37.3893	5736.67	25.2712	7258.33	18.8357	5740	33.1285	7260	37.6319
5823.33	34.359	7366.67	38.918	5823.33	29.7341	7366.67	37.4548	5823.33	25.5729	7366.67	19.1135	5820	33.3586	7370	37.8432
5910	34.588	7475	39.119	5910	30.0283	7475	37.5203	5910	25.8718	7475	19.3912	5910	33.5831	7480	38.0498
5993.33	34.811	7583.33	39.314	5993.33	30.3071	7583.33	37.5858	5993.33	26.1564	7583.33	19.6685	5990	33.794	7580	38.252
6076.67	35.029	7691.67	39.505	6076.67	30.5819	7691.67	37.6514	6076.67	26.4384	7691.67	19.9457	6080	34	7690	38.4497
6163.33	35.241	7800	39.691	6163.33	30.8634	7800	37.7169	6163.33	26.7288	7800	20.2225	6160	34.2094	7800	38.6432
6250	35.447	7908.33	39.871	6250	31.1406	7908.33	37.7824	6250	27.0163	7908.33	20.4991	6250	34.4138	7910	38.8325
6336.67	35.649	8016.67	40.048	6336.67	31.4134	8016.67	37.8479	6336.67	27.3009	8016.67	20.7754	6340	34.6133	8020	39.0178
6420	35.843	8125	40.22	6420	31.6716	8125	37.9134	6420	27.5719	8125	21.0514	6420	34.8008	8130	39.1991
6506.67	36.033	8233.33	40.387	6506.67	31.9359	8233.33	37.9789	6506.67	27.8508	8233.33	21.3271	6510	34.9913	8230	39.3767
6593.33	36.218	8341.67	40.55	6593.33	32.1959	8341.67	38.0444	6593.33	28.1268	8341.67	21.6026	6590	35.1773	8340	39.5505
6680	36.398	8450	40.71	6680	32.4514	8450	38.1099	6680	28.4	8450	21.8776	6680	35.359	8450	39.7207
6766.67	36.573	8558.33	40.865	6766.67	32.7027	8558.33	38.1754	6766.67	28.6702	8558.33	22.1523	6770	35.5365	8560	39.8875
6850	36.744	8666.67	41.016	6850	32.9401	8666.67	38.2409	6850	28.9273	8666.67	22.4267	6850	35.7033	8670	40.0508
6936.67	36.91	8775	41.164	6936.67	33.1828	8775	38.3065	6936.67	29.1919	8775	22.7007	6940	35.8728	8780	40.2107
7023.33	37.07	8883.33	41.309	7023.33	33.4212	8883.33	38.372	7023.33	29.4536	8883.33	22.9744	7020	36.0384	8880	40.3674
7106.67	37.226	8991.67	41.45	7106.67	33.6463	8991.67	38.4375	7106.67	29.7024	8991.67	23.2476	7110	36.1941	8990	40.521
7190	37.378	9100	41.587	7190	33.8673	9100	38.503	7190	29.9487	9100	23.5205	7190	36.3463	9100	40.6715
7276.67	37.526	9208.33	41.722	7276.67	34.093	9208.33	38.5685	7276.67	30.202	9208.33	23.7929	7280	36.5011	9210	40.819
7363.33	37.67	9316.67	41.853	7363.33	34.3143	9316.67	38.634	7363.33	30.4524	9316.67	24.0649	7360	36.6524	9320	40.9636
7450	37.81	9425	41.982	7450	34.5312	9425	38.6995	7450	30.6999	9425	24.3365	7450	36.8003	9430	41.1054
7533.33	37.945	9533.33	42.107	7533.33	34.7357	9533.33	38.7651	7533.33	30.9352	9533.33	24.6076	7530	36.9393	9530	41.2444
7620	38.077	9641.67	42.23	7620	34.9441	9641.67	38.8306	7620	31.1772	9641.67	24.8783	7620	37.0808	9640	41.3807
7706.67	38.204	9750	42.351	7706.67	35.1482	9750	38.8961	7706.67	31.4163	9750	25.1485	7710	37.2191	9750	41.5143
7793.33	38.329	9858.33	42.468	7793.33	35.3479	9858.33	38.9616	7793.33	31.6526	9858.33	25.4181	7790	37.3543	9860	41.6454
7876.67	38.449	9966.67	42.584	7876.67	35.5358	9966.67	39.0271	7876.67	31.8771	9966.67	25.6873	7880	37.4815	9970	41.774
7963.33	38.566	10075	42.697	7963.33	35.727	10075	39.0926	7963.33	32.1079	10075	25.9559	7960	37.6109	10080	41.9002
8050	38.68	10183.3	42.808	8050	35.9138	10183.3	39.1581	8050	32.3358	10183.3	26.224	8050	37.7374	10180	42.024
8133.33	38.789	10291.7	42.916	8133.33	36.0894	10291.7	39.2236	8133.33	32.5524	10291.7	26.4916	8130	37.8565	10290	42.1455
8220	38.897	10400	43.023	8220	36.2677	10400	39.2891	8220	32.7749	10400	26.7585	8220	37.9778	10400	42.2647
8303.33	39.002	10508.3	43.127	8303.33	36.435	10508.3	39.3546	8303.33	32.9862	10508.3	27.0249	8300	38.0918	10510	42.3818
8390	39.101	10616.7	43.23	8390	36.6048	10616.7	39.4202	8390	33.2032	10616.7	27.2907	8390	38.208	10620	42.4966
8476.67	39.2	10725	43.33	8476.67	36.7702	10725	39.4857	8476.67	33.4176	10725	27.5559	8480	38.3216	10730	42.6094
8563.33	39.295	10833.3	43.429	8563.33	36.9312	10833.3	39.5512	8563.33	33.6291	10833.3	27.8204	8560	38.4329	10830	42.7201
8646.67	39.388	10941.7	43.526	8646.67	37.082	10941.7	39.6167	8646.67	33.83	10941.7	28.0843	8650	38.5376	10940	42.8289
8733.33	39.477	11050	43.622	8733.33	37.2345	11050	39.6822	8733.33	34.0363	11050	28.3474	8730	38.6442	11050	42.9356
8820	39.564	11158.3	43.716	8820	37.3827	11158.3	39.7477	8820	34.2398	11158.3	28.61	8820	38.7486	11160	43.0405
8906.67	39.648	11266.7	43.809	8906.67	37.5266	11266.7	39.8132	8906.67	34.4407	11266.7	28.8717	8910	38.8509	11270	43.1435
8990	39.731	11375	43.9	8990	37.6608	11375	39.8787	8990	34.6314	11375	29.1328	8990	38.9472	11380	43.2447
9076.67	39.81	11483.3	43.989	9076.67	37.7961	11483.3	39.9443	9076.67	34.827	11483.3	29.3932	9080	39.0453	11480	43.3441
9163.33	39.887	11591.7	44.078	9163.33	37.927	11591.7	40.0098	9163.33	35.02	11591.7	29.6527	9160	39.1413	11590	43.4418
9246.67	39.963	11700	44.165	9246.67	38.0489	11700	40.0753	9246.67	35.2032	11700	29.9115	9250	39.2319	11700	43.5377
9333.33	40.035	11808.3	44.251	9333.33	38.1713	11808.3	40.1408	9333.33	35.3911	11808.3	30.1695	9330	39.3241	11810	43.6321
9416.67	40.106	11916.7	44.336	9416.67	38.2849	11916.7	40.2063	9416.67	35.5693	11916.7	30.4267	9420	39.4111	11920	43.7248
9503.33	40.175	12025	44.419	9503.33	38.3988	12025	40.2718	9503.33	35.7521	12025	30.6831	9500	39.4997	12030	43.8159
9590	40.242	12133.3	44.502	9590	38.5083	12133.3	40.3373	9590	35.9323	12133.3	30.9386	9590	39.5866	12130	43.9055
9676.67	40.307	12241.7	44.583	9676.67	38.6135	12241.7	40.4029	9676.67	36.11	12241.7	31.1932	9680	39.6717	12240	43.9935
9760	40.371	12350	44.664	9760	38.7106	12350	40.4684	9760	36.2785	12350	31.4469	9760	39.7519	12350	44.0801
9846.67	40.431	12458.3	44.744	9846.67	38.8072	12458.3	40.5339	9846.67	36.4513	12458.3	31.6998	9850	39.8338	12460	44.1652
9933.33	40.491	12566.7	44.822	9933.33	38.8995	12566.7	40.5994	9933.33	36.6215	12566.7	31.9517	9930	39.914	12570	44.2489
10020	40.549	12675	44.9	10020	38.9875	12675	40.6649	10020	36.7893	12675	32.2026	10020	39.9926	12680	44.3313
10103.3	40.605	12783.3	44.977	10103.3	39.068	12783.3	40.7304	10103.3	36.9483	12783.3	32.4526	10100	40.0668	12780	44.4122
10190	40.66	12891.7	45.053	10190	39.1474	12891.7	40.7959	10190	37.1113	12891.7	32.7015	10190	40.1425	12890	44.4919
10273.3	40.714	13000	45.129	10273.3	39.2197	13000	40.8614	10273.3	37.2657	13000	32.9495	10270	40.2139	13000	44.5702
10360	40.767	13108.3	45.203	10360	39.2906	13108.3	40.9269	10360	37.4239	13108.3	33.1964	10360	40.2868	13110	44.6473
10446.7	40.818	13216.7	45.277	10446.7	39.3572	13216.7	40.9924	10446.7	37.5797	13216.7	33.4423	10450	40.3583	13220	44.7232
10530	40.868	13325	45.351	10530	39.4171	13325	41.058	10530	37.7273	13325	33.6871	10530	40.4257	13330	44.7978
10616.7	40.916	13433.3	45.423	10616.7	39.4751	13433.3	41.1235	10616.7	37.8785	13433.3	33.9308	10620	40.4945	13430	44.8712
10703.3	40.963	13541.7	45.495	10703.3	39.5287	13541.7	41.189	10703.3	38.0273	13541.7	34.1734	10700	40.5621	13540	44.9435
10790	41.009	13650	45.567	10790	39.5781	13650	41.2545	10790	38.1738	13650	34.4149	10790	40.6284	13650	45.0146
10873.3	41.054	13758.3	45.637	10873.3	39.6214	13758.3	41.32	10873.3	38.3125	13758.3	34.6552	10870	40.691	13760	45.0846
10960	41.098	13866.7	45.707	10960	39.6622	13866.7	41.3855	10960	38.4545	13866.7	34.8943	10960	40.7549	13870	45.1535
11046.7	41.143	13975	45.777	11046.7	39.6994	13975	41.451	11046.7	38.5943	13975	35.1322	11050	40.8176	13980	45.2214
11133.3	41.186	14083.3	45.846	11133.3	39.7363	14083.3	41.5166	11133.3	38.7317	14083.3	35.3688	11130	40.8792	14080	45.2882
11216.7	41.228	14191.7	45.915	11216.7	39.7717	14191.7	41.5821	11216.7	38.8618	14191.7	35.6043	11220	40.9374	14190	45.3539
11303.3	41.268	14300	45.983	11303.3	39.8086	14300	41.6476	11303.3	38.995	14300	35.8384	11300	40.9968	14300	45.4187
11386.7	41.308	14408.3	46.05	11386.7	39.844	14408.3	41.7131	11386.7	39.1209	14408.3	36.0713	11390	41.0529	14410	45.4824
11473.3	41.348	14516.7	46.117	11473.3	39.8809	14516.7	41.7786	11473.3	39.2497	14516.7	36.3028	11470	41.1103	14520	45.5452
11556.7	41.386	14625	46.183	11556.7	39.9164	14625	41.8441	11556.7	39.3716	14625	36.5331	11560	41.1645	14630	45.6071
11643.3	41.424	14733.3	46.249	11643.3	39.9532	14733.3	41.9096	11643.3	39.4962	14733.3	36.7619	11640	41.2199	14730	45.668
11730	41.462	14841.7	46.315	11730	39.9901	14841.7	41.9751	11730	39.6187	14841.7	36.9894	11730	41.2743	14840	45.728
11816.7	41.5	14950	46.38	11816.7	40.027	14950	42.0406	11816.7	39.7391	14950	37.2155	11820	41.3277	14950	45.7871
11903.3	41.536	15058.3	46.444	11903.3	40.0638	15058.3	42.1061	11903.3	39.8574	15058.3	37.4401	11900	41.3802	15060	45.8453
11986.7	41.572	15166.7	46.508	11986.7	40.0993	15166.7	42.1717	11986.7	39.9692	15166.7	37.6633	11990	41.4299	15170	45.9027
12073.3	41.607	15275	46.571	12073.3	40.1362	15275	42.2372	12073.3	40.0835	15275	37.8851	12070	41.4806	15280	45.9592
12160	41.642	15383.3	46.634	12160	40.173	15383.3	42.3027	12160	40.1958	15383.3	38.1053	12160	41.5305	15380	46.0149
12246.7	41.678	15491.7	46.697	12246.7	40.2099	15491.7	42.3682	12246.7	40.306	15491.7	38.324	12250	41.5796	15490	46.0697
12330	41.712	15600	46.759	12330	40.2454	15600	42.4337	12330	40.4102	15600	38.5412	12330	41.626	15600	46.1238
12416.7	41.747	15708.3	46.821	12416.7	40.2822	15708.3	42.4992	12416.7	40.5165	15708.3	38.7568	12420	41.6734	15710	46.1771
12500	41.782	15816.7	46.882	12500	40.3177	15816.7	42.5647	12500	40.617	15816.7	38.9709	12500	41.7183	15820	46.2297
12586.7	41.816	15925	46.942	12586.7	40.3545	15925	42.6302	12586.7	40.7195	15925	39.1833	12590	41.7642	15930	46.2814
12670	41.85	16033.3	47.002	12670	40.39	16033.3	42.6958	12670	40.8163	16033.3	39.3941	12670	41.8076	16030	46.3325
12756.7	41.883	16141.7	47.062	12756.7	40.4269	16141.7	42.7613	12756.7	40.9151	16141.7	39.6033	12760	41.852	16140	46.3828
12843.3	41.916	16250	47.121	12843.3	40.4637	16250	42.8268	12843.3	41.0121	16250	39.8107	12840	41.8957	16250	46.4324
12930	41.95	16358.3	47.179	12930	40.5006	16358.3	42.8923	12930	41.1071	16358.3	40.0165	12930	41.9387	16360	46.4813
13013.3	41.984	16466.7	47.237	13013.3	40.536	16466.7	42.9578	13013.3	41.1968	16466.7	40.2206	13010	41.9794	16470	46.5295
13100	42.017	16575	47.295	13100	40.5729	16575	43.0233	13100	41.2883	16575	40.423	13100	42.021	16580	46.5771
13186.7	42.05	16683.3	47.352	13186.7	40.6098	16683.3	43.0888	13186.7	41.378	16683.3	40.6235	13190	42.062	16680	46.624
13273.3	42.083	16791.7	47.408	13273.3	40.6467	16791.7	43.1544	13273.3	41.4659	16791.7	40.8223	13270	42.1023	16790	46.6702
13360	42.116	16900	47.464	13360	40.6835	16900	43.2199	13360	41.552	16900	41.0193	13360	42.142	16900	46.7158
13443.3	42.149	17008.3	47.519	13443.3	40.719	17008.3	43.2854	13443.3	41.6331	17008.3	41.2145	13440	42.1796	17010	46.7608
13526.7	42.182	17116.7	47.573	13526.7	40.7544	17116.7	43.3509	13526.7	41.7127	17116.7	41.4078	13530	42.2166	17120	46.8051
13613.3	42.216	17225	47.627	13613.3	40.7913	17225	43.4164	13613.3	41.7937	17225	41.5992	13610	42.2545	17230	46.8488
13700	42.248	17333.3	47.681	13700	40.8282	17333.3	43.4819	13700	41.8731	17333.3	41.7888	13700	42.2918	17330	46.892
13783.3	42.282	17441.7	47.734	13783.3	40.8636	17441.7	43.5474	13783.3	41.9478	17441.7	41.9764	13780	42.3271	17440	46.9346
13870	42.315	17550	47.786	13870	40.9005	17550	43.6129	13870	42.0239	17550	42.1621	13870	42.3633	17550	46.9766
13956.7	42.348	17658.3	47.837	13956.7	40.9374	17658.3	43.6784	13956.7	42.0983	17658.3	42.3459	13960	42.3989	17660	47.018
14043.3	42.381	17766.7	47.888	14043.3	40.9742	17766.7	43.7439	14043.3	42.1711	17766.7	42.5277	14040	42.434	17770	47.0589
14126.7	42.414	17875	47.938	14126.7	41.0097	17875	43.8095	14126.7	42.2396	17875	42.7075	14130	42.4673	17880	47.0992
14213.3	42.45	17983.3	47.987	14213.3	41.0465	17983.3	43.875	14213.3	42.3093	17983.3	42.8852	14210	42.5014	17980	47.139
14300	42.483	18091.7	48.036	14300	41.0834	18091.7	43.9405	14300	42.3774	18091.7	43.061	14300	42.535	18090	47.1783
14386.7	42.517	18200	48.084	14386.7	41.1203	18200	44.006	14386.7	42.444	18200	43.2347	14390	42.568	18200	47.217
14470	42.55	18308.3	48.131	14470	41.1557	18308.3	44.0715	14470	42.5065	18308.3	43.4063	14470	42.5994	18310	47.2553
14556.7	42.585	18416.7	48.178	14556.7	41.1926	18416.7	44.137	14556.7	42.57	18416.7	43.5758	14560	42.6315	18420	47.293
14640	42.618	18525	48.224	14640	41.2281	18525	44.2025	14640	42.6297	18525	43.7433	14640	42.662	18530	47.3302
14726.7	42.653	18633.3	48.269	14726.7	41.2649	18633.3	44.2681	14726.7	42.6903	18633.3	43.9085	14730	42.6932	18630	47.367
14813.3	42.687	18741.7	48.313	14813.3	41.3018	18741.7	44.3336	14813.3	42.7494	18741.7	44.0717	14810	42.724	18740	47.4033
14896.7	42.723	18850	48.356	14896.7	41.3372	18850	44.3991	14896.7	42.8049	18850	44.2327	14900	42.7531	18850	47.4391
14983.3	42.757	18958.3	48.399	14983.3	41.3741	18958.3	44.4646	14983.3	42.8612	18958.3	44.3915	14980	42.783	18960	47.4745
15070	42.792	19066.7	48.441	15070	41.411	19066.7	44.5301	15070	42.916	19066.7	44.5481	15070	42.8125	19070	47.5094
15156.7	42.826	19175	48.482	15156.7	41.4479	19175	44.5956	15156.7	42.9695	19175	44.7024	15160	42.8416	19180	47.5439
15240	42.862	19283.3	48.522	15240	41.4833	19283.3	44.6611	15240	43.0196	19283.3	44.8546	15240	42.8692	19280	47.5779
15326.7	42.896	19391.7	48.561	15326.7	41.5202	19391.7	44.7266	15326.7	43.0703	19391.7	45.0045	15330	42.8975	19390	47.6115
15413.3	42.932	19500	48.599	15413.3	41.557	19500	44.7921	15413.3	43.1197	19500	45.1521	15410	42.9254	19500	47.6447
15500	42.966	19608.3	48.637	15500	41.5939	19608.3	44.8576	15500	43.1677	19608.3	45.2975	15500	42.9529	19610	47.6774
15583.3	43.002	19716.7	48.674	15583.3	41.6294	19716.7	44.9232	15583.3	43.2127	19716.7	45.4405	15580	42.9789	19720	47.7097
15666.7	43.037	19825	48.709	15666.7	41.6648	19825	44.9887	15666.7	43.2564	19825	45.5812	15670	43.0047	19830	47.7417
15753.3	43.072	19933.3	48.744	15753.3	41.7017	19933.3	45.0542	15753.3	43.3006	19933.3	45.7197	15750	43.0311	19930	47.7732
15840	43.107	20041.7	48.778	15840	41.7385	20041.7	45.1197	15840	43.3435	20041.7	45.8557	15840	43.0572	20040	47.8044
15926.7	43.142	20150	48.811	15926.7	41.7754	20150	45.1852	15926.7	43.3852	20150	45.9894	15930	43.0829	20150	47.8351
16010	43.178	20258.3	48.843	16010	41.8109	20258.3	45.2507	16010	43.424	20258.3	46.1208	16010	43.1073	20260	47.8655
16096.7	43.212	20366.7	48.874	16096.7	41.8477	20366.7	45.3162	16096.7	43.4632	20366.7	46.2497	16100	43.1324	20370	47.8955
16183.3	43.247	20475	48.904	16183.3	41.8846	20475	45.3817	16183.3	43.5012	20475	46.3763	16180	43.1571	20480	47.9252
16270	43.282	20583.3	48.933	16270	41.9215	20583.3	45.4473	16270	43.538	20583.3	46.5005	16270	43.1815	20580	47.9544
16353.3	43.317	20691.7	48.962	16353.3	41.9569	20691.7	45.5128	16353.3	43.5723	20691.7	46.6222	16350	43.2047	20690	47.9834
16440	43.351	20800	48.989	16440	41.9938	20800	45.5783	16440	43.6067	20800	46.7415	16440	43.2285	20800	48.0119
16526.7	43.386	20908.3	49.015	16526.7	42.0307	20908.3	45.6438	16526.7	43.64	20908.3	46.8584	16530	43.2519	20910	48.0402
16613.3	43.419	21016.7	49.041	16613.3	42.0675	21016.7	45.7093	16613.3	43.6722	21016.7	46.9728	16610	43.2751	21020	48.068
16696.7	43.454	21125	49.065	16696.7	42.103	21125	45.7748	16696.7	43.702	21125	47.0848	16700	43.2971	21130	48.0956
16780	43.488	21233.3	49.088	16780	42.1384	21233.3	45.8403	16780	43.7308	21233.3	47.1942	16780	43.3188	21230	48.1228
16866.7	43.52	21341.7	49.111	16866.7	42.1753	21341.7	45.9059	16866.7	43.7597	21341.7	47.3013	16870	43.3412	21340	48.1497
16953.3	43.553	21450	49.132	16953.3	42.2122	21450	45.9714	16953.3	43.7874	21450	47.4058	16950	43.3632	21450	48.1763
17040	43.586	21558.3	49.153	17040	42.249	21558.3	46.0369	17040	43.8141	21558.3	47.5078	17040	43.385	21560	48.2025
17123.3	43.618	21666.7	49.173	17123.3	42.2845	21666.7	46.1024	17123.3	43.8388	21666.7	47.6073	17120	43.4057	21670	48.2285
17210	43.65	21775	49.191	17210	42.3214	21775	46.1679	17210	43.8634	21775	47.7043	17210	43.4269	21780	48.2541
17296.7	43.681	21883.3	49.209	17296.7	42.3582	21883.3	46.2334	17296.7	43.887	21883.3	47.7988	17300	43.4479	21880	48.2794
17383.3	43.711	21991.7	49.226	17383.3	42.3951	21991.7	46.2989	17383.3	43.9095	21991.7	47.8908	17380	43.4686	21990	48.3045
17466.7	43.742	22100	49.241	17466.7	42.4305	22100	46.3644	17466.7	43.9303	22100	47.9802	17470	43.4883	22100	48.3292
17553.3	43.772	22208.3	49.256	17553.3	42.4674	22208.3	46.4299	17553.3	43.9508	22208.3	48.0671	17550	43.5085	22210	48.3536
17640	43.801	22316.7	49.27	17640	42.5043	22316.7	46.4954	17640	43.9704	22316.7	48.1514	17640	43.5286	22320	48.3778
17726.7	43.828	22425	49.284	17726.7	42.5412	22425	46.561	17726.7	43.989	22425	48.2332	17730	43.5483	22430	48.4017
17810	43.856	22533.3	49.296	17810	42.5766	22533.3	46.6265	17810	44.006	22533.3	48.3125	17810	43.5671	22530	48.4253
17893.3	43.883	22641.7	49.307	17893.3	42.6121	22641.7	46.692	17893.3	44.0221	22641.7	48.3892	17890	43.5856	22640	48.4486
17980	43.91	22750	49.318	17980	42.6489	22750	46.7575	17980	44.0379	22750	48.4634	17980	43.6047	22750	48.4717
18066.7	43.934	22858.3	49.328	18066.7	42.6858	22858.3	46.823	18066.7	44.0528	22858.3	48.535	18070	43.6236	22860	48.4945
18150	43.958	22966.7	49.336	18150	42.7212	22966.7	46.8885	18150	44.0663	22966.7	48.604	18150	43.6415	22970	48.517
18236.7	43.981	23075	49.345	18236.7	42.7581	23075	46.954	18236.7	44.0794	23075	48.6705	18240	43.6599	23080	48.5393
18323.3	44.004	23183.3	49.352	18323.3	42.795	23183.3	47.0196	18323.3	44.0917	23183.3	48.7344	18320	43.6782	23180	48.5613
18410	44.025	23291.7	49.359	18410	42.8319	23291.7	47.0851	18410	44.103	23291.7	48.7958	18410	43.6962	23290	48.5831
18496.7	44.045	23400	49.365	18496.7	42.8687	23400	47.1506	18496.7	44.1135	23400	48.8546	18500	43.714	23400	48.6046
18580	44.063	23508.3	49.37	18580	42.9042	23508.3	47.2161	18580	44.1228	23508.3	48.9108	18580	43.7309	23510	48.6259
18666.7	44.082	23616.7	49.375	18666.7	42.941	23616.7	47.2816	18666.7	44.1316	23616.7	48.9645	18670	43.7483	23620	48.6469
18753.3	44.097	23725	49.379	18753.3	42.9779	23725	47.3471	18753.3	44.1396	23725	49.0156	18750	43.7656	23730	48.6677
18840	44.113	23833.3	49.382	18840	43.0148	23833.3	47.4126	18840	44.1467	23833.3	49.0642	18840	43.7826	23830	48.6883
18920	44.127	23941.7	49.385	18920	43.0488	23941.7	47.4781	18920	44.1526	23941.7	49.1102	18920	43.7981	23940	48.7086
19006.7	44.138	24050	49.388	19006.7	43.0857	24050	47.5436	19006.7	44.1582	24050	49.1537	19010	43.8148	24050	48.7287
19093.3	44.149	24158.3	49.39	19093.3	43.1226	24158.3	47.6091	19093.3	44.1631	24158.3	49.1946	19090	43.8313	24160	48.7486
19180	44.158	24266.7	49.391	19180	43.1594	24266.7	47.6747	19180	44.1671	24266.7	49.233	19180	43.8476	24270	48.7683
19263.3	44.166	24375	49.392	19263.3	43.1949	24375	47.7402	19263.3	44.1703	24375	49.2689	19260	43.8631	24380	48.7877
19350	44.171	24483.3	49.393	19350	43.2317	24483.3	47.8057	19350	44.1728	24483.3	49.3022	19350	43.8791	24480	48.8069
19436.7	44.174	24591.7	49.394	19436.7	43.2686	24591.7	47.8712	19436.7	44.1746	24591.7	49.3331	19440	43.8949	24590	48.8259
19523.3	44.176	24700	49.394	19523.3	43.3055	24700	47.9367	19523.3	44.1757	24700	49.3614	19520	43.9105	24700	48.8447
19606.7	44.176	24808.3	49.394	19606.7	43.3409	24808.3	48.0022	19606.7	44.176	24808.3	49.3871	19610	43.9254	24810	48.8633
19693.3	44.174	24916.7	49.395	19693.3	43.3778	24916.7	48.0677	19693.3	44.1756	24916.7	49.4104	19690	43.9407	24920	48.8817
19780	44.171	25025	49.395	19780	43.4147	25025	48.1332	19780	44.1746	25025	49.4312	19780	43.9558	25030	48.8999
19866.7	44.165	25133.3	49.395	19866.7	43.4515	25133.3	48.1988	19866.7	44.1728	25133.3	49.4496	19870	43.9708	25130	48.9179
19953.3	44.156	25241.7	49.395	19953.3	43.4884	25241.7	48.2643	19953.3	44.1704	25241.7	49.4654	19950	43.9857	25240	48.9357
20033.3	44.145	25350	49.395	20033.3	43.5224	25350	48.3298	20033.3	44.1675	25350	49.4788	20030	43.9992	25350	48.9533
20120	44.133	25458.3	49.395	20120	43.5593	25458.3	48.3953	20120	44.1638	25458.3	49.4897	20120	44.0138	25460	48.9707
20206.7	44.118	25566.7	49.396	20206.7	43.5962	25566.7	48.4608	20206.7	44.1594	25566.7	49.4982	20210	44.0281	25570	48.9879
20293.3	44.099	25675	49.397	20293.3	43.633	25675	48.5263	20293.3	44.1543	25675	49.5042	20290	44.0424	25680	49.0049
20376.7	44.079	25783.3	49.398	20376.7	43.6685	25783.3	48.5918	20376.7	44.1488	25783.3	49.5078	20380	44.056	25780	49.0217
20463.3	44.054	25891.7	49.4	20463.3	43.7054	25891.7	48.6574	20463.3	44.1425	25891.7	49.509	20460	44.0699	25890	49.0384
20550	44.028	26000	49.403	20550	43.7422	26000	48.7229	20550	44.1356	26000	49.5078	20550	44.0838	26000	49.0549
20636.7	44.001	26108.3	49.406	20636.7	43.7791	26108.3	48.7884	20636.7	44.1281	26108.3	49.5042	20640	44.0974	26110	49.0712
20720	43.968	26216.7	49.41	20720	43.8146	26216.7	48.8539	20720	44.1202	26216.7	49.4983	20720	44.1105	26220	49.0873
20806.7	43.933	26325	49.414	20806.7	43.8514	26325	48.9194	20806.7	44.1115	26325	49.4899	20810	44.1239	26330	49.1033
20893.3	43.895	26433.3	49.42	20893.3	43.8883	26433.3	48.9849	20893.3	44.1022	26433.3	49.4793	20890	44.1372	26430	49.119
20980	43.855	26541.7	49.427	20980	43.9252	26541.7	49.0504	20980	44.0923	26541.7	49.4663	20980	44.1504	26540	49.1347
21063.3	43.81	26650	49.434	21063.3	43.9606	26650	49.1159	21063.3	44.0822	26650	49.451	21060	44.1629	26650	49.1501
21146.7	43.762	26758.3	49.443	21146.7	43.9961	26758.3	49.1814	21146.7	44.0717	26758.3	49.4333	21150	44.1754	26760	49.1654
21233.3	43.71	26866.7	49.453	21233.3	44.0329	26866.7	49.2469	21233.3	44.0601	26866.7	49.4134	21230	44.1882	26870	49.1805
21320	43.655	26975	49.465	21320	44.0698	26975	49.3125	21320	44.048	26975	49.3912	21320	44.2008	26980	49.1955
21406.7	43.596	27083.3	49.478	21406.7	44.1067	27083.3	49.378	21406.7	44.0354	27083.3	49.3668	21410	44.2134	27080	49.2102
21490	43.534	27191.7	49.493	21490	44.1421	27191.7	49.4435	21490	44.0228	27191.7	49.3401	21490	44.2254	27190	49.2249
21576.7	43.467	27300	49.509	21576.7	44.179	27300	49.509	21576.7	44.0091	27300	49.3113	21580	44.2377	27300	49.2394
0		0		0		0		0		0		0		0
0		0		0		0		0		0		0		0
0		0		0		0		0		0		0		0
0		0		0		0		0		0		0		0
0		0		0		0		0		0		0		0
0		0		0		0		0		0		0		0
0		0		0		0		0		0		0		0
0		0		0		0		0		0		0		0
0		0		0		0		0		0		0		0
0		0		0		0		0		0		0		0
0		0		0		0		0		0		0		0
0		0		0		0		0		0		0		0
0		0		0		0		0		0		0		0
0		0		0		0		0		0		0		0
0		0		0		0		0		0		0		0
0		0		0		0		0		0		0		0
0		0		0		0		0		0		0		0
0		0		0		0		0		0		0		0
0		0		0		0		0		0		0		0
0		0		0		0		0		0		0		0
0		0		0		0		0		0		0		0
0		0		0		0		0		0		0		0
0		0		0		0		0		0		0		0
0		0		0		0		0		0		0		0
0		0		0		0		0		0		0		0
0		0		0		0		0		0		0		0
0		0		0		0		0		0		0		0
0		0		0		0		0		0		0		0
0		0		0		0		0		0		0		0
0		0		0		0		0		0		0		0
0		0		0		0		0		0		0		0
0		0		0		0		0		0		0		0
0		0		0		0		0		0		0		0
0		0		0		0		0		0		0		0
0		0		0		0		0		0		0		0
0		0		0		0		0		0		0		0
0		0		0		0		0		0		0		0
0		0		0		0		0		0		0		0
0		0		0		0		0		0		0		0
0		0		0		0		0		0		0		0
0		0		0		0		0		0		0		0
0		0		0		0		0		0		0		0
0		0		0		0		0		0		0		0
0		0		0		0		0		0		0		0
0		0		0		0		0		0		0		0
0		0		0		0		0		0		0		0
0		0		0		0		0		0		0		0
0		0		0		0		0		0		0		0
0		0		0		0		0		0		0		0
0		0		0		0		0		0		0		0
0		0		0		0		0		0		0		0
0		0		0		0		0		0		0		0
0		0		0		0		0		0		0		0
0		0		0		0		0		0		0		0
0		0		0		0		0		0		0		0
0		0		0		0		0		0		0		0
0		0		0		0		0		0		0		0
0		0		0		0		0		0		0		0
0		0		0		0		0		0		0		0
0		0		0		0		0		0		0		0
0		0		0		0		0		0		0		0
0		0		0		0		0		0		0		0
0		0		0		0		0		0		0		0
0		0		0		0		0		0		0		0
0		0		0		0		0		0		0		0
0		0		0		0		0		0		0		0
0		0		0		0		0		0		0		0
0		0		0		0		0		0		0		0
0		0		0		0		0		0		0		0
0		0		0		0		0		0		0		0
0		0		0		0		0		0		0		0
0		0		0		0		0		0		0		0
0		0		0		0		0		0		0		0
0		0		0		0		0		0		0		0
0		0		0		0		0		0		0		0
0		0		0		0		0		0		0		0
0		0		0		0		0		0		0		0
0		0		0		0		0		0		0		0
0		0		0		0		0		0		0		0
0		0		0		0		0		0		0		0
0		0		0		0		0		0		0		0
0		0		0		0		0		0		0		0
0		0		0		0		0		0		0		0
0		0		0		0		0		0		0		0
0		0		0		0		0		0		0		0
0		0		0		0		0		0		0		0
0		0		0		0		0		0		0		0
0		0		0		0		0		0		0		0
0		0		0		0		0		0		0		0
0		0		0		0		0		0		0		0
0		0		0		0		0		0		0		0
0		0		0		0		0		0		0		0
0		0		0		0		0		0		0		0
0		0		0		0		0		0		0		0
0		0		0		0		0		0		0		0
0		0		0		0		0		0		0		0
0		0		0		0		0		0		0		0
0		0		0		0		0		0		0		0
0		0		0		0		0		0		0		0
[truncated: 95 more rows]

## Sheet: Steel fiber
	S-L1-Experimental value		S-L3-Experimental value		S-L1-Lam model		S-L3-Lam model		S-L1-Mander model		S-L3-Mander model		S-L1-Samaam model		S-L3-Samaam model
0	0	0	0	0	0	0	0	0	0	0	0	0	0	0	0
315	0.026	23	2.676	30	0.1169	350	1.55162	315	1.24758	23	0.09109	287.667	1.45646	11.3333	0.05952
405	0.035	23	2.676	56.6667	0.22069	470	2.07772	405	1.60404	23	0.09109	370	1.87331	23	0.1208
477	0.121	80	2.731	86.6667	0.33731	580	2.55735	477	1.8892	80	0.31685	435.667	2.20578	34.3333	0.18032
549	0.142	80	2.731	113.333	0.44084	650	2.86126	549	2.17436	80	0.31685	501.667	2.53994	45.6667	0.23984
600	0.167	137	2.795	143.333	0.55718	670	2.9479	600	2.37635	137	0.5426	548	2.77452	57	0.29936
600	-1.008	137	2.795	173.333	0.67338	710	3.12093	600	2.37635	137	0.5426	548	2.77452	68.6667	0.36064
600	-1.008	137	2.795	200	0.77654	730	3.20733	600	2.37635	137	0.5426	548	2.77452	80	0.42016
600	-1.008	194	2.868	230	0.89245	740	3.25049	600	2.37635	194	0.76835	548	2.77452	91.3333	0.47968
600	-1.008	194	2.868	256.667	0.99536	760	3.33676	600	2.37635	194	0.76835	548	2.77452	102.667	0.53921
600	-1.008	194	2.868	286.667	1.11099	800	3.50904	600	2.37635	194	0.76835	548	2.77452	114.333	0.60048
600	-1.008	251	2.949	316.667	1.22648	860	3.76684	600	2.37635	251	0.99411	548	2.77452	125.667	0.66
600	-1.008	251	2.949	343.333	1.32901	880	3.85261	600	2.37635	251	0.99411	548	2.77452	137	0.71952
600	-1.008	251	2.949	373.333	1.44422	910	3.9811	600	2.37635	251	0.99411	548	2.77452	148.333	0.77905
600	-1.008	313.667	3.047	403.333	1.55928	910	3.9811	600	2.37635	313.667	1.2423	548	2.77452	160	0.84032
600	-1.008	313.667	3.047	430	1.66143	910	3.9811	600	2.37635	313.667	1.2423	548	2.77452	171.333	0.89984
600	-1.008	313.667	3.047	460	1.77621	910	3.9811	600	2.37635	313.667	1.2423	548	2.77452	182.667	0.95937
600	-1.008	370.667	3.146	486.667	1.87811	910	3.9811	600	2.37635	370.667	1.46806	548	2.77452	194	1.01889
600	-1.008	370.667	3.146	516.667	1.99261	910	3.9811	600	2.37635	370.667	1.46806	548	2.77452	205.667	1.08016
606	-0.97	370.667	3.146	546.667	2.10697	910	3.9811	606	2.40011	370.667	1.46806	553.667	2.80321	217	1.13968
606	-0.97	427.667	3.252	573.333	2.20849	910	3.9811	606	2.40011	427.667	1.69381	553.667	2.80321	228.333	1.19921
606	-0.97	427.667	3.252	603.333	2.32256	910	3.9811	606	2.40011	427.667	1.69381	553.667	2.80321	239.667	1.25873
606	-0.97	427.667	3.252	630	2.42384	910	3.9811	606	2.40011	427.667	1.69381	553.667	2.80321	251.333	1.32
606	-0.97	484.667	3.367	660	2.53763	910	3.9811	606	2.40011	484.667	1.91956	553.667	2.80321	262.667	1.37953
606	-0.97	484.667	3.367	690	2.65128	910	3.9811	606	2.40011	484.667	1.91956	553.667	2.80321	274	1.43905
606	-0.97	541.667	3.489	716.667	2.75218	910	3.9811	606	2.40011	541.667	2.14532	553.667	2.80321	285.333	1.49857
606	-0.97	541.667	3.489	746.667	2.86554	910	3.9811	606	2.40011	541.667	2.14532	553.667	2.80321	297	1.55984
606	-0.97	541.667	3.489	773.333	2.96619	910	3.9811	606	2.40011	541.667	2.14532	553.667	2.80321	308.333	1.61937
615	-0.914	598.667	3.619	803.333	3.07928	910	3.9811	615	2.43575	598.667	2.37107	562	2.84541	319.667	1.67889
615	-0.914	598.667	3.619	833.333	3.19222	910	3.9811	615	2.43575	598.667	2.37107	562	2.84541	331	1.73841
615	-0.914	655.667	3.756	860	3.29249	910	3.9811	615	2.43575	655.667	2.59682	562	2.84541	342.667	1.79969
615	-0.914	655.667	3.756	890	3.40515	910	3.9811	615	2.43575	655.667	2.59682	562	2.84541	354	1.85921
615	-0.914	712.667	3.9	920	3.51766	910	3.9811	615	2.43575	712.667	2.82258	562	2.84541	365.333	1.91873
615	-0.914	712.667	3.9	946.667	3.61755	910	3.9811	615	2.43575	712.667	2.82258	562	2.84541	376.667	1.97825
615	-0.914	769.667	4.052	976.667	3.72979	910	3.9811	615	2.43575	769.667	3.04833	562	2.84541	388.333	2.03953
621	-0.876	769.667	4.052	1003.33	3.82943	920	4.02389	621	2.45952	769.667	3.04833	567.333	2.87241	399.667	2.09905
621	-0.876	826.667	4.211	1033.33	3.94138	920	4.02389	621	2.45952	826.667	3.27408	567.333	2.87241	411	2.15857
621	-0.876	826.667	4.211	1063.33	4.05319	920	4.02389	621	2.45952	826.667	3.27408	567.333	2.87241	422.333	2.21809
621	-0.876	889.333	4.394	1090	4.15245	920	4.02389	621	2.45952	889.333	3.52228	567.333	2.87241	434	2.27937
627	-0.839	889.333	4.394	1120	4.26398	920	4.02389	627	2.48328	889.333	3.52228	572.667	2.89941	445.333	2.33889
627	-0.839	946.333	4.567	1146.67	4.36299	920	4.02389	627	2.48328	946.333	3.74803	572.667	2.89941	456.667	2.39841
627	-0.839	946.333	4.567	1176.67	4.47424	920	4.02389	627	2.48328	946.333	3.74803	572.667	2.89941	468	2.45794
627	-0.839	1003.33	4.747	1206.67	4.58534	920	4.02389	627	2.48328	1003.33	3.97379	572.667	2.89941	479.667	2.51921
633	-0.801	1003.33	4.747	1233.33	4.68397	920	4.02389	633	2.50704	1003.33	3.97379	578	2.92641	491	2.57873
633	-0.801	1060.33	4.933	1263.33	4.7948	920	4.02389	633	2.50704	1060.33	4.19954	578	2.92641	502.333	2.63825
633	-0.801	1060.33	4.933	1290	4.89318	920	4.02389	633	2.50704	1060.33	4.19954	578	2.92641	513.667	2.69778
633	-0.801	1060.33	4.933	1320	5.00372	920	4.02389	633	2.50704	1060.33	4.19954	578	2.92641	525.333	2.75905
639	-0.763	1117.33	5.125	1350	5.11412	920	4.02389	639	2.53081	1117.33	4.42529	583.667	2.9551	536.667	2.81857
639	-0.763	1117.33	5.125	1376.67	5.21212	920	4.02389	639	2.53081	1117.33	4.42529	583.667	2.9551	548	2.8781
639	-0.763	1117.33	5.125	1406.67	5.32224	930	4.06666	639	2.53081	1117.33	4.42529	583.667	2.9551	559.333	2.93762
639	-0.763	1174.33	5.324	1436.67	5.43221	930	4.06666	639	2.53081	1174.33	4.65104	583.667	2.9551	571	2.99889
645	-0.726	1174.33	5.324	1463.33	5.52983	930	4.06666	645	2.55457	1174.33	4.65104	589.333	2.98379	582.333	3.05841
645	-0.726	1174.33	5.324	1493.33	5.63952	930	4.06666	645	2.55457	1174.33	4.65104	589.333	2.98379	593.667	3.11794
654	-0.669	1231.33	5.529	1520	5.7369	930	4.06666	654	2.59022	1231.33	4.8768	597.333	3.0243	605	3.17746
654	-0.669	1231.33	5.529	1550	5.84631	930	4.06666	654	2.59022	1231.33	4.8768	597.333	3.0243	616.667	3.23873
654	-0.669	1231.33	5.529	1580	5.95557	930	4.06666	654	2.59022	1231.33	4.8768	597.333	3.0243	628	3.29826
660	0.182	1288.33	5.74	1606.67	6.05257	930	4.06666	660	2.61398	1288.33	5.10255	603	3.05299	639.333	3.35778
660	-0.632	1288.33	5.74	1636.67	6.16155	930	4.06666	660	2.61398	1288.33	5.10255	603	3.05299	650.667	3.4173
660	-0.632	1288.33	5.74	1663.33	6.2583	930	4.06666	660	2.61398	1288.33	5.10255	603	3.05299	662.333	3.47857
666	-0.594	1345.33	5.957	1693.33	6.367	930	4.06666	666	2.63774	1345.33	5.3283	608.333	3.07999	673.667	3.5381
666	-0.594	1345.33	5.957	1723.33	6.47556	930	4.06666	666	2.63774	1345.33	5.3283	608.333	3.07999	685	3.59762
666	-0.594	1345.33	5.957	1750	6.57193	930	4.06666	666	2.63774	1345.33	5.3283	608.333	3.07999	696.333	3.65714
672	-0.557	1345.33	5.957	1780	6.6802	930	4.06666	672	2.66151	1345.33	5.3283	613.667	3.10699	708	3.71842
672	-0.557	1402.33	6.179	1806.67	6.77633	930	4.06666	672	2.66151	1402.33	5.55406	613.667	3.10699	719.333	3.77794
678	-0.519	1402.33	6.179	1836.67	6.88432	930	4.06666	678	2.68527	1402.33	5.55406	619.667	3.13737	730.667	3.83746
678	-0.519	1402.33	6.179	1866.67	6.99217	930	4.06666	678	2.68527	1402.33	5.55406	619.667	3.13737	742	3.89698
678	-0.519	1402.33	6.179	1893.33	7.08791	930	4.06666	678	2.68527	1402.33	5.55406	619.667	3.13737	753.667	3.95826
684	-0.481	1459.33	6.407	1923.33	7.19548	940	4.10941	684	2.70903	1459.33	5.77981	625	3.16437	765	4.01778
693	-0.425	1459.33	6.407	1950	7.29098	940	4.10941	693	2.74468	1459.33	5.77981	633	3.20488	776.333	4.0773
693	-0.425	1459.33	6.407	1980	7.39827	940	4.10941	693	2.74468	1459.33	5.77981	633	3.20488	787.667	4.13682
693	-0.425	1459.33	6.407	2010	7.50541	940	4.10941	693	2.74468	1459.33	5.77981	633	3.20488	799.333	4.1981
699	-0.388	1459.33	6.407	2036.67	7.60053	940	4.10941	699	2.76844	1459.33	5.77981	638.333	3.23188	810.667	4.25762
699	-0.388	1522	6.664	2066.67	7.70739	940	4.10941	699	2.76844	1522	6.02801	638.333	3.23188	822	4.31714
705	0.194	1522	6.664	2096.67	7.81411	940	4.10941	705	2.7922	1522	6.02801	644	3.26057	833.333	4.37666
705	-0.35	1522	6.664	2123.33	7.90884	950	4.15214	705	2.7922	1522	6.02801	644	3.26057	845	4.43794
705	-0.35	1522	6.664	2153.33	8.01528	950	4.15214	705	2.7922	1522	6.02801	644	3.26057	856.333	4.49746
711	-0.313	1522	6.664	2180	8.10976	950	4.15214	711	2.81597	1522	6.02801	649.667	3.28926	867.667	4.55698
711	-0.313	1579	6.903	2210	8.21592	950	4.15214	711	2.81597	1579	6.25376	649.667	3.28926	879	4.61651
711	-0.313	1579	6.903	2240	8.32193	950	4.15214	711	2.81597	1579	6.25376	649.667	3.28926	890.667	4.67778
717	-0.275	1579	6.903	2266.67	8.41604	950	4.15214	717	2.83973	1579	6.25376	655	3.31626	902	4.7373
726	-0.219	1579	6.903	2296.67	8.52177	950	4.15214	726	2.87538	1579	6.25376	663.333	3.35846	913.333	4.79682
726	-0.219	1579	6.903	2323.33	8.61563	950	4.15214	726	2.87538	1579	6.25376	663.333	3.35846	924.667	4.85635
732	-0.181	1636	7.147	2353.33	8.72108	950	4.15214	732	2.89914	1636	6.47951	668.667	3.38546	936.333	4.91762
732	-0.181	1636	7.147	2383.33	8.82638	950	4.15214	732	2.89914	1636	6.47951	668.667	3.38546	947.667	4.97714
732	-0.181	1636	7.147	2410	8.91986	960	4.19484	732	2.89914	1636	6.47951	668.667	3.38546	959	5.03666
738	-0.144	1636	7.147	2440	9.02489	960	4.19484	738	2.9229	1636	6.47951	674	3.41246	970.333	5.09619
744	-0.106	1636	7.147	2466.67	9.11812	960	4.19484	744	2.94666	1636	6.47951	679.667	3.44115	982	5.15746
744	-0.106	1693	7.397	2496.67	9.22286	960	4.19484	744	2.94666	1693	6.70527	679.667	3.44115	993.333	5.21698
744	-0.106	1693	7.397	2526.67	9.32746	970	4.23753	744	2.94666	1693	6.70527	679.667	3.44115	1000	5.2765
750	0.287	1693	7.397	2553.33	9.42031	970	4.23753	750	2.97043	1693	6.70527	685.333	3.46984	1020	5.33603
750	-0.069	1693	7.397	2583.33	9.52463	970	4.23753	750	2.97043	1693	6.70527	685.333	3.46984	1030	5.3973
750	-0.069	1693	7.397	2613.33	9.6288	970	4.23753	750	2.97043	1693	6.70527	685.333	3.46984	1040	5.45682
756	-0.032	1693	7.397	2640	9.72127	980	4.28019	756	2.99419	1693	6.70527	690.667	3.49685	1050	5.51634
756	-0.032	1693	7.397	2670	9.82516	980	4.28019	756	2.99419	1693	6.70527	690.667	3.49685	1060	5.57587
765	0.025	1750	7.651	2696.67	9.91738	980	4.28019	765	3.02984	1750	6.93102	698.667	3.53735	1070	5.63714
765	0.025	1750	7.651	2726.67	10.021	980	4.28019	765	3.02984	1750	6.93102	698.667	3.53735	1080	5.69666
765	0.025	1750	7.651	2756.67	10.1245	980	4.28019	765	3.02984	1750	6.93102	698.667	3.53735	1100	5.75618
771	0.062	1750	7.651	2783.33	10.2163	980	4.28019	771	3.0536	1750	6.93102	704.333	3.56604	1110	5.8157
771	0.062	1750	7.651	2813.33	10.3195	980	4.28019	771	3.0536	1750	6.93102	704.333	3.56604	1120	5.87698
771	0.062	1807	7.911	2840	10.4111	980	4.28019	771	3.0536	1807	7.15677	704.333	3.56604	1130	5.9365
777	0.099	1807	7.911	2870	10.514	980	4.28019	777	3.07736	1807	7.15677	709.667	3.59304	1140	5.99602
783	0.38	1807	7.911	2900	10.6167	980	4.28019	783	3.10112	1807	7.15677	715.333	3.62173	1150	6.05554
783	0.137	1807	7.911	2926.67	10.708	980	4.28019	783	3.10112	1807	7.15677	715.333	3.62173	1160	6.11682
783	0.137	1807	7.911	2956.67	10.8104	980	4.28019	783	3.10112	1807	7.15677	715.333	3.62173	1180	6.17634
783	0.137	1807	7.911	2983.33	10.9014	990	4.32284	783	3.10112	1807	7.15677	715.333	3.62173	1190	6.23586
783	0.137	1864	8.175	3013.33	11.0036	990	4.32284	783	3.10112	1864	7.38253	715.333	3.62173	1200	6.29538
789	0.174	1864	8.175	3043.33	11.1057	990	4.32284	789	3.12489	1864	7.38253	721	3.65042	1210	6.35665
789	0.174	1864	8.175	3070	11.1962	990	4.32284	789	3.12489	1864	7.38253	721	3.65042	1220	6.41617
795	0.212	1864	8.175	3100	11.298	990	4.32284	795	3.14865	1864	7.38253	726.333	3.67743	1230	6.4757
795	0.212	1864	8.175	3126.67	11.3884	990	4.32284	795	3.14865	1864	7.38253	726.333	3.67743	1240	6.53522
795	0.212	1864	8.175	3156.67	11.4899	1000	4.36546	795	3.14865	1864	7.38253	726.333	3.67743	1260	6.59649
804	0.268	1921	8.443	3186.67	11.5912	1000	4.36546	804	3.1843	1921	7.60828	734.333	3.71793	1270	6.65601
804	0.268	1921	8.443	3213.33	11.6812	1000	4.36546	804	3.1843	1921	7.60828	734.333	3.71793	1280	6.71553
810	0.305	1921	8.443	3243.33	11.7822	1000	4.36546	810	3.20806	1921	7.60828	739.667	3.74493	1290	6.77505
810	0.305	1921	8.443	3273.33	11.8832	1000	4.36546	810	3.20806	1921	7.60828	739.667	3.74493	1300	6.83633
810	0.305	1921	8.443	3300	11.9727	1000	4.36546	810	3.20806	1921	7.60828	739.667	3.74493	1310	6.89585
810	0.305	1921	8.443	3330	12.0734	1000	4.36546	810	3.20806	1921	7.60828	739.667	3.74493	1320	6.95537
816	0.473	1921	8.443	3356.67	12.1627	1000	4.36546	816	3.23182	1921	7.60828	745.667	3.77531	1340	7.01489
816	0.342	1978	8.716	3386.67	12.2631	1000	4.36546	816	3.23182	1978	7.83403	745.667	3.77531	1350	7.07616
816	0.342	1978	8.716	3416.67	12.3633	1000	4.36546	816	3.23182	1978	7.83403	745.667	3.77531	1360	7.13568
816	0.342	1978	8.716	3443.33	12.4522	1000	4.36546	816	3.23182	1978	7.83403	745.667	3.77531	1370	7.1952
816	0.342	1978	8.716	3473.33	12.5522	1000	4.36546	816	3.23182	1978	7.83403	745.667	3.77531	1380	7.25472
822	0.38	1978	8.716	3500	12.6409	1000	4.36546	822	3.25558	1978	7.83403	751	3.80231	1390	7.316
822	0.38	1978	8.716	3530	12.7405	1010	4.40806	822	3.25558	1978	7.83403	751	3.80231	1400	7.37552
822	0.38	2035	8.994	3560	12.84	1010	4.40806	822	3.25558	2035	8.05979	751	3.80231	1420	7.43504
828	0.417	2035	8.994	3586.67	12.9284	1010	4.40806	828	3.27935	2035	8.05979	756.333	3.82932	1430	7.49456
828	0.417	2035	8.994	3616.67	13.0276	1010	4.40806	828	3.27935	2035	8.05979	756.333	3.82932	1440	7.55583
828	0.417	2035	8.994	3643.33	13.1157	1010	4.40806	828	3.27935	2035	8.05979	756.333	3.82932	1450	7.61535
834	0.454	2035	8.994	3673.33	13.2146	1010	4.40806	834	3.30311	2035	8.05979	762	3.85801	1460	7.67487
834	0.454	2035	8.994	3703.33	13.3134	1010	4.40806	834	3.30311	2035	8.05979	762	3.85801	1470	7.73439
834	0.454	2092	9.276	3730	13.4011	1010	4.40806	834	3.30311	2092	8.28554	762	3.85801	1480	7.79566
834	0.454	2092	9.276	3760	13.4996	1010	4.40806	834	3.30311	2092	8.28554	762	3.85801	1500	7.85518
834	0.454	2092	9.276	3790	13.598	1020	4.45064	834	3.30311	2092	8.28554	762	3.85801	1510	7.9147
834	0.454	2092	9.276	3816.67	13.6853	1020	4.45064	834	3.30311	2092	8.28554	762	3.85801	1520	7.97422
843	0.566	2092	9.276	3846.67	13.7834	1020	4.45064	843	3.33876	2092	8.28554	770	3.89851	1530	8.03549
843	0.51	2092	9.276	3873.33	13.8705	1020	4.45064	843	3.33876	2092	8.28554	770	3.89851	1540	8.09501
843	0.51	2092	9.276	3903.33	13.9683	1020	4.45064	843	3.33876	2092	8.28554	770	3.89851	1550	8.15453
843	0.51	2155	9.59	3933.33	14.066	1020	4.45064	843	3.33876	2155	8.53506	770	3.89851	1560	8.21405
843	0.51	2155	9.59	3960	14.1526	1020	4.45064	843	3.33876	2155	8.53506	770	3.89851	1580	8.27532
843	0.51	2155	9.59	3990	14.25	1020	4.45064	843	3.33876	2155	8.53506	770	3.89851	1590	8.33484
849	0.547	2155	9.59	4016.67	14.3365	1020	4.45064	849	3.36252	2155	8.53506	775.667	3.9272	1600	8.39436
849	0.547	2155	9.59	4046.67	14.4336	1020	4.45064	849	3.36252	2155	8.53506	775.667	3.9272	1610	8.45388
849	0.547	2155	9.59	4076.67	14.5305	1020	4.45064	849	3.36252	2155	8.53506	775.667	3.9272	1620	8.51515
849	0.547	2212	9.881	4103.33	14.6166	1020	4.45064	849	3.36252	2212	8.76081	775.667	3.9272	1630	8.57467
849	0.547	2212	9.881	4133.33	14.7133	1020	4.45064	849	3.36252	2212	8.76081	775.667	3.9272	1640	8.63418
855	0.585	2212	9.881	4160	14.7991	1020	4.45064	855	3.38628	2212	8.76081	781	3.9542	1660	8.6937
855	0.585	2212	9.881	4190	14.8955	1020	4.45064	855	3.38628	2212	8.76081	781	3.9542	1670	8.75497
855	0.585	2212	9.881	4220	14.9917	1020	4.45064	855	3.38628	2212	8.76081	781	3.9542	1680	8.81449
855	0.585	2212	9.881	4246.67	15.0772	1020	4.45064	855	3.38628	2212	8.76081	781	3.9542	1690	8.87401
855	0.585	2269	10.175	4276.67	15.1732	1020	4.45064	855	3.38628	2269	8.98656	781	3.9542	1700	8.93353
861	0.622	2269	10.175	4306.67	15.269	1020	4.45064	861	3.41004	2269	8.98656	786.667	3.98289	1710	8.99479
861	0.622	2269	10.175	4333.33	15.354	1020	4.45064	861	3.41004	2269	8.98656	786.667	3.98289	1720	9.05431
861	0.622	2269	10.175	4363.33	15.4496	1020	4.45064	861	3.41004	2269	8.98656	786.667	3.98289	1740	9.11383
861	0.622	2269	10.175	4390	15.5344	1020	4.45064	861	3.41004	2269	8.98656	786.667	3.98289	1750	9.17335
861	0.622	2269	10.175	4420	15.6297	1020	4.45064	861	3.41004	2269	8.98656	786.667	3.98289	1760	9.23461
861	0.622	2326	10.473	4450	15.7248	1030	4.4932	861	3.41004	2326	9.21232	786.667	3.98289	1770	9.29413
861	0.622	2326	10.473	4476.67	15.8092	1030	4.4932	861	3.41004	2326	9.21232	786.667	3.98289	1780	9.35365
861	0.622	2326	10.473	4506.67	15.904	1030	4.4932	861	3.41004	2326	9.21232	786.667	3.98289	1790	9.41316
867	0.659	2326	10.473	4533.33	15.9882	1030	4.4932	867	3.43381	2326	9.21232	792	4.0099	1800	9.47443
867	0.659	2326	10.473	4563.33	16.0828	1030	4.4932	867	3.43381	2326	9.21232	792	4.0099	1820	9.53395
867	0.659	2326	10.473	4593.33	16.1772	1030	4.4932	867	3.43381	2326	9.21232	792	4.0099	1830	9.59346
867	0.659	2383	10.775	4620	16.261	1030	4.4932	867	3.43381	2383	9.43807	792	4.0099	1840	9.65298
867	0.659	2383	10.775	4650	16.3551	1030	4.4932	867	3.43381	2383	9.43807	792	4.0099	1850	9.71424
867	0.659	2383	10.775	4676.67	16.4387	1030	4.4932	867	3.43381	2383	9.43807	792	4.0099	1860	9.77376
876	0.715	2383	10.775	4706.67	16.5326	1030	4.4932	876	3.46945	2383	9.43807	800	4.0504	1870	9.83327
876	0.715	2383	10.775	4736.67	16.6263	1030	4.4932	876	3.46945	2383	9.43807	800	4.0504	1880	9.89279
876	0.715	2383	10.775	4763.33	16.7094	1030	4.4932	876	3.46945	2383	9.43807	800	4.0504	1900	9.95405
876	0.715	2440	11.08	4793.33	16.8029	1040	4.53574	876	3.46945	2440	9.66382	800	4.0504	1910	10.0136
876	0.715	2440	11.08	4820	16.8858	1040	4.53574	876	3.46945	2440	9.66382	800	4.0504	1920	10.0731
876	0.715	2440	11.08	4850	16.9789	1040	4.53574	876	3.46945	2440	9.66382	800	4.0504	1930	10.1326
882	0.752	2440	11.08	4880	17.0719	1040	4.53574	882	3.49321	2440	9.66382	805.667	4.07909	1940	10.1939
882	0.752	2440	11.08	4906.67	17.1545	1040	4.53574	882	3.49321	2440	9.66382	805.667	4.07909	1950	10.2534
882	0.752	2440	11.08	4936.67	17.2472	1040	4.53574	882	3.49321	2440	9.66382	805.667	4.07909	1960	10.3129
882	0.752	2497	11.389	4966.67	17.3398	1040	4.53574	882	3.49321	2497	9.88958	805.667	4.07909	1980	10.3724
882	0.752	2497	11.389	4993.33	17.4219	1040	4.53574	882	3.49321	2497	9.88958	805.667	4.07909	1990	10.4337
882	0.752	2497	11.389	5023.33	17.5142	1040	4.53574	882	3.49321	2497	9.88958	805.667	4.07909	2000	10.4932
882	0.752	2497	11.389	5050	17.5962	1040	4.53574	882	3.49321	2497	9.88958	805.667	4.07909	2010	10.5527
888	0.79	2497	11.389	5080	17.6882	1040	4.53574	888	3.51698	2497	9.88958	811.333	4.10778	2020	10.6122
888	0.79	2497	11.389	5110	17.78	1040	4.53574	888	3.51698	2497	9.88958	811.333	4.10778	2030	10.6735
888	0.79	2554	11.701	5136.67	17.8616	1040	4.53574	888	3.51698	2554	10.1153	811.333	4.10778	2040	10.733
888	0.79	2554	11.701	5166.67	17.9532	1040	4.53574	888	3.51698	2554	10.1153	811.333	4.10778	2060	10.7925
888	0.79	2554	11.701	5193.33	18.0344	1040	4.53574	888	3.51698	2554	10.1153	811.333	4.10778	2070	10.852
888	0.79	2554	11.701	5223.33	18.1258	1040	4.53574	888	3.51698	2554	10.1153	811.333	4.10778	2080	10.9132
888	0.79	2554	11.701	5253.33	18.2169	1040	4.53574	888	3.51698	2554	10.1153	811.333	4.10778	2090	10.9728
894	0.827	2554	11.701	5280	18.2978	1040	4.53574	894	3.54074	2554	10.1153	816.667	4.13478	2100	11.0323
894	0.827	2611	12.017	5310	18.3887	1040	4.53574	894	3.54074	2611	10.3411	816.667	4.13478	2110	11.0918
894	0.827	2611	12.017	5336.67	18.4694	1050	4.57826	894	3.54074	2611	10.3411	816.667	4.13478	2120	11.153
894	0.827	2611	12.017	5366.67	18.56	1050	4.57826	894	3.54074	2611	10.3411	816.667	4.13478	2140	11.2126
894	0.827	2611	12.017	5396.67	18.6504	1050	4.57826	894	3.54074	2611	10.3411	816.667	4.13478	2150	11.2721
900	0.864	2611	12.017	5423.33	18.7307	1050	4.57826	900	3.5645	2611	10.3411	822.333	4.16347	2160	11.3316
900	0.864	2611	12.017	5453.33	18.8209	1050	4.57826	900	3.5645	2611	10.3411	822.333	4.16347	2170	11.3928
900	0.864	2668	12.335	5483.33	18.9109	1050	4.57826	900	3.5645	2668	10.5668	822.333	4.16347	2180	11.4523
900	0.864	2668	12.335	5510	18.9908	1050	4.57826	900	3.5645	2668	10.5668	822.333	4.16347	2190	11.5118
900	0.864	2668	12.335	5540	19.0806	1050	4.57826	900	3.5645	2668	10.5668	822.333	4.16347	2200	11.5713
900	0.864	2668	12.335	5566.67	19.1602	1050	4.57826	900	3.5645	2668	10.5668	822.333	4.16347	2220	11.6326
909	0.92	2668	12.335	5596.67	19.2497	1050	4.57826	909	3.60015	2668	10.5668	830.333	4.20398	2230	11.6921
909	0.92	2668	12.335	5626.67	19.339	1050	4.57826	909	3.60015	2668	10.5668	830.333	4.20398	2240	11.7516
909	0.92	2725	12.657	5653.33	19.4183	1050	4.57826	909	3.60015	2725	10.7926	830.333	4.20398	2250	11.8111
909	0.92	2725	12.657	5683.33	19.5073	1050	4.57826	909	3.60015	2725	10.7926	830.333	4.20398	2260	11.8724
909	0.92	2725	12.657	5710	19.5864	1050	4.57826	909	3.60015	2725	10.7926	830.333	4.20398	2270	11.9319
918	0.975	2725	12.657	5740	19.6751	1050	4.57826	918	3.63579	2725	10.7926	838.667	4.24617	2280	11.9914
918	0.975	2725	12.657	5770	19.7638	1050	4.57826	918	3.63579	2725	10.7926	838.667	4.24617	2290	12.0509
918	0.975	2725	12.657	5796.67	19.8424	1050	4.57826	918	3.63579	2725	10.7926	838.667	4.24617	2310	12.1121
918	0.975	2787.67	13.015	5826.67	19.9307	1050	4.57826	918	3.63579	2787.67	11.0408	838.667	4.24617	2320	12.1716
918	0.975	2787.67	13.015	5853.33	20.0091	1050	4.57826	918	3.63579	2787.67	11.0408	838.667	4.24617	2330	12.2311
918	0.975	2787.67	13.015	5883.33	20.0972	1050	4.57826	918	3.63579	2787.67	11.0408	838.667	4.24617	2340	12.2906
918	0.975	2787.67	13.015	5913.33	20.1851	1050	4.57826	918	3.63579	2787.67	11.0408	838.667	4.24617	2350	12.3519
918	0.975	2787.67	13.015	5940	20.2631	1050	4.57826	918	3.63579	2787.67	11.0408	838.667	4.24617	2360	12.4114
918	0.975	2787.67	13.015	5970	20.3507	1050	4.57826	918	3.63579	2787.67	11.0408	838.667	4.24617	2370	12.4709
918	0.975	2844.67	13.343	5996.67	20.4285	1050	4.57826	918	3.63579	2844.67	11.2665	838.667	4.24617	2390	12.5304
918	0.975	2844.67	13.343	6026.67	20.5159	1050	4.57826	918	3.63579	2844.67	11.2665	838.667	4.24617	2400	12.5916
927	1.031	2844.67	13.343	6056.67	20.6031	1050	4.57826	927	3.67144	2844.67	11.2665	847	4.28836	2410	12.6511
927	1.031	2844.67	13.343	6083.33	20.6805	1050	4.57826	927	3.67144	2844.67	11.2665	847	4.28836	2420	12.7106
927	1.031	2844.67	13.343	6113.33	20.7674	1060	4.62076	927	3.67144	2844.67	11.2665	847	4.28836	2430	12.7701
927	1.031	2844.67	13.343	6143.33	20.8542	1060	4.62076	927	3.67144	2844.67	11.2665	847	4.28836	2440	12.8314
927	1.031	2901.67	13.673	6170	20.9312	1060	4.62076	927	3.67144	2901.67	11.4923	847	4.28836	2450	12.8909
927	1.031	2901.67	13.673	6200	21.0177	1060	4.62076	927	3.67144	2901.67	11.4923	847	4.28836	2470	12.9503
936	1.087	2901.67	13.673	6226.67	21.0944	1060	4.62076	936	3.70708	2901.67	11.4923	855	4.32886	2480	13.0098
936	1.087	2901.67	13.673	6256.67	21.1806	1060	4.62076	936	3.70708	2901.67	11.4923	855	4.32886	2490	13.0711
936	1.087	2901.67	13.673	6286.67	21.2667	1060	4.62076	936	3.70708	2901.67	11.4923	855	4.32886	2500	13.1306
936	1.087	2901.67	13.673	6313.33	21.3431	1060	4.62076	936	3.70708	2901.67	11.4923	855	4.32886	2510	13.1901
936	1.087	2901.67	13.673	6343.33	21.4289	1060	4.62076	936	3.70708	2901.67	11.4923	855	4.32886	2520	13.2495
936	1.087	2958.67	14.007	6370	21.505	1060	4.62076	936	3.70708	2958.67	11.718	855	4.32886	2530	13.3108
936	1.087	2958.67	14.007	6400	21.5905	1070	4.66324	936	3.70708	2958.67	11.718	855	4.32886	2550	13.3703
936	1.087	2958.67	14.007	6430	21.6759	1070	4.66324	936	3.70708	2958.67	11.718	855	4.32886	2560	13.4298
936	1.087	2958.67	14.007	6456.67	21.7517	1070	4.66324	936	3.70708	2958.67	11.718	855	4.32886	2570	13.4893
936	1.087	2958.67	14.007	6486.67	21.8367	1070	4.66324	936	3.70708	2958.67	11.718	855	4.32886	2580	13.5505
936	1.087	3015.67	14.343	6513.33	21.9123	1070	4.66324	936	3.70708	3015.67	11.9438	855	4.32886	2590	13.61
936	1.087	3015.67	14.343	6543.33	21.9971	1070	4.66324	936	3.70708	3015.67	11.9438	855	4.32886	2600	13.6695
936	1.087	3015.67	14.343	6573.33	22.0817	1070	4.66324	936	3.70708	3015.67	11.9438	855	4.32886	2610	13.7289
945	1.143	3015.67	14.343	6600	22.1568	1070	4.66324	945	3.74272	3015.67	11.9438	863.333	4.37106	2630	13.7902
945	1.143	3015.67	14.343	6630	22.2412	1070	4.66324	945	3.74272	3015.67	11.9438	863.333	4.37106	2640	13.8497
945	1.143	3015.67	14.343	6660	22.3255	1070	4.66324	945	3.74272	3015.67	11.9438	863.333	4.37106	2650	13.9091
945	1.143	3072.67	14.681	6686.67	22.4002	1070	4.66324	945	3.74272	3072.67	12.1695	863.333	4.37106	2660	13.9686
945	1.143	3072.67	14.681	6716.67	22.4842	1070	4.66324	945	3.74272	3072.67	12.1695	863.333	4.37106	2670	14.0298
945	1.143	3072.67	14.681	6743.33	22.5587	1070	4.66324	945	3.74272	3072.67	12.1695	863.333	4.37106	2680	14.0893
945	1.143	3072.67	14.681	6773.33	22.6423	1070	4.66324	945	3.74272	3072.67	12.1695	863.333	4.37106	2690	14.1488
945	1.143	3072.67	14.681	6803.33	22.7259	1070	4.66324	945	3.74272	3072.67	12.1695	863.333	4.37106	2710	14.2083
945	1.143	3072.67	14.681	6830	22.8	1070	4.66324	945	3.74272	3072.67	12.1695	863.333	4.37106	2720	14.2695
945	1.143	3072.67	14.681	6860	22.8832	1070	4.66324	945	3.74272	3072.67	12.1695	863.333	4.37106	2730	14.329
954	1.198	3129.67	15.023	6886.67	22.9571	1070	4.66324	954	3.77837	3129.67	12.3953	871.667	4.41325	2740	14.3885
954	1.198	3129.67	15.023	6916.67	23.0401	1070	4.66324	954	3.77837	3129.67	12.3953	871.667	4.41325	2750	14.4479
954	1.198	3129.67	15.023	6946.67	23.1229	1070	4.66324	954	3.77837	3129.67	12.3953	871.667	4.41325	2760	14.5092
954	1.198	3129.67	15.023	6973.33	23.1964	1070	4.66324	954	3.77837	3129.67	12.3953	871.667	4.41325	2770	14.5686
963	1.254	3129.67	15.023	7003.33	23.2789	1070	4.66324	963	3.81401	3129.67	12.3953	879.667	4.45375	2790	14.6281
963	1.254	3129.67	15.023	7030	23.3522	1080	4.70569	963	3.81401	3129.67	12.3953	879.667	4.45375	2800	14.6876
963	1.254	3186.67	15.366	7060	23.4344	1080	4.70569	963	3.81401	3186.67	12.6211	879.667	4.45375	2810	14.7488
963	1.254	3186.67	15.366	7090	23.5165	1080	4.70569	963	3.81401	3186.67	12.6211	879.667	4.45375	2820	14.8083
963	1.254	3186.67	15.366	7116.67	23.5894	1080	4.70569	963	3.81401	3186.67	12.6211	879.667	4.45375	2830	14.8677
963	1.254	3186.67	15.366	7146.67	23.6712	1080	4.70569	963	3.81401	3186.67	12.6211	879.667	4.45375	2840	14.9272
972	1.31	3186.67	15.366	7176.67	23.7529	1080	4.70569	972	3.84966	3186.67	12.6211	888	4.49594	2850	14.9884
972	1.31	3186.67	15.366	7203.33	23.8254	1080	4.70569	972	3.84966	3186.67	12.6211	888	4.49594	2870	15.0479
972	1.31	3243.67	15.711	7233.33	23.9068	1080	4.70569	972	3.84966	3243.67	12.8468	888	4.49594	2880	15.1073
981	1.365	3243.67	15.711	7260	23.979	1080	4.70569	981	3.8853	3243.67	12.8468	896	4.53645	2890	15.1668
981	1.365	3243.67	15.711	7290	24.0602	1080	4.70569	981	3.8853	3243.67	12.8468	896	4.53645	2900	15.228
981	1.365	3243.67	15.711	7320	24.1411	1090	4.74813	981	3.8853	3243.67	12.8468	896	4.53645	2910	15.2875
981	1.365	3243.67	15.711	7346.67	24.213	1090	4.74813	981	3.8853	3243.67	12.8468	896	4.53645	2920	15.3469
981	1.365	3243.67	15.711	7376.67	24.2937	1090	4.74813	981	3.8853	3243.67	12.8468	896	4.53645	2930	15.4064
990	1.421	3243.67	15.711	7403.33	24.3653	1090	4.74813	990	3.92094	3243.67	12.8468	904.667	4.58033	2950	15.4676
990	1.421	3300.67	16.059	7433.33	24.4457	1090	4.74813	990	3.92094	3300.67	13.0726	904.667	4.58033	2960	15.527
990	1.421	3300.67	16.059	7463.33	24.526	1090	4.74813	990	3.92094	3300.67	13.0726	904.667	4.58033	2970	15.5865
990	1.421	3300.67	16.059	7490	24.5972	1090	4.74813	990	3.92094	3300.67	13.0726	904.667	4.58033	2980	15.6459
999	1.476	3300.67	16.059	7520	24.6772	1090	4.74813	999	3.95659	3300.67	13.0726	912.667	4.62083	2990	15.7071
999	1.476	3300.67	16.059	7546.67	24.7482	1090	4.74813	999	3.95659	3300.67	13.0726	912.667	4.62083	3000	15.7666
1008	1.532	3300.67	16.059	7576.67	24.8279	1090	4.74813	1008	3.99223	3300.67	13.0726	920.667	4.66133	3010	15.826
1008	1.532	3300.67	16.059	7606.67	24.9075	1090	4.74813	1008	3.99223	3300.67	13.0726	920.667	4.66133	3030	15.8855
1008	1.532	3363.33	16.444	7633.33	24.9781	1090	4.74813	1008	3.99223	3363.33	13.3208	920.667	4.66133	3040	15.9467
1008	1.532	3363.33	16.444	7663.33	25.0574	1090	4.74813	1008	3.99223	3363.33	13.3208	920.667	4.66133	3050	16.0061
1008	1.532	3363.33	16.444	7690	25.1277	1090	4.74813	1008	3.99223	3363.33	13.3208	920.667	4.66133	3060	16.0656
1017	1.587	3363.33	16.444	7720	25.2067	1090	4.74813	1017	4.02787	3363.33	13.3208	929	4.70353	3070	16.125
1017	1.587	3363.33	16.444	7750	25.2856	1090	4.74813	1017	4.02787	3363.33	13.3208	929	4.70353	3080	16.1862
1017	1.587	3363.33	16.444	7776.67	25.3556	1090	4.74813	1017	4.02787	3363.33	13.3208	929	4.70353	3090	16.2456
1026	1.643	3363.33	16.444	7806.67	25.4342	1090	4.74813	1026	4.06352	3363.33	13.3208	937.333	4.74572	3110	16.3051
1026	1.643	3420.33	16.796	7836.67	25.5126	1090	4.74813	1026	4.06352	3420.33	13.5465	937.333	4.74572	3120	16.3645
1026	1.643	3420.33	16.796	7863.33	25.5822	1090	4.74813	1026	4.06352	3420.33	13.5465	937.333	4.74572	3130	16.4257
1035	1.698	3420.33	16.796	7893.33	25.6603	1090	4.74813	1035	4.09916	3420.33	13.5465	945.667	4.78791	3140	16.4851
1035	1.698	3420.33	16.796	7920	25.7297	1090	4.74813	1035	4.09916	3420.33	13.5465	945.667	4.78791	3150	16.5445
1035	1.698	3420.33	16.796	7950	25.8076	1090	4.74813	1035	4.09916	3420.33	13.5465	945.667	4.78791	3160	16.604
1035	1.698	3420.33	16.796	7980	25.8853	1090	4.74813	1035	4.09916	3420.33	13.5465	945.667	4.78791	3170	16.6651
1044	1.754	3420.33	16.796	8006.67	25.9543	1090	4.74813	1044	4.13481	3420.33	13.5465	953.667	4.82841	3190	16.7246
1044	1.754	3477.33	17.15	8036.67	26.0317	1090	4.74813	1044	4.13481	3477.33	13.7723	953.667	4.82841	3200	16.784
1044	1.754	3477.33	17.15	8063.33	26.1004	1100	4.79054	1044	4.13481	3477.33	13.7723	953.667	4.82841	3210	16.8434
1053	1.809	3477.33	17.15	8093.33	26.1776	1100	4.79054	1053	4.17045	3477.33	13.7723	961.667	4.86892	3220	16.9046
1053	1.809	3477.33	17.15	8123.33	26.2546	1100	4.79054	1053	4.17045	3477.33	13.7723	961.667	4.86892	3230	16.964
1053	1.809	3477.33	17.15	8150	26.3229	1100	4.79054	1053	4.17045	3477.33	13.7723	961.667	4.86892	3240	17.0234
1053	1.809	3477.33	17.15	8180	26.3997	1100	4.79054	1053	4.17045	3477.33	13.7723	961.667	4.86892	3250	17.0828
1053	1.809	3477.33	17.15	8206.67	26.4678	1110	4.83294	1053	4.17045	3477.33	13.7723	961.667	4.86892	3270	17.144
1062	1.865	3477.33	17.15	8236.67	26.5443	1110	4.83294	1062	4.20609	3477.33	13.7723	970.333	4.9128	3280	17.2034
1062	1.865	3534.33	17.506	8266.67	26.6206	1110	4.83294	1062	4.20609	3534.33	13.998	970.333	4.9128	3290	17.2628
1071	1.92	3534.33	17.506	8293.33	26.6883	1110	4.83294	1071	4.24174	3534.33	13.998	978.333	4.9533	3300	17.3222
1071	1.92	3534.33	17.506	8323.33	26.7643	1110	4.83294	1071	4.24174	3534.33	13.998	978.333	4.9533	3310	17.3833
1071	1.92	3534.33	17.506	8353.33	26.8402	1110	4.83294	1071	4.24174	3534.33	13.998	978.333	4.9533	3320	17.4427
1080	1.975	3534.33	17.506	8380	26.9075	1120	4.87531	1080	4.27738	3534.33	13.998	986.667	4.99549	3330	17.5021
1080	1.975	3534.33	17.506	8410	26.9831	1120	4.87531	1080	4.27738	3534.33	13.998	986.667	4.99549	3350	17.5615
1080	1.975	3534.33	17.506	8436.67	27.0502	1120	4.87531	1080	4.27738	3534.33	13.998	986.667	4.99549	3360	17.6227
1080	1.975	3591.33	17.863	8466.67	27.1256	1120	4.87531	1080	4.27738	3591.33	14.2238	986.667	4.99549	3370	17.6821
1089	2.031	3591.33	17.863	8496.67	27.2007	1120	4.87531	1089	4.31302	3591.33	14.2238	994.667	5.036	3380	17.7415
1089	2.031	3591.33	17.863	8523.33	27.2674	1120	4.87531	1089	4.31302	3591.33	14.2238	994.667	5.036	3390	17.8009
1098	2.086	3591.33	17.863	8553.33	27.3423	1120	4.87531	1098	4.34867	3591.33	14.2238	1000	5.07819	3400	17.862
1098	2.086	3591.33	17.863	8580	27.4088	1120	4.87531	1098	4.34867	3591.33	14.2238	1000	5.07819	3410	17.9214
1098	2.086	3591.33	17.863	8610	27.4834	1120	4.87531	1098	4.34867	3591.33	14.2238	1000	5.07819	3430	17.9808
1107	2.141	3591.33	17.863	8640	27.5579	1120	4.87531	1107	4.38431	3591.33	14.2238	1010	5.12038	3440	18.0402
1107	2.141	3591.33	17.863	8666.67	27.624	1120	4.87531	1107	4.38431	3591.33	14.2238	1010	5.12038	3450	18.1013
1107	2.141	3648.33	18.222	8696.67	27.6982	1130	4.91766	1107	4.38431	3648.33	14.4495	1010	5.12038	3460	18.1607
1107	2.141	3648.33	18.222	8723.33	27.764	1130	4.91766	1107	4.38431	3648.33	14.4495	1010	5.12038	3470	18.22
1107	2.141	3648.33	18.222	8753.33	27.8379	1130	4.91766	1107	4.38431	3648.33	14.4495	1010	5.12038	3480	18.2794
1116	2.196	3648.33	18.222	8783.33	27.9117	1130	4.91766	1116	4.41995	3648.33	14.4495	1020	5.16088	3490	18.3405
1116	2.196	3648.33	18.222	8810	27.9771	1140	4.95999	1116	4.41995	3648.33	14.4495	1020	5.16088	3510	18.3999
1125	2.252	3648.33	18.222	8840	28.0506	1140	4.95999	1125	4.4556	3648.33	14.4495	1030	5.20307	3520	18.4592
1125	2.252	3648.33	18.222	8866.67	28.1158	1140	4.95999	1125	4.4556	3648.33	14.4495	1030	5.20307	3530	18.5186
1125	2.252	3705.33	18.583	8896.67	28.189	1140	4.95999	1125	4.4556	3705.33	14.6753	1030	5.20307	3540	18.5797
1125	2.252	3705.33	18.583	8926.67	28.2621	1140	4.95999	1125	4.4556	3705.33	14.6753	1030	5.20307	3550	18.6391
1134	2.307	3705.33	18.583	8953.33	28.3269	1140	4.95999	1134	4.49124	3705.33	14.6753	1040	5.24527	3560	18.6984
1134	2.307	3705.33	18.583	8983.33	28.3997	1140	4.95999	1134	4.49124	3705.33	14.6753	1040	5.24527	3570	18.7578
1134	2.307	3705.33	18.583	9013.33	28.4723	1140	4.95999	1134	4.49124	3705.33	14.6753	1040	5.24527	3590	18.8189
1143	2.362	3705.33	18.583	9040	28.5368	1140	4.95999	1143	4.52688	3705.33	14.6753	1040	5.28577	3600	18.8782
1143	2.362	3705.33	18.583	9070	28.6091	1150	5.0023	1143	4.52688	3705.33	14.6753	1040	5.28577	3610	18.9376
1152	2.417	3762.33	18.945	9096.67	28.6733	1150	5.0023	1152	4.56252	3762.33	14.901	1050	5.32796	3620	18.9969
1152	2.417	3762.33	18.945	9126.67	28.7454	1150	5.0023	1152	4.56252	3762.33	14.901	1050	5.32796	3630	19.058
1152	2.417	3762.33	18.945	9156.67	28.8173	1150	5.0023	1152	4.56252	3762.33	14.901	1050	5.32796	3640	19.1173
1152	2.417	3762.33	18.945	9183.33	28.8811	1150	5.0023	1152	4.56252	3762.33	14.901	1050	5.32796	3650	19.1766
1152	2.417	3762.33	18.945	9213.33	28.9528	1160	5.04459	1152	4.56252	3762.33	14.901	1050	5.32796	3660	19.236
1161	2.472	3762.33	18.945	9240	29.0163	1160	5.04459	1161	4.59817	3762.33	14.901	1060	5.37015	3680	19.297
1161	2.472	3762.33	18.945	9270	29.0877	1160	5.04459	1161	4.59817	3762.33	14.901	1060	5.37015	3690	19.3564
1170	2.528	3762.33	18.945	9300	29.1589	1160	5.04459	1170	4.63381	3762.33	14.901	1070	5.41234	3700	19.4157
1170	2.528	3819.33	19.308	9326.67	29.2221	1160	5.04459	1170	4.63381	3819.33	15.1268	1070	5.41234	3710	19.475
1179	2.583	3819.33	19.308	9356.67	29.2931	1160	5.04459	1179	4.66945	3819.33	15.1268	1080	5.45285	3720	19.5361
1179	2.583	3819.33	19.308	9383.33	29.356	1160	5.04459	1179	4.66945	3819.33	15.1268	1080	5.45285	3730	19.5954
1179	2.583	3819.33	19.308	9413.33	29.4267	1160	5.04459	1179	4.66945	3819.33	15.1268	1080	5.45285	3740	19.6547
1179	2.583	3819.33	19.308	9443.33	29.4972	1160	5.04459	1179	4.66945	3819.33	15.1268	1080	5.45285	3760	19.714
1179	2.583	3819.33	19.308	9470	29.5598	1170	5.08686	1179	4.66945	3819.33	15.1268	1080	5.45285	3770	19.775
1188	2.638	3819.33	19.308	9500	29.63	1170	5.08686	1188	4.7051	3819.33	15.1268	1090	5.49335	3780	19.8343
1188	2.638	3819.33	19.308	9530	29.7001	1170	5.08686	1188	4.7051	3819.33	15.1268	1090	5.49335	3790	19.8936
1188	2.638	3876.33	19.673	9556.67	29.7623	1180	5.12911	1188	4.7051	3876.33	15.3525	1090	5.49335	3800	19.9529
1197	2.693	3876.33	19.673	9586.67	29.8321	1180	5.12911	1197	4.74074	3876.33	15.3525	1090	5.53723	3810	20.014
1197	2.693	3876.33	19.673	9613.33	29.894	1180	5.12911	1197	4.74074	3876.33	15.3525	1090	5.53723	3820	20.0733
1197	2.693	3876.33	19.673	9643.33	29.9635	1180	5.12911	1197	4.74074	3876.33	15.3525	1090	5.53723	3840	20.1325
1197	2.693	3876.33	19.673	9673.33	30.0329	1180	5.12911	1197	4.74074	3876.33	15.3525	1090	5.53723	3850	20.1918
1197	2.693	3876.33	19.673	9700	30.0945	1190	5.17134	1197	4.74074	3876.33	15.3525	1090	5.53723	3860	20.2528
1206	2.748	3876.33	19.673	9730	30.1636	1190	5.17134	1206	4.77638	3876.33	15.3525	1100	5.57773	3870	20.3121
1206	2.748	3876.33	19.673	9756.67	30.2249	1190	5.17134	1206	4.77638	3876.33	15.3525	1100	5.57773	3880	20.3714
1215	2.803	3933.33	20.039	9786.67	30.2937	1190	5.17134	1215	4.81202	3933.33	15.5783	1110	5.61993	3890	20.4306
1215	2.803	3933.33	20.039	9816.67	30.3624	1190	5.17134	1215	4.81202	3933.33	15.5783	1110	5.61993	3900	20.4916
1224	2.858	3933.33	20.039	9843.33	30.4233	1190	5.17134	1224	4.84767	3933.33	15.5783	1120	5.66043	3920	20.5509
1224	2.858	3933.33	20.039	9873.33	30.4917	1190	5.17134	1224	4.84767	3933.33	15.5783	1120	5.66043	3930	20.6102
1224	2.858	3933.33	20.039	9900	30.5524	1190	5.17134	1224	4.84767	3933.33	15.5783	1120	5.66043	3940	20.6694
1224	2.858	3933.33	20.039	9930	30.6205	1200	5.21354	1224	4.84767	3933.33	15.5783	1120	5.66043	3950	20.7304
1224	2.858	3933.33	20.039	9960	30.6884	1200	5.21354	1224	4.84767	3933.33	15.5783	1120	5.66043	3960	20.7896
1233	2.913	3933.33	20.039	9986.67	30.7488	1200	5.21354	1233	4.88331	3933.33	15.5783	1130	5.70262	3970	20.8489
1233	2.913	3996	20.443	10016.7	30.8164	1200	5.21354	1233	4.88331	3996	15.8265	1130	5.70262	3980	20.9081
1233	2.913	3996	20.443	10043.3	30.8765	1210	5.25573	1233	4.88331	3996	15.8265	1130	5.70262	4000	20.9691
1242	2.968	3996	20.443	10073.3	30.9439	1210	5.25573	1242	4.91895	3996	15.8265	1130	5.74481	4010	21.0283
1242	2.968	3996	20.443	10103.3	31.0112	1210	5.25573	1242	4.91895	3996	15.8265	1130	5.74481	4020	21.0875
1242	2.968	3996	20.443	10130	31.0708	1210	5.25573	1242	4.91895	3996	15.8265	1130	5.74481	4030	21.1468
1242	2.968	3996	20.443	10160	31.1378	1210	5.25573	1242	4.91895	3996	15.8265	1130	5.74481	4040	21.2077
1242	2.968	3996	20.443	10190	31.2047	1210	5.25573	1242	4.91895	3996	15.8265	1130	5.74481	4050	21.2669
1251	3.023	3996	20.443	10216.7	31.2639	1210	5.25573	1251	4.95459	3996	15.8265	1140	5.78532	4060	21.3261
1251	3.023	4053	20.812	10246.7	31.3305	1210	5.25573	1251	4.95459	4053	16.0522	1140	5.78532	4080	21.3853
1251	3.023	4053	20.812	10273.3	31.3895	1220	5.29789	1251	4.95459	4053	16.0522	1140	5.78532	4090	21.4463
1260	3.078	4053	20.812	10303.3	31.4558	1220	5.29789	1260	4.99023	4053	16.0522	1150	5.82751	4100	21.5055
1260	3.078	4053	20.812	10333.3	31.522	1220	5.29789	1260	4.99023	4053	16.0522	1150	5.82751	4110	21.5647
1269	3.133	4053	20.812	10360	31.5806	1220	5.29789	1269	5.02588	4053	16.0522	1160	5.8697	4120	21.6238
1269	3.133	4053	20.812	10390	31.6465	1230	5.34004	1269	5.02588	4053	16.0522	1160	5.8697	4130	21.6848
1269	3.133	4053	20.812	10416.7	31.7049	1230	5.34004	1269	5.02588	4053	16.0522	1160	5.8697	4140	21.7439
1269	3.133	4053	20.812	10446.7	31.7705	1230	5.34004	1269	5.02588	4053	16.0522	1160	5.8697	4160	21.8031
1269	3.133	4110	21.181	10476.7	31.8359	1230	5.34004	1269	5.02588	4110	16.278	1160	5.8697	4170	21.8623
1278	3.187	4110	21.181	10503.3	31.8939	1230	5.34004	1278	5.06152	4110	16.278	1170	5.91189	4180	21.9232
1278	3.187	4110	21.181	10533.3	31.9591	1230	5.34004	1278	5.06152	4110	16.278	1170	5.91189	4190	21.9823
1278	3.187	4110	21.181	10560	32.0168	1230	5.34004	1278	5.06152	4110	16.278	1170	5.91189	4200	22.0415
1287	3.242	4110	21.181	10590	32.0817	1230	5.34004	1287	5.09716	4110	16.278	1180	5.95239	4210	22.1006
1287	3.242	4110	21.181	10620	32.1464	1240	5.38216	1287	5.09716	4110	16.278	1180	5.95239	4220	22.1615
1287	3.242	4110	21.181	10646.7	32.2038	1240	5.38216	1287	5.09716	4110	16.278	1180	5.95239	4240	22.2206
1296	3.297	4167	21.552	10676.7	32.2683	1240	5.38216	1296	5.1328	4167	16.5038	1180	5.9929	4250	22.2798
1296	3.297	4167	21.552	10706.7	32.3326	1240	5.38216	1296	5.1328	4167	16.5038	1180	5.9929	4260	22.3389
1296	3.297	4167	21.552	10733.3	32.3896	1250	5.42426	1296	5.1328	4167	16.5038	1180	5.9929	4270	22.3998
1296	3.297	4167	21.552	10763.3	32.4536	1250	5.42426	1296	5.1328	4167	16.5038	1180	5.9929	4280	22.4589
1296	3.297	4167	21.552	10790	32.5104	1250	5.42426	1296	5.1328	4167	16.5038	1180	5.9929	4290	22.518
1305	3.352	4167	21.552	10820	32.5741	1250	5.42426	1305	5.16844	4167	16.5038	1190	6.03678	4300	22.5771
1305	3.352	4167	21.552	10850	32.6377	1260	5.46634	1305	5.16844	4167	16.5038	1190	6.03678	4320	22.638
1305	3.352	4167	21.552	10876.7	32.6941	1260	5.46634	1305	5.16844	4167	16.5038	1190	6.03678	4330	22.697
1314	3.407	4224	21.923	10906.7	32.7574	1260	5.46634	1314	5.20408	4224	16.7295	1200	6.07728	4340	22.7561
1314	3.407	4224	21.923	10933.3	32.8135	1260	5.46634	1314	5.20408	4224	16.7295	1200	6.07728	4350	22.8152
1314	3.407	4224	21.923	10963.3	32.8766	1260	5.46634	1314	5.20408	4224	16.7295	1200	6.07728	4360	22.876
1314	3.407	4224	21.923	10993.3	32.9395	1260	5.46634	1314	5.20408	4224	16.7295	1200	6.07728	4370	22.9351
1314	3.407	4224	21.923	11020	32.9952	1260	5.46634	1314	5.20408	4224	16.7295	1200	6.07728	4380	22.9942
1323	3.461	4224	21.923	11050	33.0578	1270	5.5084	1323	5.23973	4224	16.7295	1210	6.11947	4400	23.0532
1323	3.461	4224	21.923	11076.7	33.1133	1270	5.5084	1323	5.23973	4224	16.7295	1210	6.11947	4410	23.114
1332	3.516	4224	21.923	11106.7	33.1757	1270	5.5084	1332	5.27537	4224	16.7295	1220	6.15998	4420	23.1731
1332	3.516	4281	22.295	11136.7	33.2378	1270	5.5084	1332	5.27537	4281	16.9553	1220	6.15998	4430	23.2321
1332	3.516	4281	22.295	11163.3	33.293	1280	5.55044	1332	5.27537	4281	16.9553	1220	6.15998	4440	23.2912
1341	3.571	4281	22.295	11193.3	33.3549	1280	5.55044	1341	5.31101	4281	16.9553	1230	6.20217	4450	23.3519
1341	3.571	4281	22.295	11223.3	33.4166	1280	5.55044	1341	5.31101	4281	16.9553	1230	6.20217	4460	23.411
1341	3.571	4281	22.295	11250	33.4714	1280	5.55044	1341	5.31101	4281	16.9553	1230	6.20217	4480	23.47
1341	3.571	4281	22.295	11280	33.5328	1280	5.55044	1341	5.31101	4281	16.9553	1230	6.20217	4490	23.529
1341	3.571	4281	22.295	11306.7	33.5874	1280	5.55044	1341	5.31101	4281	16.9553	1230	6.20217	4500	23.5898
1350	3.625	4281	22.295	11336.7	33.6485	1280	5.55044	1350	5.34665	4281	16.9553	1230	6.24436	4510	23.6488
1350	3.625	4338	22.668	11366.7	33.7096	1290	5.59246	1350	5.34665	4338	17.181	1230	6.24436	4520	23.7078
1350	3.625	4338	22.668	11393.3	33.7637	1290	5.59246	1350	5.34665	4338	17.181	1230	6.24436	4530	23.7667
1359	3.68	4338	22.668	11423.3	33.8245	1290	5.59246	1359	5.38229	4338	17.181	1240	6.28486	4540	23.8275
1359	3.68	4338	22.668	11450	33.8784	1290	5.59246	1359	5.38229	4338	17.181	1240	6.28486	4560	23.8864
1359	3.68	4338	22.668	11480	33.9389	1290	5.59246	1359	5.38229	4338	17.181	1240	6.28486	4570	23.9454
1368	3.735	4338	22.668	11510	33.9992	1300	5.63446	1368	5.41793	4338	17.181	1250	6.32705	4580	24.0044
1368	3.735	4338	22.668	11536.7	34.0527	1300	5.63446	1368	5.41793	4338	17.181	1250	6.32705	4590	24.0651
1368	3.735	4395	23.041	11566.7	34.1127	1300	5.63446	1368	5.41793	4395	17.4068	1250	6.32705	4600	24.124
1368	3.735	4395	23.041	11593.3	34.166	1300	5.63446	1368	5.41793	4395	17.4068	1250	6.32705	4610	24.183
1368	3.735	4395	23.041	11623.3	34.2258	1300	5.63446	1368	5.41793	4395	17.4068	1250	6.32705	4620	24.2419
1377	3.789	4395	23.041	11653.3	34.2854	1300	5.63446	1377	5.45357	4395	17.4068	1260	6.36925	4640	24.3026
1377	3.789	4395	23.041	11680	34.3383	1300	5.63446	1377	5.45357	4395	17.4068	1260	6.36925	4650	24.3615
1386	3.844	4395	23.041	11710	34.3976	1300	5.63446	1386	5.48921	4395	17.4068	1270	6.40975	4660	24.4204
1386	3.844	4395	23.041	11736.7	34.4503	1310	5.67644	1386	5.48921	4395	17.4068	1270	6.40975	4670	24.4793
1386	3.844	4395	23.041	11766.7	34.5093	1310	5.67644	1386	5.48921	4395	17.4068	1270	6.40975	4680	24.54
1386	3.844	4452	23.416	11796.7	34.5682	1310	5.67644	1386	5.48921	4452	17.6325	1270	6.40975	4690	24.5989
1386	3.844	4452	23.416	11823.3	34.6205	1320	5.71839	1386	5.48921	4452	17.6325	1270	6.40975	4700	24.6578
1386	3.844	4452	23.416	11853.3	34.6791	1320	5.71839	1386	5.48921	4452	17.6325	1270	6.40975	4720	24.7166
1395	3.899	4452	23.416	11883.3	34.7376	1320	5.71839	1395	5.52485	4452	17.6325	1270	6.45194	4730	24.7772
1395	3.899	4452	23.416	11910	34.7895	1320	5.71839	1395	5.52485	4452	17.6325	1270	6.45194	4740	24.8361
1395	3.899	4452	23.416	11940	34.8477	1320	5.71839	1395	5.52485	4452	17.6325	1270	6.45194	4750	24.895
1404	3.953	4452	23.416	11966.7	34.8993	1330	5.76033	1404	5.5605	4452	17.6325	1280	6.49413	4760	24.9538
1404	3.953	4452	23.416	11996.7	34.9573	1330	5.76033	1404	5.5605	4452	17.6325	1280	6.49413	4770	25.0144
1413	4.008	4509	23.79	12026.7	35.0151	1330	5.76033	1413	5.59614	4509	17.8583	1290	6.53632	4780	25.0732
1413	4.008	4509	23.79	12053.3	35.0663	1330	5.76033	1413	5.59614	4509	17.8583	1290	6.53632	4800	25.1321
1413	4.008	4509	23.79	12083.3	35.1238	1330	5.76033	1413	5.59614	4509	17.8583	1290	6.53632	4810	25.1909
1413	4.008	4509	23.79	12110	35.1748	1330	5.76033	1413	5.59614	4509	17.8583	1290	6.53632	4820	25.2514
1413	4.008	4509	23.79	12140	35.232	1330	5.76033	1413	5.59614	4509	17.8583	1290	6.53632	4830	25.3102
1413	4.008	4509	23.79	12170	35.2891	1330	5.76033	1413	5.59614	4509	17.8583	1290	6.53632	4840	25.369
1422	4.062	4509	23.79	12196.7	35.3397	1340	5.80224	1422	5.63178	4509	17.8583	1300	6.57683	4850	25.4278
1422	4.062	4509	23.79	12226.7	35.3965	1340	5.80224	1422	5.63178	4509	17.8583	1300	6.57683	4860	25.4883
1431	4.117	4509	23.79	12253.3	35.4469	1340	5.80224	1431	5.66742	4509	17.8583	1310	6.61733	4880	25.5471
1431	4.117	4566	24.165	12283.3	35.5034	1350	5.84413	1431	5.66742	4566	18.084	1310	6.61733	4890	25.6059
1431	4.117	4566	24.165	12313.3	35.5598	1350	5.84413	1431	5.66742	4566	18.084	1310	6.61733	4900	25.6646
1440	4.171	4566	24.165	12340	35.6098	1350	5.84413	1440	5.70306	4566	18.084	1320	6.66121	4910	25.7251
1440	4.171	4566	24.165	12370	35.6659	1350	5.84413	1440	5.70306	4566	18.084	1320	6.66121	4920	25.7838
1440	4.171	4566	24.165	12400	35.7218	1350	5.84413	1440	5.70306	4566	18.084	1320	6.66121	4930	25.8426
1440	4.171	4566	24.165	12426.7	35.7715	1350	5.84413	1440	5.70306	4566	18.084	1320	6.66121	4940	25.9013
1440	4.171	4566	24.165	12456.7	35.8271	1350	5.84413	1440	5.70306	4566	18.084	1320	6.66121	4960	25.9617
1449	4.226	4628.67	24.578	12483.3	35.8765	1350	5.84413	1449	5.7387	4628.67	18.3322	1320	6.70171	4970	26.0204
1449	4.226	4628.67	24.578	12513.3	35.9319	1360	5.88601	1449	5.7387	4628.67	18.3322	1320	6.70171	4980	26.0791
1449	4.226	4628.67	24.578	12543.3	35.9871	1360	5.88601	1449	5.7387	4628.67	18.3322	1320	6.70171	4990	26.1378
1458	4.28	4628.67	24.578	12570	36.0361	1360	5.88601	1458	5.77434	4628.67	18.3322	1330	6.7439	5000	26.1982
1458	4.28	4628.67	24.578	12600	36.0911	1360	5.88601	1458	5.77434	4628.67	18.3322	1330	6.7439	5010	26.2569
1458	4.28	4628.67	24.578	12626.7	36.1398	1370	5.92786	1458	5.77434	4628.67	18.3322	1330	6.7439	5020	26.3155
1458	4.28	4628.67	24.578	12656.7	36.1945	1370	5.92786	1458	5.77434	4628.67	18.3322	1330	6.7439	5030	26.3742
1458	4.28	4685.67	24.954	12686.7	36.249	1370	5.92786	1458	5.77434	4685.67	18.558	1330	6.7439	5050	26.4346
1458	4.28	4685.67	24.954	12713.3	36.2974	1370	5.92786	1458	5.77434	4685.67	18.558	1330	6.7439	5060	26.4932
1467	4.334	4685.67	24.954	12743.3	36.3516	1370	5.92786	1467	5.80998	4685.67	18.558	1340	6.78441	5070	26.5518
1467	4.334	4685.67	24.954	12770	36.3997	1370	5.92786	1467	5.80998	4685.67	18.558	1340	6.78441	5080	26.6104
1476	4.389	4685.67	24.954	12800	36.4537	1370	5.92786	1476	5.84562	4685.67	18.558	1350	6.8266	5090	26.6707
1476	4.389	4685.67	24.954	12830	36.5075	1370	5.92786	1476	5.84562	4685.67	18.558	1350	6.8266	5100	26.7293
1476	4.389	4685.67	24.954	12856.7	36.5553	1370	5.92786	1476	5.84562	4685.67	18.558	1350	6.8266	5110	26.7879
1485	4.443	4685.67	24.954	12886.7	36.6088	1380	5.96969	1485	5.88126	4685.67	18.558	1360	6.86879	5130	26.8465
1485	4.443	4742.67	25.33	12913.3	36.6563	1380	5.96969	1485	5.88126	4742.67	18.7837	1360	6.86879	5140	26.9068
1485	4.443	4742.67	25.33	12943.3	36.7096	1380	5.96969	1485	5.88126	4742.67	18.7837	1360	6.86879	5150	26.9653
1485	4.443	4742.67	25.33	12973.3	36.7627	1380	5.96969	1485	5.88126	4742.67	18.7837	1360	6.86879	5160	27.0238
1485	4.443	4742.67	25.33	13000	36.8098	1390	6.0115	1485	5.88126	4742.67	18.7837	1360	6.86879	5170	27.0824
1485	4.443	4742.67	25.33	13030	36.8626	1390	6.0115	1485	5.88126	4742.67	18.7837	1360	6.86879	5180	27.1426
1494	4.497	4742.67	25.33	13060	36.9153	1390	6.0115	1494	5.91689	4742.67	18.7837	1360	6.90929	5190	27.2011
1494	4.497	4742.67	25.33	13086.7	36.962	1390	6.0115	1494	5.91689	4742.67	18.7837	1360	6.90929	5210	27.2596
1494	4.497	4742.67	25.33	13116.7	37.0144	1400	6.05329	1494	5.91689	4742.67	18.7837	1360	6.90929	5220	27.3181
1503	4.552	4799.67	25.707	13143.3	37.0609	1400	6.05329	1503	5.95253	4799.67	19.0095	1370	6.95148	5230	27.3783
1503	4.552	4799.67	25.707	13173.3	37.1131	1400	6.05329	1503	5.95253	4799.67	19.0095	1370	6.95148	5240	27.4368
1503	4.552	4799.67	25.707	13203.3	37.165	1400	6.05329	1503	5.95253	4799.67	19.0095	1370	6.95148	5250	27.4952
1503	4.552	4799.67	25.707	13230	37.2111	1400	6.05329	1503	5.95253	4799.67	19.0095	1370	6.95148	5260	27.5537
1503	4.552	4799.67	25.707	13260	37.2628	1400	6.05329	1503	5.95253	4799.67	19.0095	1370	6.95148	5270	27.6138
1512	4.606	4799.67	25.707	13286.7	37.3087	1400	6.05329	1512	5.98817	4799.67	19.0095	1380	6.99367	5290	27.6723
1512	4.606	4799.67	25.707	13316.7	37.3601	1400	6.05329	1512	5.98817	4799.67	19.0095	1380	6.99367	5300	27.7307
1512	4.606	4856.67	26.083	13346.7	37.4114	1410	6.09506	1512	5.98817	4856.67	19.2352	1380	6.99367	5310	27.7891
1521	4.66	4856.67	26.083	13373.3	37.4569	1410	6.09506	1521	6.02381	4856.67	19.2352	1390	7.03418	5320	27.8492
1521	4.66	4856.67	26.083	13403.3	37.5079	1410	6.09506	1521	6.02381	4856.67	19.2352	1390	7.03418	5330	27.9076
1521	4.66	4856.67	26.083	13430	37.5531	1410	6.09506	1521	6.02381	4856.67	19.2352	1390	7.03418	5340	27.9659
1530	4.714	4856.67	26.083	13460	37.6038	1420	6.13681	1530	6.05945	4856.67	19.2352	1400	7.07637	5350	28.0243
1530	4.714	4856.67	26.083	13490	37.6544	1420	6.13681	1530	6.05945	4856.67	19.2352	1400	7.07637	5370	28.0844
1530	4.714	4856.67	26.083	13516.7	37.6992	1420	6.13681	1530	6.05945	4856.67	19.2352	1400	7.07637	5380	28.1427
1530	4.714	4913.67	26.46	13546.7	37.7495	1420	6.13681	1530	6.05945	4913.67	19.461	1400	7.07637	5390	28.201
1530	4.714	4913.67	26.46	13576.7	37.7997	1420	6.13681	1530	6.05945	4913.67	19.461	1400	7.07637	5400	28.2593
1539	4.769	4913.67	26.46	13603.3	37.8441	1420	6.13681	1539	6.09509	4913.67	19.461	1410	7.11687	5410	28.3193
1539	4.769	4913.67	26.46	13633.3	37.894	1420	6.13681	1539	6.09509	4913.67	19.461	1410	7.11687	5420	28.3776
1539	4.769	4913.67	26.46	13660	37.9382	1420	6.13681	1539	6.09509	4913.67	19.461	1410	7.11687	5430	28.4359
1539	4.769	4913.67	26.46	13690	37.9878	1430	6.17853	1539	6.09509	4913.67	19.461	1410	7.11687	5450	28.4942
1548	4.823	4913.67	26.46	13720	38.0372	1430	6.17853	1548	6.13073	4913.67	19.461	1410	7.16075	5460	28.5541
1548	4.823	4913.67	26.46	13746.7	38.0811	1430	6.17853	1548	6.13073	4913.67	19.461	1410	7.16075	5470	28.6123
1557	4.877	4970.67	26.837	13776.7	38.1302	1430	6.17853	1557	6.16637	4970.67	19.6867	1420	7.20125	5480	28.6706
1557	4.877	4970.67	26.837	13803.3	38.1738	1440	6.22024	1557	6.16637	4970.67	19.6867	1420	7.20125	5490	28.7288
1557	4.877	4970.67	26.837	13833.3	38.2227	1440	6.22024	1557	6.16637	4970.67	19.6867	1420	7.20125	5500	28.7887
1557	4.877	4970.67	26.837	13863.3	38.2714	1440	6.22024	1557	6.16637	4970.67	19.6867	1420	7.20125	5510	28.8469
1557	4.877	4970.67	26.837	13890	38.3146	1440	6.22024	1557	6.16637	4970.67	19.6867	1420	7.20125	5530	28.905
1557	4.877	4970.67	26.837	13920	38.3631	1440	6.22024	1557	6.16637	4970.67	19.6867	1420	7.20125	5540	28.9632
1566	4.931	4970.67	26.837	13946.7	38.406	1440	6.22024	1566	6.20201	4970.67	19.6867	1430	7.24176	5550	29.0231
1566	4.931	4970.67	26.837	13976.7	38.4542	1440	6.22024	1566	6.20201	4970.67	19.6867	1430	7.24176	5560	29.0812
1566	4.931	5027.67	27.213	14006.7	38.5022	1440	6.22024	1566	6.20201	5027.67	19.9125	1430	7.24176	5570	29.1393
[truncated: 3,705 more rows]
