# Supplementary material for: Study on axial compressive properties of CFRP-confined ultra-high toughness cementitious composites
Source: PLoS One. 2025 Sep 25;20(9):e0331754. doi: 10.1371/journal.pone.0331754 (PMC12463270; doi:10.1371/journal.pone.0331754)
Supplement: S1 File — (ZIP) [file pone.0331754.s001.zip › Supporting Information files/Fig. 8 Comparison between Samaam model and experimental results. (a) PVA; (b) PE; (c) Steel fiber..xlsx]

## Sheet: PVA
	A-L1-Experimental value		A-DL3-Experimental value		A-L1-Samaam model		A-L3-Samaam model
0	0	0	0	0	0	0	0
0.003	0.39	0.87033	38.901	0.003	0.16691	0.87	38.4383
0.00567	0.556	1.74133	50.325	0.00567	0.31524	1.741	49.7911
0.00867	0.722	2.06767	52.443	0.00867	0.48205	2.068	51.6438
0.01133	0.888	2.557	53.965	0.01133	0.63026	2.557	53.1943
0.01433	1.054	2.741	54.325	0.01433	0.79692	2.741	53.5062
0.01733	1.219	2.78667	54.406	0.01733	0.96348	2.787	53.5654
0.02	1.384	2.79833	54.424	0.02	1.11145	2.798	53.5795
0.023	1.549	2.80267	54.43	0.023	1.27779	2.803	53.5846
0.02567	1.712	2.80433	54.431	0.02567	1.42555	2.804	53.5865
0.02867	1.876	2.80667	54.433	0.02867	1.59165	2.807	53.5893
0.03167	2.039	2.81	54.438	0.03167	1.75761	2.81	53.5931
0.03433	2.202	2.816	54.441	0.03433	1.905	2.816	53.5999
0.03733	2.365	2.82367	54.447	0.03733	2.07067	2.824	53.6085
0.04033	2.527	2.82667	54.449	0.04033	2.23618	2.827	53.6118
0.043	2.689	2.83133	54.451	0.043	2.38315	2.831	53.6169
0.046	2.85	2.83833	54.452	0.046	2.54833	2.838	53.6244
0.04867	3.011	2.84867	54.451	0.04867	2.69501	2.849	53.6352
0.05167	3.171	2.85267	54.451	0.05167	2.85985	2.853	53.6393
0.05467	3.332	2.85833	54.452	0.05467	3.02449	2.858	53.645
0.05733	3.491	2.867	54.456	0.05733	3.17067	2.867	53.6536
0.06033	3.651	2.87033	54.457	0.06033	3.33494	2.87	53.6568
0.063	3.81	2.87533	54.458	0.063	3.48078	2.875	53.6616
0.066	3.969	2.88267	54.459	0.066	3.64465	2.883	53.6685
0.069	4.127	2.89367	54.459	0.069	3.80831	2.894	53.6786
0.07167	4.285	2.898	54.461	0.07167	3.95359	2.898	53.6824
0.07467	4.443	2.90433	54.46	0.07467	4.11682	2.904	53.688
0.07733	4.6	2.91333	54.462	0.07733	4.26173	2.913	53.6956
0.08033	4.757	2.92767	54.466	0.08033	4.42452	2.928	53.7074
0.08333	4.913	2.93267	54.469	0.08333	4.58708	2.933	53.7113
0.086	5.069	2.94033	54.474	0.086	4.73137	2.94	53.7172
0.089	5.225	2.94333	54.475	0.089	4.89346	2.943	53.7195
0.092	5.381	2.948	54.478	0.092	5.05531	2.948	53.723
0.09467	5.536	2.95467	54.481	0.09467	5.19896	2.955	53.7279
0.09767	5.691	2.957	54.483	0.09767	5.36032	2.957	53.7296
0.10033	5.844	2.961	54.485	0.1	5.50353	2.961	53.7324
0.10333	5.998	2.96633	54.486	0.103	5.6644	2.966	53.7362
0.10633	6.152	2.97467	54.458	0.106	5.825	2.975	53.7418
0.109	6.305	2.978	54.444	0.109	5.96752	2.978	53.744
0.112	6.458	2.98267	54.415	0.112	6.12761	2.983	53.7471
0.11467	6.61	2.98967	54.36	0.115	6.26967	2.99	53.7515
0.11767	6.762	2.992	54.338	0.118	6.42923	2.992	53.753
0.12067	6.914	2.99633	54.299	0.121	6.5885	2.996	53.7557
0.12333	7.065	0		0.123	6.72984	0
0.12633	7.216	0		0.126	6.88857	0
0.129	7.367	0		0.129	7.02941	0
0.132	7.517	0		0.132	7.18759	0
0.135	7.667	0		0.135	7.34547	0
0.13767	7.817	0		0.138	7.48555	0
0.14067	7.966	0		0.141	7.64286	0
0.14367	8.114	0		0.144	7.79986	0
0.14633	8.263	0		0.146	7.93916	0
0.14933	8.411	0		0.149	8.09558	0
0.152	8.559	0		0.152	8.23435	0
0.155	8.706	0		0.155	8.39018	0
0.158	8.853	0		0.158	8.54569	0
0.16067	8.999	0		0.161	8.68365	0
0.16367	9.146	0		0.164	8.83855	0
0.16633	9.292	0		0.166	8.97597	0
0.16933	9.437	0		0.169	9.13026	0
0.17233	9.583	0		0.172	9.28422	0
0.175	9.727	0		0.175	9.42079	0
0.178	9.871	0		0.178	9.57413	0
0.18067	10.016	0		0.181	9.71014	0
0.18367	10.159	0		0.184	9.86285	0
0.18667	10.303	0		0.187	10.0152	0
0.18933	10.446	0		0.189	10.1504	0
0.19233	10.589	0		0.192	10.3021	0
0.195	10.731	0		0.195	10.4367	0
0.198	10.873	0		0.198	10.5877	0
0.201	11.014	0		0.201	10.7385	0
0.20367	11.156	0		0.204	10.8721	0
0.20667	11.296	0		0.207	11.0222	0
0.20967	11.437	0		0.21	11.1719	0
0.21233	11.578	0		0.212	11.3047	0
0.21533	11.717	0		0.215	11.4538	0
0.218	11.857	0		0.218	11.586	0
0.221	11.996	0		0.221	11.7343	0
0.224	12.134	0		0.224	11.8824	0
0.22667	12.273	0		0.227	12.0136	0
0.22967	12.411	0		0.23	12.161	0
0.23233	12.549	0		0.232	12.2916	0
0.23533	12.686	0		0.235	12.4383	0
0.23833	12.823	0		0.238	12.5846	0
0.241	12.96	0		0.241	12.7143	0
0.244	13.097	0		0.244	12.8599	0
0.24667	13.233	0		0.247	12.989	0
0.24967	13.368	0		0.25	13.1339	0
0.25267	13.503	0		0.253	13.2785	0
0.25533	13.638	0		0.255	13.4066	0
0.25833	13.773	0		0.258	13.5505	0
0.26133	13.907	0		0.261	13.6939	0
0.264	14.041	0		0.264	13.8211	0
0.267	14.175	0		0.267	13.9639	0
0.26967	14.308	0		0.27	14.0905	0
0.27267	14.441	0		0.273	14.2325	0
0.27567	14.574	0		0.276	14.3742	0
0.27833	14.706	0		0.278	14.4998	0
0.28133	14.838	0		0.281	14.6407	0
0.284	14.969	0		0.284	14.7657	0
0.287	15.1	0		0.287	14.906	0
0.29	15.231	0		0.29	15.0458	0
0.29267	15.362	0		0.293	15.1698	0
0.29567	15.492	0		0.296	15.3089	0
0.29833	15.622	0		0.298	15.4323	0
0.30133	15.751	0		0.301	15.5707	0
0.30433	15.88	0		0.304	15.7088	0
0.307	16.009	0		0.307	15.8311	0
0.31	16.138	0		0.31	15.9684	0
0.31267	16.266	0		0.313	16.0902	0
0.31567	16.394	0		0.316	16.2267	0
0.31867	16.521	0		0.319	16.3629	0
0.32133	16.649	0		0.321	16.4837	0
0.32433	16.775	0		0.324	16.6191	0
0.32733	16.901	0		0.327	16.7542	0
0.33	17.028	0		0.33	16.8739	0
0.333	17.154	0		0.333	17.0083	0
0.33567	17.28	0		0.336	17.1274	0
0.33867	17.405	0		0.339	17.261	0
0.34167	17.529	0		0.342	17.3942	0
0.34433	17.654	0		0.344	17.5123	0
0.34733	17.778	0		0.347	17.6448	0
0.35	17.902	0		0.35	17.7622	0
0.353	18.025	0		0.353	17.894	0
0.356	18.149	0		0.356	18.0253	0
0.35867	18.271	0		0.359	18.1418	0
0.36167	18.394	0		0.362	18.2724	0
0.36433	18.516	0		0.364	18.3882	0
0.36733	18.638	0		0.367	18.518	0
0.37033	18.76	0		0.37	18.6475	0
0.373	18.88	0		0.373	18.7623	0
0.376	19.002	0		0.376	18.8911	0
0.379	19.123	0		0.379	19.0194	0
0.38167	19.242	0		0.382	19.1332	0
0.38467	19.362	0		0.385	19.2608	0
0.38733	19.482	0		0.387	19.3739	0
0.39033	19.601	0		0.39	19.5008	0
0.39333	19.72	0		0.393	19.6273	0
0.396	19.839	0		0.396	19.7394	0
0.399	19.957	0		0.399	19.8652	0
0.40167	20.074	0		0.402	19.9766	0
0.40467	20.192	0		0.405	20.1017	0
0.40767	20.31	0		0.408	20.2263	0
0.41033	20.427	0		0.41	20.3367	0
0.41333	20.544	0		0.413	20.4606	0
0.416	20.66	0		0.416	20.5704	0
0.419	20.776	0		0.419	20.6936	0
0.422	20.891	0		0.422	20.8163	0
0.42467	21.007	0		0.425	20.9251	0
0.42767	21.122	0		0.428	21.0472	0
0.43067	21.237	0		0.431	21.1688	0
0.43333	21.351	0		0.433	21.2766	0
0.43633	21.465	0		0.436	21.3975	0
0.439	21.579	0		0.439	21.5047	0
0.442	21.693	0		0.442	21.6248	0
0.445	21.806	0		0.445	21.7446	0
0.44767	21.919	0		0.448	21.8508	0
0.45067	22.031	0		0.451	21.9698	0
0.45333	22.144	0		0.453	22.0753	0
0.45633	22.256	0		0.456	22.1936	0
0.45933	22.367	0		0.459	22.3115	0
0.462	22.479	0		0.462	22.416	0
0.465	22.589	0		0.465	22.5332	0
0.46767	22.7	0		0.468	22.6371	0
0.47067	22.81	0		0.471	22.7536	0
0.47367	22.921	0		0.474	22.8696	0
0.47633	23.03	0		0.476	22.9725	0
0.47933	23.14	0		0.479	23.0879	0
0.482	23.249	0		0.482	23.1901	0
0.485	23.358	0		0.485	23.3047	0
0.488	23.466	0		0.488	23.419	0
0.49067	23.574	0		0.491	23.5202	0
0.49367	23.683	0		0.494	23.6337	0
0.49667	23.79	0		0.497	23.7469	0
0.49933	23.897	0		0.499	23.8471	0
0.50233	24.005	0		0.502	23.9596	0
0.505	24.111	0		0.505	24.0592	0
0.508	24.217	0		0.508	24.1709	0
0.511	24.323	0		0.511	24.2822	0
0.51367	24.429	0		0.514	24.3809	0
0.51667	24.535	0		0.517	24.4915	0
0.51933	24.639	0		0.519	24.5895	0
0.52233	24.745	0		0.522	24.6994	0
0.52533	24.849	0		0.525	24.8089	0
0.528	24.954	0		0.528	24.9059	0
0.531	25.057	0		0.531	25.0147	0
0.53367	25.161	0		0.534	25.1112	0
0.53667	25.264	0		0.537	25.2193	0
0.53967	25.367	0		0.54	25.327	0
0.54233	25.47	0		0.542	25.4224	0
0.54533	25.572	0		0.545	25.5295	0
0.54833	25.675	0		0.548	25.6361	0
0.551	25.776	0		0.551	25.7306	0
0.554	25.878	0		0.554	25.8366	0
0.55667	25.979	0		0.557	25.9304	0
0.55967	26.08	0		0.56	26.0357	0
0.56267	26.18	0		0.563	26.1406	0
0.56533	26.281	0		0.565	26.2335	0
0.56833	26.381	0		0.568	26.3377	0
0.571	26.48	0		0.571	26.43	0
0.574	26.58	0		0.574	26.5334	0
0.577	26.679	0		0.577	26.6366	0
0.57967	26.779	0		0.58	26.7279	0
0.58267	26.876	0		0.583	26.8304	0
0.58533	26.975	0		0.585	26.9211	0
0.58833	27.073	0		0.588	27.0228	0
0.59133	27.171	0		0.591	27.1242	0
0.594	27.268	0		0.594	27.214	0
0.597	27.365	0		0.597	27.3147	0
0.59967	27.462	0		0.6	27.4039	0
0.60267	27.559	0		0.603	27.504	0
0.60567	27.655	0		0.606	27.6036	0
0.60833	27.75	0		0.608	27.6919	0
0.61133	27.846	0		0.611	27.7909	0
0.61433	27.941	0		0.614	27.8895	0
0.617	28.036	0		0.617	27.9769	0
0.62	28.131	0		0.62	28.0748	0
0.62267	28.226	0		0.623	28.1616	0
0.62567	28.32	0		0.626	28.2589	0
0.62867	28.415	0		0.629	28.3558	0
0.63133	28.508	0		0.631	28.4416	0
0.63433	28.602	0		0.634	28.5379	0
0.637	28.695	0		0.637	28.6231	0
0.64	28.787	0		0.64	28.7188	0
0.643	28.88	0		0.643	28.814	0
0.64567	28.972	0		0.646	28.8984	0
0.64867	29.064	0		0.649	28.9929	0
0.65133	29.156	0		0.651	29.0767	0
0.65433	29.247	0		0.654	29.1706	0
0.65733	29.338	0		0.657	29.2642	0
0.66	29.429	0		0.66	29.3471	0
0.663	29.519	0		0.663	29.44	0
0.666	29.61	0		0.666	29.5326	0
0.66867	29.7	0		0.669	29.6146	0
0.67167	29.789	0		0.672	29.7065	0
0.67433	29.878	0		0.674	29.788	0
0.67733	29.968	0		0.677	29.8792	0
0.68033	30.057	0		0.68	29.9702	0
0.683	30.145	0		0.683	30.0508	0
0.686	30.234	0		0.686	30.141	0
0.68867	30.321	0		0.689	30.221	0
0.69167	30.41	0		0.692	30.3107	0
0.69467	30.497	0		0.695	30.4	0
0.69733	30.584	0		0.697	30.4791	0
0.70033	30.671	0		0.7	30.5678	0
0.703	30.757	0		0.703	30.6464	0
0.706	30.844	0		0.706	30.7345	0
0.709	30.93	0		0.709	30.8222	0
0.71167	31.016	0		0.712	30.8999	0
0.71467	31.101	0		0.715	30.987	0
0.71767	31.187	0		0.718	31.0738	0
0.72033	31.271	0		0.72	31.1506	0
0.72333	31.357	0		0.723	31.2368	0
0.726	31.441	0		0.726	31.3131	0
0.729	31.525	0		0.729	31.3986	0
0.732	31.608	0		0.732	31.4838	0
0.73467	31.693	0		0.735	31.5593	0
0.73767	31.776	0		0.738	31.6439	0
0.74033	31.859	0		0.74	31.7188	0
0.74333	31.942	0		0.743	31.8028	0
0.74633	32.025	0		0.746	31.8864	0
0.749	32.107	0		0.749	31.9605	0
0.752	32.189	0		0.752	32.0436	0
0.75467	32.271	0		0.755	32.1171	0
0.75767	32.352	0		0.758	32.1996	0
0.76067	32.433	0		0.761	32.2817	0
0.76333	32.515	0		0.763	32.3544	0
0.76633	32.595	0		0.766	32.436	0
0.769	32.675	0		0.769	32.5082	0
0.772	32.756	0		0.772	32.5891	0
0.775	32.836	0		0.775	32.6697	0
0.77767	32.916	0		0.778	32.7411	0
0.78067	32.994	0		0.781	32.8211	0
0.78367	33.073	0		0.784	32.9009	0
0.78633	33.152	0		0.786	32.9714	0
0.78933	33.231	0		0.789	33.0506	0
0.792	33.31	0		0.792	33.1207	0
0.795	33.388	0		0.795	33.1992	0
0.798	33.466	0		0.798	33.2774	0
0.80067	33.543	0		0.801	33.3467	0
0.80367	33.621	0		0.804	33.4244	0
0.80633	33.697	0		0.806	33.4932	0
0.80933	33.774	0		0.809	33.5703	0
0.81233	33.85	0		0.812	33.647	0
0.815	33.926	0		0.815	33.715	0
0.818	34.003	0		0.818	33.7912	0
0.82067	34.078	0		0.821	33.8587	0
0.82367	34.154	0		0.824	33.9344	0
0.82667	34.229	0		0.827	34.0097	0
0.82933	34.305	0		0.829	34.0764	0
0.83233	34.38	0		0.832	34.1512	0
0.83533	34.454	0		0.835	34.2257	0
0.838	34.528	0		0.838	34.2916	0
0.841	34.602	0		0.841	34.3655	0
0.84367	34.676	0		0.844	34.431	0
0.84667	34.749	0		0.847	34.5044	0
0.84967	34.822	0		0.85	34.5774	0
0.85233	34.895	0		0.852	34.6422	0
0.85533	34.968	0		0.855	34.7147	0
0.858	35.041	0		0.858	34.7789	0
0.861	35.113	0		0.861	34.8509	0
0.864	35.184	0		0.864	34.9226	0
0.86667	35.256	0		0.867	34.986	0
0.86967	35.328	0		0.87	35.0572	0
0.87233	35.399	0		0.872	35.1202	0
0.87533	35.47	0		0.875	35.1908	0
0.87833	35.54	0		0.878	35.2611	0
0.881	35.611	0		0.881	35.3234	0
0.884	35.681	0		0.884	35.3931	0
0.88667	35.751	0		0.887	35.4549	0
0.88967	35.821	0		0.89	35.5242	0
0.89267	35.891	0		0.893	35.5932	0
0.89533	35.96	0		0.895	35.6542	0
0.89833	36.029	0		0.898	35.7227	0
0.90133	36.098	0		0.901	35.7908	0
0.904	36.167	0		0.904	35.8512	0
0.907	36.235	0		0.907	35.9188	0
0.90967	36.302	0		0.91	35.9787	0
0.91267	36.371	0		0.913	36.0458	0
0.91567	36.438	0		0.916	36.1127	0
0.91833	36.505	0		0.918	36.1718	0
0.92133	36.572	0		0.921	36.2382	0
0.924	36.639	0		0.924	36.2969	0
0.927	36.706	0		0.927	36.3627	0
0.93	36.772	0		0.93	36.4283	0
0.93267	36.838	0		0.933	36.4863	0
0.93567	36.904	0		0.936	36.5513	0
0.93833	36.969	0		0.938	36.6089	0
0.94133	37.035	0		0.941	36.6735	0
0.94433	37.1	0		0.944	36.7377	0
0.947	37.165	0		0.947	36.7946	0
0.95	37.23	0		0.95	36.8584	0
0.953	37.294	0		0.953	36.9219	0
0.95567	37.359	0		0.956	36.9781	0
0.95867	37.422	0		0.959	37.0411	0
0.96133	37.486	0		0.961	37.0969	0
0.96433	37.55	0		0.964	37.1594	0
0.96733	37.613	0		0.967	37.2217	0
0.97	37.676	0		0.97	37.2768	0
0.973	37.739	0		0.973	37.3385	0
0.97567	37.801	0		0.976	37.3932	0
0.97867	37.864	0		0.979	37.4545	0
0.98167	37.926	0		0.982	37.5155	0
0.98433	37.988	0		0.984	37.5695	0
0.98733	38.049	0		0.987	37.6301	0
0.99	38.111	0		0.99	37.6837	0
0.993	38.172	0		0.993	37.7437	0
0.996	38.233	0		0.996	37.8035	0
0.99867	38.294	0		0.999	37.8565	0
1.00167	38.354	0		1.002	37.9158	0
1.00433	38.415	0		1.004	37.9684	0
1.00733	38.475	0		1.007	38.0272	0
1.01033	38.535	0		1.01	38.0858	0
1.013	38.595	0		1.013	38.1377	0
1.016	38.654	0		1.016	38.1959	0
1.019	38.713	0		1.019	38.2538	0
1.02167	38.771	0		1.022	38.305	0
1.02467	38.83	0		1.025	38.3625	0
1.02733	38.889	0		1.027	38.4133	0
1.03033	38.947	0		1.03	38.4703	0
1.03333	39.005	0		1.033	38.527	0
1.036	39.063	0		1.036	38.5772	0
1.039	39.121	0		1.039	38.6335	0
1.04167	39.178	0		1.042	38.6833	0
1.04467	39.235	0		1.045	38.7392	0
1.04767	39.292	0		1.048	38.7948	0
1.05033	39.349	0		1.05	38.844	0
1.05333	39.405	0		1.053	38.8991	0
1.056	39.462	0		1.056	38.9479	0
1.059	39.518	0		1.059	39.0026	0
1.062	39.573	0		1.062	39.0571	0
1.06467	39.629	0		1.065	39.1053	0
1.06767	39.684	0		1.068	39.1593	0
1.07067	39.739	0		1.071	39.2131	0
1.07333	39.795	0		1.073	39.2607	0
1.07633	39.85	0		1.076	39.314	0
1.079	39.904	0		1.079	39.3612	0
1.082	39.958	0		1.082	39.4142	0
1.085	40.012	0		1.085	39.4668	0
1.08767	40.066	0		1.088	39.5135	0
1.09067	40.12	0		1.091	39.5657	0
1.09333	40.174	0		1.093	39.612	0
1.09633	40.227	0		1.096	39.6638	0
1.09933	40.28	0		1.099	39.7154	0
1.102	40.332	0		1.102	39.7611	0
1.105	40.385	0		1.105	39.8122	0
1.10767	40.438	0		1.108	39.8575	0
1.11067	40.49	0		1.111	39.9083	0
1.11367	40.542	0		1.114	39.9588	0
1.11633	40.594	0		1.116	40.0035	0
1.11933	40.645	0		1.119	40.0536	0
1.12233	40.696	0		1.122	40.1035	0
1.125	40.747	0		1.125	40.1477	0
1.128	40.799	0		1.128	40.1972	0
1.13067	40.849	0		1.131	40.241	0
1.13367	40.899	0		1.134	40.29	0
1.13667	40.95	0		1.137	40.3389	0
1.13933	41	0		1.139	40.3821	0
1.14233	41.05	0		1.142	40.4306	0
1.145	41.1	0		1.145	40.4734	0
1.148	41.149	0		1.148	40.5215	0
1.151	41.199	0		1.151	40.5693	0
1.15367	41.248	0		1.154	40.6116	0
1.15667	41.297	0		1.157	40.6591	0
1.15933	41.345	0		1.159	40.701	0
1.16233	41.393	0		1.162	40.7481	0
1.16533	41.442	0		1.165	40.7949	0
1.168	41.49	0		1.168	40.8363	0
1.171	41.538	0		1.171	40.8827	0
1.17367	41.585	0		1.174	40.9238	0
1.17667	41.633	0		1.177	40.9699	0
1.17967	41.68	0		1.18	41.0157	0
1.18233	41.728	0		1.182	41.0562	0
1.18533	41.774	0		1.185	41.1017	0
1.18833	41.821	0		1.188	41.1469	0
1.191	41.867	0		1.191	41.1869	0
1.194	41.914	0		1.194	41.2318	0
1.19667	41.96	0		1.197	41.2715	0
1.19967	42.006	0		1.2	41.3159	0
1.20267	42.052	0		1.203	41.3602	0
1.20533	42.097	0		1.205	41.3994	0
1.20833	42.142	0		1.208	41.4432	0
1.211	42.188	0		1.211	41.4821	0
1.214	42.232	0		1.214	41.5256	0
1.217	42.277	0		1.217	41.5689	0
1.21967	42.322	0		1.22	41.6072	0
1.22267	42.366	0		1.223	41.6502	0
1.22533	42.41	0		1.225	41.6882	0
1.22833	42.454	0		1.228	41.7308	0
1.23133	42.497	0		1.231	41.7731	0
1.234	42.541	0		1.234	41.8106	0
1.237	42.585	0		1.237	41.8526	0
1.24	42.627	0		1.24	41.8944	0
1.24267	42.671	0		1.243	41.9314	0
1.24567	42.714	0		1.246	41.9729	0
1.24833	42.756	0		1.248	42.0096	0
1.25133	42.798	0		1.251	42.0507	0
1.25433	42.841	0		1.254	42.0916	0
1.257	42.883	0		1.257	42.1278	0
1.26	42.925	0		1.26	42.1683	0
1.26267	42.967	0		1.263	42.2042	0
1.26567	43.007	0		1.266	42.2444	0
1.26867	43.049	0		1.269	42.2844	0
1.27133	43.09	0		1.271	42.3198	0
1.27433	43.131	0		1.274	42.3594	0
1.277	43.172	0		1.277	42.3945	0
1.28	43.213	0		1.28	42.4338	0
1.283	43.253	0		1.283	42.4729	0
1.28567	43.293	0		1.286	42.5076	0
1.28867	43.333	0		1.289	42.5463	0
1.29133	43.373	0		1.291	42.5806	0
1.29433	43.412	0		1.294	42.6191	0
1.29733	43.452	0		1.297	42.6573	0
1.3	43.491	0		1.3	42.6912	0
1.303	43.53	0		1.303	42.7291	0
1.306	43.569	0		1.306	42.7668	0
1.30867	43.608	0		1.309	42.8002	0
1.31167	43.647	0		1.312	42.8376	0
1.31433	43.685	0		1.314	42.8707	0
1.31733	43.723	0		1.317	42.9077	0
1.32033	43.761	0		1.32	42.9446	0
1.323	43.799	0		1.323	42.9772	0
1.326	43.837	0		1.326	43.0138	0
1.32867	43.874	0		1.329	43.0461	0
1.33167	43.912	0		1.332	43.0823	0
1.33467	43.949	0		1.335	43.1184	0
1.33733	43.986	0		1.337	43.1503	0
1.34033	44.022	0		1.34	43.186	0
1.343	44.059	0		1.343	43.2176	0
1.346	44.095	0		1.346	43.253	0
1.349	44.132	0		1.349	43.2882	0
1.35167	44.168	0		1.352	43.3194	0
1.35467	44.204	0		1.355	43.3543	0
1.35767	44.24	0		1.358	43.389	0
1.36033	44.275	0		1.36	43.4198	0
1.36333	44.311	0		1.363	43.4542	0
1.366	44.346	0		1.366	43.4846	0
1.369	44.381	0		1.369	43.5187	0
1.372	44.415	0		1.372	43.5526	0
1.37467	44.451	0		1.375	43.5827	0
1.37767	44.485	0		1.378	43.6163	0
1.38033	44.52	0		1.38	43.6461	0
1.38333	44.554	0		1.383	43.6794	0
1.38633	44.588	0		1.386	43.7125	0
1.389	44.622	0		1.389	43.7418	0
1.392	44.656	0		1.392	43.7747	0
1.39467	44.689	0		1.395	43.8037	0
1.39767	44.722	0		1.398	43.8363	0
1.40067	44.755	0		1.401	43.8686	0
1.40333	44.789	0		1.403	43.8973	0
1.40633	44.822	0		1.406	43.9293	0
1.40933	44.854	0		1.409	43.9612	0
1.412	44.887	0		1.412	43.9895	0
1.415	44.92	0		1.415	44.0211	0
1.41767	44.951	0		1.418	44.0491	0
1.42067	44.983	0		1.421	44.0804	0
1.42367	45.016	0		1.424	44.1115	0
1.42633	45.047	0		1.426	44.1391	0
1.42933	45.079	0		1.429	44.17	0
1.432	45.111	0		1.432	44.1972	0
1.435	45.142	0		1.435	44.2278	0
1.438	45.173	0		1.438	44.2582	0
1.44067	45.204	0		1.441	44.2851	0
1.44367	45.234	0		1.444	44.3153	0
1.44633	45.266	0		1.446	44.3419	0
1.44933	45.296	0		1.449	44.3717	0
1.45233	45.326	0		1.452	44.4014	0
1.455	45.356	0		1.455	44.4277	0
1.458	45.386	0		1.458	44.4571	0
1.46067	45.416	0		1.461	44.4831	0
1.46367	45.446	0		1.464	44.5122	0
1.46667	45.476	0		1.467	44.5412	0
1.46933	45.505	0		1.469	44.5668	0
1.47233	45.534	0		1.472	44.5955	0
1.47533	45.563	0		1.475	44.624	0
1.478	45.592	0		1.478	44.6492	0
1.481	45.621	0		1.481	44.6775	0
1.48367	45.649	0		1.484	44.7025	0
1.48667	45.678	0		1.487	44.7305	0
1.48967	45.706	0		1.49	44.7583	0
1.49233	45.735	0		1.492	44.7829	0
1.49533	45.762	0		1.495	44.8105	0
1.498	45.791	0		1.498	44.8348	0
1.501	45.819	0		1.501	44.8621	0
1.504	45.846	0		1.504	44.8893	0
1.50667	45.874	0		1.507	44.9133	0
1.50967	45.9	0		1.51	44.9402	0
1.51233	45.928	0		1.512	44.9639	0
1.51533	45.954	0		1.515	44.9905	0
1.51833	45.982	0		1.518	45.017	0
1.521	46.009	0		1.521	45.0404	0
1.524	46.035	0		1.524	45.0666	0
1.527	46.062	0		1.527	45.0927	0
1.52967	46.087	0		1.53	45.1157	0
1.53267	46.114	0		1.533	45.1415	0
1.53533	46.14	0		1.535	45.1643	0
1.53833	46.165	0		1.538	45.1899	0
1.54133	46.191	0		1.541	45.2153	0
1.544	46.217	0		1.544	45.2377	0
1.547	46.242	0		1.547	45.2629	0
1.54967	46.267	0		1.55	45.2851	0
1.55267	46.293	0		1.553	45.31	0
1.55567	46.317	0		1.556	45.3347	0
1.55833	46.342	0		1.558	45.3566	0
1.56133	46.367	0		1.561	45.3811	0
1.564	46.391	0		1.564	45.4028	0
1.567	46.416	0		1.567	45.427	0
1.57	46.441	0		1.57	45.4511	0
1.57267	46.465	0		1.573	45.4725	0
1.57567	46.488	0		1.576	45.4963	0
1.57833	46.512	0		1.578	45.5174	0
1.58133	46.536	0		1.581	45.541	0
1.58433	46.56	0		1.584	45.5645	0
1.587	46.583	0		1.587	45.5853	0
1.59	46.606	0		1.59	45.6085	0
1.593	46.63	0		1.593	45.6316	0
1.59567	46.653	0		1.596	45.652	0
1.59867	46.675	0		1.599	45.6749	0
1.60133	46.698	0		1.601	45.6951	0
1.60433	46.721	0		1.604	45.7177	0
1.60733	46.744	0		1.607	45.7402	0
1.61	46.766	0		1.61	45.7601	0
1.613	46.788	0		1.613	45.7823	0
1.61567	46.81	0		1.616	45.802	0
1.61867	46.832	0		1.619	45.824	0
1.62167	46.854	0		1.622	45.8459	0
1.62433	46.876	0		1.624	45.8652	0
1.62733	46.898	0		1.627	45.8869	0
1.63	46.92	0		1.63	45.906	0
1.633	46.94	0		1.633	45.9274	0
1.636	46.961	0		1.636	45.9487	0
1.63867	46.983	0		1.639	45.9675	0
1.64167	47.004	0		1.642	45.9886	0
1.64467	47.025	0		1.645	46.0095	0
1.64733	47.045	0		1.647	46.028	0
1.65033	47.066	0		1.65	46.0487	0
1.653	47.087	0		1.653	46.067	0
1.656	47.107	0		1.656	46.0875	0
1.659	47.127	0		1.659	46.1079	0
1.66167	47.148	0		1.662	46.1259	0
1.66467	47.168	0		1.665	46.146	0
1.66733	47.187	0		1.667	46.1638	0
1.67033	47.206	0		1.67	46.1837	0
1.67333	47.226	0		1.673	46.2035	0
1.676	47.245	0		1.676	46.221	0
1.679	47.265	0		1.679	46.2405	0
1.68167	47.284	0		1.682	46.2578	0
1.68467	47.303	0		1.685	46.2771	0
1.68767	47.322	0		1.688	46.2964	0
1.69033	47.341	0		1.69	46.3133	0
1.69333	47.36	0		1.693	46.3324	0
1.69633	47.378	0		1.696	46.3512	0
1.699	47.397	0		1.699	46.3679	0
1.702	47.415	0		1.702	46.3866	0
1.70467	47.434	0		1.705	46.4031	0
1.70767	47.453	0		1.708	46.4216	0
1.71067	47.471	0		1.711	46.4399	0
1.71333	47.488	0		1.713	46.4561	0
1.71633	47.506	0		1.716	46.4742	0
1.719	47.524	0		1.719	46.4903	0
1.722	47.541	0		1.722	46.5082	0
1.725	47.559	0		1.725	46.526	0
1.72767	47.576	0		1.728	46.5417	0
1.73067	47.593	0		1.731	46.5593	0
1.73333	47.61	0		1.733	46.5748	0
1.73633	47.627	0		1.736	46.5922	0
1.73933	47.644	0		1.739	46.6095	0
1.742	47.662	0		1.742	46.6247	0
1.745	47.678	0		1.745	46.6418	0
1.74767	47.695	0		1.748	46.6569	0
1.75067	47.711	0		1.751	46.6737	0
1.75367	47.727	0		1.754	46.6905	0
1.75633	47.743	0		1.756	46.7053	0
1.75933	47.759	0		1.759	46.7218	0
1.76233	47.776	0		1.762	46.7383	0
1.765	47.792	0		1.765	46.7528	0
1.768	47.808	0		1.768	46.769	0
1.77067	47.823	0		1.771	46.7833	0
1.77367	47.839	0		1.774	46.7994	0
1.77667	47.854	0		1.777	46.8153	0
1.77933	47.87	0		1.779	46.8294	0
1.78233	47.885	0		1.782	46.8451	0
1.785	47.9	0		1.785	46.859	0
1.788	47.915	0		1.788	46.8745	0
1.791	47.93	0		1.791	46.8899	0
1.79367	47.946	0		1.794	46.9036	0
1.79667	47.96	0		1.797	46.9188	0
1.79933	47.974	0		1.799	46.9323	0
1.80233	47.989	0		1.802	46.9473	0
1.80533	48.004	0		1.805	46.9622	0
1.808	48.018	0		1.808	46.9754	0
1.811	48.032	0		1.811	46.9901	0
1.814	48.046	0		1.814	47.0048	0
1.81667	48.061	0		1.817	47.0177	0
1.81967	48.075	0		1.82	47.0322	0
1.82233	48.088	0		1.822	47.0449	0
1.82533	48.102	0		1.825	47.0592	0
1.82833	48.116	0		1.828	47.0733	0
1.831	48.129	0		1.831	47.0858	0
1.834	48.143	0		1.834	47.0998	0
1.83667	48.156	0		1.837	47.1121	0
1.83967	48.17	0		1.84	47.1259	0
1.84267	48.182	0		1.843	47.1396	0
1.84533	48.195	0		1.845	47.1516	0
1.84833	48.209	0		1.848	47.1651	0
1.851	48.222	0		1.851	47.1771	0
1.854	48.234	0		1.854	47.1904	0
1.857	48.247	0		1.857	47.2036	0
1.85967	48.26	0		1.86	47.2153	0
1.86267	48.272	0		1.863	47.2283	0
1.86533	48.285	0		1.865	47.2398	0
1.86833	48.297	0		1.868	47.2527	0
1.87133	48.309	0		1.871	47.2654	0
1.874	48.322	0		1.874	47.2767	0
1.877	48.333	0		1.877	47.2892	0
1.88	48.346	0		1.88	47.3017	0
1.88267	48.358	0		1.883	47.3127	0
1.88567	48.369	0		1.886	47.325	0
1.88833	48.381	0		1.888	47.3359	0
1.89133	48.393	0		1.891	47.348	0
1.89433	48.404	0		1.894	47.3601	0
1.897	48.416	0		1.897	47.3707	0
1.9	48.427	0		1.9	47.3825	0
1.90267	48.439	0		1.903	47.393	0
1.90567	48.449	0		1.906	47.4047	0
1.90867	48.46	0		1.909	47.4163	0
1.91133	48.472	0		1.911	47.4265	0
1.91433	48.482	0		1.914	47.4379	0
1.917	48.494	0		1.917	47.448	0
1.92	48.504	0		1.92	47.4592	0
1.923	48.515	0		1.923	47.4704	0
1.92567	48.525	0		1.926	47.4802	0
1.92867	48.536	0		1.929	47.4912	0
1.93167	48.546	0		1.932	47.5021	0
1.93433	48.556	0		1.934	47.5117	0
1.93733	48.567	0		1.937	47.5225	0
1.94	48.577	0		1.94	47.5319	0
1.943	48.588	0		1.943	47.5425	0
1.946	48.597	0		1.946	47.553	0
1.94867	48.608	0		1.949	47.5622	0
1.95167	48.617	0		1.952	47.5725	0
1.95433	48.627	0		1.954	47.5816	0
1.95733	48.637	0		1.957	47.5917	0
1.96033	48.647	0		1.96	47.6018	0
1.963	48.656	0		1.963	47.6107	0
1.966	48.666	0		1.966	47.6206	0
1.96867	48.675	0		1.969	47.6293	0
1.97167	48.685	0		1.972	47.639	0
1.97467	48.693	0		1.975	47.6487	0
1.97733	48.703	0		1.977	47.6572	0
1.98033	48.712	0		1.98	47.6666	0
1.98333	48.721	0		1.983	47.676	0
1.986	48.73	0		1.986	47.6843	0
1.989	48.739	0		1.989	47.6936	0
1.99167	48.747	0		1.992	47.7017	0
1.99467	48.757	0		1.995	47.7108	0
1.99767	48.765	0		1.998	47.7198	0
2.00033	48.774	0		2	47.7277	0
2.00333	48.783	0		2.003	47.7366	0
2.006	48.791	0		2.006	47.7443	0
2.009	48.8	0		2.009	47.753	0
2.012	48.807	0		2.012	47.7616	0
2.01467	48.816	0		2.015	47.7692	0
2.01767	48.824	0		2.018	47.7777	0
2.02033	48.832	0		2.02	47.7851	0
2.02333	48.84	0		2.023	47.7934	0
2.02633	48.848	0		2.026	47.8016	0
2.029	48.857	0		2.029	47.8088	0
2.032	48.864	0		2.032	47.8169	0
2.03467	48.872	0		2.035	47.824	0
2.03767	48.879	0		2.038	47.8319	0
2.04067	48.887	0		2.041	47.8397	0
2.04333	48.895	0		2.043	47.8466	0
2.04633	48.902	0		2.046	47.8543	0
2.04933	48.91	0		2.049	47.8619	0
2.052	48.917	0		2.052	47.8686	0
2.055	48.925	0		2.055	47.876	0
2.05767	48.932	0		2.058	47.8826	0
2.06067	48.939	0		2.061	47.8899	0
2.06367	48.947	0		2.064	47.8971	0
2.06633	48.954	0		2.066	47.9035	0
2.06933	48.961	0		2.069	47.9106	0
2.072	48.968	0		2.072	47.9168	0
2.075	48.974	0		2.075	47.9237	0
2.078	48.981	0		2.078	47.9306	0
2.08067	48.989	0		2.081	47.9366	0
2.08367	48.995	0		2.084	47.9433	0
2.08633	49.002	0		2.086	47.9492	0
2.08933	49.009	0		2.089	47.9558	0
2.09233	49.015	0		2.092	47.9623	0
2.095	49.022	0		2.095	47.968	0
2.098	49.028	0		2.098	47.9744	0
2.101	49.034	0		2.101	47.9806	0
2.10367	49.041	0		2.104	47.9861	0
2.10667	49.048	0		2.107	47.9923	0
2.10933	49.053	0		2.109	47.9977	0
2.11233	49.06	0		2.112	48.0037	0
2.11533	49.066	0		2.115	48.0096	0
2.118	49.072	0		2.118	48.0148	0
2.121	49.078	0		2.121	48.0206	0
2.12367	49.084	0		2.124	48.0256	0
2.12667	49.09	0		2.127	48.0313	0
2.12967	49.096	0		2.13	48.0369	0
2.13233	49.102	0		2.132	48.0418	0
2.13533	49.107	0		2.135	48.0472	0
2.138	49.113	0		2.138	48.052	0
2.141	49.119	0		2.141	48.0573	0
2.144	49.125	0		2.144	48.0625	0
2.14667	49.13	0		2.147	48.0671	0
2.14967	49.136	0		2.15	48.0722	0
2.15233	49.142	0		2.152	48.0766	0
2.15533	49.146	0		2.155	48.0816	0
2.15833	49.152	0		2.158	48.0865	0
2.161	49.158	0		2.161	48.0908	0
2.164	49.163	0		2.164	48.0955	0
2.167	49.168	0		2.167	48.1002	0
2.16967	49.173	0		2.17	48.1043	0
2.17267	49.179	0		2.173	48.1089	0
2.17533	49.183	0		2.175	48.1129	0
2.17833	49.189	0		2.178	48.1173	0
2.18133	49.194	0		2.181	48.1216	0
2.184	49.199	0		2.184	48.1254	0
2.187	49.204	0		2.187	48.1297	0
2.18967	49.209	0		2.19	48.1334	0
2.19267	49.214	0		2.193	48.1375	0
2.19567	49.219	0		2.196	48.1415	0
2.19833	49.223	0		2.198	48.145	0
2.20133	49.228	0		2.201	48.1489	0
2.204	49.233	0		2.204	48.1523	0
2.207	49.238	0		2.207	48.1561	0
2.21	49.242	0		2.21	48.1598	0
2.21267	49.247	0		2.213	48.163	0
2.21567	49.252	0		2.216	48.1666	0
2.21867	49.257	0		2.219	48.1701	0
2.22133	49.26	0		2.221	48.1732	0
2.22433	49.265	0		2.224	48.1766	0
2.227	49.27	0		2.227	48.1795	0
2.23	49.274	0		2.23	48.1828	0
2.233	49.278	0		2.233	48.186	0
2.23567	49.283	0		2.236	48.1888	0
2.23867	49.287	0		2.239	48.1919	0
2.24133	49.292	0		2.241	48.1945	0
2.24433	49.296	0		2.244	48.1975	0
2.24733	49.3	0		2.247	48.2004	0
2.25	49.304	0		2.25	48.2029	0
2.253	49.308	0		2.253	48.2057	0
2.25567	49.313	0		2.256	48.2081	0
2.25867	49.316	0		2.259	48.2107	0
2.26167	49.32	0		2.262	48.2133	0
2.26433	49.325	0		2.264	48.2155	0
2.26733	49.329	0		2.267	48.218	0
2.27033	49.333	0		2.27	48.2204	0
2.273	49.336	0		2.273	48.2225	0
2.276	49.34	0		2.276	48.2248	0
2.27867	49.344	0		2.279	48.2267	0
2.28167	49.349	0		2.282	48.2289	0
2.28467	49.353	0		2.285	48.231	0
2.28733	49.356	0		2.287	48.2328	0
2.29033	49.36	0		2.29	48.2348	0
2.293	49.364	0		2.293	48.2365	0
2.296	49.367	0		2.296	48.2384	0
2.299	49.371	0		2.299	48.2402	0
2.30167	49.374	0		2.302	48.2418	0
2.30467	49.378	0		2.305	48.2435	0
2.30733	49.382	0		2.307	48.2449	0
2.31033	49.386	0		2.31	48.2465	0
2.31333	49.39	0		2.313	48.248	0
2.316	49.392	0		2.316	48.2493	0
2.319	49.396	0		2.319	48.2507	0
2.32167	49.4	0		2.322	48.2519	0
2.32467	49.404	0		2.325	48.2532	0
2.32767	49.407	0		2.328	48.2544	0
2.33033	49.41	0		2.33	48.2555	0
2.33333	49.414	0		2.333	48.2566	0
2.33633	49.417	0		2.336	48.2576	0
2.339	49.421	0		2.339	48.2585	0
2.342	49.424	0		2.342	48.2595	0
2.34467	49.428	0		2.345	48.2603	0
2.34767	49.431	0		2.348	48.2611	0
2.35067	49.434	0		2.351	48.2619	0
2.35333	49.438	0		2.353	48.2626	0
2.35633	49.441	0		2.356	48.2632	0
2.359	49.445	0		2.359	48.2638	0
2.362	49.448	0		2.362	48.2643	0
2.365	49.451	0		2.365	48.2649	0
2.36767	49.454	0		2.368	48.2653	0
2.37067	49.458	0		2.371	48.2657	0
2.37333	49.461	0		2.373	48.266	0
2.37633	49.464	0		2.376	48.2662	0
2.37933	49.467	0		2.379	48.2665	0
2.382	49.47	0		2.382	48.2666	0
2.385	49.474	0		2.385	48.2668	0
2.388	49.477	0		2.388	48.2668	0
2.39067	49.48	0		2.391	48.2669	0
2.39367	49.484	0		2.394	48.2668	0
2.39633	49.486	0		2.396	48.2668	0
2.39933	49.489	0		2.399	48.2666	0
2.40233	49.493	0		2.402	48.2664	0
2.405	49.496	0		2.405	48.2662	0
2.408	49.499	0		2.408	48.2659	0
2.41067	49.503	0		2.411	48.2656	0
2.41367	49.505	0		2.414	48.2652	0
2.41667	49.508	0		2.417	48.2647	0
2.41933	49.512	0		2.419	48.2643	0
2.42233	49.515	0		2.422	48.2637	0
2.425	49.518	0		2.425	48.2632	0
2.428	49.521	0		2.428	48.2625	0
2.431	49.524	0		2.431	48.2618	0
2.43367	49.527	0		2.434	48.2611	0
2.43667	49.53	0		2.437	48.2603	0
2.43967	49.534	0		2.44	48.2595	0
2.44233	49.537	0		2.442	48.2587	0
2.44533	49.54	0		2.445	48.2577	0
2.448	49.543	0		2.448	48.2568	0
2.451	49.546	0		2.451	48.2557	0
2.454	49.549	0		2.454	48.2546	0
2.45667	49.552	0		2.457	48.2535	0
2.45967	49.555	0		2.46	48.2523	0
2.46233	49.559	0		2.462	48.2512	0
2.46533	49.562	0		2.465	48.2499	0
2.46833	49.564	0		2.468	48.2485	0
2.471	49.568	0		2.471	48.2473	0
2.474	49.571	0		2.474	48.2458	0
2.47667	49.574	0		2.477	48.2444	0
2.47967	49.577	0		2.48	48.2429	0
2.48267	49.581	0		2.483	48.2413	0
2.48533	49.583	0		2.485	48.2398	0
2.48833	49.586	0		2.488	48.2381	0
2.491	49.59	0		2.491	48.2365	0
2.494	49.593	0		2.494	48.2347	0
2.497	49.596	0		2.497	48.2329	0
2.49967	49.6	0		2.5	48.2312	0
2.50267	49.602	0		2.503	48.2292	0
2.50567	49.605	0		2.506	48.2272	0
2.50833	49.609	0		2.508	48.2254	0
2.51133	49.612	0		2.511	48.2233	0
2.514	49.615	0		2.514	48.2214	0
2.517	49.619	0		2.517	48.2192	0
2.52	49.621	0		2.52	48.217	0
2.52267	49.625	0		2.523	48.2149	0
2.52567	49.628	0		2.526	48.2126	0
2.52833	49.632	0		2.528	48.2105	0
2.53133	49.635	0		2.531	48.2081	0
2.53433	49.638	0		2.534	48.2056	0
2.537	49.641	0		2.537	48.2034	0
2.54	49.645	0		2.54	48.2008	0
2.54267	49.648	0		2.543	48.1985	0
2.54567	49.652	0		2.546	48.1958	0
2.54867	49.655	0		2.549	48.1931	0
2.55133	49.658	0		2.551	48.1907	0
2.55433	49.661	0		2.554	48.1879	0
2.55733	49.665	0		2.557	48.1851	0
2.56	49.669	0		2.56	48.1825	0
2.563	49.672	0		2.563	48.1796	0
2.56567	49.676	0		2.566	48.1769	0
2.56867	49.679	0		2.569	48.1739	0
2.57167	49.682	0		2.572	48.1708	0
2.57433	49.686	0		2.574	48.1681	0
2.57733	49.69	0		2.577	48.1649	0
2.58	49.693	0		2.58	48.1621	0
2.583	49.696	0		2.583	48.1588	0
2.586	49.7	0		2.586	48.1555	0
2.58867	49.704	0		2.589	48.1526	0
2.59167	49.708	0		2.592	48.1492	0

## Sheet: PE
	E-L1-Experimental value		E-L3-Experimental value		E-L1-Samaam model		E-L3-Samaam model
0	0	0	0	0	0	0	0
0.00967	0.294	0.01217	1.316	0.00967	0.81931	0.01217	1.2486
0.02533	0.783	0.0322	3.408	0.02533	2.14509	0.0322	3.26912
0.03633	1.101	0.04583	4.783	0.03633	3.07285	0.04583	4.61097
0.048	2.321	0.0604	6.206	0.048	4.05257	0.0604	6.01063
0.055	3.069	0.0695	7.073	0.055	4.63775	0.0695	6.86602
0.06233	3.807	0.0786	7.922	0.06233	5.24826	0.0786	7.70627
0.06667	4.244	0.08407	8.424	0.06667	5.60768	0.08407	8.20362
0.06667	4.244	0.08407	8.424	0.06667	5.60768	0.08407	8.20362
0.06667	4.244	0.08407	8.424	0.06667	5.60768	0.08407	8.20362
0.06667	4.244	0.08407	8.424	0.06667	5.60768	0.08407	8.20362
0.06667	4.244	0.08407	8.424	0.06667	5.60768	0.08407	8.20362
0.06667	4.244	0.08407	8.424	0.06667	5.60768	0.08407	8.20362
0.06667	4.244	0.08407	8.424	0.06667	5.60768	0.08407	8.20362
0.06667	4.244	0.08407	8.424	0.06667	5.60768	0.08407	8.20362
0.06667	4.244	0.08407	8.424	0.06667	5.60768	0.08407	8.20362
0.06667	4.244	0.08407	8.424	0.06667	5.60768	0.08407	8.20362
0.06667	4.244	0.08407	8.424	0.06667	5.60768	0.08407	8.20362
0.06667	4.244	0.08407	8.424	0.06667	5.60768	0.08407	8.20362
0.09067	6.646	0.115	11.155	0.09067	7.57708	0.115	10.9109
0.09167	6.715	0.1159	11.233	0.09167	7.65826	0.116	10.9869
0.09233	6.783	0.11683	11.31	0.09233	7.71234	0.117	11.0656
0.093	6.851	0.11773	11.388	0.093	7.76639	0.118	11.1413
0.094	6.92	0.11863	11.465	0.094	7.84739	0.119	11.2168
0.09433	6.989	0.11957	11.542	0.09433	7.87438	0.12	11.295
0.095	7.057	0.12047	11.618	0.095	7.92832	0.12	11.3702
0.096	7.124	0.12137	11.695	0.096	8.00917	0.121	11.4453
0.09667	7.194	0.1223	11.771	0.09667	8.06303	0.122	11.523
0.09767	7.261	0.1232	11.848	0.09767	8.14375	0.123	11.5978
0.098	7.328	0.1241	11.924	0.098	8.17063	0.124	11.6724
0.09867	7.396	0.12503	12	0.09867	8.22438	0.125	11.7496
0.09967	7.464	0.12593	12.076	0.09967	8.30494	0.126	11.8239
0.10033	7.531	0.12683	12.151	0.1	8.3586	0.127	11.898
0.101	7.599	0.12773	12.227	0.101	8.41222	0.128	11.972
0.10167	7.665	0.12867	12.302	0.102	8.4658	0.129	12.0485
0.10233	7.734	0.12957	12.377	0.102	8.51935	0.13	12.1222
0.103	7.8	0.13047	12.452	0.103	8.57286	0.13	12.1957
0.104	7.867	0.1314	12.527	0.104	8.65306	0.131	12.2718
0.10467	7.934	0.1323	12.602	0.105	8.70648	0.132	12.345
0.10533	8.001	0.1332	12.677	0.105	8.75985	0.133	12.418
0.106	8.067	0.13413	12.751	0.106	8.8132	0.134	12.4936
0.10667	8.134	0.13503	12.826	0.107	8.8665	0.135	12.5663
0.10733	8.2	0.13593	12.9	0.107	8.91976	0.136	12.6389
0.10833	8.267	0.13683	12.974	0.108	8.99959	0.137	12.7113
0.109	8.332	0.13777	13.048	0.109	9.05276	0.138	12.7863
0.10933	8.4	0.13867	13.121	0.109	9.07933	0.139	12.8583
0.11033	8.465	0.13957	13.195	0.11	9.15897	0.14	12.9303
0.111	8.531	0.1405	13.268	0.111	9.21202	0.141	13.0047
0.11167	8.598	0.1414	13.341	0.112	9.26503	0.141	13.0764
0.11267	8.662	0.1423	13.414	0.113	9.34448	0.142	13.1479
0.113	8.729	0.14323	13.487	0.113	9.37094	0.143	13.2218
0.11367	8.794	0.14413	13.56	0.114	9.42383	0.144	13.293
0.11467	8.86	0.14503	13.633	0.115	9.50308	0.145	13.364
0.11533	8.924	0.14593	13.705	0.115	9.55587	0.146	13.4349
0.11533	8.924	0.14593	13.705	0.115	9.55587	0.146	13.4349
0.11533	8.924	0.14593	13.705	0.115	9.55587	0.146	13.4349
0.11533	8.924	0.14593	13.705	0.115	9.55587	0.146	13.4349
0.11533	8.924	0.14593	13.705	0.115	9.55587	0.146	13.4349
0.11533	8.924	0.14593	13.705	0.115	9.55587	0.146	13.4349
0.11533	8.924	0.14593	13.705	0.115	9.55587	0.146	13.4349
0.11533	8.924	0.14593	13.705	0.115	9.55587	0.146	13.4349
0.116	8.99	0.14687	13.778	0.116	9.60862	0.147	13.5082
0.116	8.99	0.14687	13.778	0.116	9.60862	0.147	13.5082
0.116	8.99	0.14687	13.778	0.116	9.60862	0.147	13.5082
0.116	8.99	0.14687	13.778	0.116	9.60862	0.147	13.5082
0.116	8.99	0.14687	13.778	0.116	9.60862	0.147	13.5082
0.116	8.99	0.14687	13.778	0.116	9.60862	0.147	13.5082
0.117	9.055	0.14777	13.85	0.117	9.68767	0.148	13.5788
0.117	9.055	0.14777	13.85	0.117	9.68767	0.148	13.5788
0.117	9.055	0.14777	13.85	0.117	9.68767	0.148	13.5788
0.117	9.055	0.14777	13.85	0.117	9.68767	0.148	13.5788
0.117	9.055	0.14777	13.85	0.117	9.68767	0.148	13.5788
0.117	9.055	0.14777	13.85	0.117	9.68767	0.148	13.5788
0.117	9.055	0.14777	13.85	0.117	9.68767	0.148	13.5788
0.11733	9.12	0.14867	13.922	0.117	9.71399	0.149	13.6492
0.11733	9.12	0.14867	13.922	0.117	9.71399	0.149	13.6492
0.11733	9.12	0.14867	13.922	0.117	9.71399	0.149	13.6492
0.11733	9.12	0.14867	13.922	0.117	9.71399	0.149	13.6492
0.11733	9.12	0.14867	13.922	0.117	9.71399	0.149	13.6492
0.11733	9.12	0.14867	13.922	0.117	9.71399	0.149	13.6492
0.11833	9.185	0.1496	13.994	0.118	9.79291	0.15	13.722
0.11833	9.185	0.1496	13.994	0.118	9.79291	0.15	13.722
0.11833	9.185	0.1496	13.994	0.118	9.79291	0.15	13.722
0.11833	9.185	0.1496	13.994	0.118	9.79291	0.15	13.722
0.11833	9.185	0.1496	13.994	0.118	9.79291	0.15	13.722
0.11833	9.185	0.1496	13.994	0.118	9.79291	0.15	13.722
0.11833	9.185	0.1496	13.994	0.118	9.79291	0.15	13.722
0.119	9.25	0.1505	14.066	0.119	9.84548	0.151	13.7921
0.119	9.25	0.1505	14.066	0.119	9.84548	0.151	13.7921
0.119	9.25	0.1505	14.066	0.119	9.84548	0.151	13.7921
0.119	9.25	0.1505	14.066	0.119	9.84548	0.151	13.7921
0.119	9.25	0.1505	14.066	0.119	9.84548	0.151	13.7921
0.119	9.25	0.1505	14.066	0.119	9.84548	0.151	13.7921
0.119	9.25	0.1505	14.066	0.119	9.84548	0.151	13.7921
0.11967	9.314	0.1514	14.137	0.12	9.898	0.151	13.8621
0.11967	9.314	0.1514	14.137	0.12	9.898	0.151	13.8621
0.11967	9.314	0.1514	14.137	0.12	9.898	0.151	13.8621
0.11967	9.314	0.1514	14.137	0.12	9.898	0.151	13.8621
0.11967	9.314	0.1514	14.137	0.12	9.898	0.151	13.8621
0.11967	9.314	0.1514	14.137	0.12	9.898	0.151	13.8621
0.12067	9.38	0.15233	14.209	0.121	9.9767	0.152	13.9345
0.12067	9.38	0.15233	14.209	0.121	9.9767	0.152	13.9345
0.12067	9.38	0.15233	14.209	0.121	9.9767	0.152	13.9345
0.12067	9.38	0.15233	14.209	0.121	9.9767	0.152	13.9345
0.12067	9.38	0.15233	14.209	0.121	9.9767	0.152	13.9345
0.12067	9.38	0.15233	14.209	0.121	9.9767	0.152	13.9345
0.121	9.444	0.15323	14.28	0.121	10.0029	0.153	14.0041
0.121	9.444	0.15323	14.28	0.121	10.0029	0.153	14.0041
0.121	9.444	0.15323	14.28	0.121	10.0029	0.153	14.0041
0.121	9.444	0.15323	14.28	0.121	10.0029	0.153	14.0041
0.121	9.444	0.15323	14.28	0.121	10.0029	0.153	14.0041
0.121	9.444	0.15323	14.28	0.121	10.0029	0.153	14.0041
0.121	9.444	0.15323	14.28	0.121	10.0029	0.153	14.0041
0.121	9.444	0.15323	14.28	0.121	10.0029	0.153	14.0041
0.12167	9.509	0.15413	14.351	0.122	10.0553	0.154	14.0736
0.12167	9.509	0.15413	14.351	0.122	10.0553	0.154	14.0736
0.12167	9.509	0.15413	14.351	0.122	10.0553	0.154	14.0736
0.12167	9.509	0.15413	14.351	0.122	10.0553	0.154	14.0736
0.12167	9.509	0.15413	14.351	0.122	10.0553	0.154	14.0736
0.12167	9.509	0.15413	14.351	0.122	10.0553	0.154	14.0736
0.12167	9.509	0.15413	14.351	0.122	10.0553	0.154	14.0736
0.12267	9.572	0.15503	14.422	0.123	10.1338	0.155	14.1429
0.12267	9.572	0.15503	14.422	0.123	10.1338	0.155	14.1429
0.12267	9.572	0.15503	14.422	0.123	10.1338	0.155	14.1429
0.12267	9.572	0.15503	14.422	0.123	10.1338	0.155	14.1429
0.12267	9.572	0.15503	14.422	0.123	10.1338	0.155	14.1429
0.12267	9.572	0.15503	14.422	0.123	10.1338	0.155	14.1429
0.12267	9.572	0.15503	14.422	0.123	10.1338	0.155	14.1429
0.12333	9.637	0.15597	14.493	0.123	10.1861	0.156	14.2146
0.12333	9.637	0.15597	14.493	0.123	10.1861	0.156	14.2146
0.12333	9.637	0.15597	14.493	0.123	10.1861	0.156	14.2146
0.12333	9.637	0.15597	14.493	0.123	10.1861	0.156	14.2146
0.12333	9.637	0.15597	14.493	0.123	10.1861	0.156	14.2146
0.12333	9.637	0.15597	14.493	0.123	10.1861	0.156	14.2146
0.124	9.7	0.15687	14.564	0.124	10.2383	0.157	14.2836
0.124	9.7	0.15687	14.564	0.124	10.2383	0.157	14.2836
0.124	9.7	0.15687	14.564	0.124	10.2383	0.157	14.2836
0.124	9.7	0.15687	14.564	0.124	10.2383	0.157	14.2836
0.124	9.7	0.15687	14.564	0.124	10.2383	0.157	14.2836
0.124	9.7	0.15687	14.564	0.124	10.2383	0.157	14.2836
0.124	9.7	0.15687	14.564	0.124	10.2383	0.157	14.2836
0.12467	9.765	0.15777	14.634	0.125	10.2905	0.158	14.3525
0.12467	9.765	0.15777	14.634	0.125	10.2905	0.158	14.3525
0.12467	9.765	0.15777	14.634	0.125	10.2905	0.158	14.3525
0.12467	9.765	0.15777	14.634	0.125	10.2905	0.158	14.3525
0.12467	9.765	0.15777	14.634	0.125	10.2905	0.158	14.3525
0.12467	9.765	0.15777	14.634	0.125	10.2905	0.158	14.3525
0.12467	9.765	0.15777	14.634	0.125	10.2905	0.158	14.3525
0.12533	9.828	0.1587	14.705	0.125	10.3427	0.159	14.4238
0.12533	9.828	0.1587	14.705	0.125	10.3427	0.159	14.4238
0.12533	9.828	0.1587	14.705	0.125	10.3427	0.159	14.4238
0.12533	9.828	0.1587	14.705	0.125	10.3427	0.159	14.4238
0.12533	9.828	0.1587	14.705	0.125	10.3427	0.159	14.4238
0.12533	9.828	0.1587	14.705	0.125	10.3427	0.159	14.4238
0.12533	9.828	0.1587	14.705	0.125	10.3427	0.159	14.4238
0.126	9.892	0.1596	14.775	0.126	10.3948	0.16	14.4924
0.126	9.892	0.1596	14.775	0.126	10.3948	0.16	14.4924
0.126	9.892	0.1596	14.775	0.126	10.3948	0.16	14.4924
0.126	9.892	0.1596	14.775	0.126	10.3948	0.16	14.4924
0.126	9.892	0.1596	14.775	0.126	10.3948	0.16	14.4924
0.126	9.892	0.1596	14.775	0.126	10.3948	0.16	14.4924
0.127	9.957	0.1605	14.845	0.127	10.4729	0.161	14.5608
0.127	9.957	0.1605	14.845	0.127	10.4729	0.161	14.5608
0.127	9.957	0.1605	14.845	0.127	10.4729	0.161	14.5608
0.127	9.957	0.1605	14.845	0.127	10.4729	0.161	14.5608
0.127	9.957	0.1605	14.845	0.127	10.4729	0.161	14.5608
0.127	9.957	0.1605	14.845	0.127	10.4729	0.161	14.5608
0.127	9.957	0.1605	14.845	0.127	10.4729	0.161	14.5608
0.127	9.957	0.1605	14.845	0.127	10.4729	0.161	14.5608
0.12767	10.019	0.16143	14.915	0.128	10.5249	0.161	14.6316
0.12767	10.019	0.16143	14.915	0.128	10.5249	0.161	14.6316
0.12767	10.019	0.16143	14.915	0.128	10.5249	0.161	14.6316
0.12767	10.019	0.16143	14.915	0.128	10.5249	0.161	14.6316
0.12767	10.019	0.16143	14.915	0.128	10.5249	0.161	14.6316
0.12767	10.019	0.16143	14.915	0.128	10.5249	0.161	14.6316
0.12767	10.019	0.16143	14.915	0.128	10.5249	0.161	14.6316
0.12833	10.083	0.16233	14.985	0.128	10.5769	0.162	14.6997
0.12833	10.083	0.16233	14.985	0.128	10.5769	0.162	14.6997
0.12833	10.083	0.16233	14.985	0.128	10.5769	0.162	14.6997
0.12833	10.083	0.16233	14.985	0.128	10.5769	0.162	14.6997
0.12833	10.083	0.16233	14.985	0.128	10.5769	0.162	14.6997
0.12833	10.083	0.16233	14.985	0.128	10.5769	0.162	14.6997
0.12833	10.083	0.16233	14.985	0.128	10.5769	0.162	14.6997
0.129	10.146	0.16323	15.055	0.129	10.6288	0.163	14.7676
0.129	10.146	0.16323	15.055	0.129	10.6288	0.163	14.7676
0.129	10.146	0.16323	15.055	0.129	10.6288	0.163	14.7676
0.129	10.146	0.16323	15.055	0.129	10.6288	0.163	14.7676
0.129	10.146	0.16323	15.055	0.129	10.6288	0.163	14.7676
0.129	10.146	0.16323	15.055	0.129	10.6288	0.163	14.7676
0.12967	10.21	0.16413	15.124	0.13	10.6806	0.164	14.8354
0.12967	10.21	0.16413	15.124	0.13	10.6806	0.164	14.8354
0.12967	10.21	0.16413	15.124	0.13	10.6806	0.164	14.8354
0.12967	10.21	0.16413	15.124	0.13	10.6806	0.164	14.8354
0.12967	10.21	0.16413	15.124	0.13	10.6806	0.164	14.8354
0.12967	10.21	0.16413	15.124	0.13	10.6806	0.164	14.8354
0.12967	10.21	0.16413	15.124	0.13	10.6806	0.164	14.8354
0.12967	10.21	0.16413	15.124	0.13	10.6806	0.164	14.8354
0.13033	10.273	0.16507	15.194	0.13	10.7325	0.165	14.9056
0.13033	10.273	0.16507	15.194	0.13	10.7325	0.165	14.9056
0.13033	10.273	0.16507	15.194	0.13	10.7325	0.165	14.9056
0.13033	10.273	0.16507	15.194	0.13	10.7325	0.165	14.9056
0.13033	10.273	0.16507	15.194	0.13	10.7325	0.165	14.9056
0.13033	10.273	0.16507	15.194	0.13	10.7325	0.165	14.9056
0.13033	10.273	0.16507	15.194	0.13	10.7325	0.165	14.9056
0.13133	10.336	0.16597	15.263	0.131	10.8101	0.166	14.9731
0.13133	10.336	0.16597	15.263	0.131	10.8101	0.166	14.9731
0.13133	10.336	0.16597	15.263	0.131	10.8101	0.166	14.9731
0.13133	10.336	0.16597	15.263	0.131	10.8101	0.166	14.9731
0.13133	10.336	0.16597	15.263	0.131	10.8101	0.166	14.9731
0.13133	10.336	0.16597	15.263	0.131	10.8101	0.166	14.9731
0.13133	10.336	0.16597	15.263	0.131	10.8101	0.166	14.9731
0.132	10.399	0.16687	15.332	0.132	10.8618	0.167	15.0405
0.132	10.399	0.16687	15.332	0.132	10.8618	0.167	15.0405
0.132	10.399	0.16687	15.332	0.132	10.8618	0.167	15.0405
0.132	10.399	0.16687	15.332	0.132	10.8618	0.167	15.0405
0.132	10.399	0.16687	15.332	0.132	10.8618	0.167	15.0405
0.132	10.399	0.16687	15.332	0.132	10.8618	0.167	15.0405
0.13233	10.462	0.1678	15.401	0.132	10.8877	0.168	15.1102
0.13233	10.462	0.1678	15.401	0.132	10.8877	0.168	15.1102
0.13233	10.462	0.1678	15.401	0.132	10.8877	0.168	15.1102
0.13233	10.462	0.1678	15.401	0.132	10.8877	0.168	15.1102
0.13233	10.462	0.1678	15.401	0.132	10.8877	0.168	15.1102
0.13233	10.462	0.1678	15.401	0.132	10.8877	0.168	15.1102
0.13233	10.462	0.1678	15.401	0.132	10.8877	0.168	15.1102
0.13233	10.462	0.1678	15.401	0.132	10.8877	0.168	15.1102
0.13333	10.525	0.1687	15.47	0.133	10.9651	0.169	15.1772
0.13333	10.525	0.1687	15.47	0.133	10.9651	0.169	15.1772
0.13333	10.525	0.1687	15.47	0.133	10.9651	0.169	15.1772
0.13333	10.525	0.1687	15.47	0.133	10.9651	0.169	15.1772
0.13333	10.525	0.1687	15.47	0.133	10.9651	0.169	15.1772
0.13333	10.525	0.1687	15.47	0.133	10.9651	0.169	15.1772
0.13333	10.525	0.1687	15.47	0.133	10.9651	0.169	15.1772
0.134	10.588	0.1696	15.539	0.134	11.0167	0.17	15.2441
0.134	10.588	0.1696	15.539	0.134	11.0167	0.17	15.2441
0.134	10.588	0.1696	15.539	0.134	11.0167	0.17	15.2441
0.134	10.588	0.1696	15.539	0.134	11.0167	0.17	15.2441
0.134	10.588	0.1696	15.539	0.134	11.0167	0.17	15.2441
0.134	10.588	0.1696	15.539	0.134	11.0167	0.17	15.2441
0.134	10.588	0.1696	15.539	0.134	11.0167	0.17	15.2441
0.13467	10.65	0.17053	15.608	0.135	11.0682	0.171	15.3133
0.13467	10.65	0.17053	15.608	0.135	11.0682	0.171	15.3133
0.13467	10.65	0.17053	15.608	0.135	11.0682	0.171	15.3133
0.13467	10.65	0.17053	15.608	0.135	11.0682	0.171	15.3133
0.13467	10.65	0.17053	15.608	0.135	11.0682	0.171	15.3133
0.13467	10.65	0.17053	15.608	0.135	11.0682	0.171	15.3133
0.13567	10.713	0.17143	15.676	0.136	11.1455	0.171	15.38
0.13567	10.713	0.17143	15.676	0.136	11.1455	0.171	15.38
0.13567	10.713	0.17143	15.676	0.136	11.1455	0.171	15.38
0.13567	10.713	0.17143	15.676	0.136	11.1455	0.171	15.38
0.13567	10.713	0.17143	15.676	0.136	11.1455	0.171	15.38
0.13567	10.713	0.17143	15.676	0.136	11.1455	0.171	15.38
0.13567	10.713	0.17143	15.676	0.136	11.1455	0.171	15.38
0.13567	10.713	0.17143	15.676	0.136	11.1455	0.171	15.38
0.13567	10.713	0.17143	15.676	0.136	11.1455	0.171	15.38
0.136	10.775	0.17233	15.744	0.136	11.1712	0.172	15.4464
0.136	10.775	0.17233	15.744	0.136	11.1712	0.172	15.4464
0.136	10.775	0.17233	15.744	0.136	11.1712	0.172	15.4464
0.136	10.775	0.17233	15.744	0.136	11.1712	0.172	15.4464
0.136	10.775	0.17233	15.744	0.136	11.1712	0.172	15.4464
0.136	10.775	0.17233	15.744	0.136	11.1712	0.172	15.4464
0.137	10.837	0.17323	15.812	0.137	11.2482	0.173	15.5127
0.137	10.837	0.17323	15.812	0.137	11.2482	0.173	15.5127
0.137	10.837	0.17323	15.812	0.137	11.2482	0.173	15.5127
0.137	10.837	0.17323	15.812	0.137	11.2482	0.173	15.5127
0.137	10.837	0.17323	15.812	0.137	11.2482	0.173	15.5127
0.137	10.837	0.17323	15.812	0.137	11.2482	0.173	15.5127
0.137	10.837	0.17323	15.812	0.137	11.2482	0.173	15.5127
0.13767	10.901	0.17417	15.88	0.138	11.2996	0.174	15.5813
0.13767	10.901	0.17417	15.88	0.138	11.2996	0.174	15.5813
0.13767	10.901	0.17417	15.88	0.138	11.2996	0.174	15.5813
0.13767	10.901	0.17417	15.88	0.138	11.2996	0.174	15.5813
0.13767	10.901	0.17417	15.88	0.138	11.2996	0.174	15.5813
0.13767	10.901	0.17417	15.88	0.138	11.2996	0.174	15.5813
0.13833	10.961	0.17507	15.948	0.138	11.3508	0.175	15.6473
0.13833	10.961	0.17507	15.948	0.138	11.3508	0.175	15.6473
0.13833	10.961	0.17507	15.948	0.138	11.3508	0.175	15.6473
0.13833	10.961	0.17507	15.948	0.138	11.3508	0.175	15.6473
0.13833	10.961	0.17507	15.948	0.138	11.3508	0.175	15.6473
0.13833	10.961	0.17507	15.948	0.138	11.3508	0.175	15.6473
0.13833	10.961	0.17507	15.948	0.138	11.3508	0.175	15.6473
0.13833	10.961	0.17507	15.948	0.138	11.3508	0.175	15.6473
0.13933	11.023	0.17597	16.016	0.139	11.4277	0.176	15.7132
0.13933	11.023	0.17597	16.016	0.139	11.4277	0.176	15.7132
0.13933	11.023	0.17597	16.016	0.139	11.4277	0.176	15.7132
0.13933	11.023	0.17597	16.016	0.139	11.4277	0.176	15.7132
0.13933	11.023	0.17597	16.016	0.139	11.4277	0.176	15.7132
0.13933	11.023	0.17597	16.016	0.139	11.4277	0.176	15.7132
0.13933	11.023	0.17597	16.016	0.139	11.4277	0.176	15.7132
0.14	11.087	0.1769	16.084	0.14	11.4788	0.177	15.7814
0.14	11.087	0.1769	16.084	0.14	11.4788	0.177	15.7814
0.14	11.087	0.1769	16.084	0.14	11.4788	0.177	15.7814
0.14	11.087	0.1769	16.084	0.14	11.4788	0.177	15.7814
0.14	11.087	0.1769	16.084	0.14	11.4788	0.177	15.7814
0.14	11.087	0.1769	16.084	0.14	11.4788	0.177	15.7814
0.14	11.087	0.1769	16.084	0.14	11.4788	0.177	15.7814
0.14033	11.147	0.1778	16.151	0.14	11.5044	0.178	15.8469
0.14033	11.147	0.1778	16.151	0.14	11.5044	0.178	15.8469
0.14033	11.147	0.1778	16.151	0.14	11.5044	0.178	15.8469
0.14033	11.147	0.1778	16.151	0.14	11.5044	0.178	15.8469
0.14033	11.147	0.1778	16.151	0.14	11.5044	0.178	15.8469
0.14033	11.147	0.1778	16.151	0.14	11.5044	0.178	15.8469
0.14133	11.21	0.1787	16.218	0.141	11.581	0.179	15.9123
0.14133	11.21	0.1787	16.218	0.141	11.581	0.179	15.9123
0.14133	11.21	0.1787	16.218	0.141	11.581	0.179	15.9123
0.14133	11.21	0.1787	16.218	0.141	11.581	0.179	15.9123
0.14133	11.21	0.1787	16.218	0.141	11.581	0.179	15.9123
0.14133	11.21	0.1787	16.218	0.141	11.581	0.179	15.9123
0.14133	11.21	0.1787	16.218	0.141	11.581	0.179	15.9123
0.14133	11.21	0.1787	16.218	0.141	11.581	0.179	15.9123
0.142	11.272	0.17963	16.286	0.142	11.632	0.18	15.98
0.142	11.272	0.17963	16.286	0.142	11.632	0.18	15.98
0.142	11.272	0.17963	16.286	0.142	11.632	0.18	15.98
0.142	11.272	0.17963	16.286	0.142	11.632	0.18	15.98
0.142	11.272	0.17963	16.286	0.142	11.632	0.18	15.98
0.142	11.272	0.17963	16.286	0.142	11.632	0.18	15.98
0.142	11.272	0.17963	16.286	0.142	11.632	0.18	15.98
0.14267	11.331	0.18053	16.353	0.143	11.683	0.181	16.0452
0.14267	11.331	0.18053	16.353	0.143	11.683	0.181	16.0452
0.14267	11.331	0.18053	16.353	0.143	11.683	0.181	16.0452
0.14267	11.331	0.18053	16.353	0.143	11.683	0.181	16.0452
0.14267	11.331	0.18053	16.353	0.143	11.683	0.181	16.0452
0.14267	11.331	0.18053	16.353	0.143	11.683	0.181	16.0452
0.14267	11.331	0.18053	16.353	0.143	11.683	0.181	16.0452
0.14267	11.331	0.18053	16.353	0.143	11.683	0.181	16.0452
0.14367	11.394	0.18143	16.419	0.144	11.7594	0.181	16.1101
0.14367	11.394	0.18143	16.419	0.144	11.7594	0.181	16.1101
0.14367	11.394	0.18143	16.419	0.144	11.7594	0.181	16.1101
0.14367	11.394	0.18143	16.419	0.144	11.7594	0.181	16.1101
0.14367	11.394	0.18143	16.419	0.144	11.7594	0.181	16.1101
0.14367	11.394	0.18143	16.419	0.144	11.7594	0.181	16.1101
0.144	11.455	0.18233	16.486	0.144	11.7848	0.182	16.175
0.144	11.455	0.18233	16.486	0.144	11.7848	0.182	16.175
0.144	11.455	0.18233	16.486	0.144	11.7848	0.182	16.175
0.144	11.455	0.18233	16.486	0.144	11.7848	0.182	16.175
0.144	11.455	0.18233	16.486	0.144	11.7848	0.182	16.175
0.144	11.455	0.18233	16.486	0.144	11.7848	0.182	16.175
0.144	11.455	0.18233	16.486	0.144	11.7848	0.182	16.175
0.144	11.455	0.18233	16.486	0.144	11.7848	0.182	16.175
0.14467	11.516	0.18327	16.553	0.145	11.8356	0.183	16.242
0.14467	11.516	0.18327	16.553	0.145	11.8356	0.183	16.242
0.14467	11.516	0.18327	16.553	0.145	11.8356	0.183	16.242
0.14467	11.516	0.18327	16.553	0.145	11.8356	0.183	16.242
0.14467	11.516	0.18327	16.553	0.145	11.8356	0.183	16.242
0.14467	11.516	0.18327	16.553	0.145	11.8356	0.183	16.242
0.14567	11.577	0.18417	16.619	0.146	11.9118	0.184	16.3066
0.14567	11.577	0.18417	16.619	0.146	11.9118	0.184	16.3066
0.14567	11.577	0.18417	16.619	0.146	11.9118	0.184	16.3066
0.14567	11.577	0.18417	16.619	0.146	11.9118	0.184	16.3066
0.14567	11.577	0.18417	16.619	0.146	11.9118	0.184	16.3066
0.14567	11.577	0.18417	16.619	0.146	11.9118	0.184	16.3066
0.14567	11.577	0.18417	16.619	0.146	11.9118	0.184	16.3066
0.14567	11.577	0.18417	16.619	0.146	11.9118	0.184	16.3066
0.14633	11.64	0.18507	16.686	0.146	11.9625	0.185	16.371
0.14633	11.64	0.18507	16.686	0.146	11.9625	0.185	16.371
0.14633	11.64	0.18507	16.686	0.146	11.9625	0.185	16.371
0.14633	11.64	0.18507	16.686	0.146	11.9625	0.185	16.371
0.14633	11.64	0.18507	16.686	0.146	11.9625	0.185	16.371
0.14633	11.64	0.18507	16.686	0.146	11.9625	0.185	16.371
0.147	11.699	0.186	16.752	0.147	12.0131	0.186	16.4376
0.147	11.699	0.186	16.752	0.147	12.0131	0.186	16.4376
0.147	11.699	0.186	16.752	0.147	12.0131	0.186	16.4376
0.147	11.699	0.186	16.752	0.147	12.0131	0.186	16.4376
0.147	11.699	0.186	16.752	0.147	12.0131	0.186	16.4376
0.147	11.699	0.186	16.752	0.147	12.0131	0.186	16.4376
0.147	11.699	0.186	16.752	0.147	12.0131	0.186	16.4376
0.147	11.699	0.186	16.752	0.147	12.0131	0.186	16.4376
0.14767	11.76	0.1869	16.818	0.148	12.0638	0.187	16.5017
0.14767	11.76	0.1869	16.818	0.148	12.0638	0.187	16.5017
0.14767	11.76	0.1869	16.818	0.148	12.0638	0.187	16.5017
0.14767	11.76	0.1869	16.818	0.148	12.0638	0.187	16.5017
0.14767	11.76	0.1869	16.818	0.148	12.0638	0.187	16.5017
0.14767	11.76	0.1869	16.818	0.148	12.0638	0.187	16.5017
0.14767	11.76	0.1869	16.818	0.148	12.0638	0.187	16.5017
0.14833	11.822	0.1878	16.884	0.148	12.1143	0.188	16.5657
0.14833	11.822	0.1878	16.884	0.148	12.1143	0.188	16.5657
0.14833	11.822	0.1878	16.884	0.148	12.1143	0.188	16.5657
0.14833	11.822	0.1878	16.884	0.148	12.1143	0.188	16.5657
0.14833	11.822	0.1878	16.884	0.148	12.1143	0.188	16.5657
0.14833	11.822	0.1878	16.884	0.148	12.1143	0.188	16.5657
0.14833	11.822	0.1878	16.884	0.148	12.1143	0.188	16.5657
0.14833	11.822	0.1878	16.884	0.148	12.1143	0.188	16.5657
0.149	11.881	0.18873	16.95	0.149	12.1648	0.189	16.6318
0.149	11.881	0.18873	16.95	0.149	12.1648	0.189	16.6318
0.149	11.881	0.18873	16.95	0.149	12.1648	0.189	16.6318
0.149	11.881	0.18873	16.95	0.149	12.1648	0.189	16.6318
0.149	11.881	0.18873	16.95	0.149	12.1648	0.189	16.6318
0.15	11.942	0.18963	17.015	0.15	12.2405	0.19	16.6955
0.15	11.942	0.18963	17.015	0.15	12.2405	0.19	16.6955
0.15	11.942	0.18963	17.015	0.15	12.2405	0.19	16.6955
0.15	11.942	0.18963	17.015	0.15	12.2405	0.19	16.6955
0.15	11.942	0.18963	17.015	0.15	12.2405	0.19	16.6955
0.15	11.942	0.18963	17.015	0.15	12.2405	0.19	16.6955
0.15	11.942	0.18963	17.015	0.15	12.2405	0.19	16.6955
0.15	11.942	0.18963	17.015	0.15	12.2405	0.19	16.6955
0.15	11.942	0.18963	17.015	0.15	12.2405	0.19	16.6955
0.15067	12.003	0.19053	17.081	0.151	12.2909	0.191	16.759
0.15067	12.003	0.19053	17.081	0.151	12.2909	0.191	16.759
0.15067	12.003	0.19053	17.081	0.151	12.2909	0.191	16.759
0.15067	12.003	0.19053	17.081	0.151	12.2909	0.191	16.759
0.15067	12.003	0.19053	17.081	0.151	12.2909	0.191	16.759
0.15067	12.003	0.19053	17.081	0.151	12.2909	0.191	16.759
0.15067	12.003	0.19053	17.081	0.151	12.2909	0.191	16.759
0.15133	12.063	0.19143	17.146	0.151	12.3413	0.191	16.8224
0.15133	12.063	0.19143	17.146	0.151	12.3413	0.191	16.8224
0.15133	12.063	0.19143	17.146	0.151	12.3413	0.191	16.8224
0.15133	12.063	0.19143	17.146	0.151	12.3413	0.191	16.8224
0.15133	12.063	0.19143	17.146	0.151	12.3413	0.191	16.8224
0.15133	12.063	0.19143	17.146	0.151	12.3413	0.191	16.8224
0.15133	12.063	0.19143	17.146	0.151	12.3413	0.191	16.8224
0.152	12.123	0.19237	17.211	0.152	12.3915	0.192	16.888
0.152	12.123	0.19237	17.211	0.152	12.3915	0.192	16.888
0.152	12.123	0.19237	17.211	0.152	12.3915	0.192	16.888
0.152	12.123	0.19237	17.211	0.152	12.3915	0.192	16.888
0.152	12.123	0.19237	17.211	0.152	12.3915	0.192	16.888
0.152	12.123	0.19237	17.211	0.152	12.3915	0.192	16.888
0.15267	12.184	0.19327	17.276	0.153	12.4418	0.193	16.951
0.15267	12.184	0.19327	17.276	0.153	12.4418	0.193	16.951
0.15267	12.184	0.19327	17.276	0.153	12.4418	0.193	16.951
0.15267	12.184	0.19327	17.276	0.153	12.4418	0.193	16.951
0.15267	12.184	0.19327	17.276	0.153	12.4418	0.193	16.951
0.15267	12.184	0.19327	17.276	0.153	12.4418	0.193	16.951
0.15267	12.184	0.19327	17.276	0.153	12.4418	0.193	16.951
0.15267	12.184	0.19327	17.276	0.153	12.4418	0.193	16.951
0.15267	12.184	0.19327	17.276	0.153	12.4418	0.193	16.951
0.15333	12.243	0.19417	17.341	0.153	12.492	0.194	17.014
0.15333	12.243	0.19417	17.341	0.153	12.492	0.194	17.014
0.15333	12.243	0.19417	17.341	0.153	12.492	0.194	17.014
0.15333	12.243	0.19417	17.341	0.153	12.492	0.194	17.014
0.15333	12.243	0.19417	17.341	0.153	12.492	0.194	17.014
0.15333	12.243	0.19417	17.341	0.153	12.492	0.194	17.014
0.15433	12.304	0.1951	17.406	0.154	12.5672	0.195	17.0791
0.15433	12.304	0.1951	17.406	0.154	12.5672	0.195	17.0791
0.15433	12.304	0.1951	17.406	0.154	12.5672	0.195	17.0791
0.15433	12.304	0.1951	17.406	0.154	12.5672	0.195	17.0791
0.15433	12.304	0.1951	17.406	0.154	12.5672	0.195	17.0791
0.15433	12.304	0.1951	17.406	0.154	12.5672	0.195	17.0791
0.15433	12.304	0.1951	17.406	0.154	12.5672	0.195	17.0791
0.15433	12.304	0.1951	17.406	0.154	12.5672	0.195	17.0791
0.155	12.364	0.196	17.471	0.155	12.6172	0.196	17.1418
0.155	12.364	0.196	17.471	0.155	12.6172	0.196	17.1418
0.155	12.364	0.196	17.471	0.155	12.6172	0.196	17.1418
0.155	12.364	0.196	17.471	0.155	12.6172	0.196	17.1418
0.155	12.364	0.196	17.471	0.155	12.6172	0.196	17.1418
0.155	12.364	0.196	17.471	0.155	12.6172	0.196	17.1418
0.15533	12.422	0.1969	17.536	0.155	12.6423	0.197	17.2043
0.15533	12.422	0.1969	17.536	0.155	12.6423	0.197	17.2043
0.15533	12.422	0.1969	17.536	0.155	12.6423	0.197	17.2043
0.15533	12.422	0.1969	17.536	0.155	12.6423	0.197	17.2043
0.15533	12.422	0.1969	17.536	0.155	12.6423	0.197	17.2043
0.15533	12.422	0.1969	17.536	0.155	12.6423	0.197	17.2043
0.15533	12.422	0.1969	17.536	0.155	12.6423	0.197	17.2043
0.15533	12.422	0.1969	17.536	0.155	12.6423	0.197	17.2043
0.15633	12.483	0.19783	17.6	0.156	12.7172	0.198	17.269
0.15633	12.483	0.19783	17.6	0.156	12.7172	0.198	17.269
0.15633	12.483	0.19783	17.6	0.156	12.7172	0.198	17.269
0.15633	12.483	0.19783	17.6	0.156	12.7172	0.198	17.269
0.15633	12.483	0.19783	17.6	0.156	12.7172	0.198	17.269
0.15633	12.483	0.19783	17.6	0.156	12.7172	0.198	17.269
0.157	12.542	0.19873	17.664	0.157	12.7671	0.199	17.3312
0.157	12.542	0.19873	17.664	0.157	12.7671	0.199	17.3312
0.157	12.542	0.19873	17.664	0.157	12.7671	0.199	17.3312
0.157	12.542	0.19873	17.664	0.157	12.7671	0.199	17.3312
0.157	12.542	0.19873	17.664	0.157	12.7671	0.199	17.3312
0.157	12.542	0.19873	17.664	0.157	12.7671	0.199	17.3312
0.157	12.542	0.19873	17.664	0.157	12.7671	0.199	17.3312
0.157	12.542	0.19873	17.664	0.157	12.7671	0.199	17.3312
0.158	12.602	0.19963	17.728	0.158	12.8419	0.2	17.3933
0.158	12.602	0.19963	17.728	0.158	12.8419	0.2	17.3933
0.158	12.602	0.19963	17.728	0.158	12.8419	0.2	17.3933
0.158	12.602	0.19963	17.728	0.158	12.8419	0.2	17.3933
0.158	12.602	0.19963	17.728	0.158	12.8419	0.2	17.3933
0.158	12.602	0.19963	17.728	0.158	12.8419	0.2	17.3933
0.15867	12.661	0.20053	17.792	0.159	12.8917	0.201	17.4552
0.15867	12.661	0.20053	17.792	0.159	12.8917	0.201	17.4552
0.15867	12.661	0.20053	17.792	0.159	12.8917	0.201	17.4552
0.15867	12.661	0.20053	17.792	0.159	12.8917	0.201	17.4552
0.15867	12.661	0.20053	17.792	0.159	12.8917	0.201	17.4552
0.15867	12.661	0.20053	17.792	0.159	12.8917	0.201	17.4552
0.15867	12.661	0.20053	17.792	0.159	12.8917	0.201	17.4552
0.15867	12.661	0.20053	17.792	0.159	12.8917	0.201	17.4552
0.159	12.72	0.20147	17.856	0.159	12.9166	0.201	17.5193
0.159	12.72	0.20147	17.856	0.159	12.9166	0.201	17.5193
0.159	12.72	0.20147	17.856	0.159	12.9166	0.201	17.5193
0.159	12.72	0.20147	17.856	0.159	12.9166	0.201	17.5193
0.159	12.72	0.20147	17.856	0.159	12.9166	0.201	17.5193
0.159	12.72	0.20147	17.856	0.159	12.9166	0.201	17.5193
0.16	12.779	0.20237	17.92	0.16	12.9911	0.202	17.581
0.16	12.779	0.20237	17.92	0.16	12.9911	0.202	17.581
0.16	12.779	0.20237	17.92	0.16	12.9911	0.202	17.581
0.16	12.779	0.20237	17.92	0.16	12.9911	0.202	17.581
0.16	12.779	0.20237	17.92	0.16	12.9911	0.202	17.581
0.16	12.779	0.20237	17.92	0.16	12.9911	0.202	17.581
0.16	12.779	0.20237	17.92	0.16	12.9911	0.202	17.581
0.16067	12.839	0.20327	17.984	0.161	13.0407	0.203	17.6425
0.16067	12.839	0.20327	17.984	0.161	13.0407	0.203	17.6425
0.16067	12.839	0.20327	17.984	0.161	13.0407	0.203	17.6425
0.16067	12.839	0.20327	17.984	0.161	13.0407	0.203	17.6425
0.16067	12.839	0.20327	17.984	0.161	13.0407	0.203	17.6425
0.16067	12.839	0.20327	17.984	0.161	13.0407	0.203	17.6425
0.16133	12.898	0.2042	18.047	0.161	13.0903	0.204	17.7061
0.16133	12.898	0.2042	18.047	0.161	13.0903	0.204	17.7061
0.16133	12.898	0.2042	18.047	0.161	13.0903	0.204	17.7061
0.16133	12.898	0.2042	18.047	0.161	13.0903	0.204	17.7061
0.16133	12.898	0.2042	18.047	0.161	13.0903	0.204	17.7061
0.16133	12.898	0.2042	18.047	0.161	13.0903	0.204	17.7061
0.16133	12.898	0.2042	18.047	0.161	13.0903	0.204	17.7061
0.16133	12.898	0.2042	18.047	0.161	13.0903	0.204	17.7061
0.16233	12.958	0.2051	18.111	0.162	13.1646	0.205	17.7674
0.16233	12.958	0.2051	18.111	0.162	13.1646	0.205	17.7674
0.16233	12.958	0.2051	18.111	0.162	13.1646	0.205	17.7674
0.16233	12.958	0.2051	18.111	0.162	13.1646	0.205	17.7674
0.16233	12.958	0.2051	18.111	0.162	13.1646	0.205	17.7674
0.16233	12.958	0.2051	18.111	0.162	13.1646	0.205	17.7674
0.163	13.014	0.206	18.174	0.163	13.2141	0.206	17.8285
0.163	13.014	0.206	18.174	0.163	13.2141	0.206	17.8285
0.163	13.014	0.206	18.174	0.163	13.2141	0.206	17.8285
0.163	13.014	0.206	18.174	0.163	13.2141	0.206	17.8285
0.163	13.014	0.206	18.174	0.163	13.2141	0.206	17.8285
0.163	13.014	0.206	18.174	0.163	13.2141	0.206	17.8285
0.163	13.014	0.206	18.174	0.163	13.2141	0.206	17.8285
0.16333	13.074	0.20693	18.237	0.163	13.2388	0.207	17.8917
0.16333	13.074	0.20693	18.237	0.163	13.2388	0.207	17.8917
0.16333	13.074	0.20693	18.237	0.163	13.2388	0.207	17.8917
0.16333	13.074	0.20693	18.237	0.163	13.2388	0.207	17.8917
0.16333	13.074	0.20693	18.237	0.163	13.2388	0.207	17.8917
0.16333	13.074	0.20693	18.237	0.163	13.2388	0.207	17.8917
0.16433	13.133	0.20783	18.3	0.164	13.3128	0.208	17.9525
0.16433	13.133	0.20783	18.3	0.164	13.3128	0.208	17.9525
0.16433	13.133	0.20783	18.3	0.164	13.3128	0.208	17.9525
0.16433	13.133	0.20783	18.3	0.164	13.3128	0.208	17.9525
0.16433	13.133	0.20783	18.3	0.164	13.3128	0.208	17.9525
0.16433	13.133	0.20783	18.3	0.164	13.3128	0.208	17.9525
0.16433	13.133	0.20783	18.3	0.164	13.3128	0.208	17.9525
0.165	13.191	0.20873	18.363	0.165	13.3621	0.209	18.0132
0.165	13.191	0.20873	18.363	0.165	13.3621	0.209	18.0132
0.165	13.191	0.20873	18.363	0.165	13.3621	0.209	18.0132
0.165	13.191	0.20873	18.363	0.165	13.3621	0.209	18.0132
0.165	13.191	0.20873	18.363	0.165	13.3621	0.209	18.0132
0.165	13.191	0.20873	18.363	0.165	13.3621	0.209	18.0132
0.165	13.191	0.20873	18.363	0.165	13.3621	0.209	18.0132
0.16567	13.249	0.20963	18.425	0.166	13.4114	0.21	18.0737
0.16567	13.249	0.20963	18.425	0.166	13.4114	0.21	18.0737
0.16567	13.249	0.20963	18.425	0.166	13.4114	0.21	18.0737
0.16567	13.249	0.20963	18.425	0.166	13.4114	0.21	18.0737
0.16567	13.249	0.20963	18.425	0.166	13.4114	0.21	18.0737
0.16567	13.249	0.20963	18.425	0.166	13.4114	0.21	18.0737
0.16667	13.309	0.21057	18.488	0.167	13.4851	0.211	18.1363
0.16667	13.309	0.21057	18.488	0.167	13.4851	0.211	18.1363
0.16667	13.309	0.21057	18.488	0.167	13.4851	0.211	18.1363
0.16667	13.309	0.21057	18.488	0.167	13.4851	0.211	18.1363
0.16667	13.309	0.21057	18.488	0.167	13.4851	0.211	18.1363
0.16667	13.309	0.21057	18.488	0.167	13.4851	0.211	18.1363
0.167	13.366	0.21147	18.55	0.167	13.5097	0.211	18.1966
0.167	13.366	0.21147	18.55	0.167	13.5097	0.211	18.1966
0.167	13.366	0.21147	18.55	0.167	13.5097	0.211	18.1966
0.167	13.366	0.21147	18.55	0.167	13.5097	0.211	18.1966
0.167	13.366	0.21147	18.55	0.167	13.5097	0.211	18.1966
0.167	13.366	0.21147	18.55	0.167	13.5097	0.211	18.1966
0.167	13.366	0.21147	18.55	0.167	13.5097	0.211	18.1966
0.167	13.366	0.21147	18.55	0.167	13.5097	0.211	18.1966
0.16767	13.424	0.21237	18.613	0.168	13.5588	0.212	18.2567
0.16767	13.424	0.21237	18.613	0.168	13.5588	0.212	18.2567
0.16767	13.424	0.21237	18.613	0.168	13.5588	0.212	18.2567
0.16767	13.424	0.21237	18.613	0.168	13.5588	0.212	18.2567
0.16767	13.424	0.21237	18.613	0.168	13.5588	0.212	18.2567
0.16767	13.424	0.21237	18.613	0.168	13.5588	0.212	18.2567
0.16867	13.482	0.2133	18.675	0.169	13.6323	0.213	18.3189
0.16867	13.482	0.2133	18.675	0.169	13.6323	0.213	18.3189
0.16867	13.482	0.2133	18.675	0.169	13.6323	0.213	18.3189
0.16867	13.482	0.2133	18.675	0.169	13.6323	0.213	18.3189
0.16867	13.482	0.2133	18.675	0.169	13.6323	0.213	18.3189
0.16867	13.482	0.2133	18.675	0.169	13.6323	0.213	18.3189
0.16933	13.541	0.2142	18.737	0.169	13.6813	0.214	18.3788
0.16933	13.541	0.2142	18.737	0.169	13.6813	0.214	18.3788
0.16933	13.541	0.2142	18.737	0.169	13.6813	0.214	18.3788
0.16933	13.541	0.2142	18.737	0.169	13.6813	0.214	18.3788
0.16933	13.541	0.2142	18.737	0.169	13.6813	0.214	18.3788
0.16933	13.541	0.2142	18.737	0.169	13.6813	0.214	18.3788
0.17	13.598	0.2151	18.799	0.17	13.7302	0.215	18.4385
0.17	13.598	0.2151	18.799	0.17	13.7302	0.215	18.4385
0.17	13.598	0.2151	18.799	0.17	13.7302	0.215	18.4385
0.17	13.598	0.2151	18.799	0.17	13.7302	0.215	18.4385
0.17	13.598	0.2151	18.799	0.17	13.7302	0.215	18.4385
0.17	13.598	0.2151	18.799	0.17	13.7302	0.215	18.4385
0.17	13.598	0.2151	18.799	0.17	13.7302	0.215	18.4385
0.17	13.598	0.2151	18.799	0.17	13.7302	0.215	18.4385
0.17067	13.656	0.21603	18.86	0.171	13.779	0.216	18.5002
0.17067	13.656	0.21603	18.86	0.171	13.779	0.216	18.5002
0.17067	13.656	0.21603	18.86	0.171	13.779	0.216	18.5002
0.17067	13.656	0.21603	18.86	0.171	13.779	0.216	18.5002
0.17067	13.656	0.21603	18.86	0.171	13.779	0.216	18.5002
0.17067	13.656	0.21603	18.86	0.171	13.779	0.216	18.5002
0.17133	13.714	0.21693	18.922	0.171	13.8278	0.217	18.5597
0.17133	13.714	0.21693	18.922	0.171	13.8278	0.217	18.5597
0.17133	13.714	0.21693	18.922	0.171	13.8278	0.217	18.5597
0.17133	13.714	0.21693	18.922	0.171	13.8278	0.217	18.5597
0.17133	13.714	0.21693	18.922	0.171	13.8278	0.217	18.5597
0.17133	13.714	0.21693	18.922	0.171	13.8278	0.217	18.5597
0.172	13.772	0.21783	18.984	0.172	13.8766	0.218	18.619
0.172	13.772	0.21783	18.984	0.172	13.8766	0.218	18.619
0.172	13.772	0.21783	18.984	0.172	13.8766	0.218	18.619
0.172	13.772	0.21783	18.984	0.172	13.8766	0.218	18.619
0.172	13.772	0.21783	18.984	0.172	13.8766	0.218	18.619
0.172	13.772	0.21783	18.984	0.172	13.8766	0.218	18.619
0.173	13.828	0.21873	19.045	0.173	13.9496	0.219	18.6781
0.173	13.828	0.21873	19.045	0.173	13.9496	0.219	18.6781
0.173	13.828	0.21873	19.045	0.173	13.9496	0.219	18.6781
0.173	13.828	0.21873	19.045	0.173	13.9496	0.219	18.6781
0.173	13.828	0.21873	19.045	0.173	13.9496	0.219	18.6781
0.173	13.828	0.21873	19.045	0.173	13.9496	0.219	18.6781
0.173	13.828	0.21873	19.045	0.173	13.9496	0.219	18.6781
0.173	13.828	0.21873	19.045	0.173	13.9496	0.219	18.6781
0.17367	13.886	0.21967	19.106	0.174	13.9982	0.22	18.7393
0.17367	13.886	0.21967	19.106	0.174	13.9982	0.22	18.7393
0.17367	13.886	0.21967	19.106	0.174	13.9982	0.22	18.7393
0.17367	13.886	0.21967	19.106	0.174	13.9982	0.22	18.7393
0.17367	13.886	0.21967	19.106	0.174	13.9982	0.22	18.7393
0.17367	13.886	0.21967	19.106	0.174	13.9982	0.22	18.7393
0.17433	13.943	0.22057	19.167	0.174	14.0468	0.221	18.7982
0.17433	13.943	0.22057	19.167	0.174	14.0468	0.221	18.7982
0.17433	13.943	0.22057	19.167	0.174	14.0468	0.221	18.7982
0.17433	13.943	0.22057	19.167	0.174	14.0468	0.221	18.7982
0.17433	13.943	0.22057	19.167	0.174	14.0468	0.221	18.7982
0.17433	13.943	0.22057	19.167	0.174	14.0468	0.221	18.7982
0.17433	13.943	0.22057	19.167	0.174	14.0468	0.221	18.7982
0.175	14.001	0.22147	19.228	0.175	14.0953	0.221	18.857
0.175	14.001	0.22147	19.228	0.175	14.0953	0.221	18.857
0.175	14.001	0.22147	19.228	0.175	14.0953	0.221	18.857
0.175	14.001	0.22147	19.228	0.175	14.0953	0.221	18.857
0.175	14.001	0.22147	19.228	0.175	14.0953	0.221	18.857
0.17567	14.058	0.2224	19.289	0.176	14.1437	0.222	18.9178
0.17567	14.058	0.2224	19.289	0.176	14.1437	0.222	18.9178
0.17567	14.058	0.2224	19.289	0.176	14.1437	0.222	18.9178
0.17567	14.058	0.2224	19.289	0.176	14.1437	0.222	18.9178
0.17567	14.058	0.2224	19.289	0.176	14.1437	0.222	18.9178
0.17567	14.058	0.2224	19.289	0.176	14.1437	0.222	18.9178
0.17567	14.058	0.2224	19.289	0.176	14.1437	0.222	18.9178
0.17567	14.058	0.2224	19.289	0.176	14.1437	0.222	18.9178
0.17667	14.115	0.2233	19.35	0.177	14.2163	0.223	18.9762
0.17667	14.115	0.2233	19.35	0.177	14.2163	0.223	18.9762
0.17667	14.115	0.2233	19.35	0.177	14.2163	0.223	18.9762
0.17667	14.115	0.2233	19.35	0.177	14.2163	0.223	18.9762
0.17667	14.115	0.2233	19.35	0.177	14.2163	0.223	18.9762
0.17667	14.115	0.2233	19.35	0.177	14.2163	0.223	18.9762
0.17733	14.172	0.2242	19.411	0.177	14.2646	0.224	19.0346
0.17733	14.172	0.2242	19.411	0.177	14.2646	0.224	19.0346
0.17733	14.172	0.2242	19.411	0.177	14.2646	0.224	19.0346
0.17733	14.172	0.2242	19.411	0.177	14.2646	0.224	19.0346
0.17733	14.172	0.2242	19.411	0.177	14.2646	0.224	19.0346
0.17733	14.172	0.2242	19.411	0.177	14.2646	0.224	19.0346
0.178	14.229	0.22513	19.471	0.178	14.3129	0.225	19.0949
0.178	14.229	0.22513	19.471	0.178	14.3129	0.225	19.0949
0.178	14.229	0.22513	19.471	0.178	14.3129	0.225	19.0949
0.178	14.229	0.22513	19.471	0.178	14.3129	0.225	19.0949
0.178	14.229	0.22513	19.471	0.178	14.3129	0.225	19.0949
0.178	14.229	0.22513	19.471	0.178	14.3129	0.225	19.0949
0.17867	14.285	0.22603	19.532	0.179	14.3611	0.226	19.153
0.17867	14.285	0.22603	19.532	0.179	14.3611	0.226	19.153
0.17867	14.285	0.22603	19.532	0.179	14.3611	0.226	19.153
0.17867	14.285	0.22603	19.532	0.179	14.3611	0.226	19.153
0.17867	14.285	0.22603	19.532	0.179	14.3611	0.226	19.153
0.17867	14.285	0.22603	19.532	0.179	14.3611	0.226	19.153
0.17867	14.285	0.22603	19.532	0.179	14.3611	0.226	19.153
0.17933	14.342	0.22693	19.592	0.179	14.4093	0.227	19.2109
0.17933	14.342	0.22693	19.592	0.179	14.4093	0.227	19.2109
0.17933	14.342	0.22693	19.592	0.179	14.4093	0.227	19.2109
0.17933	14.342	0.22693	19.592	0.179	14.4093	0.227	19.2109
0.17933	14.342	0.22693	19.592	0.179	14.4093	0.227	19.2109
0.17933	14.342	0.22693	19.592	0.179	14.4093	0.227	19.2109
0.18	14.399	0.22783	19.652	0.18	14.4573	0.228	19.2688
0.18	14.399	0.22783	19.652	0.18	14.4573	0.228	19.2688
0.18	14.399	0.22783	19.652	0.18	14.4573	0.228	19.2688
0.18	14.399	0.22783	19.652	0.18	14.4573	0.228	19.2688
0.18	14.399	0.22783	19.652	0.18	14.4573	0.228	19.2688
0.18	14.399	0.22783	19.652	0.18	14.4573	0.228	19.2688
0.18	14.399	0.22783	19.652	0.18	14.4573	0.228	19.2688
0.181	14.455	0.22877	19.712	0.181	14.5294	0.229	19.3285
0.181	14.455	0.22877	19.712	0.181	14.5294	0.229	19.3285
0.181	14.455	0.22877	19.712	0.181	14.5294	0.229	19.3285
0.181	14.455	0.22877	19.712	0.181	14.5294	0.229	19.3285
0.181	14.455	0.22877	19.712	0.181	14.5294	0.229	19.3285
0.181	14.455	0.22877	19.712	0.181	14.5294	0.229	19.3285
0.18167	14.511	0.22967	19.772	0.182	14.5773	0.23	19.3861
0.18167	14.511	0.22967	19.772	0.182	14.5773	0.23	19.3861
0.18167	14.511	0.22967	19.772	0.182	14.5773	0.23	19.3861
0.18167	14.511	0.22967	19.772	0.182	14.5773	0.23	19.3861
0.18167	14.511	0.22967	19.772	0.182	14.5773	0.23	19.3861
0.18167	14.511	0.22967	19.772	0.182	14.5773	0.23	19.3861
0.18167	14.511	0.22967	19.772	0.182	14.5773	0.23	19.3861
0.182	14.567	0.23057	19.831	0.182	14.6013	0.231	19.4435
0.182	14.567	0.23057	19.831	0.182	14.6013	0.231	19.4435
0.182	14.567	0.23057	19.831	0.182	14.6013	0.231	19.4435
0.182	14.567	0.23057	19.831	0.182	14.6013	0.231	19.4435
0.182	14.567	0.23057	19.831	0.182	14.6013	0.231	19.4435
0.182	14.567	0.23057	19.831	0.182	14.6013	0.231	19.4435
0.183	14.624	0.2315	19.891	0.183	14.6731	0.232	19.5029
0.183	14.624	0.2315	19.891	0.183	14.6731	0.232	19.5029
0.183	14.624	0.2315	19.891	0.183	14.6731	0.232	19.5029
0.183	14.624	0.2315	19.891	0.183	14.6731	0.232	19.5029
0.183	14.624	0.2315	19.891	0.183	14.6731	0.232	19.5029
0.183	14.624	0.2315	19.891	0.183	14.6731	0.232	19.5029
0.183	14.624	0.2315	19.891	0.183	14.6731	0.232	19.5029
0.18367	14.681	0.2324	19.95	0.184	14.7209	0.232	19.56
0.18367	14.681	0.2324	19.95	0.184	14.7209	0.232	19.56
0.18367	14.681	0.2324	19.95	0.184	14.7209	0.232	19.56
0.18367	14.681	0.2324	19.95	0.184	14.7209	0.232	19.56
0.18367	14.681	0.2324	19.95	0.184	14.7209	0.232	19.56
0.18433	14.736	0.2333	20.01	0.184	14.7686	0.233	19.617
0.18433	14.736	0.2333	20.01	0.184	14.7686	0.233	19.617
0.18433	14.736	0.2333	20.01	0.184	14.7686	0.233	19.617
0.18433	14.736	0.2333	20.01	0.184	14.7686	0.233	19.617
0.18433	14.736	0.2333	20.01	0.184	14.7686	0.233	19.617
0.18433	14.736	0.2333	20.01	0.184	14.7686	0.233	19.617
0.18433	14.736	0.2333	20.01	0.184	14.7686	0.233	19.617
0.18533	14.792	0.23423	20.069	0.185	14.8402	0.234	19.676
0.18533	14.792	0.23423	20.069	0.185	14.8402	0.234	19.676
0.18533	14.792	0.23423	20.069	0.185	14.8402	0.234	19.676
0.18533	14.792	0.23423	20.069	0.185	14.8402	0.234	19.676
0.18533	14.792	0.23423	20.069	0.185	14.8402	0.234	19.676
0.18533	14.792	0.23423	20.069	0.185	14.8402	0.234	19.676
0.186	14.848	0.23513	20.128	0.186	14.8878	0.235	19.7327
0.186	14.848	0.23513	20.128	0.186	14.8878	0.235	19.7327
0.186	14.848	0.23513	20.128	0.186	14.8878	0.235	19.7327
0.186	14.848	0.23513	20.128	0.186	14.8878	0.235	19.7327
0.186	14.848	0.23513	20.128	0.186	14.8878	0.235	19.7327
0.186	14.848	0.23513	20.128	0.186	14.8878	0.235	19.7327
0.18633	14.904	0.23603	20.187	0.186	14.9115	0.236	19.7894
0.18633	14.904	0.23603	20.187	0.186	14.9115	0.236	19.7894
0.18633	14.904	0.23603	20.187	0.186	14.9115	0.236	19.7894
0.18633	14.904	0.23603	20.187	0.186	14.9115	0.236	19.7894
0.18633	14.904	0.23603	20.187	0.186	14.9115	0.236	19.7894
0.18733	14.959	0.23693	20.246	0.187	14.9828	0.237	19.8458
0.18733	14.959	0.23693	20.246	0.187	14.9828	0.237	19.8458
0.18733	14.959	0.23693	20.246	0.187	14.9828	0.237	19.8458
0.18733	14.959	0.23693	20.246	0.187	14.9828	0.237	19.8458
0.18733	14.959	0.23693	20.246	0.187	14.9828	0.237	19.8458
0.18733	14.959	0.23693	20.246	0.187	14.9828	0.237	19.8458
0.18733	14.959	0.23693	20.246	0.187	14.9828	0.237	19.8458
0.188	15.015	0.23787	20.305	0.188	15.0302	0.238	19.9043
0.188	15.015	0.23787	20.305	0.188	15.0302	0.238	19.9043
0.188	15.015	0.23787	20.305	0.188	15.0302	0.238	19.9043
0.188	15.015	0.23787	20.305	0.188	15.0302	0.238	19.9043
0.188	15.015	0.23787	20.305	0.188	15.0302	0.238	19.9043
0.18867	15.071	0.23877	20.363	0.189	15.0776	0.239	19.9605
0.18867	15.071	0.23877	20.363	0.189	15.0776	0.239	19.9605
0.18867	15.071	0.23877	20.363	0.189	15.0776	0.239	19.9605
0.18867	15.071	0.23877	20.363	0.189	15.0776	0.239	19.9605
0.18867	15.071	0.23877	20.363	0.189	15.0776	0.239	19.9605
0.18867	15.071	0.23877	20.363	0.189	15.0776	0.239	19.9605
0.18967	15.126	0.23967	20.422	0.19	15.1486	0.24	20.0166
0.18967	15.126	0.23967	20.422	0.19	15.1486	0.24	20.0166
0.18967	15.126	0.23967	20.422	0.19	15.1486	0.24	20.0166
0.18967	15.126	0.23967	20.422	0.19	15.1486	0.24	20.0166
0.18967	15.126	0.23967	20.422	0.19	15.1486	0.24	20.0166
0.19	15.182	0.2406	20.48	0.19	15.1722	0.241	20.0746
0.19	15.182	0.2406	20.48	0.19	15.1722	0.241	20.0746
0.19	15.182	0.2406	20.48	0.19	15.1722	0.241	20.0746
0.19	15.182	0.2406	20.48	0.19	15.1722	0.241	20.0746
0.19	15.182	0.2406	20.48	0.19	15.1722	0.241	20.0746
0.19	15.182	0.2406	20.48	0.19	15.1722	0.241	20.0746
0.19	15.182	0.2406	20.48	0.19	15.1722	0.241	20.0746
0.19067	15.236	0.2415	20.538	0.191	15.2194	0.242	20.1304
0.19067	15.236	0.2415	20.538	0.191	15.2194	0.242	20.1304
0.19067	15.236	0.2415	20.538	0.191	15.2194	0.242	20.1304
0.19067	15.236	0.2415	20.538	0.191	15.2194	0.242	20.1304
0.19067	15.236	0.2415	20.538	0.191	15.2194	0.242	20.1304
0.19067	15.236	0.2415	20.538	0.191	15.2194	0.242	20.1304
0.19167	15.291	0.2424	20.596	0.192	15.2902	0.242	20.1861
0.19167	15.291	0.2424	20.596	0.192	15.2902	0.242	20.1861
0.19167	15.291	0.2424	20.596	0.192	15.2902	0.242	20.1861
0.19167	15.291	0.2424	20.596	0.192	15.2902	0.242	20.1861
0.19167	15.291	0.2424	20.596	0.192	15.2902	0.242	20.1861
0.19167	15.291	0.2424	20.596	0.192	15.2902	0.242	20.1861
0.19233	15.347	0.24333	20.654	0.192	15.3372	0.243	20.2438
0.19233	15.347	0.24333	20.654	0.192	15.3372	0.243	20.2438
0.19233	15.347	0.24333	20.654	0.192	15.3372	0.243	20.2438
0.19233	15.347	0.24333	20.654	0.192	15.3372	0.243	20.2438
0.19233	15.347	0.24333	20.654	0.192	15.3372	0.243	20.2438
0.193	15.401	0.24423	20.712	0.193	15.3842	0.244	20.2992
0.193	15.401	0.24423	20.712	0.193	15.3842	0.244	20.2992
0.193	15.401	0.24423	20.712	0.193	15.3842	0.244	20.2992
0.193	15.401	0.24423	20.712	0.193	15.3842	0.244	20.2992
0.193	15.401	0.24423	20.712	0.193	15.3842	0.244	20.2992
0.193	15.401	0.24423	20.712	0.193	15.3842	0.244	20.2992
0.193	15.401	0.24423	20.712	0.193	15.3842	0.244	20.2992
0.193	15.401	0.24423	20.712	0.193	15.3842	0.244	20.2992
0.19367	15.456	0.24513	20.77	0.194	15.4312	0.245	20.3545
0.19367	15.456	0.24513	20.77	0.194	15.4312	0.245	20.3545
0.19367	15.456	0.24513	20.77	0.194	15.4312	0.245	20.3545
0.19367	15.456	0.24513	20.77	0.194	15.4312	0.245	20.3545
0.19367	15.456	0.24513	20.77	0.194	15.4312	0.245	20.3545
0.19433	15.51	0.24603	20.828	0.194	15.4781	0.246	20.4097
0.19433	15.51	0.24603	20.828	0.194	15.4781	0.246	20.4097
0.19433	15.51	0.24603	20.828	0.194	15.4781	0.246	20.4097
0.19433	15.51	0.24603	20.828	0.194	15.4781	0.246	20.4097
0.19433	15.51	0.24603	20.828	0.194	15.4781	0.246	20.4097
0.19433	15.51	0.24603	20.828	0.194	15.4781	0.246	20.4097
0.19433	15.51	0.24603	20.828	0.194	15.4781	0.246	20.4097
0.195	15.565	0.24697	20.885	0.195	15.525	0.247	20.4668
0.195	15.565	0.24697	20.885	0.195	15.525	0.247	20.4668
0.195	15.565	0.24697	20.885	0.195	15.525	0.247	20.4668
0.195	15.565	0.24697	20.885	0.195	15.525	0.247	20.4668
0.195	15.565	0.24697	20.885	0.195	15.525	0.247	20.4668
0.196	15.62	0.24787	20.942	0.196	15.5951	0.248	20.5217
0.196	15.62	0.24787	20.942	0.196	15.5951	0.248	20.5217
0.196	15.62	0.24787	20.942	0.196	15.5951	0.248	20.5217
0.196	15.62	0.24787	20.942	0.196	15.5951	0.248	20.5217
0.196	15.62	0.24787	20.942	0.196	15.5951	0.248	20.5217
0.196	15.62	0.24787	20.942	0.196	15.5951	0.248	20.5217
0.196	15.62	0.24787	20.942	0.196	15.5951	0.248	20.5217
0.196	15.62	0.24787	20.942	0.196	15.5951	0.248	20.5217
0.19667	15.674	0.24877	21	0.197	15.6418	0.249	20.5765
0.19667	15.674	0.24877	21	0.197	15.6418	0.249	20.5765
0.19667	15.674	0.24877	21	0.197	15.6418	0.249	20.5765
0.19667	15.674	0.24877	21	0.197	15.6418	0.249	20.5765
0.19667	15.674	0.24877	21	0.197	15.6418	0.249	20.5765
0.19667	15.674	0.24877	21	0.197	15.6418	0.249	20.5765
0.19733	15.728	0.2497	21.057	0.197	15.6885	0.25	20.6332
0.19733	15.728	0.2497	21.057	0.197	15.6885	0.25	20.6332
0.19733	15.728	0.2497	21.057	0.197	15.6885	0.25	20.6332
0.19733	15.728	0.2497	21.057	0.197	15.6885	0.25	20.6332
0.19733	15.728	0.2497	21.057	0.197	15.6885	0.25	20.6332
0.19733	15.728	0.2497	21.057	0.197	15.6885	0.25	20.6332
0.198	15.782	0.2506	21.114	0.198	15.7351	0.251	20.6877
0.198	15.782	0.2506	21.114	0.198	15.7351	0.251	20.6877
0.198	15.782	0.2506	21.114	0.198	15.7351	0.251	20.6877
0.198	15.782	0.2506	21.114	0.198	15.7351	0.251	20.6877
0.198	15.782	0.2506	21.114	0.198	15.7351	0.251	20.6877
0.19867	15.837	0.2515	21.171	0.199	15.7816	0.252	20.7422
0.19867	15.837	0.2515	21.171	0.199	15.7816	0.252	20.7422
0.19867	15.837	0.2515	21.171	0.199	15.7816	0.252	20.7422
0.19867	15.837	0.2515	21.171	0.199	15.7816	0.252	20.7422
0.19867	15.837	0.2515	21.171	0.199	15.7816	0.252	20.7422
0.19867	15.837	0.2515	21.171	0.199	15.7816	0.252	20.7422
0.19867	15.837	0.2515	21.171	0.199	15.7816	0.252	20.7422
0.19867	15.837	0.2515	21.171	0.199	15.7816	0.252	20.7422
0.19967	15.891	0.25243	21.227	0.2	15.8513	0.252	20.7985
0.19967	15.891	0.25243	21.227	0.2	15.8513	0.252	20.7985
0.19967	15.891	0.25243	21.227	0.2	15.8513	0.252	20.7985
0.19967	15.891	0.25243	21.227	0.2	15.8513	0.252	20.7985
0.19967	15.891	0.25243	21.227	0.2	15.8513	0.252	20.7985
0.20033	15.945	0.25333	21.284	0.2	15.8977	0.253	20.8526
0.20033	15.945	0.25333	21.284	0.2	15.8977	0.253	20.8526
0.20033	15.945	0.25333	21.284	0.2	15.8977	0.253	20.8526
0.20033	15.945	0.25333	21.284	0.2	15.8977	0.253	20.8526
0.20033	15.945	0.25333	21.284	0.2	15.8977	0.253	20.8526
0.20033	15.945	0.25333	21.284	0.2	15.8977	0.253	20.8526
0.20033	15.945	0.25333	21.284	0.2	15.8977	0.253	20.8526
0.201	15.999	0.25423	21.341	0.201	15.944	0.254	20.9067
0.201	15.999	0.25423	21.341	0.201	15.944	0.254	20.9067
0.201	15.999	0.25423	21.341	0.201	15.944	0.254	20.9067
0.201	15.999	0.25423	21.341	0.201	15.944	0.254	20.9067
0.201	15.999	0.25423	21.341	0.201	15.944	0.254	20.9067
0.201	15.999	0.25423	21.341	0.201	15.944	0.254	20.9067
0.20167	16.052	0.25513	21.397	0.202	15.9903	0.255	20.9606
0.20167	16.052	0.25513	21.397	0.202	15.9903	0.255	20.9606
0.20167	16.052	0.25513	21.397	0.202	15.9903	0.255	20.9606
0.20167	16.052	0.25513	21.397	0.202	15.9903	0.255	20.9606
0.20167	16.052	0.25513	21.397	0.202	15.9903	0.255	20.9606
0.20167	16.052	0.25513	21.397	0.202	15.9903	0.255	20.9606
0.20167	16.052	0.25513	21.397	0.202	15.9903	0.255	20.9606
0.20233	16.107	0.25607	21.453	0.202	16.0365	0.256	21.0163
0.20233	16.107	0.25607	21.453	0.202	16.0365	0.256	21.0163
0.20233	16.107	0.25607	21.453	0.202	16.0365	0.256	21.0163
0.20233	16.107	0.25607	21.453	0.202	16.0365	0.256	21.0163
0.20233	16.107	0.25607	21.453	0.202	16.0365	0.256	21.0163
0.20233	16.107	0.25607	21.453	0.202	16.0365	0.256	21.0163
0.203	16.161	0.25697	21.509	0.203	16.0827	0.257	21.07
0.203	16.161	0.25697	21.509	0.203	16.0827	0.257	21.07
0.203	16.161	0.25697	21.509	0.203	16.0827	0.257	21.07
0.203	16.161	0.25697	21.509	0.203	16.0827	0.257	21.07
0.203	16.161	0.25697	21.509	0.203	16.0827	0.257	21.07
0.203	16.161	0.25697	21.509	0.203	16.0827	0.257	21.07
0.203	16.161	0.25697	21.509	0.203	16.0827	0.257	21.07
0.204	16.214	0.25787	21.565	0.204	16.1518	0.258	21.1236
0.204	16.214	0.25787	21.565	0.204	16.1518	0.258	21.1236
0.204	16.214	0.25787	21.565	0.204	16.1518	0.258	21.1236
0.204	16.214	0.25787	21.565	0.204	16.1518	0.258	21.1236
0.204	16.214	0.25787	21.565	0.204	16.1518	0.258	21.1236
0.20467	16.268	0.2588	21.621	0.205	16.1978	0.259	21.1789
0.20467	16.268	0.2588	21.621	0.205	16.1978	0.259	21.1789
0.20467	16.268	0.2588	21.621	0.205	16.1978	0.259	21.1789
0.20467	16.268	0.2588	21.621	0.205	16.1978	0.259	21.1789
0.20467	16.268	0.2588	21.621	0.205	16.1978	0.259	21.1789
0.20467	16.268	0.2588	21.621	0.205	16.1978	0.259	21.1789
0.20467	16.268	0.2588	21.621	0.205	16.1978	0.259	21.1789
0.205	16.32	0.2597	21.677	0.205	16.2208	0.26	21.2322
0.205	16.32	0.2597	21.677	0.205	16.2208	0.26	21.2322
0.205	16.32	0.2597	21.677	0.205	16.2208	0.26	21.2322
0.205	16.32	0.2597	21.677	0.205	16.2208	0.26	21.2322
0.205	16.32	0.2597	21.677	0.205	16.2208	0.26	21.2322
0.205	16.32	0.2597	21.677	0.205	16.2208	0.26	21.2322
0.206	16.373	0.2606	21.733	0.206	16.2897	0.261	21.2854
0.206	16.373	0.2606	21.733	0.206	16.2897	0.261	21.2854
0.206	16.373	0.2606	21.733	0.206	16.2897	0.261	21.2854
0.206	16.373	0.2606	21.733	0.206	16.2897	0.261	21.2854
0.206	16.373	0.2606	21.733	0.206	16.2897	0.261	21.2854
0.206	16.373	0.2606	21.733	0.206	16.2897	0.261	21.2854
0.206	16.373	0.2606	21.733	0.206	16.2897	0.261	21.2854
0.20667	16.427	0.26153	21.788	0.207	16.3356	0.262	21.3404
0.20667	16.427	0.26153	21.788	0.207	16.3356	0.262	21.3404
0.20667	16.427	0.26153	21.788	0.207	16.3356	0.262	21.3404
0.20667	16.427	0.26153	21.788	0.207	16.3356	0.262	21.3404
0.20667	16.427	0.26153	21.788	0.207	16.3356	0.262	21.3404
0.20733	16.479	0.26243	21.844	0.207	16.3814	0.262	21.3933
0.20733	16.479	0.26243	21.844	0.207	16.3814	0.262	21.3933
0.20733	16.479	0.26243	21.844	0.207	16.3814	0.262	21.3933
0.20733	16.479	0.26243	21.844	0.207	16.3814	0.262	21.3933
0.20733	16.479	0.26243	21.844	0.207	16.3814	0.262	21.3933
0.20733	16.479	0.26243	21.844	0.207	16.3814	0.262	21.3933
0.20733	16.479	0.26243	21.844	0.207	16.3814	0.262	21.3933
0.20733	16.479	0.26243	21.844	0.207	16.3814	0.262	21.3933
0.20833	16.534	0.26333	21.899	0.208	16.4499	0.263	21.4461
0.20833	16.534	0.26333	21.899	0.208	16.4499	0.263	21.4461
0.20833	16.534	0.26333	21.899	0.208	16.4499	0.263	21.4461
0.20833	16.534	0.26333	21.899	0.208	16.4499	0.263	21.4461
0.20833	16.534	0.26333	21.899	0.208	16.4499	0.263	21.4461
0.20833	16.534	0.26333	21.899	0.208	16.4499	0.263	21.4461
0.209	16.587	0.26423	21.954	0.209	16.4956	0.264	21.4988
0.209	16.587	0.26423	21.954	0.209	16.4956	0.264	21.4988
0.209	16.587	0.26423	21.954	0.209	16.4956	0.264	21.4988
0.209	16.587	0.26423	21.954	0.209	16.4956	0.264	21.4988
0.209	16.587	0.26423	21.954	0.209	16.4956	0.264	21.4988
0.209	16.587	0.26423	21.954	0.209	16.4956	0.264	21.4988
0.20933	16.638	0.26517	22.009	0.209	16.5184	0.265	21.5533
0.20933	16.638	0.26517	22.009	0.209	16.5184	0.265	21.5533
0.20933	16.638	0.26517	22.009	0.209	16.5184	0.265	21.5533
0.20933	16.638	0.26517	22.009	0.209	16.5184	0.265	21.5533
0.20933	16.638	0.26517	22.009	0.209	16.5184	0.265	21.5533
0.20933	16.638	0.26517	22.009	0.209	16.5184	0.265	21.5533
0.21033	16.691	0.26607	22.064	0.21	16.5867	0.266	21.6057
0.21033	16.691	0.26607	22.064	0.21	16.5867	0.266	21.6057
0.21033	16.691	0.26607	22.064	0.21	16.5867	0.266	21.6057
0.21033	16.691	0.26607	22.064	0.21	16.5867	0.266	21.6057
0.21033	16.691	0.26607	22.064	0.21	16.5867	0.266	21.6057
0.21033	16.691	0.26607	22.064	0.21	16.5867	0.266	21.6057
0.21033	16.691	0.26607	22.064	0.21	16.5867	0.266	21.6057
0.211	16.744	0.26697	22.119	0.211	16.6321	0.267	21.658
0.211	16.744	0.26697	22.119	0.211	16.6321	0.267	21.658
0.211	16.744	0.26697	22.119	0.211	16.6321	0.267	21.658
0.211	16.744	0.26697	22.119	0.211	16.6321	0.267	21.658
0.211	16.744	0.26697	22.119	0.211	16.6321	0.267	21.658
0.21167	16.796	0.2679	22.174	0.212	16.6776	0.268	21.7121
0.21167	16.796	0.2679	22.174	0.212	16.6776	0.268	21.7121
0.21167	16.796	0.2679	22.174	0.212	16.6776	0.268	21.7121
0.21167	16.796	0.2679	22.174	0.212	16.6776	0.268	21.7121
0.21167	16.796	0.2679	22.174	0.212	16.6776	0.268	21.7121
0.21167	16.796	0.2679	22.174	0.212	16.6776	0.268	21.7121
0.21167	16.796	0.2679	22.174	0.212	16.6776	0.268	21.7121
0.21267	16.849	0.2688	22.228	0.213	16.7456	0.269	21.7642
0.21267	16.849	0.2688	22.228	0.213	16.7456	0.269	21.7642
0.21267	16.849	0.2688	22.228	0.213	16.7456	0.269	21.7642
0.21267	16.849	0.2688	22.228	0.213	16.7456	0.269	21.7642
0.21267	16.849	0.2688	22.228	0.213	16.7456	0.269	21.7642
0.213	16.903	0.2697	22.283	0.213	16.7682	0.27	21.8161
0.213	16.903	0.2697	22.283	0.213	16.7682	0.27	21.8161
0.213	16.903	0.2697	22.283	0.213	16.7682	0.27	21.8161
0.213	16.903	0.2697	22.283	0.213	16.7682	0.27	21.8161
0.213	16.903	0.2697	22.283	0.213	16.7682	0.27	21.8161
0.213	16.903	0.2697	22.283	0.213	16.7682	0.27	21.8161
0.213	16.903	0.2697	22.283	0.213	16.7682	0.27	21.8161
0.213	16.903	0.2697	22.283	0.213	16.7682	0.27	21.8161
0.21367	16.953	0.27063	22.337	0.214	16.8134	0.271	21.8699
0.21367	16.953	0.27063	22.337	0.214	16.8134	0.271	21.8699
0.21367	16.953	0.27063	22.337	0.214	16.8134	0.271	21.8699
0.21367	16.953	0.27063	22.337	0.214	16.8134	0.271	21.8699
0.21367	16.953	0.27063	22.337	0.214	16.8134	0.271	21.8699
0.21467	17.006	0.27153	22.392	0.215	16.8812	0.272	21.9215
0.21467	17.006	0.27153	22.392	0.215	16.8812	0.272	21.9215
0.21467	17.006	0.27153	22.392	0.215	16.8812	0.272	21.9215
0.21467	17.006	0.27153	22.392	0.215	16.8812	0.272	21.9215
0.21467	17.006	0.27153	22.392	0.215	16.8812	0.272	21.9215
0.21467	17.006	0.27153	22.392	0.215	16.8812	0.272	21.9215
0.21467	17.006	0.27153	22.392	0.215	16.8812	0.272	21.9215
0.21533	17.058	0.27243	22.446	0.215	16.9263	0.272	21.9731
0.21533	17.058	0.27243	22.446	0.215	16.9263	0.272	21.9731
0.21533	17.058	0.27243	22.446	0.215	16.9263	0.272	21.9731
0.21533	17.058	0.27243	22.446	0.215	16.9263	0.272	21.9731
0.21533	17.058	0.27243	22.446	0.215	16.9263	0.272	21.9731
0.216	17.11	0.27333	22.5	0.216	16.9713	0.273	22.0246
0.216	17.11	0.27333	22.5	0.216	16.9713	0.273	22.0246
0.216	17.11	0.27333	22.5	0.216	16.9713	0.273	22.0246
0.216	17.11	0.27333	22.5	0.216	16.9713	0.273	22.0246
0.216	17.11	0.27333	22.5	0.216	16.9713	0.273	22.0246
0.216	17.11	0.27333	22.5	0.216	16.9713	0.273	22.0246
0.216	17.11	0.27333	22.5	0.216	16.9713	0.273	22.0246
0.21667	17.163	0.27427	22.554	0.217	17.0163	0.274	22.0778
0.21667	17.163	0.27427	22.554	0.217	17.0163	0.274	22.0778
0.21667	17.163	0.27427	22.554	0.217	17.0163	0.274	22.0778
0.21667	17.163	0.27427	22.554	0.217	17.0163	0.274	22.0778
0.21667	17.163	0.27427	22.554	0.217	17.0163	0.274	22.0778
0.21667	17.163	0.27427	22.554	0.217	17.0163	0.274	22.0778
0.21733	17.215	0.27517	22.607	0.217	17.0612	0.275	22.129
0.21733	17.215	0.27517	22.607	0.217	17.0612	0.275	22.129
0.21733	17.215	0.27517	22.607	0.217	17.0612	0.275	22.129
0.21733	17.215	0.27517	22.607	0.217	17.0612	0.275	22.129
0.21733	17.215	0.27517	22.607	0.217	17.0612	0.275	22.129
0.21733	17.215	0.27517	22.607	0.217	17.0612	0.275	22.129
0.21833	17.266	0.27607	22.661	0.218	17.1285	0.276	22.1801
0.21833	17.266	0.27607	22.661	0.218	17.1285	0.276	22.1801
0.21833	17.266	0.27607	22.661	0.218	17.1285	0.276	22.1801
0.21833	17.266	0.27607	22.661	0.218	17.1285	0.276	22.1801
0.21833	17.266	0.27607	22.661	0.218	17.1285	0.276	22.1801
0.21833	17.266	0.27607	22.661	0.218	17.1285	0.276	22.1801
0.219	17.317	0.277	22.715	0.219	17.1732	0.277	22.233
0.219	17.317	0.277	22.715	0.219	17.1732	0.277	22.233
0.219	17.317	0.277	22.715	0.219	17.1732	0.277	22.233
0.219	17.317	0.277	22.715	0.219	17.1732	0.277	22.233
0.219	17.317	0.277	22.715	0.219	17.1732	0.277	22.233
0.219	17.317	0.277	22.715	0.219	17.1732	0.277	22.233
0.219	17.317	0.277	22.715	0.219	17.1732	0.277	22.233
0.21967	17.369	0.2779	22.768	0.22	17.2179	0.278	22.2839
0.21967	17.369	0.2779	22.768	0.22	17.2179	0.278	22.2839
0.21967	17.369	0.2779	22.768	0.22	17.2179	0.278	22.2839
0.21967	17.369	0.2779	22.768	0.22	17.2179	0.278	22.2839
0.21967	17.369	0.2779	22.768	0.22	17.2179	0.278	22.2839
0.21967	17.369	0.2779	22.768	0.22	17.2179	0.278	22.2839
0.22033	17.421	0.2788	22.821	0.22	17.2626	0.279	22.3346
0.22033	17.421	0.2788	22.821	0.22	17.2626	0.279	22.3346
0.22033	17.421	0.2788	22.821	0.22	17.2626	0.279	22.3346
0.22033	17.421	0.2788	22.821	0.22	17.2626	0.279	22.3346
0.22033	17.421	0.2788	22.821	0.22	17.2626	0.279	22.3346
0.22033	17.421	0.2788	22.821	0.22	17.2626	0.279	22.3346
0.221	17.473	0.27973	22.875	0.221	17.3072	0.28	22.3871
0.221	17.473	0.27973	22.875	0.221	17.3072	0.28	22.3871
0.221	17.473	0.27973	22.875	0.221	17.3072	0.28	22.3871
0.221	17.473	0.27973	22.875	0.221	17.3072	0.28	22.3871
0.221	17.473	0.27973	22.875	0.221	17.3072	0.28	22.3871
0.22167	17.524	0.28063	22.928	0.222	17.3517	0.281	22.4376
0.22167	17.524	0.28063	22.928	0.222	17.3517	0.281	22.4376
0.22167	17.524	0.28063	22.928	0.222	17.3517	0.281	22.4376
0.22167	17.524	0.28063	22.928	0.222	17.3517	0.281	22.4376
0.22167	17.524	0.28063	22.928	0.222	17.3517	0.281	22.4376
0.22167	17.524	0.28063	22.928	0.222	17.3517	0.281	22.4376
0.22167	17.524	0.28063	22.928	0.222	17.3517	0.281	22.4376
0.22167	17.524	0.28063	22.928	0.222	17.3517	0.281	22.4376
0.22267	17.575	0.28153	22.981	0.223	17.4184	0.282	22.488
0.22267	17.575	0.28153	22.981	0.223	17.4184	0.282	22.488
0.22267	17.575	0.28153	22.981	0.223	17.4184	0.282	22.488
0.22267	17.575	0.28153	22.981	0.223	17.4184	0.282	22.488
0.22267	17.575	0.28153	22.981	0.223	17.4184	0.282	22.488
0.22333	17.627	0.28243	23.034	0.223	17.4628	0.282	22.5383
0.22333	17.627	0.28243	23.034	0.223	17.4628	0.282	22.5383
0.22333	17.627	0.28243	23.034	0.223	17.4628	0.282	22.5383
0.22333	17.627	0.28243	23.034	0.223	17.4628	0.282	22.5383
0.22333	17.627	0.28243	23.034	0.223	17.4628	0.282	22.5383
0.22333	17.627	0.28243	23.034	0.223	17.4628	0.282	22.5383
0.22333	17.627	0.28243	23.034	0.223	17.4628	0.282	22.5383
0.224	17.678	0.28337	23.086	0.224	17.5071	0.283	22.5903
0.224	17.678	0.28337	23.086	0.224	17.5071	0.283	22.5903
0.224	17.678	0.28337	23.086	0.224	17.5071	0.283	22.5903
0.224	17.678	0.28337	23.086	0.224	17.5071	0.283	22.5903
0.224	17.678	0.28337	23.086	0.224	17.5071	0.283	22.5903
0.22467	17.728	0.28427	23.139	0.225	17.5514	0.284	22.6403
0.22467	17.728	0.28427	23.139	0.225	17.5514	0.284	22.6403
0.22467	17.728	0.28427	23.139	0.225	17.5514	0.284	22.6403
0.22467	17.728	0.28427	23.139	0.225	17.5514	0.284	22.6403
0.22467	17.728	0.28427	23.139	0.225	17.5514	0.284	22.6403
0.22467	17.728	0.28427	23.139	0.225	17.5514	0.284	22.6403
0.22467	17.728	0.28427	23.139	0.225	17.5514	0.284	22.6403
0.22533	17.779	0.28517	23.192	0.225	17.5956	0.285	22.6903
0.22533	17.779	0.28517	23.192	0.225	17.5956	0.285	22.6903
0.22533	17.779	0.28517	23.192	0.225	17.5956	0.285	22.6903
0.22533	17.779	0.28517	23.192	0.225	17.5956	0.285	22.6903
0.22533	17.779	0.28517	23.192	0.225	17.5956	0.285	22.6903
0.226	17.831	0.2861	23.244	0.226	17.6397	0.286	22.7419
0.226	17.831	0.2861	23.244	0.226	17.6397	0.286	22.7419
0.226	17.831	0.2861	23.244	0.226	17.6397	0.286	22.7419
0.226	17.831	0.2861	23.244	0.226	17.6397	0.286	22.7419
0.226	17.831	0.2861	23.244	0.226	17.6397	0.286	22.7419
0.226	17.831	0.2861	23.244	0.226	17.6397	0.286	22.7419
0.226	17.831	0.2861	23.244	0.226	17.6397	0.286	22.7419
0.227	17.882	0.287	23.296	0.227	17.7058	0.287	22.7916
0.227	17.882	0.287	23.296	0.227	17.7058	0.287	22.7916
0.227	17.882	0.287	23.296	0.227	17.7058	0.287	22.7916
0.227	17.882	0.287	23.296	0.227	17.7058	0.287	22.7916
0.227	17.882	0.287	23.296	0.227	17.7058	0.287	22.7916
0.22767	17.931	0.2879	23.348	0.228	17.7498	0.288	22.8412
0.22767	17.931	0.2879	23.348	0.228	17.7498	0.288	22.8412
0.22767	17.931	0.2879	23.348	0.228	17.7498	0.288	22.8412
0.22767	17.931	0.2879	23.348	0.228	17.7498	0.288	22.8412
0.22767	17.931	0.2879	23.348	0.228	17.7498	0.288	22.8412
0.22767	17.931	0.2879	23.348	0.228	17.7498	0.288	22.8412
0.22767	17.931	0.2879	23.348	0.228	17.7498	0.288	22.8412
0.228	17.982	0.28883	23.401	0.228	17.7718	0.289	22.8925
0.228	17.982	0.28883	23.401	0.228	17.7718	0.289	22.8925
0.228	17.982	0.28883	23.401	0.228	17.7718	0.289	22.8925
0.228	17.982	0.28883	23.401	0.228	17.7718	0.289	22.8925
0.228	17.982	0.28883	23.401	0.228	17.7718	0.289	22.8925
0.228	17.982	0.28883	23.401	0.228	17.7718	0.289	22.8925
0.229	18.034	0.28973	23.452	0.229	17.8377	0.29	22.9418
0.229	18.034	0.28973	23.452	0.229	17.8377	0.29	22.9418
0.229	18.034	0.28973	23.452	0.229	17.8377	0.29	22.9418
0.229	18.034	0.28973	23.452	0.229	17.8377	0.29	22.9418
0.229	18.034	0.28973	23.452	0.229	17.8377	0.29	22.9418
0.229	18.034	0.28973	23.452	0.229	17.8377	0.29	22.9418
0.22967	18.083	0.29063	23.504	0.23	17.8815	0.291	22.991
0.22967	18.083	0.29063	23.504	0.23	17.8815	0.291	22.991
0.22967	18.083	0.29063	23.504	0.23	17.8815	0.291	22.991
0.22967	18.083	0.29063	23.504	0.23	17.8815	0.291	22.991
0.22967	18.083	0.29063	23.504	0.23	17.8815	0.291	22.991
0.23033	18.133	0.29153	23.556	0.23	17.9252	0.292	23.0402
0.23033	18.133	0.29153	23.556	0.23	17.9252	0.292	23.0402
0.23033	18.133	0.29153	23.556	0.23	17.9252	0.292	23.0402
0.23033	18.133	0.29153	23.556	0.23	17.9252	0.292	23.0402
0.23033	18.133	0.29153	23.556	0.23	17.9252	0.292	23.0402
0.23033	18.133	0.29153	23.556	0.23	17.9252	0.292	23.0402
0.23033	18.133	0.29153	23.556	0.23	17.9252	0.292	23.0402
0.23133	18.183	0.29247	23.608	0.231	17.9908	0.292	23.091
0.23133	18.183	0.29247	23.608	0.231	17.9908	0.292	23.091
0.23133	18.183	0.29247	23.608	0.231	17.9908	0.292	23.091
0.23133	18.183	0.29247	23.608	0.231	17.9908	0.292	23.091
0.23133	18.183	0.29247	23.608	0.231	17.9908	0.292	23.091
0.23133	18.183	0.29247	23.608	0.231	17.9908	0.292	23.091
0.232	18.233	0.29337	23.659	0.232	18.0344	0.293	23.1398
0.232	18.233	0.29337	23.659	0.232	18.0344	0.293	23.1398
0.232	18.233	0.29337	23.659	0.232	18.0344	0.293	23.1398
0.232	18.233	0.29337	23.659	0.232	18.0344	0.293	23.1398
0.232	18.233	0.29337	23.659	0.232	18.0344	0.293	23.1398
0.232	18.233	0.29337	23.659	0.232	18.0344	0.293	23.1398
0.23233	18.284	0.29427	23.711	0.232	18.0561	0.294	23.1886
0.23233	18.284	0.29427	23.711	0.232	18.0561	0.294	23.1886
0.23233	18.284	0.29427	23.711	0.232	18.0561	0.294	23.1886
0.23233	18.284	0.29427	23.711	0.232	18.0561	0.294	23.1886
0.23233	18.284	0.29427	23.711	0.232	18.0561	0.294	23.1886
0.23333	18.334	0.2952	23.762	0.233	18.1214	0.295	23.2391
0.23333	18.334	0.2952	23.762	0.233	18.1214	0.295	23.2391
0.23333	18.334	0.2952	23.762	0.233	18.1214	0.295	23.2391
0.23333	18.334	0.2952	23.762	0.233	18.1214	0.295	23.2391
0.23333	18.334	0.2952	23.762	0.233	18.1214	0.295	23.2391
0.23333	18.334	0.2952	23.762	0.233	18.1214	0.295	23.2391
0.23333	18.334	0.2952	23.762	0.233	18.1214	0.295	23.2391
0.234	18.385	0.2961	23.813	0.234	18.1648	0.296	23.2876
0.234	18.385	0.2961	23.813	0.234	18.1648	0.296	23.2876
0.234	18.385	0.2961	23.813	0.234	18.1648	0.296	23.2876
0.234	18.385	0.2961	23.813	0.234	18.1648	0.296	23.2876
0.234	18.385	0.2961	23.813	0.234	18.1648	0.296	23.2876
0.234	18.385	0.2961	23.813	0.234	18.1648	0.296	23.2876
0.23467	18.433	0.297	23.864	0.235	18.2082	0.297	23.3361
0.23467	18.433	0.297	23.864	0.235	18.2082	0.297	23.3361
0.23467	18.433	0.297	23.864	0.235	18.2082	0.297	23.3361
0.23467	18.433	0.297	23.864	0.235	18.2082	0.297	23.3361
0.23467	18.433	0.297	23.864	0.235	18.2082	0.297	23.3361
0.23467	18.433	0.297	23.864	0.235	18.2082	0.297	23.3361
0.23567	18.483	0.29793	23.915	0.236	18.2732	0.298	23.3862
0.23567	18.483	0.29793	23.915	0.236	18.2732	0.298	23.3862
0.23567	18.483	0.29793	23.915	0.236	18.2732	0.298	23.3862
0.23567	18.483	0.29793	23.915	0.236	18.2732	0.298	23.3862
0.23567	18.483	0.29793	23.915	0.236	18.2732	0.298	23.3862
0.236	18.534	0.29883	23.966	0.236	18.2948	0.299	23.4344
0.236	18.534	0.29883	23.966	0.236	18.2948	0.299	23.4344
0.236	18.534	0.29883	23.966	0.236	18.2948	0.299	23.4344
0.236	18.534	0.29883	23.966	0.236	18.2948	0.299	23.4344
0.236	18.534	0.29883	23.966	0.236	18.2948	0.299	23.4344
0.236	18.534	0.29883	23.966	0.236	18.2948	0.299	23.4344
0.236	18.534	0.29883	23.966	0.236	18.2948	0.299	23.4344
0.237	18.584	0.29973	24.017	0.237	18.3595	0.3	23.4825
0.237	18.584	0.29973	24.017	0.237	18.3595	0.3	23.4825
0.237	18.584	0.29973	24.017	0.237	18.3595	0.3	23.4825
0.237	18.584	0.29973	24.017	0.237	18.3595	0.3	23.4825
0.237	18.584	0.29973	24.017	0.237	18.3595	0.3	23.4825
0.237	18.584	0.29973	24.017	0.237	18.3595	0.3	23.4825
0.23767	18.631	0.30063	24.067	0.238	18.4026	0.301	23.5305
0.23767	18.631	0.30063	24.067	0.238	18.4026	0.301	23.5305
0.23767	18.631	0.30063	24.067	0.238	18.4026	0.301	23.5305
0.23767	18.631	0.30063	24.067	0.238	18.4026	0.301	23.5305
0.23767	18.631	0.30063	24.067	0.238	18.4026	0.301	23.5305
0.23767	18.631	0.30063	24.067	0.238	18.4026	0.301	23.5305
0.23833	18.681	0.30157	24.118	0.238	18.4457	0.302	23.5801
0.23833	18.681	0.30157	24.118	0.238	18.4457	0.302	23.5801
0.23833	18.681	0.30157	24.118	0.238	18.4457	0.302	23.5801
0.23833	18.681	0.30157	24.118	0.238	18.4457	0.302	23.5801
0.23833	18.681	0.30157	24.118	0.238	18.4457	0.302	23.5801
0.23933	18.731	0.30247	24.168	0.239	18.5101	0.302	23.6279
0.23933	18.731	0.30247	24.168	0.239	18.5101	0.302	23.6279
0.23933	18.731	0.30247	24.168	0.239	18.5101	0.302	23.6279
0.23933	18.731	0.30247	24.168	0.239	18.5101	0.302	23.6279
0.23933	18.731	0.30247	24.168	0.239	18.5101	0.302	23.6279
0.23933	18.731	0.30247	24.168	0.239	18.5101	0.302	23.6279
0.23933	18.731	0.30247	24.168	0.239	18.5101	0.302	23.6279
0.23967	18.779	0.30337	24.219	0.24	18.5316	0.303	23.6755
0.23967	18.779	0.30337	24.219	0.24	18.5316	0.303	23.6755
0.23967	18.779	0.30337	24.219	0.24	18.5316	0.303	23.6755
0.23967	18.779	0.30337	24.219	0.24	18.5316	0.303	23.6755
0.23967	18.779	0.30337	24.219	0.24	18.5316	0.303	23.6755
0.24033	18.829	0.3043	24.269	0.24	18.5744	0.304	23.7248
0.24033	18.829	0.3043	24.269	0.24	18.5744	0.304	23.7248
0.24033	18.829	0.3043	24.269	0.24	18.5744	0.304	23.7248
0.24033	18.829	0.3043	24.269	0.24	18.5744	0.304	23.7248
0.24033	18.829	0.3043	24.269	0.24	18.5744	0.304	23.7248
0.24033	18.829	0.3043	24.269	0.24	18.5744	0.304	23.7248
0.24033	18.829	0.3043	24.269	0.24	18.5744	0.304	23.7248
0.24133	18.878	0.3052	24.319	0.241	18.6386	0.305	23.7723
0.24133	18.878	0.3052	24.319	0.241	18.6386	0.305	23.7723
0.24133	18.878	0.3052	24.319	0.241	18.6386	0.305	23.7723
0.24133	18.878	0.3052	24.319	0.241	18.6386	0.305	23.7723
0.242	18.927	0.3061	24.369	0.242	18.6813	0.306	23.8196
0.242	18.927	0.3061	24.369	0.242	18.6813	0.306	23.8196
0.242	18.927	0.3061	24.369	0.242	18.6813	0.306	23.8196
0.242	18.927	0.3061	24.369	0.242	18.6813	0.306	23.8196
0.242	18.927	0.3061	24.369	0.242	18.6813	0.306	23.8196
0.242	18.927	0.3061	24.369	0.242	18.6813	0.306	23.8196
0.242	18.927	0.3061	24.369	0.242	18.6813	0.306	23.8196
0.24267	18.976	0.30703	24.419	0.243	18.724	0.307	23.8685
0.24267	18.976	0.30703	24.419	0.243	18.724	0.307	23.8685
0.24267	18.976	0.30703	24.419	0.243	18.724	0.307	23.8685
0.24267	18.976	0.30703	24.419	0.243	18.724	0.307	23.8685
0.24267	18.976	0.30703	24.419	0.243	18.724	0.307	23.8685
0.24333	19.025	0.30793	24.468	0.243	18.7666	0.308	23.9156
0.24333	19.025	0.30793	24.468	0.243	18.7666	0.308	23.9156
0.24333	19.025	0.30793	24.468	0.243	18.7666	0.308	23.9156
0.24333	19.025	0.30793	24.468	0.243	18.7666	0.308	23.9156
0.24333	19.025	0.30793	24.468	0.243	18.7666	0.308	23.9156
0.24333	19.025	0.30793	24.468	0.243	18.7666	0.308	23.9156
0.244	19.073	0.30883	24.518	0.244	18.8091	0.309	23.9626
0.244	19.073	0.30883	24.518	0.244	18.8091	0.309	23.9626
0.244	19.073	0.30883	24.518	0.244	18.8091	0.309	23.9626
0.244	19.073	0.30883	24.518	0.244	18.8091	0.309	23.9626
0.244	19.073	0.30883	24.518	0.244	18.8091	0.309	23.9626
0.24467	19.123	0.30973	24.568	0.245	18.8516	0.31	24.0095
0.24467	19.123	0.30973	24.568	0.245	18.8516	0.31	24.0095
0.24467	19.123	0.30973	24.568	0.245	18.8516	0.31	24.0095
0.24467	19.123	0.30973	24.568	0.245	18.8516	0.31	24.0095
0.24467	19.123	0.30973	24.568	0.245	18.8516	0.31	24.0095
0.24467	19.123	0.30973	24.568	0.245	18.8516	0.31	24.0095
0.24467	19.123	0.30973	24.568	0.245	18.8516	0.31	24.0095
0.24567	19.171	0.31067	24.617	0.246	18.9152	0.311	24.058
0.24567	19.171	0.31067	24.617	0.246	18.9152	0.311	24.058
0.24567	19.171	0.31067	24.617	0.246	18.9152	0.311	24.058
0.24567	19.171	0.31067	24.617	0.246	18.9152	0.311	24.058
0.24567	19.171	0.31067	24.617	0.246	18.9152	0.311	24.058
0.24633	19.22	0.31157	24.666	0.246	18.9575	0.312	24.1047
0.24633	19.22	0.31157	24.666	0.246	18.9575	0.312	24.1047
0.24633	19.22	0.31157	24.666	0.246	18.9575	0.312	24.1047
0.24633	19.22	0.31157	24.666	0.246	18.9575	0.312	24.1047
0.24633	19.22	0.31157	24.666	0.246	18.9575	0.312	24.1047
0.24633	19.22	0.31157	24.666	0.246	18.9575	0.312	24.1047
0.247	19.267	0.31247	24.716	0.247	18.9998	0.312	24.1512
0.247	19.267	0.31247	24.716	0.247	18.9998	0.312	24.1512
0.247	19.267	0.31247	24.716	0.247	18.9998	0.312	24.1512
0.247	19.267	0.31247	24.716	0.247	18.9998	0.312	24.1512
0.247	19.267	0.31247	24.716	0.247	18.9998	0.312	24.1512
0.24767	19.315	0.3134	24.765	0.248	19.042	0.313	24.1994
0.24767	19.315	0.3134	24.765	0.248	19.042	0.313	24.1994
0.24767	19.315	0.3134	24.765	0.248	19.042	0.313	24.1994
0.24767	19.315	0.3134	24.765	0.248	19.042	0.313	24.1994
0.24767	19.315	0.3134	24.765	0.248	19.042	0.313	24.1994
0.24767	19.315	0.3134	24.765	0.248	19.042	0.313	24.1994
0.24833	19.364	0.3143	24.814	0.248	19.0841	0.314	24.2458
0.24833	19.364	0.3143	24.814	0.248	19.0841	0.314	24.2458
0.24833	19.364	0.3143	24.814	0.248	19.0841	0.314	24.2458
0.24833	19.364	0.3143	24.814	0.248	19.0841	0.314	24.2458
0.24833	19.364	0.3143	24.814	0.248	19.0841	0.314	24.2458
0.24833	19.364	0.3143	24.814	0.248	19.0841	0.314	24.2458
0.249	19.412	0.3152	24.863	0.249	19.1262	0.315	24.292
0.249	19.412	0.3152	24.863	0.249	19.1262	0.315	24.292
0.249	19.412	0.3152	24.863	0.249	19.1262	0.315	24.292
0.249	19.412	0.3152	24.863	0.249	19.1262	0.315	24.292
0.249	19.412	0.3152	24.863	0.249	19.1262	0.315	24.292
0.249	19.412	0.3152	24.863	0.249	19.1262	0.315	24.292
0.25	19.461	0.31613	24.911	0.25	19.1892	0.316	24.3398
0.25	19.461	0.31613	24.911	0.25	19.1892	0.316	24.3398
0.25	19.461	0.31613	24.911	0.25	19.1892	0.316	24.3398
0.25	19.461	0.31613	24.911	0.25	19.1892	0.316	24.3398
0.25067	19.508	0.31703	24.96	0.251	19.2311	0.317	24.3858
0.25067	19.508	0.31703	24.96	0.251	19.2311	0.317	24.3858
0.25067	19.508	0.31703	24.96	0.251	19.2311	0.317	24.3858
0.25067	19.508	0.31703	24.96	0.251	19.2311	0.317	24.3858
0.25067	19.508	0.31703	24.96	0.251	19.2311	0.317	24.3858
0.25067	19.508	0.31703	24.96	0.251	19.2311	0.317	24.3858
0.251	19.556	0.31793	25.009	0.251	19.2521	0.318	24.4318
0.251	19.556	0.31793	25.009	0.251	19.2521	0.318	24.4318
0.251	19.556	0.31793	25.009	0.251	19.2521	0.318	24.4318
0.251	19.556	0.31793	25.009	0.251	19.2521	0.318	24.4318
0.251	19.556	0.31793	25.009	0.251	19.2521	0.318	24.4318
0.251	19.556	0.31793	25.009	0.251	19.2521	0.318	24.4318
0.252	19.604	0.31883	25.057	0.252	19.3148	0.319	24.4776
0.252	19.604	0.31883	25.057	0.252	19.3148	0.319	24.4776
0.252	19.604	0.31883	25.057	0.252	19.3148	0.319	24.4776
0.252	19.604	0.31883	25.057	0.252	19.3148	0.319	24.4776
0.252	19.604	0.31883	25.057	0.252	19.3148	0.319	24.4776
0.25267	19.651	0.31977	25.106	0.253	19.3565	0.32	24.525
0.25267	19.651	0.31977	25.106	0.253	19.3565	0.32	24.525
0.25267	19.651	0.31977	25.106	0.253	19.3565	0.32	24.525
0.25267	19.651	0.31977	25.106	0.253	19.3565	0.32	24.525
0.25267	19.651	0.31977	25.106	0.253	19.3565	0.32	24.525
0.25333	19.7	0.32067	25.154	0.253	19.3982	0.321	24.5706
0.25333	19.7	0.32067	25.154	0.253	19.3982	0.321	24.5706
0.25333	19.7	0.32067	25.154	0.253	19.3982	0.321	24.5706
0.25333	19.7	0.32067	25.154	0.253	19.3982	0.321	24.5706
0.25333	19.7	0.32067	25.154	0.253	19.3982	0.321	24.5706
0.25333	19.7	0.32067	25.154	0.253	19.3982	0.321	24.5706
0.25433	19.747	0.32157	25.202	0.254	19.4606	0.322	24.616
0.25433	19.747	0.32157	25.202	0.254	19.4606	0.322	24.616
0.25433	19.747	0.32157	25.202	0.254	19.4606	0.322	24.616
0.25433	19.747	0.32157	25.202	0.254	19.4606	0.322	24.616
0.25433	19.747	0.32157	25.202	0.254	19.4606	0.322	24.616
0.25433	19.747	0.32157	25.202	0.254	19.4606	0.322	24.616
0.255	19.794	0.3225	25.25	0.255	19.5022	0.323	24.6631
0.255	19.794	0.3225	25.25	0.255	19.5022	0.323	24.6631
0.255	19.794	0.3225	25.25	0.255	19.5022	0.323	24.6631
0.255	19.794	0.3225	25.25	0.255	19.5022	0.323	24.6631
0.255	19.794	0.3225	25.25	0.255	19.5022	0.323	24.6631
0.25533	19.842	0.3234	25.298	0.255	19.5229	0.323	24.7084
0.25533	19.842	0.3234	25.298	0.255	19.5229	0.323	24.7084
0.25533	19.842	0.3234	25.298	0.255	19.5229	0.323	24.7084
0.25533	19.842	0.3234	25.298	0.255	19.5229	0.323	24.7084
0.25533	19.842	0.3234	25.298	0.255	19.5229	0.323	24.7084
0.25633	19.889	0.3243	25.346	0.256	19.5851	0.324	24.7536
0.25633	19.889	0.3243	25.346	0.256	19.5851	0.324	24.7536
0.25633	19.889	0.3243	25.346	0.256	19.5851	0.324	24.7536
0.25633	19.889	0.3243	25.346	0.256	19.5851	0.324	24.7536
0.25633	19.889	0.3243	25.346	0.256	19.5851	0.324	24.7536
0.25633	19.889	0.3243	25.346	0.256	19.5851	0.324	24.7536
0.257	19.937	0.32523	25.394	0.257	19.6264	0.325	24.8003
0.257	19.937	0.32523	25.394	0.257	19.6264	0.325	24.8003
0.257	19.937	0.32523	25.394	0.257	19.6264	0.325	24.8003
0.257	19.937	0.32523	25.394	0.257	19.6264	0.325	24.8003
0.257	19.937	0.32523	25.394	0.257	19.6264	0.325	24.8003
0.258	19.984	0.32613	25.441	0.258	19.6883	0.326	24.8453
0.258	19.984	0.32613	25.441	0.258	19.6883	0.326	24.8453
0.258	19.984	0.32613	25.441	0.258	19.6883	0.326	24.8453
0.258	19.984	0.32613	25.441	0.258	19.6883	0.326	24.8453
0.258	19.984	0.32613	25.441	0.258	19.6883	0.326	24.8453
0.25867	20.031	0.32703	25.489	0.259	19.7295	0.327	24.8901
0.25867	20.031	0.32703	25.489	0.259	19.7295	0.327	24.8901
0.25867	20.031	0.32703	25.489	0.259	19.7295	0.327	24.8901
0.25867	20.031	0.32703	25.489	0.259	19.7295	0.327	24.8901
0.25867	20.031	0.32703	25.489	0.259	19.7295	0.327	24.8901
0.259	20.078	0.32793	25.536	0.259	19.7501	0.328	24.9349
0.259	20.078	0.32793	25.536	0.259	19.7501	0.328	24.9349
0.259	20.078	0.32793	25.536	0.259	19.7501	0.328	24.9349
0.259	20.078	0.32793	25.536	0.259	19.7501	0.328	24.9349
0.259	20.078	0.32793	25.536	0.259	19.7501	0.328	24.9349
0.259	20.078	0.32793	25.536	0.259	19.7501	0.328	24.9349
0.26	20.125	0.32887	25.583	0.26	19.8118	0.329	24.9812
0.26	20.125	0.32887	25.583	0.26	19.8118	0.329	24.9812
0.26	20.125	0.32887	25.583	0.26	19.8118	0.329	24.9812
0.26	20.125	0.32887	25.583	0.26	19.8118	0.329	24.9812
0.26	20.125	0.32887	25.583	0.26	19.8118	0.329	24.9812
0.26067	20.172	0.32977	25.631	0.261	19.8528	0.33	25.0257
0.26067	20.172	0.32977	25.631	0.261	19.8528	0.33	25.0257
0.26067	20.172	0.32977	25.631	0.261	19.8528	0.33	25.0257
0.26067	20.172	0.32977	25.631	0.261	19.8528	0.33	25.0257
0.26067	20.172	0.32977	25.631	0.261	19.8528	0.33	25.0257
0.26133	20.219	0.33067	25.678	0.261	19.8937	0.331	25.0702
0.26133	20.219	0.33067	25.678	0.261	19.8937	0.331	25.0702
0.26133	20.219	0.33067	25.678	0.261	19.8937	0.331	25.0702
0.26133	20.219	0.33067	25.678	0.261	19.8937	0.331	25.0702
0.26233	20.265	0.3316	25.725	0.262	19.9551	0.332	25.1162
0.26233	20.265	0.3316	25.725	0.262	19.9551	0.332	25.1162
0.26233	20.265	0.3316	25.725	0.262	19.9551	0.332	25.1162
0.26233	20.265	0.3316	25.725	0.262	19.9551	0.332	25.1162
0.26233	20.265	0.3316	25.725	0.262	19.9551	0.332	25.1162
0.26233	20.265	0.3316	25.725	0.262	19.9551	0.332	25.1162
0.26267	20.311	0.3325	25.772	0.263	19.9755	0.333	25.1604
0.26267	20.311	0.3325	25.772	0.263	19.9755	0.333	25.1604
0.26267	20.311	0.3325	25.772	0.263	19.9755	0.333	25.1604
0.26267	20.311	0.3325	25.772	0.263	19.9755	0.333	25.1604
0.26267	20.311	0.3325	25.772	0.263	19.9755	0.333	25.1604
0.26333	20.357	0.3334	25.819	0.263	20.0163	0.333	25.2046
0.26333	20.357	0.3334	25.819	0.263	20.0163	0.333	25.2046
0.26333	20.357	0.3334	25.819	0.263	20.0163	0.333	25.2046
0.26333	20.357	0.3334	25.819	0.263	20.0163	0.333	25.2046
0.26433	20.405	0.33433	25.865	0.264	20.0773	0.334	25.2502
0.26433	20.405	0.33433	25.865	0.264	20.0773	0.334	25.2502
0.26433	20.405	0.33433	25.865	0.264	20.0773	0.334	25.2502
0.26433	20.405	0.33433	25.865	0.264	20.0773	0.334	25.2502
0.265	20.451	0.33523	25.912	0.265	20.1179	0.335	25.2942
0.265	20.451	0.33523	25.912	0.265	20.1179	0.335	25.2942
0.265	20.451	0.33523	25.912	0.265	20.1179	0.335	25.2942
0.265	20.451	0.33523	25.912	0.265	20.1179	0.335	25.2942
0.265	20.451	0.33523	25.912	0.265	20.1179	0.335	25.2942
0.265	20.451	0.33523	25.912	0.265	20.1179	0.335	25.2942
0.26567	20.497	0.33613	25.958	0.266	20.1585	0.336	25.338
0.26567	20.497	0.33613	25.958	0.266	20.1585	0.336	25.338
0.26567	20.497	0.33613	25.958	0.266	20.1585	0.336	25.338
0.26567	20.497	0.33613	25.958	0.266	20.1585	0.336	25.338
0.26567	20.497	0.33613	25.958	0.266	20.1585	0.336	25.338
0.26633	20.542	0.33703	26.005	0.266	20.199	0.337	25.3817
0.26633	20.542	0.33703	26.005	0.266	20.199	0.337	25.3817
0.26633	20.542	0.33703	26.005	0.266	20.199	0.337	25.3817
0.26633	20.542	0.33703	26.005	0.266	20.199	0.337	25.3817
0.26633	20.542	0.33703	26.005	0.266	20.199	0.337	25.3817
0.267	20.589	0.33797	26.051	0.267	20.2395	0.338	25.427
0.267	20.589	0.33797	26.051	0.267	20.2395	0.338	25.427
0.267	20.589	0.33797	26.051	0.267	20.2395	0.338	25.427
0.26767	20.635	0.33887	26.097	0.268	20.2798	0.339	25.4705
0.26767	20.635	0.33887	26.097	0.268	20.2798	0.339	25.4705
0.26767	20.635	0.33887	26.097	0.268	20.2798	0.339	25.4705
0.26767	20.635	0.33887	26.097	0.268	20.2798	0.339	25.4705
0.26767	20.635	0.33887	26.097	0.268	20.2798	0.339	25.4705
0.26767	20.635	0.33887	26.097	0.268	20.2798	0.339	25.4705
0.26867	20.682	0.33977	26.143	0.269	20.3403	0.34	25.514
0.26867	20.682	0.33977	26.143	0.269	20.3403	0.34	25.514
0.26867	20.682	0.33977	26.143	0.269	20.3403	0.34	25.514
0.26867	20.682	0.33977	26.143	0.269	20.3403	0.34	25.514
0.26933	20.727	0.3407	26.189	0.269	20.3805	0.341	25.5589
0.26933	20.727	0.3407	26.189	0.269	20.3805	0.341	25.5589
0.26933	20.727	0.3407	26.189	0.269	20.3805	0.341	25.5589
0.26933	20.727	0.3407	26.189	0.269	20.3805	0.341	25.5589
0.26933	20.727	0.3407	26.189	0.269	20.3805	0.341	25.5589
0.27	20.773	0.3416	26.235	0.27	20.4207	0.342	25.6021
0.27	20.773	0.3416	26.235	0.27	20.4207	0.342	25.6021
0.27	20.773	0.3416	26.235	0.27	20.4207	0.342	25.6021
0.27067	20.818	0.3425	26.281	0.271	20.4608	0.343	25.6453
0.27067	20.818	0.3425	26.281	0.271	20.4608	0.343	25.6453
0.27067	20.818	0.3425	26.281	0.271	20.4608	0.343	25.6453
0.27067	20.818	0.3425	26.281	0.271	20.4608	0.343	25.6453
0.27067	20.818	0.3425	26.281	0.271	20.4608	0.343	25.6453
0.27133	20.864	0.34343	26.327	0.271	20.5009	0.343	25.6899
0.27133	20.864	0.34343	26.327	0.271	20.5009	0.343	25.6899
0.27133	20.864	0.34343	26.327	0.271	20.5009	0.343	25.6899
0.27133	20.864	0.34343	26.327	0.271	20.5009	0.343	25.6899
0.272	20.909	0.34433	26.372	0.272	20.5409	0.344	25.7328
0.272	20.909	0.34433	26.372	0.272	20.5409	0.344	25.7328
0.272	20.909	0.34433	26.372	0.272	20.5409	0.344	25.7328
0.272	20.909	0.34433	26.372	0.272	20.5409	0.344	25.7328
0.273	20.955	0.34523	26.418	0.273	20.6007	0.345	25.7757
0.273	20.955	0.34523	26.418	0.273	20.6007	0.345	25.7757
0.273	20.955	0.34523	26.418	0.273	20.6007	0.345	25.7757
0.273	20.955	0.34523	26.418	0.273	20.6007	0.345	25.7757
0.27367	21	0.34613	26.463	0.274	20.6406	0.346	25.8184
0.27367	21	0.34613	26.463	0.274	20.6406	0.346	25.8184
0.27367	21	0.34613	26.463	0.274	20.6406	0.346	25.8184
0.27367	21	0.34613	26.463	0.274	20.6406	0.346	25.8184
0.27367	21	0.34613	26.463	0.274	20.6406	0.346	25.8184
0.274	21.045	0.34707	26.508	0.274	20.6605	0.347	25.8626
0.274	21.045	0.34707	26.508	0.274	20.6605	0.347	25.8626
0.274	21.045	0.34707	26.508	0.274	20.6605	0.347	25.8626
0.274	21.045	0.34707	26.508	0.274	20.6605	0.347	25.8626
0.275	21.091	0.34797	26.554	0.275	20.7201	0.348	25.9052
0.275	21.091	0.34797	26.554	0.275	20.7201	0.348	25.9052
0.275	21.091	0.34797	26.554	0.275	20.7201	0.348	25.9052
0.275	21.091	0.34797	26.554	0.275	20.7201	0.348	25.9052
0.27567	21.136	0.34887	26.599	0.276	20.7597	0.349	25.9476
0.27567	21.136	0.34887	26.599	0.276	20.7597	0.349	25.9476
0.27567	21.136	0.34887	26.599	0.276	20.7597	0.349	25.9476
0.27667	21.182	0.3498	26.644	0.277	20.8191	0.35	25.9915
0.27667	21.182	0.3498	26.644	0.277	20.8191	0.35	25.9915
0.27667	21.182	0.3498	26.644	0.277	20.8191	0.35	25.9915
0.27667	21.182	0.3498	26.644	0.277	20.8191	0.35	25.9915
0.27733	21.226	0.3507	26.689	0.277	20.8586	0.351	26.0338
0.27733	21.226	0.3507	26.689	0.277	20.8586	0.351	26.0338
0.27733	21.226	0.3507	26.689	0.277	20.8586	0.351	26.0338
0.27733	21.226	0.3507	26.689	0.277	20.8586	0.351	26.0338
0.278	21.272	0.3516	26.733	0.278	20.8981	0.352	26.0759
0.278	21.272	0.3516	26.733	0.278	20.8981	0.352	26.0759
0.278	21.272	0.3516	26.733	0.278	20.8981	0.352	26.0759
0.278	21.272	0.3516	26.733	0.278	20.8981	0.352	26.0759
0.27867	21.315	0.35253	26.778	0.279	20.9374	0.353	26.1195
0.27867	21.315	0.35253	26.778	0.279	20.9374	0.353	26.1195
0.27867	21.315	0.35253	26.778	0.279	20.9374	0.353	26.1195
0.27933	21.36	0.35343	26.823	0.279	20.9768	0.353	26.1615
0.27933	21.36	0.35343	26.823	0.279	20.9768	0.353	26.1615
0.27933	21.36	0.35343	26.823	0.279	20.9768	0.353	26.1615
0.27933	21.36	0.35343	26.823	0.279	20.9768	0.353	26.1615
0.27933	21.36	0.35343	26.823	0.279	20.9768	0.353	26.1615
0.28	21.406	0.35433	26.867	0.28	21.016	0.354	26.2034
0.28	21.406	0.35433	26.867	0.28	21.016	0.354	26.2034
0.28	21.406	0.35433	26.867	0.28	21.016	0.354	26.2034
0.281	21.45	0.35523	26.911	0.281	21.0748	0.355	26.2451
0.281	21.45	0.35523	26.911	0.281	21.0748	0.355	26.2451
0.281	21.45	0.35523	26.911	0.281	21.0748	0.355	26.2451
0.281	21.45	0.35523	26.911	0.281	21.0748	0.355	26.2451
0.28167	21.495	0.35617	26.956	0.282	21.1139	0.356	26.2883
0.28167	21.495	0.35617	26.956	0.282	21.1139	0.356	26.2883
0.28167	21.495	0.35617	26.956	0.282	21.1139	0.356	26.2883
0.282	21.539	0.35707	27	0.282	21.1335	0.357	26.3299
0.282	21.539	0.35707	27	0.282	21.1335	0.357	26.3299
0.282	21.539	0.35707	27	0.282	21.1335	0.357	26.3299
0.282	21.539	0.35707	27	0.282	21.1335	0.357	26.3299
0.283	21.584	0.35797	27.044	0.283	21.192	0.358	26.3714
0.283	21.584	0.35797	27.044	0.283	21.192	0.358	26.3714
0.283	21.584	0.35797	27.044	0.283	21.192	0.358	26.3714
0.283	21.584	0.35797	27.044	0.283	21.192	0.358	26.3714
0.28367	21.627	0.3589	27.088	0.284	21.2309	0.359	26.4143
0.28367	21.627	0.3589	27.088	0.284	21.2309	0.359	26.4143
0.28367	21.627	0.3589	27.088	0.284	21.2309	0.359	26.4143
0.28433	21.672	0.3598	27.132	0.284	21.2698	0.36	26.4556
0.28433	21.672	0.3598	27.132	0.284	21.2698	0.36	26.4556
0.28433	21.672	0.3598	27.132	0.284	21.2698	0.36	26.4556
0.28533	21.717	0.3607	27.176	0.285	21.328	0.361	26.4968
0.28533	21.717	0.3607	27.176	0.285	21.328	0.361	26.4968
0.28533	21.717	0.3607	27.176	0.285	21.328	0.361	26.4968
0.28533	21.717	0.3607	27.176	0.285	21.328	0.361	26.4968
0.28567	21.76	0.36163	27.219	0.286	21.3474	0.362	26.5394
0.28567	21.76	0.36163	27.219	0.286	21.3474	0.362	26.5394
0.28567	21.76	0.36163	27.219	0.286	21.3474	0.362	26.5394
0.28633	21.805	0.36253	27.263	0.286	21.3861	0.363	26.5804
0.28633	21.805	0.36253	27.263	0.286	21.3861	0.363	26.5804
0.28633	21.805	0.36253	27.263	0.286	21.3861	0.363	26.5804
0.28633	21.805	0.36253	27.263	0.286	21.3861	0.363	26.5804
0.28733	21.849	0.36343	27.307	0.287	21.444	0.363	26.6213
0.28733	21.849	0.36343	27.307	0.287	21.444	0.363	26.6213
0.28733	21.849	0.36343	27.307	0.287	21.444	0.363	26.6213
0.288	21.892	0.36433	27.35	0.288	21.4825	0.364	26.6622
0.288	21.892	0.36433	27.35	0.288	21.4825	0.364	26.6622
0.288	21.892	0.36433	27.35	0.288	21.4825	0.364	26.6622
0.288	21.892	0.36433	27.35	0.288	21.4825	0.364	26.6622
0.28867	21.936	0.36527	27.393	0.289	21.521	0.365	26.7044
0.28867	21.936	0.36527	27.393	0.289	21.521	0.365	26.7044
0.28867	21.936	0.36527	27.393	0.289	21.521	0.365	26.7044
0.28933	21.98	0.36617	27.437	0.289	21.5594	0.366	26.745
0.28933	21.98	0.36617	27.437	0.289	21.5594	0.366	26.745
0.28933	21.98	0.36617	27.437	0.289	21.5594	0.366	26.745
0.29	22.023	0.36707	27.48	0.29	21.5978	0.367	26.7856
0.29	22.023	0.36707	27.48	0.29	21.5978	0.367	26.7856
0.29067	22.066	0.368	27.523	0.291	21.6361	0.368	26.8275
0.29067	22.066	0.368	27.523	0.291	21.6361	0.368	26.8275
0.29067	22.066	0.368	27.523	0.291	21.6361	0.368	26.8275
0.29067	22.066	0.368	27.523	0.291	21.6361	0.368	26.8275
0.29167	22.11	0.3689	27.566	0.292	21.6934	0.369	26.8679
0.29167	22.11	0.3689	27.566	0.292	21.6934	0.369	26.8679
0.29167	22.11	0.3689	27.566	0.292	21.6934	0.369	26.8679
0.29233	22.153	0.3698	27.609	0.292	21.7316	0.37	26.9081
0.29233	22.153	0.3698	27.609	0.292	21.7316	0.37	26.9081
0.29233	22.153	0.3698	27.609	0.292	21.7316	0.37	26.9081
0.293	22.197	0.37073	27.651	0.293	21.7696	0.371	26.9498
0.293	22.197	0.37073	27.651	0.293	21.7696	0.371	26.9498
0.29367	22.24	0.37163	27.694	0.294	21.8077	0.372	26.9899
0.29367	22.24	0.37163	27.694	0.294	21.8077	0.372	26.9899
0.29367	22.24	0.37163	27.694	0.294	21.8077	0.372	26.9899
0.29367	22.24	0.37163	27.694	0.294	21.8077	0.372	26.9899
0.29433	22.283	0.37253	27.737	0.294	21.8456	0.373	27.0299
0.29433	22.283	0.37253	27.737	0.294	21.8456	0.373	27.0299
0.295	22.326	0.37343	27.779	0.295	21.8835	0.373	27.0698
0.295	22.326	0.37343	27.779	0.295	21.8835	0.373	27.0698
0.295	22.326	0.37343	27.779	0.295	21.8835	0.373	27.0698
0.296	22.369	0.37437	27.821	0.296	21.9403	0.374	27.111
0.296	22.369	0.37437	27.821	0.296	21.9403	0.374	27.111
0.29667	22.411	0.37527	27.864	0.297	21.9781	0.375	27.1508
0.29667	22.411	0.37527	27.864	0.297	21.9781	0.375	27.1508
0.29733	22.454	0.37617	27.906	0.297	22.0158	0.376	27.1904
0.29733	22.454	0.37617	27.906	0.297	22.0158	0.376	27.1904
0.298	22.497	0.3771	27.948	0.298	22.0534	0.377	27.2314
0.298	22.497	0.3771	27.948	0.298	22.0534	0.377	27.2314
0.29867	22.539	0.378	27.99	0.299	22.091	0.378	27.2708
0.29967	22.582	0.3789	28.032	0.3	22.1472	0.379	27.3102
0.29967	22.582	0.3789	28.032	0.3	22.1472	0.379	27.3102
0.30033	22.626	0.37983	28.074	0.3	22.1847	0.38	27.3509
0.301	22.668	0.38073	28.115	0.301	22.222	0.381	27.3901
0.30167	22.71	0.38163	28.157	0.302	22.2593	0.382	27.4292
0.30233	22.753	0.38253	28.199	0.302	22.2966	0.383	27.4682
0.303	22.795	0.38347	28.24	0.303	22.3338	0.383	27.5085
0.304	22.836	0.38437	28.281	0.304	22.3895	0.384	27.5474
0.30467	22.878	0.38527	28.323	0.305	22.4265	0.385	27.5861
0.305	22.92	0.3862	28.364	0.305	22.445	0.386	27.6262
0.30667	23.004	0.388	28.446	0.307	22.5373	0.388	27.7032
0.30733	23.046	0.38893	28.487	0.307	22.5741	0.389	27.743
0.30833	23.088	0.38983	28.528	0.308	22.6291	0.39	27.7813
0.30933	23.17	0.39163	28.609	0.309	22.6841	0.392	27.8576
0.31033	23.213	0.39257	28.649	0.31	22.7389	0.393	27.8971
0.31167	23.296	0.39437	28.73	0.312	22.8118	0.394	27.9729
0.31233	23.337	0.3953	28.77	0.312	22.8482	0.395	28.0121
0.313	23.378	0.3962	28.811	0.313	22.8845	0.396	28.0498
0.31467	23.459	0.39803	28.891	0.315	22.975	0.398	28.1263
0.31533	23.499	0.39893	28.931	0.315	23.0111	0.399	28.1637
0.316	23.54	0.39983	28.97	0.316	23.0471	0.4	28.2011
0.31667	23.581	0.40073	29.01	0.317	23.0831	0.401	28.2384
0.31833	23.664	0.40257	29.089	0.318	23.1727	0.403	28.314
0.319	23.704	0.40347	29.129	0.319	23.2085	0.403	28.351
0.31967	23.744	0.4044	29.168	0.32	23.2442	0.404	28.3893
0.32033	23.785	0.4053	29.207	0.32	23.2798	0.405	28.4262
0.321	23.825	0.4062	29.247	0.321	23.3154	0.406	28.463
0.32167	23.866	0.40713	29.286	0.322	23.351	0.407	28.501
0.32267	23.906	0.40803	29.325	0.323	23.4042	0.408	28.5376
0.32333	23.945	0.40893	29.364	0.323	23.4395	0.409	28.5741
0.32467	24.026	0.41077	29.441	0.325	23.5101	0.411	28.6483
0.32533	24.066	0.41167	29.48	0.325	23.5453	0.412	28.6846
0.326	24.106	0.41257	29.518	0.326	23.5805	0.413	28.7207
0.327	24.146	0.4135	29.557	0.327	23.6331	0.414	28.7582
0.32767	24.185	0.4144	29.595	0.328	23.6681	0.414	28.7942
0.328	24.225	0.4153	29.634	0.328	23.6856	0.415	28.8302
0.329	24.264	0.41623	29.672	0.329	23.7379	0.416	28.8674
0.32967	24.305	0.41713	29.71	0.33	23.7728	0.417	28.9032
0.33133	24.383	0.41893	29.786	0.331	23.8596	0.419	28.9745
0.33133	24.383	0.41893	29.786	0.331	23.8596	0.419	28.9745
0.33167	24.423	0.41987	29.824	0.332	23.8769	0.42	29.0114
0.33233	24.462	0.42077	29.862	0.332	23.9115	0.421	29.0469
0.334	24.539	0.4226	29.937	0.334	23.9977	0.423	29.1189
0.334	24.539	0.4226	29.937	0.334	23.9977	0.423	29.1189
0.33467	24.578	0.4235	29.975	0.335	24.0321	0.424	29.1541
0.33533	24.618	0.4244	30.012	0.335	24.0664	0.424	29.1893
0.337	24.695	0.42623	30.087	0.337	24.152	0.426	29.2606
0.337	24.695	0.42623	30.087	0.337	24.152	0.426	29.2606
0.33767	24.734	0.42713	30.124	0.338	24.1862	0.427	29.2956
0.33833	24.773	0.42803	30.161	0.338	24.2202	0.428	29.3304
0.33933	24.811	0.42897	30.198	0.339	24.2712	0.429	29.3665
0.33967	24.85	0.42987	30.235	0.34	24.2882	0.43	29.4012
0.34033	24.889	0.43077	30.272	0.34	24.3221	0.431	29.4358
0.34133	24.926	0.4317	30.309	0.341	24.3729	0.432	29.4716
0.342	24.964	0.4326	30.346	0.342	24.4066	0.433	29.506
0.34267	25.002	0.4335	30.382	0.343	24.4403	0.434	29.5404
0.34333	25.04	0.43443	30.419	0.343	24.474	0.434	29.576
0.344	25.078	0.43533	30.455	0.344	24.5076	0.435	29.6102
0.34467	25.117	0.43623	30.492	0.345	24.5411	0.436	29.6444
0.34567	25.155	0.43713	30.528	0.346	24.5913	0.437	29.6785
0.34633	25.193	0.43807	30.564	0.346	24.6247	0.438	29.7137
0.34633	25.193	0.43807	30.564	0.346	24.6247	0.438	29.7137
0.347	25.23	0.43897	30.6	0.347	24.658	0.439	29.7476
0.34767	25.268	0.43987	30.636	0.348	24.6913	0.44	29.7815
0.34833	25.305	0.4408	30.672	0.348	24.7245	0.441	29.8165
0.349	25.344	0.4417	30.708	0.349	24.7576	0.442	29.8502
0.35	25.381	0.4426	30.744	0.35	24.8073	0.443	29.8838
0.35	25.381	0.4426	30.744	0.35	24.8073	0.443	29.8838
0.35067	25.418	0.44353	30.78	0.351	24.8403	0.444	29.9186
0.351	25.455	0.44443	30.815	0.351	24.8568	0.444	29.9521
0.352	25.492	0.44533	30.851	0.352	24.9062	0.445	29.9855
0.352	25.492	0.44533	30.851	0.352	24.9062	0.445	29.9855
0.35267	25.53	0.44623	30.887	0.353	24.939	0.446	30.0189
0.35333	25.567	0.44717	30.922	0.353	24.9718	0.447	30.0533
0.35433	25.604	0.44807	30.957	0.354	25.0209	0.448	30.0865
0.35433	25.604	0.44807	30.957	0.354	25.0209	0.448	30.0865
0.35467	25.642	0.44897	30.993	0.355	25.0372	0.449	30.1196
0.35533	25.679	0.4499	31.028	0.355	25.0698	0.45	30.1539
0.35533	25.679	0.4499	31.028	0.355	25.0698	0.45	30.1539
0.35633	25.715	0.4508	31.063	0.356	25.1187	0.451	30.1869
0.357	25.753	0.4517	31.098	0.357	25.1511	0.452	30.2198
0.357	25.753	0.4517	31.098	0.357	25.1511	0.452	30.2198
0.358	25.789	0.45263	31.133	0.358	25.1998	0.453	30.2538
0.35833	25.826	0.45353	31.168	0.358	25.2159	0.454	30.2865
0.35833	25.826	0.45353	31.168	0.358	25.2159	0.454	30.2865
0.359	25.862	0.45443	31.202	0.359	25.2482	0.454	30.3192
0.36	25.898	0.45533	31.237	0.36	25.2966	0.455	30.3518
0.36	25.898	0.45533	31.237	0.36	25.2966	0.455	30.3518
0.36067	25.936	0.45627	31.272	0.361	25.3288	0.456	30.3855
0.36067	25.936	0.45627	31.272	0.361	25.3288	0.456	30.3855
0.36133	25.972	0.45717	31.306	0.361	25.3609	0.457	30.418
0.36233	26.008	0.45807	31.341	0.362	25.409	0.458	30.4504
0.36233	26.008	0.45807	31.341	0.362	25.409	0.458	30.4504
0.36267	26.044	0.459	31.375	0.363	25.425	0.459	30.4839
0.36267	26.044	0.459	31.375	0.363	25.425	0.459	30.4839
0.36333	26.08	0.4599	31.409	0.363	25.4569	0.46	30.5161
0.36433	26.116	0.4608	31.444	0.364	25.5048	0.461	30.5483
0.36433	26.116	0.4608	31.444	0.364	25.5048	0.461	30.5483
0.365	26.152	0.46173	31.478	0.365	25.5366	0.462	30.5816
0.365	26.152	0.46173	31.478	0.365	25.5366	0.462	30.5816
0.36567	26.189	0.46263	31.512	0.366	25.5683	0.463	30.6136
0.36567	26.189	0.46263	31.512	0.366	25.5683	0.463	30.6136
0.36633	26.224	0.46353	31.546	0.366	25.6	0.464	30.6456
0.36633	26.224	0.46353	31.546	0.366	25.6	0.464	30.6456
0.367	26.26	0.46443	31.58	0.367	25.6317	0.464	30.6775
0.367	26.26	0.46443	31.58	0.367	25.6317	0.464	30.6775
0.36767	26.297	0.46537	31.614	0.368	25.6633	0.465	30.7105
0.36867	26.333	0.46627	31.647	0.369	25.7105	0.466	30.7423
0.36867	26.333	0.46627	31.647	0.369	25.7105	0.466	30.7423
0.36933	26.368	0.46717	31.681	0.369	25.742	0.467	30.774
0.36933	26.368	0.46717	31.681	0.369	25.742	0.467	30.774
0.37	26.403	0.4681	31.715	0.37	25.7734	0.468	30.8067
0.37	26.403	0.4681	31.715	0.37	25.7734	0.468	30.8067
0.37067	26.438	0.469	31.748	0.371	25.8047	0.469	30.8383
0.37133	26.475	0.4699	31.782	0.371	25.836	0.47	30.8698
0.37133	26.475	0.4699	31.782	0.371	25.836	0.47	30.8698
0.37133	26.475	0.4699	31.782	0.371	25.836	0.47	30.8698
0.372	26.51	0.47083	31.815	0.372	25.8673	0.471	30.9023
0.372	26.51	0.47083	31.815	0.372	25.8673	0.471	30.9023
0.373	26.544	0.47173	31.848	0.373	25.914	0.472	30.9337
0.373	26.544	0.47173	31.848	0.373	25.914	0.472	30.9337
0.37367	26.579	0.47263	31.882	0.374	25.9451	0.473	30.965
0.374	26.616	0.47353	31.915	0.374	25.9606	0.474	30.9962
0.374	26.616	0.47353	31.915	0.374	25.9606	0.474	30.9962
0.374	26.616	0.47353	31.915	0.374	25.9606	0.474	30.9962
0.375	26.651	0.47447	31.948	0.375	26.0071	0.474	31.0284
0.37567	26.686	0.47537	31.981	0.376	26.0381	0.475	31.0595
0.37567	26.686	0.47537	31.981	0.376	26.0381	0.475	31.0595
0.37567	26.686	0.47537	31.981	0.376	26.0381	0.475	31.0595
0.37667	26.721	0.47627	32.014	0.377	26.0844	0.476	31.0905
0.37733	26.756	0.4772	32.047	0.377	26.1152	0.477	31.1226
0.37733	26.756	0.4772	32.047	0.377	26.1152	0.477	31.1226
0.37733	26.756	0.4772	32.047	0.377	26.1152	0.477	31.1226
0.37767	26.791	0.4781	32.079	0.378	26.1305	0.478	31.1535
0.37767	26.791	0.4781	32.079	0.378	26.1305	0.478	31.1535
0.37867	26.825	0.479	32.112	0.379	26.1766	0.479	31.1843
0.37867	26.825	0.479	32.112	0.379	26.1766	0.479	31.1843
0.37933	26.86	0.47993	32.145	0.379	26.2072	0.48	31.2161
0.37933	26.86	0.47993	32.145	0.379	26.2072	0.48	31.2161
0.38	26.894	0.48083	32.177	0.38	26.2378	0.481	31.2468
0.38	26.894	0.48083	32.177	0.38	26.2378	0.481	31.2468
0.381	26.93	0.48173	32.21	0.381	26.2836	0.482	31.2774
0.381	26.93	0.48173	32.21	0.381	26.2836	0.482	31.2774
0.38133	26.964	0.48263	32.242	0.381	26.2988	0.483	31.3079
0.38133	26.964	0.48263	32.242	0.381	26.2988	0.483	31.3079
0.382	26.999	0.48357	32.275	0.382	26.3292	0.484	31.3395
0.382	26.999	0.48357	32.275	0.382	26.3292	0.484	31.3395
0.383	27.033	0.48447	32.307	0.383	26.3748	0.484	31.3699
0.383	27.033	0.48447	32.307	0.383	26.3748	0.484	31.3699
0.383	27.033	0.48447	32.307	0.383	26.3748	0.484	31.3699
0.38367	27.068	0.48537	32.339	0.384	26.4051	0.485	31.4003
0.38433	27.101	0.4863	32.371	0.384	26.4353	0.486	31.4317
0.38433	27.101	0.4863	32.371	0.384	26.4353	0.486	31.4317
0.38433	27.101	0.4863	32.371	0.384	26.4353	0.486	31.4317
0.38533	27.148	0.4875	32.414	0.385	26.4805	0.488	31.4719
0.39367	27.55	0.49833	32.789	0.394	26.8529	0.498	31.8302
0.40233	27.943	0.50917	33.155	0.402	27.2315	0.509	32.1794
0.411	28.327	0.52	33.511	0.411	27.6014	0.52	32.5199
0.41967	28.703	0.53083	33.857	0.42	27.9627	0.531	32.8518
0.428	29.07	0.54167	34.194	0.428	28.3021	0.542	33.1755
0.43667	29.427	0.5525	34.521	0.437	28.647	0.553	33.4912
0.44533	29.777	0.56333	34.84	0.445	28.9838	0.563	33.7991
0.454	30.119	0.57417	35.151	0.454	29.3126	0.574	34.0995
0.46233	30.453	0.585	35.452	0.462	29.6215	0.585	34.3927
0.471	30.78	0.59583	35.746	0.471	29.9352	0.596	34.6788
0.47967	31.097	0.60667	36.032	0.48	30.2415	0.607	34.958
0.488	31.409	0.6175	36.31	0.488	30.5291	0.618	35.2306
0.49633	31.71	0.62833	36.581	0.496	30.8101	0.628	35.4967
0.505	32.006	0.63917	36.844	0.505	31.0955	0.639	35.7566
0.51367	32.295	0.65	37.1	0.514	31.3741	0.65	36.0105
0.52233	32.577	0.66083	37.349	0.522	31.6461	0.661	36.2584
0.531	32.852	0.67167	37.592	0.531	31.9115	0.672	36.5007
0.53933	33.118	0.6825	37.828	0.539	32.1607	0.683	36.7374
0.548	33.38	0.69333	38.058	0.548	32.4138	0.693	36.9687
0.55667	33.634	0.70417	38.282	0.557	32.6609	0.704	37.1948
0.56533	33.881	0.715	38.499	0.565	32.9021	0.715	37.4158
0.57367	34.123	0.72583	38.711	0.574	33.1285	0.726	37.6319
0.58233	34.359	0.73667	38.918	0.582	33.3586	0.737	37.8432
0.591	34.588	0.7475	39.119	0.591	33.5831	0.748	38.0498
0.59933	34.811	0.75833	39.314	0.599	33.794	0.758	38.252
0.60767	35.029	0.76917	39.505	0.608	34	0.769	38.4497
0.61633	35.241	0.78	39.691	0.616	34.2094	0.78	38.6432
0.625	35.447	0.79083	39.871	0.625	34.4138	0.791	38.8325
0.63367	35.649	0.80167	40.048	0.634	34.6133	0.802	39.0178
0.642	35.843	0.8125	40.22	0.642	34.8008	0.813	39.1991
0.65067	36.033	0.82333	40.387	0.651	34.9913	0.823	39.3767
0.65933	36.218	0.83417	40.55	0.659	35.1773	0.834	39.5505
0.668	36.398	0.845	40.71	0.668	35.359	0.845	39.7207
0.67667	36.573	0.85583	40.865	0.677	35.5365	0.856	39.8875
0.685	36.744	0.86667	41.016	0.685	35.7033	0.867	40.0508
0.69367	36.91	0.8775	41.164	0.694	35.8728	0.878	40.2107
0.70233	37.07	0.88833	41.309	0.702	36.0384	0.888	40.3674
0.71067	37.226	0.89917	41.45	0.711	36.1941	0.899	40.521
0.719	37.378	0.91	41.587	0.719	36.3463	0.91	40.6715
0.72767	37.526	0.92083	41.722	0.728	36.5011	0.921	40.819
0.73633	37.67	0.93167	41.853	0.736	36.6524	0.932	40.9636
0.745	37.81	0.9425	41.982	0.745	36.8003	0.943	41.1054
0.75333	37.945	0.95333	42.107	0.753	36.9393	0.953	41.2444
0.762	38.077	0.96417	42.23	0.762	37.0808	0.964	41.3807
0.77067	38.204	0.975	42.351	0.771	37.2191	0.975	41.5143
0.77933	38.329	0.98583	42.468	0.779	37.3543	0.986	41.6454
0.78767	38.449	0.99667	42.584	0.788	37.4815	0.997	41.774
0.79633	38.566	1.0075	42.697	0.796	37.6109	1.008	41.9002
0.805	38.68	1.01833	42.808	0.805	37.7374	1.018	42.024
0.81333	38.789	1.02917	42.916	0.813	37.8565	1.029	42.1455
0.822	38.897	1.04	43.023	0.822	37.9778	1.04	42.2647
0.83033	39.002	1.05083	43.127	0.83	38.0918	1.051	42.3818
0.839	39.101	1.06167	43.23	0.839	38.208	1.062	42.4966
0.84767	39.2	1.0725	43.33	0.848	38.3216	1.073	42.6094
0.85633	39.295	1.08333	43.429	0.856	38.4329	1.083	42.7201
0.86467	39.388	1.09417	43.526	0.865	38.5376	1.094	42.8289
0.87333	39.477	1.105	43.622	0.873	38.6442	1.105	42.9356
0.882	39.564	1.11583	43.716	0.882	38.7486	1.116	43.0405
0.89067	39.648	1.12667	43.809	0.891	38.8509	1.127	43.1435
0.899	39.731	1.1375	43.9	0.899	38.9472	1.138	43.2447
0.90767	39.81	1.14833	43.989	0.908	39.0453	1.148	43.3441
0.91633	39.887	1.15917	44.078	0.916	39.1413	1.159	43.4418
0.92467	39.963	1.17	44.165	0.925	39.2319	1.17	43.5377
0.93333	40.035	1.18083	44.251	0.933	39.3241	1.181	43.6321
0.94167	40.106	1.19167	44.336	0.942	39.4111	1.192	43.7248
0.95033	40.175	1.2025	44.419	0.95	39.4997	1.203	43.8159
0.959	40.242	1.21333	44.502	0.959	39.5866	1.213	43.9055
0.96767	40.307	1.22417	44.583	0.968	39.6717	1.224	43.9935
0.976	40.371	1.235	44.664	0.976	39.7519	1.235	44.0801
0.98467	40.431	1.24583	44.744	0.985	39.8338	1.246	44.1652
0.99333	40.491	1.25667	44.822	0.993	39.914	1.257	44.2489
1.002	40.549	1.2675	44.9	1.002	39.9926	1.268	44.3313
1.01033	40.605	1.27833	44.977	1.01	40.0668	1.278	44.4122
1.019	40.66	1.28917	45.053	1.019	40.1425	1.289	44.4919
1.02733	40.714	1.3	45.129	1.027	40.2139	1.3	44.5702
1.036	40.767	1.31083	45.203	1.036	40.2868	1.311	44.6473
1.04467	40.818	1.32167	45.277	1.045	40.3583	1.322	44.7232
1.053	40.868	1.3325	45.351	1.053	40.4257	1.333	44.7978
1.06167	40.916	1.34333	45.423	1.062	40.4945	1.343	44.8712
1.07033	40.963	1.35417	45.495	1.07	40.5621	1.354	44.9435
1.079	41.009	1.365	45.567	1.079	40.6284	1.365	45.0146
1.08733	41.054	1.37583	45.637	1.087	40.691	1.376	45.0846
1.096	41.098	1.38667	45.707	1.096	40.7549	1.387	45.1535
1.10467	41.143	1.3975	45.777	1.105	40.8176	1.398	45.2214
1.11333	41.186	1.40833	45.846	1.113	40.8792	1.408	45.2882
1.12167	41.228	1.41917	45.915	1.122	40.9374	1.419	45.3539
1.13033	41.268	1.43	45.983	1.13	40.9968	1.43	45.4187
1.13867	41.308	1.44083	46.05	1.139	41.0529	1.441	45.4824
1.14733	41.348	1.45167	46.117	1.147	41.1103	1.452	45.5452
1.15567	41.386	1.4625	46.183	1.156	41.1645	1.463	45.6071
1.16433	41.424	1.47333	46.249	1.164	41.2199	1.473	45.668
1.173	41.462	1.48417	46.315	1.173	41.2743	1.484	45.728
1.18167	41.5	1.495	46.38	1.182	41.3277	1.495	45.7871
1.19033	41.536	1.50583	46.444	1.19	41.3802	1.506	45.8453
1.19867	41.572	1.51667	46.508	1.199	41.4299	1.517	45.9027
1.20733	41.607	1.5275	46.571	1.207	41.4806	1.528	45.9592
1.216	41.642	1.53833	46.634	1.216	41.5305	1.538	46.0149
1.22467	41.678	1.54917	46.697	1.225	41.5796	1.549	46.0697
1.233	41.712	1.56	46.759	1.233	41.626	1.56	46.1238
1.24167	41.747	1.57083	46.821	1.242	41.6734	1.571	46.1771
1.25	41.782	1.58167	46.882	1.25	41.7183	1.582	46.2297
1.25867	41.816	1.5925	46.942	1.259	41.7642	1.593	46.2814
1.267	41.85	1.60333	47.002	1.267	41.8076	1.603	46.3325
1.27567	41.883	1.61417	47.062	1.276	41.852	1.614	46.3828
1.28433	41.916	1.625	47.121	1.284	41.8957	1.625	46.4324
1.293	41.95	1.63583	47.179	1.293	41.9387	1.636	46.4813
1.30133	41.984	1.64667	47.237	1.301	41.9794	1.647	46.5295
1.31	42.017	1.6575	47.295	1.31	42.021	1.658	46.5771
1.31867	42.05	1.66833	47.352	1.319	42.062	1.668	46.624
1.32733	42.083	1.67917	47.408	1.327	42.1023	1.679	46.6702
1.336	42.116	1.69	47.464	1.336	42.142	1.69	46.7158
1.34433	42.149	1.70083	47.519	1.344	42.1796	1.701	46.7608
1.35267	42.182	1.71167	47.573	1.353	42.2166	1.712	46.8051
1.36133	42.216	1.7225	47.627	1.361	42.2545	1.723	46.8488
1.37	42.248	1.73333	47.681	1.37	42.2918	1.733	46.892
1.37833	42.282	1.74417	47.734	1.378	42.3271	1.744	46.9346
1.387	42.315	1.755	47.786	1.387	42.3633	1.755	46.9766
1.39567	42.348	1.76583	47.837	1.396	42.3989	1.766	47.018
1.40433	42.381	1.77667	47.888	1.404	42.434	1.777	47.0589
1.41267	42.414	1.7875	47.938	1.413	42.4673	1.788	47.0992
1.42133	42.45	1.79833	47.987	1.421	42.5014	1.798	47.139
1.43	42.483	1.80917	48.036	1.43	42.535	1.809	47.1783
1.43867	42.517	1.82	48.084	1.439	42.568	1.82	47.217
1.447	42.55	1.83083	48.131	1.447	42.5994	1.831	47.2553
1.45567	42.585	1.84167	48.178	1.456	42.6315	1.842	47.293
1.464	42.618	1.8525	48.224	1.464	42.662	1.853	47.3302
1.47267	42.653	1.86333	48.269	1.473	42.6932	1.863	47.367
1.48133	42.687	1.87417	48.313	1.481	42.724	1.874	47.4033
1.48967	42.723	1.885	48.356	1.49	42.7531	1.885	47.4391
1.49833	42.757	1.89583	48.399	1.498	42.783	1.896	47.4745
1.507	42.792	1.90667	48.441	1.507	42.8125	1.907	47.5094
1.51567	42.826	1.9175	48.482	1.516	42.8416	1.918	47.5439
1.524	42.862	1.92833	48.522	1.524	42.8692	1.928	47.5779
1.53267	42.896	1.93917	48.561	1.533	42.8975	1.939	47.6115
1.54133	42.932	1.95	48.599	1.541	42.9254	1.95	47.6447
1.55	42.966	1.96083	48.637	1.55	42.9529	1.961	47.6774
1.55833	43.002	1.97167	48.674	1.558	42.9789	1.972	47.7097
1.56667	43.037	1.9825	48.709	1.567	43.0047	1.983	47.7417
1.57533	43.072	1.99333	48.744	1.575	43.0311	1.993	47.7732
1.584	43.107	2.00417	48.778	1.584	43.0572	2.004	47.8044
1.59267	43.142	2.015	48.811	1.593	43.0829	2.015	47.8351
1.601	43.178	2.02583	48.843	1.601	43.1073	2.026	47.8655
1.60967	43.212	2.03667	48.874	1.61	43.1324	2.037	47.8955
1.61833	43.247	2.0475	48.904	1.618	43.1571	2.048	47.9252
1.627	43.282	2.05833	48.933	1.627	43.1815	2.058	47.9544
1.63533	43.317	2.06917	48.962	1.635	43.2047	2.069	47.9834
1.644	43.351	2.08	48.989	1.644	43.2285	2.08	48.0119
1.65267	43.386	2.09083	49.015	1.653	43.2519	2.091	48.0402
1.66133	43.419	2.10167	49.041	1.661	43.2751	2.102	48.068
1.66967	43.454	2.1125	49.065	1.67	43.2971	2.113	48.0956
1.678	43.488	2.12333	49.088	1.678	43.3188	2.123	48.1228
1.68667	43.52	2.13417	49.111	1.687	43.3412	2.134	48.1497
1.69533	43.553	2.145	49.132	1.695	43.3632	2.145	48.1763
1.704	43.586	2.15583	49.153	1.704	43.385	2.156	48.2025
1.71233	43.618	2.16667	49.173	1.712	43.4057	2.167	48.2285
1.721	43.65	2.1775	49.191	1.721	43.4269	2.178	48.2541
1.72967	43.681	2.18833	49.209	1.73	43.4479	2.188	48.2794
1.73833	43.711	2.19917	49.226	1.738	43.4686	2.199	48.3045
1.74667	43.742	2.21	49.241	1.747	43.4883	2.21	48.3292
1.75533	43.772	2.22083	49.256	1.755	43.5085	2.221	48.3536
1.764	43.801	2.23167	49.27	1.764	43.5286	2.232	48.3778
1.77267	43.828	2.2425	49.284	1.773	43.5483	2.243	48.4017
1.781	43.856	2.25333	49.296	1.781	43.5671	2.253	48.4253
1.78933	43.883	2.26417	49.307	1.789	43.5856	2.264	48.4486
1.798	43.91	2.275	49.318	1.798	43.6047	2.275	48.4717
1.80667	43.934	2.28583	49.328	1.807	43.6236	2.286	48.4945
1.815	43.958	2.29667	49.336	1.815	43.6415	2.297	48.517
1.82367	43.981	2.3075	49.345	1.824	43.6599	2.308	48.5393
1.83233	44.004	2.31833	49.352	1.832	43.6782	2.318	48.5613
1.841	44.025	2.32917	49.359	1.841	43.6962	2.329	48.5831
1.84967	44.045	2.34	49.365	1.85	43.714	2.34	48.6046
1.858	44.063	2.35083	49.37	1.858	43.7309	2.351	48.6259
1.86667	44.082	2.36167	49.375	1.867	43.7483	2.362	48.6469
1.87533	44.097	2.3725	49.379	1.875	43.7656	2.373	48.6677
1.884	44.113	2.38333	49.382	1.884	43.7826	2.383	48.6883
1.892	44.127	2.39417	49.385	1.892	43.7981	2.394	48.7086
1.90067	44.138	2.405	49.388	1.901	43.8148	2.405	48.7287
1.90933	44.149	2.41583	49.39	1.909	43.8313	2.416	48.7486
1.918	44.158	2.42667	49.391	1.918	43.8476	2.427	48.7683
1.92633	44.166	2.4375	49.392	1.926	43.8631	2.438	48.7877
1.935	44.171	2.44833	49.393	1.935	43.8791	2.448	48.8069
1.94367	44.174	2.45917	49.394	1.944	43.8949	2.459	48.8259
1.95233	44.176	2.47	49.394	1.952	43.9105	2.47	48.8447
1.96067	44.176	2.48083	49.394	1.961	43.9254	2.481	48.8633
1.96933	44.174	2.49167	49.395	1.969	43.9407	2.492	48.8817
1.978	44.171	2.5025	49.395	1.978	43.9558	2.503	48.8999
1.98667	44.165	2.51333	49.395	1.987	43.9708	2.513	48.9179
1.99533	44.156	2.52417	49.395	1.995	43.9857	2.524	48.9357
2.00333	44.145	2.535	49.395	2.003	43.9992	2.535	48.9533
2.012	44.133	2.54583	49.395	2.012	44.0138	2.546	48.9707
2.02067	44.118	2.55667	49.396	2.021	44.0281	2.557	48.9879
2.02933	44.099	2.5675	49.397	2.029	44.0424	2.568	49.0049
2.03767	44.079	2.57833	49.398	2.038	44.056	2.578	49.0217
2.04633	44.054	2.58917	49.4	2.046	44.0699	2.589	49.0384
2.055	44.028	2.6	49.403	2.055	44.0838	2.6	49.0549
2.06367	44.001	2.61083	49.406	2.064	44.0974	2.611	49.0712
2.072	43.968	2.62167	49.41	2.072	44.1105	2.622	49.0873
2.08067	43.933	2.6325	49.414	2.081	44.1239	2.633	49.1033
2.08933	43.895	2.64333	49.42	2.089	44.1372	2.643	49.119
2.098	43.855	2.65417	49.427	2.098	44.1504	2.654	49.1347
2.10633	43.81	2.665	49.434	2.106	44.1629	2.665	49.1501
2.11467	43.762	2.67583	49.443	2.115	44.1754	2.676	49.1654
2.12333	43.71	2.68667	49.453	2.123	44.1882	2.687	49.1805
2.132	43.655	2.6975	49.465	2.132	44.2008	2.698	49.1955
2.14067	43.596	2.70833	49.478	2.141	44.2134	2.708	49.2102
2.149	43.534	2.71917	49.493	2.149	44.2254	2.719	49.2249
2.15767	43.467	2.73	49.509	2.158	44.2377	2.73	49.2394

## Sheet: Steel fiber
	S-L1-Experimental value		S-L3-Experimental value		S-L1-Samaam model		S-L3-Samaam model
0	0	0	0	0	0	0	0
0.0315	0.026	0.0023	2.676	0.02877	1.45646	0.00113	0.05952
0.0405	0.035	0.0023	2.676	0.037	1.87331	0.0023	0.1208
0.0477	0.121	0.008	2.731	0.04357	2.20578	0.00343	0.18032
0.0549	0.142	0.008	2.731	0.05017	2.53994	0.00457	0.23984
0.06	0.167	0.0137	2.795	0.0548	2.77452	0.0057	0.29936
0.06	-1.008	0.0137	2.795	0.0548	2.77452	0.00687	0.36064
0.06	-1.008	0.0137	2.795	0.0548	2.77452	0.008	0.42016
0.06	-1.008	0.0194	2.868	0.0548	2.77452	0.00913	0.47968
0.06	-1.008	0.0194	2.868	0.0548	2.77452	0.01027	0.53921
0.06	-1.008	0.0194	2.868	0.0548	2.77452	0.01143	0.60048
0.06	-1.008	0.0251	2.949	0.0548	2.77452	0.01257	0.66
0.06	-1.008	0.0251	2.949	0.0548	2.77452	0.0137	0.71952
0.06	-1.008	0.0251	2.949	0.0548	2.77452	0.01483	0.77905
0.06	-1.008	0.03137	3.047	0.0548	2.77452	0.016	0.84032
0.06	-1.008	0.03137	3.047	0.0548	2.77452	0.01713	0.89984
0.06	-1.008	0.03137	3.047	0.0548	2.77452	0.01827	0.95937
0.06	-1.008	0.03707	3.146	0.0548	2.77452	0.0194	1.01889
0.06	-1.008	0.03707	3.146	0.0548	2.77452	0.02057	1.08016
0.0606	-0.97	0.03707	3.146	0.05537	2.80321	0.0217	1.13968
0.0606	-0.97	0.04277	3.252	0.05537	2.80321	0.02283	1.19921
0.0606	-0.97	0.04277	3.252	0.05537	2.80321	0.02397	1.25873
0.0606	-0.97	0.04277	3.252	0.05537	2.80321	0.02513	1.32
0.0606	-0.97	0.04847	3.367	0.05537	2.80321	0.02627	1.37953
0.0606	-0.97	0.04847	3.367	0.05537	2.80321	0.0274	1.43905
0.0606	-0.97	0.05417	3.489	0.05537	2.80321	0.02853	1.49857
0.0606	-0.97	0.05417	3.489	0.05537	2.80321	0.0297	1.55984
0.0606	-0.97	0.05417	3.489	0.05537	2.80321	0.03083	1.61937
0.0615	-0.914	0.05987	3.619	0.0562	2.84541	0.03197	1.67889
0.0615	-0.914	0.05987	3.619	0.0562	2.84541	0.0331	1.73841
0.0615	-0.914	0.06557	3.756	0.0562	2.84541	0.03427	1.79969
0.0615	-0.914	0.06557	3.756	0.0562	2.84541	0.0354	1.85921
0.0615	-0.914	0.07127	3.9	0.0562	2.84541	0.03653	1.91873
0.0615	-0.914	0.07127	3.9	0.0562	2.84541	0.03767	1.97825
0.0615	-0.914	0.07697	4.052	0.0562	2.84541	0.03883	2.03953
0.0621	-0.876	0.07697	4.052	0.05673	2.87241	0.03997	2.09905
0.0621	-0.876	0.08267	4.211	0.05673	2.87241	0.0411	2.15857
0.0621	-0.876	0.08267	4.211	0.05673	2.87241	0.04223	2.21809
0.0621	-0.876	0.08893	4.394	0.05673	2.87241	0.0434	2.27937
0.0627	-0.839	0.08893	4.394	0.05727	2.89941	0.04453	2.33889
0.0627	-0.839	0.09463	4.567	0.05727	2.89941	0.04567	2.39841
0.0627	-0.839	0.09463	4.567	0.05727	2.89941	0.0468	2.45794
0.0627	-0.839	0.10033	4.747	0.05727	2.89941	0.04797	2.51921
0.0633	-0.801	0.10033	4.747	0.0578	2.92641	0.0491	2.57873
0.0633	-0.801	0.10603	4.933	0.0578	2.92641	0.05023	2.63825
0.0633	-0.801	0.10603	4.933	0.0578	2.92641	0.05137	2.69778
0.0633	-0.801	0.10603	4.933	0.0578	2.92641	0.05253	2.75905
0.0639	-0.763	0.11173	5.125	0.05837	2.9551	0.05367	2.81857
0.0639	-0.763	0.11173	5.125	0.05837	2.9551	0.0548	2.8781
0.0639	-0.763	0.11173	5.125	0.05837	2.9551	0.05593	2.93762
0.0639	-0.763	0.11743	5.324	0.05837	2.9551	0.0571	2.99889
0.0645	-0.726	0.11743	5.324	0.05893	2.98379	0.05823	3.05841
0.0645	-0.726	0.11743	5.324	0.05893	2.98379	0.05937	3.11794
0.0654	-0.669	0.12313	5.529	0.05973	3.0243	0.0605	3.17746
0.0654	-0.669	0.12313	5.529	0.05973	3.0243	0.06167	3.23873
0.0654	-0.669	0.12313	5.529	0.05973	3.0243	0.0628	3.29826
0.066	0.182	0.12883	5.74	0.0603	3.05299	0.06393	3.35778
0.066	-0.632	0.12883	5.74	0.0603	3.05299	0.06507	3.4173
0.066	-0.632	0.12883	5.74	0.0603	3.05299	0.06623	3.47857
0.0666	-0.594	0.13453	5.957	0.06083	3.07999	0.06737	3.5381
0.0666	-0.594	0.13453	5.957	0.06083	3.07999	0.0685	3.59762
0.0666	-0.594	0.13453	5.957	0.06083	3.07999	0.06963	3.65714
0.0672	-0.557	0.13453	5.957	0.06137	3.10699	0.0708	3.71842
0.0672	-0.557	0.14023	6.179	0.06137	3.10699	0.07193	3.77794
0.0678	-0.519	0.14023	6.179	0.06197	3.13737	0.07307	3.83746
0.0678	-0.519	0.14023	6.179	0.06197	3.13737	0.0742	3.89698
0.0678	-0.519	0.14023	6.179	0.06197	3.13737	0.07537	3.95826
0.0684	-0.481	0.14593	6.407	0.0625	3.16437	0.0765	4.01778
0.0693	-0.425	0.14593	6.407	0.0633	3.20488	0.07763	4.0773
0.0693	-0.425	0.14593	6.407	0.0633	3.20488	0.07877	4.13682
0.0693	-0.425	0.14593	6.407	0.0633	3.20488	0.07993	4.1981
0.0699	-0.388	0.14593	6.407	0.06383	3.23188	0.08107	4.25762
0.0699	-0.388	0.1522	6.664	0.06383	3.23188	0.0822	4.31714
0.0705	0.194	0.1522	6.664	0.0644	3.26057	0.08333	4.37666
0.0705	-0.35	0.1522	6.664	0.0644	3.26057	0.0845	4.43794
0.0705	-0.35	0.1522	6.664	0.0644	3.26057	0.08563	4.49746
0.0711	-0.313	0.1522	6.664	0.06497	3.28926	0.08677	4.55698
0.0711	-0.313	0.1579	6.903	0.06497	3.28926	0.0879	4.61651
0.0711	-0.313	0.1579	6.903	0.06497	3.28926	0.08907	4.67778
0.0717	-0.275	0.1579	6.903	0.0655	3.31626	0.0902	4.7373
0.0726	-0.219	0.1579	6.903	0.06633	3.35846	0.09133	4.79682
0.0726	-0.219	0.1579	6.903	0.06633	3.35846	0.09247	4.85635
0.0732	-0.181	0.1636	7.147	0.06687	3.38546	0.09363	4.91762
0.0732	-0.181	0.1636	7.147	0.06687	3.38546	0.09477	4.97714
0.0732	-0.181	0.1636	7.147	0.06687	3.38546	0.0959	5.03666
0.0738	-0.144	0.1636	7.147	0.0674	3.41246	0.09703	5.09619
0.0744	-0.106	0.1636	7.147	0.06797	3.44115	0.0982	5.15746
0.0744	-0.106	0.1693	7.397	0.06797	3.44115	0.09933	5.21698
0.0744	-0.106	0.1693	7.397	0.06797	3.44115	0.1	5.2765
0.075	0.287	0.1693	7.397	0.06853	3.46984	0.102	5.33603
0.075	-0.069	0.1693	7.397	0.06853	3.46984	0.103	5.3973
0.075	-0.069	0.1693	7.397	0.06853	3.46984	0.104	5.45682
0.0756	-0.032	0.1693	7.397	0.06907	3.49685	0.105	5.51634
0.0756	-0.032	0.1693	7.397	0.06907	3.49685	0.106	5.57587
0.0765	0.025	0.175	7.651	0.06987	3.53735	0.107	5.63714
0.0765	0.025	0.175	7.651	0.06987	3.53735	0.108	5.69666
0.0765	0.025	0.175	7.651	0.06987	3.53735	0.11	5.75618
0.0771	0.062	0.175	7.651	0.07043	3.56604	0.111	5.8157
0.0771	0.062	0.175	7.651	0.07043	3.56604	0.112	5.87698
0.0771	0.062	0.1807	7.911	0.07043	3.56604	0.113	5.9365
0.0777	0.099	0.1807	7.911	0.07097	3.59304	0.114	5.99602
0.0783	0.38	0.1807	7.911	0.07153	3.62173	0.115	6.05554
0.0783	0.137	0.1807	7.911	0.07153	3.62173	0.116	6.11682
0.0783	0.137	0.1807	7.911	0.07153	3.62173	0.118	6.17634
0.0783	0.137	0.1807	7.911	0.07153	3.62173	0.119	6.23586
0.0783	0.137	0.1864	8.175	0.07153	3.62173	0.12	6.29538
0.0789	0.174	0.1864	8.175	0.0721	3.65042	0.121	6.35665
0.0789	0.174	0.1864	8.175	0.0721	3.65042	0.122	6.41617
0.0795	0.212	0.1864	8.175	0.07263	3.67743	0.123	6.4757
0.0795	0.212	0.1864	8.175	0.07263	3.67743	0.124	6.53522
0.0795	0.212	0.1864	8.175	0.07263	3.67743	0.126	6.59649
0.0804	0.268	0.1921	8.443	0.07343	3.71793	0.127	6.65601
0.0804	0.268	0.1921	8.443	0.07343	3.71793	0.128	6.71553
0.081	0.305	0.1921	8.443	0.07397	3.74493	0.129	6.77505
0.081	0.305	0.1921	8.443	0.07397	3.74493	0.13	6.83633
0.081	0.305	0.1921	8.443	0.07397	3.74493	0.131	6.89585
0.081	0.305	0.1921	8.443	0.07397	3.74493	0.132	6.95537
0.0816	0.473	0.1921	8.443	0.07457	3.77531	0.134	7.01489
0.0816	0.342	0.1978	8.716	0.07457	3.77531	0.135	7.07616
0.0816	0.342	0.1978	8.716	0.07457	3.77531	0.136	7.13568
0.0816	0.342	0.1978	8.716	0.07457	3.77531	0.137	7.1952
0.0816	0.342	0.1978	8.716	0.07457	3.77531	0.138	7.25472
0.0822	0.38	0.1978	8.716	0.0751	3.80231	0.139	7.316
0.0822	0.38	0.1978	8.716	0.0751	3.80231	0.14	7.37552
0.0822	0.38	0.2035	8.994	0.0751	3.80231	0.142	7.43504
0.0828	0.417	0.2035	8.994	0.07563	3.82932	0.143	7.49456
0.0828	0.417	0.2035	8.994	0.07563	3.82932	0.144	7.55583
0.0828	0.417	0.2035	8.994	0.07563	3.82932	0.145	7.61535
0.0834	0.454	0.2035	8.994	0.0762	3.85801	0.146	7.67487
0.0834	0.454	0.2035	8.994	0.0762	3.85801	0.147	7.73439
0.0834	0.454	0.2092	9.276	0.0762	3.85801	0.148	7.79566
0.0834	0.454	0.2092	9.276	0.0762	3.85801	0.15	7.85518
0.0834	0.454	0.2092	9.276	0.0762	3.85801	0.151	7.9147
0.0834	0.454	0.2092	9.276	0.0762	3.85801	0.152	7.97422
0.0843	0.566	0.2092	9.276	0.077	3.89851	0.153	8.03549
0.0843	0.51	0.2092	9.276	0.077	3.89851	0.154	8.09501
0.0843	0.51	0.2092	9.276	0.077	3.89851	0.155	8.15453
0.0843	0.51	0.2155	9.59	0.077	3.89851	0.156	8.21405
0.0843	0.51	0.2155	9.59	0.077	3.89851	0.158	8.27532
0.0843	0.51	0.2155	9.59	0.077	3.89851	0.159	8.33484
0.0849	0.547	0.2155	9.59	0.07757	3.9272	0.16	8.39436
0.0849	0.547	0.2155	9.59	0.07757	3.9272	0.161	8.45388
0.0849	0.547	0.2155	9.59	0.07757	3.9272	0.162	8.51515
0.0849	0.547	0.2212	9.881	0.07757	3.9272	0.163	8.57467
0.0849	0.547	0.2212	9.881	0.07757	3.9272	0.164	8.63418
0.0855	0.585	0.2212	9.881	0.0781	3.9542	0.166	8.6937
0.0855	0.585	0.2212	9.881	0.0781	3.9542	0.167	8.75497
0.0855	0.585	0.2212	9.881	0.0781	3.9542	0.168	8.81449
0.0855	0.585	0.2212	9.881	0.0781	3.9542	0.169	8.87401
0.0855	0.585	0.2269	10.175	0.0781	3.9542	0.17	8.93353
0.0861	0.622	0.2269	10.175	0.07867	3.98289	0.171	8.99479
0.0861	0.622	0.2269	10.175	0.07867	3.98289	0.172	9.05431
0.0861	0.622	0.2269	10.175	0.07867	3.98289	0.174	9.11383
0.0861	0.622	0.2269	10.175	0.07867	3.98289	0.175	9.17335
0.0861	0.622	0.2269	10.175	0.07867	3.98289	0.176	9.23461
0.0861	0.622	0.2326	10.473	0.07867	3.98289	0.177	9.29413
0.0861	0.622	0.2326	10.473	0.07867	3.98289	0.178	9.35365
0.0861	0.622	0.2326	10.473	0.07867	3.98289	0.179	9.41316
0.0867	0.659	0.2326	10.473	0.0792	4.0099	0.18	9.47443
0.0867	0.659	0.2326	10.473	0.0792	4.0099	0.182	9.53395
0.0867	0.659	0.2326	10.473	0.0792	4.0099	0.183	9.59346
0.0867	0.659	0.2383	10.775	0.0792	4.0099	0.184	9.65298
0.0867	0.659	0.2383	10.775	0.0792	4.0099	0.185	9.71424
0.0867	0.659	0.2383	10.775	0.0792	4.0099	0.186	9.77376
0.0876	0.715	0.2383	10.775	0.08	4.0504	0.187	9.83327
0.0876	0.715	0.2383	10.775	0.08	4.0504	0.188	9.89279
0.0876	0.715	0.2383	10.775	0.08	4.0504	0.19	9.95405
0.0876	0.715	0.244	11.08	0.08	4.0504	0.191	10.0136
0.0876	0.715	0.244	11.08	0.08	4.0504	0.192	10.0731
0.0876	0.715	0.244	11.08	0.08	4.0504	0.193	10.1326
0.0882	0.752	0.244	11.08	0.08057	4.07909	0.194	10.1939
0.0882	0.752	0.244	11.08	0.08057	4.07909	0.195	10.2534
0.0882	0.752	0.244	11.08	0.08057	4.07909	0.196	10.3129
0.0882	0.752	0.2497	11.389	0.08057	4.07909	0.198	10.3724
0.0882	0.752	0.2497	11.389	0.08057	4.07909	0.199	10.4337
0.0882	0.752	0.2497	11.389	0.08057	4.07909	0.2	10.4932
0.0882	0.752	0.2497	11.389	0.08057	4.07909	0.201	10.5527
0.0888	0.79	0.2497	11.389	0.08113	4.10778	0.202	10.6122
0.0888	0.79	0.2497	11.389	0.08113	4.10778	0.203	10.6735
0.0888	0.79	0.2554	11.701	0.08113	4.10778	0.204	10.733
0.0888	0.79	0.2554	11.701	0.08113	4.10778	0.206	10.7925
0.0888	0.79	0.2554	11.701	0.08113	4.10778	0.207	10.852
0.0888	0.79	0.2554	11.701	0.08113	4.10778	0.208	10.9132
0.0888	0.79	0.2554	11.701	0.08113	4.10778	0.209	10.9728
0.0894	0.827	0.2554	11.701	0.08167	4.13478	0.21	11.0323
0.0894	0.827	0.2611	12.017	0.08167	4.13478	0.211	11.0918
0.0894	0.827	0.2611	12.017	0.08167	4.13478	0.212	11.153
0.0894	0.827	0.2611	12.017	0.08167	4.13478	0.214	11.2126
0.0894	0.827	0.2611	12.017	0.08167	4.13478	0.215	11.2721
0.09	0.864	0.2611	12.017	0.08223	4.16347	0.216	11.3316
0.09	0.864	0.2611	12.017	0.08223	4.16347	0.217	11.3928
0.09	0.864	0.2668	12.335	0.08223	4.16347	0.218	11.4523
0.09	0.864	0.2668	12.335	0.08223	4.16347	0.219	11.5118
0.09	0.864	0.2668	12.335	0.08223	4.16347	0.22	11.5713
0.09	0.864	0.2668	12.335	0.08223	4.16347	0.222	11.6326
0.0909	0.92	0.2668	12.335	0.08303	4.20398	0.223	11.6921
0.0909	0.92	0.2668	12.335	0.08303	4.20398	0.224	11.7516
0.0909	0.92	0.2725	12.657	0.08303	4.20398	0.225	11.8111
0.0909	0.92	0.2725	12.657	0.08303	4.20398	0.226	11.8724
0.0909	0.92	0.2725	12.657	0.08303	4.20398	0.227	11.9319
0.0918	0.975	0.2725	12.657	0.08387	4.24617	0.228	11.9914
0.0918	0.975	0.2725	12.657	0.08387	4.24617	0.229	12.0509
0.0918	0.975	0.2725	12.657	0.08387	4.24617	0.231	12.1121
0.0918	0.975	0.27877	13.015	0.08387	4.24617	0.232	12.1716
0.0918	0.975	0.27877	13.015	0.08387	4.24617	0.233	12.2311
0.0918	0.975	0.27877	13.015	0.08387	4.24617	0.234	12.2906
0.0918	0.975	0.27877	13.015	0.08387	4.24617	0.235	12.3519
0.0918	0.975	0.27877	13.015	0.08387	4.24617	0.236	12.4114
0.0918	0.975	0.27877	13.015	0.08387	4.24617	0.237	12.4709
0.0918	0.975	0.28447	13.343	0.08387	4.24617	0.239	12.5304
0.0918	0.975	0.28447	13.343	0.08387	4.24617	0.24	12.5916
0.0927	1.031	0.28447	13.343	0.0847	4.28836	0.241	12.6511
0.0927	1.031	0.28447	13.343	0.0847	4.28836	0.242	12.7106
0.0927	1.031	0.28447	13.343	0.0847	4.28836	0.243	12.7701
0.0927	1.031	0.28447	13.343	0.0847	4.28836	0.244	12.8314
0.0927	1.031	0.29017	13.673	0.0847	4.28836	0.245	12.8909
0.0927	1.031	0.29017	13.673	0.0847	4.28836	0.247	12.9503
0.0936	1.087	0.29017	13.673	0.0855	4.32886	0.248	13.0098
0.0936	1.087	0.29017	13.673	0.0855	4.32886	0.249	13.0711
0.0936	1.087	0.29017	13.673	0.0855	4.32886	0.25	13.1306
0.0936	1.087	0.29017	13.673	0.0855	4.32886	0.251	13.1901
0.0936	1.087	0.29017	13.673	0.0855	4.32886	0.252	13.2495
0.0936	1.087	0.29587	14.007	0.0855	4.32886	0.253	13.3108
0.0936	1.087	0.29587	14.007	0.0855	4.32886	0.255	13.3703
0.0936	1.087	0.29587	14.007	0.0855	4.32886	0.256	13.4298
0.0936	1.087	0.29587	14.007	0.0855	4.32886	0.257	13.4893
0.0936	1.087	0.29587	14.007	0.0855	4.32886	0.258	13.5505
0.0936	1.087	0.30157	14.343	0.0855	4.32886	0.259	13.61
0.0936	1.087	0.30157	14.343	0.0855	4.32886	0.26	13.6695
0.0936	1.087	0.30157	14.343	0.0855	4.32886	0.261	13.7289
0.0945	1.143	0.30157	14.343	0.08633	4.37106	0.263	13.7902
0.0945	1.143	0.30157	14.343	0.08633	4.37106	0.264	13.8497
0.0945	1.143	0.30157	14.343	0.08633	4.37106	0.265	13.9091
0.0945	1.143	0.30727	14.681	0.08633	4.37106	0.266	13.9686
0.0945	1.143	0.30727	14.681	0.08633	4.37106	0.267	14.0298
0.0945	1.143	0.30727	14.681	0.08633	4.37106	0.268	14.0893
0.0945	1.143	0.30727	14.681	0.08633	4.37106	0.269	14.1488
0.0945	1.143	0.30727	14.681	0.08633	4.37106	0.271	14.2083
0.0945	1.143	0.30727	14.681	0.08633	4.37106	0.272	14.2695
0.0945	1.143	0.30727	14.681	0.08633	4.37106	0.273	14.329
0.0954	1.198	0.31297	15.023	0.08717	4.41325	0.274	14.3885
0.0954	1.198	0.31297	15.023	0.08717	4.41325	0.275	14.4479
0.0954	1.198	0.31297	15.023	0.08717	4.41325	0.276	14.5092
0.0954	1.198	0.31297	15.023	0.08717	4.41325	0.277	14.5686
0.0963	1.254	0.31297	15.023	0.08797	4.45375	0.279	14.6281
0.0963	1.254	0.31297	15.023	0.08797	4.45375	0.28	14.6876
0.0963	1.254	0.31867	15.366	0.08797	4.45375	0.281	14.7488
0.0963	1.254	0.31867	15.366	0.08797	4.45375	0.282	14.8083
0.0963	1.254	0.31867	15.366	0.08797	4.45375	0.283	14.8677
0.0963	1.254	0.31867	15.366	0.08797	4.45375	0.284	14.9272
0.0972	1.31	0.31867	15.366	0.0888	4.49594	0.285	14.9884
0.0972	1.31	0.31867	15.366	0.0888	4.49594	0.287	15.0479
0.0972	1.31	0.32437	15.711	0.0888	4.49594	0.288	15.1073
0.0981	1.365	0.32437	15.711	0.0896	4.53645	0.289	15.1668
0.0981	1.365	0.32437	15.711	0.0896	4.53645	0.29	15.228
0.0981	1.365	0.32437	15.711	0.0896	4.53645	0.291	15.2875
0.0981	1.365	0.32437	15.711	0.0896	4.53645	0.292	15.3469
0.0981	1.365	0.32437	15.711	0.0896	4.53645	0.293	15.4064
0.099	1.421	0.32437	15.711	0.09047	4.58033	0.295	15.4676
0.099	1.421	0.33007	16.059	0.09047	4.58033	0.296	15.527
0.099	1.421	0.33007	16.059	0.09047	4.58033	0.297	15.5865
0.099	1.421	0.33007	16.059	0.09047	4.58033	0.298	15.6459
0.0999	1.476	0.33007	16.059	0.09127	4.62083	0.299	15.7071
0.0999	1.476	0.33007	16.059	0.09127	4.62083	0.3	15.7666
0.1008	1.532	0.33007	16.059	0.09207	4.66133	0.301	15.826
0.1008	1.532	0.33007	16.059	0.09207	4.66133	0.303	15.8855
0.1008	1.532	0.33633	16.444	0.09207	4.66133	0.304	15.9467
0.1008	1.532	0.33633	16.444	0.09207	4.66133	0.305	16.0061
0.1008	1.532	0.33633	16.444	0.09207	4.66133	0.306	16.0656
0.1017	1.587	0.33633	16.444	0.0929	4.70353	0.307	16.125
0.1017	1.587	0.33633	16.444	0.0929	4.70353	0.308	16.1862
0.1017	1.587	0.33633	16.444	0.0929	4.70353	0.309	16.2456
0.1026	1.643	0.33633	16.444	0.09373	4.74572	0.311	16.3051
0.1026	1.643	0.34203	16.796	0.09373	4.74572	0.312	16.3645
0.1026	1.643	0.34203	16.796	0.09373	4.74572	0.313	16.4257
0.1035	1.698	0.34203	16.796	0.09457	4.78791	0.314	16.4851
0.1035	1.698	0.34203	16.796	0.09457	4.78791	0.315	16.5445
0.1035	1.698	0.34203	16.796	0.09457	4.78791	0.316	16.604
0.1035	1.698	0.34203	16.796	0.09457	4.78791	0.317	16.6651
0.1044	1.754	0.34203	16.796	0.09537	4.82841	0.319	16.7246
0.1044	1.754	0.34773	17.15	0.09537	4.82841	0.32	16.784
0.1044	1.754	0.34773	17.15	0.09537	4.82841	0.321	16.8434
0.1053	1.809	0.34773	17.15	0.09617	4.86892	0.322	16.9046
0.1053	1.809	0.34773	17.15	0.09617	4.86892	0.323	16.964
0.1053	1.809	0.34773	17.15	0.09617	4.86892	0.324	17.0234
0.1053	1.809	0.34773	17.15	0.09617	4.86892	0.325	17.0828
0.1053	1.809	0.34773	17.15	0.09617	4.86892	0.327	17.144
0.1062	1.865	0.34773	17.15	0.09703	4.9128	0.328	17.2034
0.1062	1.865	0.35343	17.506	0.09703	4.9128	0.329	17.2628
0.1071	1.92	0.35343	17.506	0.09783	4.9533	0.33	17.3222
0.1071	1.92	0.35343	17.506	0.09783	4.9533	0.331	17.3833
0.1071	1.92	0.35343	17.506	0.09783	4.9533	0.332	17.4427
0.108	1.975	0.35343	17.506	0.09867	4.99549	0.333	17.5021
0.108	1.975	0.35343	17.506	0.09867	4.99549	0.335	17.5615
0.108	1.975	0.35343	17.506	0.09867	4.99549	0.336	17.6227
0.108	1.975	0.35913	17.863	0.09867	4.99549	0.337	17.6821
0.1089	2.031	0.35913	17.863	0.09947	5.036	0.338	17.7415
0.1089	2.031	0.35913	17.863	0.09947	5.036	0.339	17.8009
0.1098	2.086	0.35913	17.863	0.1	5.07819	0.34	17.862
0.1098	2.086	0.35913	17.863	0.1	5.07819	0.341	17.9214
0.1098	2.086	0.35913	17.863	0.1	5.07819	0.343	17.9808
0.1107	2.141	0.35913	17.863	0.101	5.12038	0.344	18.0402
0.1107	2.141	0.35913	17.863	0.101	5.12038	0.345	18.1013
0.1107	2.141	0.36483	18.222	0.101	5.12038	0.346	18.1607
0.1107	2.141	0.36483	18.222	0.101	5.12038	0.347	18.22
0.1107	2.141	0.36483	18.222	0.101	5.12038	0.348	18.2794
0.1116	2.196	0.36483	18.222	0.102	5.16088	0.349	18.3405
0.1116	2.196	0.36483	18.222	0.102	5.16088	0.351	18.3999
0.1125	2.252	0.36483	18.222	0.103	5.20307	0.352	18.4592
0.1125	2.252	0.36483	18.222	0.103	5.20307	0.353	18.5186
0.1125	2.252	0.37053	18.583	0.103	5.20307	0.354	18.5797
0.1125	2.252	0.37053	18.583	0.103	5.20307	0.355	18.6391
0.1134	2.307	0.37053	18.583	0.104	5.24527	0.356	18.6984
0.1134	2.307	0.37053	18.583	0.104	5.24527	0.357	18.7578
0.1134	2.307	0.37053	18.583	0.104	5.24527	0.359	18.8189
0.1143	2.362	0.37053	18.583	0.104	5.28577	0.36	18.8782
0.1143	2.362	0.37053	18.583	0.104	5.28577	0.361	18.9376
0.1152	2.417	0.37623	18.945	0.105	5.32796	0.362	18.9969
0.1152	2.417	0.37623	18.945	0.105	5.32796	0.363	19.058
0.1152	2.417	0.37623	18.945	0.105	5.32796	0.364	19.1173
0.1152	2.417	0.37623	18.945	0.105	5.32796	0.365	19.1766
0.1152	2.417	0.37623	18.945	0.105	5.32796	0.366	19.236
0.1161	2.472	0.37623	18.945	0.106	5.37015	0.368	19.297
0.1161	2.472	0.37623	18.945	0.106	5.37015	0.369	19.3564
0.117	2.528	0.37623	18.945	0.107	5.41234	0.37	19.4157
0.117	2.528	0.38193	19.308	0.107	5.41234	0.371	19.475
0.1179	2.583	0.38193	19.308	0.108	5.45285	0.372	19.5361
0.1179	2.583	0.38193	19.308	0.108	5.45285	0.373	19.5954
0.1179	2.583	0.38193	19.308	0.108	5.45285	0.374	19.6547
0.1179	2.583	0.38193	19.308	0.108	5.45285	0.376	19.714
0.1179	2.583	0.38193	19.308	0.108	5.45285	0.377	19.775
0.1188	2.638	0.38193	19.308	0.109	5.49335	0.378	19.8343
0.1188	2.638	0.38193	19.308	0.109	5.49335	0.379	19.8936
0.1188	2.638	0.38763	19.673	0.109	5.49335	0.38	19.9529
0.1197	2.693	0.38763	19.673	0.109	5.53723	0.381	20.014
0.1197	2.693	0.38763	19.673	0.109	5.53723	0.382	20.0733
0.1197	2.693	0.38763	19.673	0.109	5.53723	0.384	20.1325
0.1197	2.693	0.38763	19.673	0.109	5.53723	0.385	20.1918
0.1197	2.693	0.38763	19.673	0.109	5.53723	0.386	20.2528
0.1206	2.748	0.38763	19.673	0.11	5.57773	0.387	20.3121
0.1206	2.748	0.38763	19.673	0.11	5.57773	0.388	20.3714
0.1215	2.803	0.39333	20.039	0.111	5.61993	0.389	20.4306
0.1215	2.803	0.39333	20.039	0.111	5.61993	0.39	20.4916
0.1224	2.858	0.39333	20.039	0.112	5.66043	0.392	20.5509
0.1224	2.858	0.39333	20.039	0.112	5.66043	0.393	20.6102
0.1224	2.858	0.39333	20.039	0.112	5.66043	0.394	20.6694
0.1224	2.858	0.39333	20.039	0.112	5.66043	0.395	20.7304
0.1224	2.858	0.39333	20.039	0.112	5.66043	0.396	20.7896
0.1233	2.913	0.39333	20.039	0.113	5.70262	0.397	20.8489
0.1233	2.913	0.3996	20.443	0.113	5.70262	0.398	20.9081
0.1233	2.913	0.3996	20.443	0.113	5.70262	0.4	20.9691
0.1242	2.968	0.3996	20.443	0.113	5.74481	0.401	21.0283
0.1242	2.968	0.3996	20.443	0.113	5.74481	0.402	21.0875
0.1242	2.968	0.3996	20.443	0.113	5.74481	0.403	21.1468
0.1242	2.968	0.3996	20.443	0.113	5.74481	0.404	21.2077
0.1242	2.968	0.3996	20.443	0.113	5.74481	0.405	21.2669
0.1251	3.023	0.3996	20.443	0.114	5.78532	0.406	21.3261
0.1251	3.023	0.4053	20.812	0.114	5.78532	0.408	21.3853
0.1251	3.023	0.4053	20.812	0.114	5.78532	0.409	21.4463
0.126	3.078	0.4053	20.812	0.115	5.82751	0.41	21.5055
0.126	3.078	0.4053	20.812	0.115	5.82751	0.411	21.5647
0.1269	3.133	0.4053	20.812	0.116	5.8697	0.412	21.6238
0.1269	3.133	0.4053	20.812	0.116	5.8697	0.413	21.6848
0.1269	3.133	0.4053	20.812	0.116	5.8697	0.414	21.7439
0.1269	3.133	0.4053	20.812	0.116	5.8697	0.416	21.8031
0.1269	3.133	0.411	21.181	0.116	5.8697	0.417	21.8623
0.1278	3.187	0.411	21.181	0.117	5.91189	0.418	21.9232
0.1278	3.187	0.411	21.181	0.117	5.91189	0.419	21.9823
0.1278	3.187	0.411	21.181	0.117	5.91189	0.42	22.0415
0.1287	3.242	0.411	21.181	0.118	5.95239	0.421	22.1006
0.1287	3.242	0.411	21.181	0.118	5.95239	0.422	22.1615
0.1287	3.242	0.411	21.181	0.118	5.95239	0.424	22.2206
0.1296	3.297	0.4167	21.552	0.118	5.9929	0.425	22.2798
0.1296	3.297	0.4167	21.552	0.118	5.9929	0.426	22.3389
0.1296	3.297	0.4167	21.552	0.118	5.9929	0.427	22.3998
0.1296	3.297	0.4167	21.552	0.118	5.9929	0.428	22.4589
0.1296	3.297	0.4167	21.552	0.118	5.9929	0.429	22.518
0.1305	3.352	0.4167	21.552	0.119	6.03678	0.43	22.5771
0.1305	3.352	0.4167	21.552	0.119	6.03678	0.432	22.638
0.1305	3.352	0.4167	21.552	0.119	6.03678	0.433	22.697
0.1314	3.407	0.4224	21.923	0.12	6.07728	0.434	22.7561
0.1314	3.407	0.4224	21.923	0.12	6.07728	0.435	22.8152
0.1314	3.407	0.4224	21.923	0.12	6.07728	0.436	22.876
0.1314	3.407	0.4224	21.923	0.12	6.07728	0.437	22.9351
0.1314	3.407	0.4224	21.923	0.12	6.07728	0.438	22.9942
0.1323	3.461	0.4224	21.923	0.121	6.11947	0.44	23.0532
0.1323	3.461	0.4224	21.923	0.121	6.11947	0.441	23.114
0.1332	3.516	0.4224	21.923	0.122	6.15998	0.442	23.1731
0.1332	3.516	0.4281	22.295	0.122	6.15998	0.443	23.2321
0.1332	3.516	0.4281	22.295	0.122	6.15998	0.444	23.2912
0.1341	3.571	0.4281	22.295	0.123	6.20217	0.445	23.3519
0.1341	3.571	0.4281	22.295	0.123	6.20217	0.446	23.411
0.1341	3.571	0.4281	22.295	0.123	6.20217	0.448	23.47
0.1341	3.571	0.4281	22.295	0.123	6.20217	0.449	23.529
0.1341	3.571	0.4281	22.295	0.123	6.20217	0.45	23.5898
0.135	3.625	0.4281	22.295	0.123	6.24436	0.451	23.6488
0.135	3.625	0.4338	22.668	0.123	6.24436	0.452	23.7078
0.135	3.625	0.4338	22.668	0.123	6.24436	0.453	23.7667
0.1359	3.68	0.4338	22.668	0.124	6.28486	0.454	23.8275
0.1359	3.68	0.4338	22.668	0.124	6.28486	0.456	23.8864
0.1359	3.68	0.4338	22.668	0.124	6.28486	0.457	23.9454
0.1368	3.735	0.4338	22.668	0.125	6.32705	0.458	24.0044
0.1368	3.735	0.4338	22.668	0.125	6.32705	0.459	24.0651
0.1368	3.735	0.4395	23.041	0.125	6.32705	0.46	24.124
0.1368	3.735	0.4395	23.041	0.125	6.32705	0.461	24.183
0.1368	3.735	0.4395	23.041	0.125	6.32705	0.462	24.2419
0.1377	3.789	0.4395	23.041	0.126	6.36925	0.464	24.3026
0.1377	3.789	0.4395	23.041	0.126	6.36925	0.465	24.3615
0.1386	3.844	0.4395	23.041	0.127	6.40975	0.466	24.4204
0.1386	3.844	0.4395	23.041	0.127	6.40975	0.467	24.4793
0.1386	3.844	0.4395	23.041	0.127	6.40975	0.468	24.54
0.1386	3.844	0.4452	23.416	0.127	6.40975	0.469	24.5989
0.1386	3.844	0.4452	23.416	0.127	6.40975	0.47	24.6578
0.1386	3.844	0.4452	23.416	0.127	6.40975	0.472	24.7166
0.1395	3.899	0.4452	23.416	0.127	6.45194	0.473	24.7772
0.1395	3.899	0.4452	23.416	0.127	6.45194	0.474	24.8361
0.1395	3.899	0.4452	23.416	0.127	6.45194	0.475	24.895
0.1404	3.953	0.4452	23.416	0.128	6.49413	0.476	24.9538
0.1404	3.953	0.4452	23.416	0.128	6.49413	0.477	25.0144
0.1413	4.008	0.4509	23.79	0.129	6.53632	0.478	25.0732
0.1413	4.008	0.4509	23.79	0.129	6.53632	0.48	25.1321
0.1413	4.008	0.4509	23.79	0.129	6.53632	0.481	25.1909
0.1413	4.008	0.4509	23.79	0.129	6.53632	0.482	25.2514
0.1413	4.008	0.4509	23.79	0.129	6.53632	0.483	25.3102
0.1413	4.008	0.4509	23.79	0.129	6.53632	0.484	25.369
0.1422	4.062	0.4509	23.79	0.13	6.57683	0.485	25.4278
0.1422	4.062	0.4509	23.79	0.13	6.57683	0.486	25.4883
0.1431	4.117	0.4509	23.79	0.131	6.61733	0.488	25.5471
0.1431	4.117	0.4566	24.165	0.131	6.61733	0.489	25.6059
0.1431	4.117	0.4566	24.165	0.131	6.61733	0.49	25.6646
0.144	4.171	0.4566	24.165	0.132	6.66121	0.491	25.7251
0.144	4.171	0.4566	24.165	0.132	6.66121	0.492	25.7838
0.144	4.171	0.4566	24.165	0.132	6.66121	0.493	25.8426
0.144	4.171	0.4566	24.165	0.132	6.66121	0.494	25.9013
0.144	4.171	0.4566	24.165	0.132	6.66121	0.496	25.9617
0.1449	4.226	0.46287	24.578	0.132	6.70171	0.497	26.0204
0.1449	4.226	0.46287	24.578	0.132	6.70171	0.498	26.0791
0.1449	4.226	0.46287	24.578	0.132	6.70171	0.499	26.1378
0.1458	4.28	0.46287	24.578	0.133	6.7439	0.5	26.1982
0.1458	4.28	0.46287	24.578	0.133	6.7439	0.501	26.2569
0.1458	4.28	0.46287	24.578	0.133	6.7439	0.502	26.3155
0.1458	4.28	0.46287	24.578	0.133	6.7439	0.503	26.3742
0.1458	4.28	0.46857	24.954	0.133	6.7439	0.505	26.4346
0.1458	4.28	0.46857	24.954	0.133	6.7439	0.506	26.4932
0.1467	4.334	0.46857	24.954	0.134	6.78441	0.507	26.5518
0.1467	4.334	0.46857	24.954	0.134	6.78441	0.508	26.6104
0.1476	4.389	0.46857	24.954	0.135	6.8266	0.509	26.6707
0.1476	4.389	0.46857	24.954	0.135	6.8266	0.51	26.7293
0.1476	4.389	0.46857	24.954	0.135	6.8266	0.511	26.7879
0.1485	4.443	0.46857	24.954	0.136	6.86879	0.513	26.8465
0.1485	4.443	0.47427	25.33	0.136	6.86879	0.514	26.9068
0.1485	4.443	0.47427	25.33	0.136	6.86879	0.515	26.9653
0.1485	4.443	0.47427	25.33	0.136	6.86879	0.516	27.0238
0.1485	4.443	0.47427	25.33	0.136	6.86879	0.517	27.0824
0.1485	4.443	0.47427	25.33	0.136	6.86879	0.518	27.1426
0.1494	4.497	0.47427	25.33	0.136	6.90929	0.519	27.2011
0.1494	4.497	0.47427	25.33	0.136	6.90929	0.521	27.2596
0.1494	4.497	0.47427	25.33	0.136	6.90929	0.522	27.3181
0.1503	4.552	0.47997	25.707	0.137	6.95148	0.523	27.3783
0.1503	4.552	0.47997	25.707	0.137	6.95148	0.524	27.4368
0.1503	4.552	0.47997	25.707	0.137	6.95148	0.525	27.4952
0.1503	4.552	0.47997	25.707	0.137	6.95148	0.526	27.5537
0.1503	4.552	0.47997	25.707	0.137	6.95148	0.527	27.6138
0.1512	4.606	0.47997	25.707	0.138	6.99367	0.529	27.6723
0.1512	4.606	0.47997	25.707	0.138	6.99367	0.53	27.7307
0.1512	4.606	0.48567	26.083	0.138	6.99367	0.531	27.7891
0.1521	4.66	0.48567	26.083	0.139	7.03418	0.532	27.8492
0.1521	4.66	0.48567	26.083	0.139	7.03418	0.533	27.9076
0.1521	4.66	0.48567	26.083	0.139	7.03418	0.534	27.9659
0.153	4.714	0.48567	26.083	0.14	7.07637	0.535	28.0243
0.153	4.714	0.48567	26.083	0.14	7.07637	0.537	28.0844
0.153	4.714	0.48567	26.083	0.14	7.07637	0.538	28.1427
0.153	4.714	0.49137	26.46	0.14	7.07637	0.539	28.201
0.153	4.714	0.49137	26.46	0.14	7.07637	0.54	28.2593
0.1539	4.769	0.49137	26.46	0.141	7.11687	0.541	28.3193
0.1539	4.769	0.49137	26.46	0.141	7.11687	0.542	28.3776
0.1539	4.769	0.49137	26.46	0.141	7.11687	0.543	28.4359
0.1539	4.769	0.49137	26.46	0.141	7.11687	0.545	28.4942
0.1548	4.823	0.49137	26.46	0.141	7.16075	0.546	28.5541
0.1548	4.823	0.49137	26.46	0.141	7.16075	0.547	28.6123
0.1557	4.877	0.49707	26.837	0.142	7.20125	0.548	28.6706
0.1557	4.877	0.49707	26.837	0.142	7.20125	0.549	28.7288
0.1557	4.877	0.49707	26.837	0.142	7.20125	0.55	28.7887
0.1557	4.877	0.49707	26.837	0.142	7.20125	0.551	28.8469
0.1557	4.877	0.49707	26.837	0.142	7.20125	0.553	28.905
0.1557	4.877	0.49707	26.837	0.142	7.20125	0.554	28.9632
0.1566	4.931	0.49707	26.837	0.143	7.24176	0.555	29.0231
0.1566	4.931	0.49707	26.837	0.143	7.24176	0.556	29.0812
0.1566	4.931	0.50277	27.213	0.143	7.24176	0.557	29.1393
0.1575	4.985	0.50277	27.213	0.144	7.28395	0.558	29.1974
0.1575	4.985	0.50277	27.213	0.144	7.28395	0.559	29.2572
0.1575	4.985	0.50277	27.213	0.144	7.28395	0.561	29.3153
0.1575	4.985	0.50277	27.213	0.144	7.28395	0.562	29.3734
0.1575	4.985	0.50277	27.213	0.144	7.28395	0.563	29.4314
0.1575	4.985	0.50277	27.213	0.144	7.28395	0.564	29.4912
0.1584	5.039	0.50847	27.59	0.145	7.32614	0.565	29.5492
0.1584	5.039	0.50847	27.59	0.145	7.32614	0.566	29.6072
0.1593	5.094	0.50847	27.59	0.146	7.36833	0.567	29.6652
0.1593	5.094	0.50847	27.59	0.146	7.36833	0.569	29.7249
0.1593	5.094	0.50847	27.59	0.146	7.36833	0.57	29.7828
0.1593	5.094	0.50847	27.59	0.146	7.36833	0.571	29.8408
0.1602	5.148	0.50847	27.59	0.146	7.40883	0.572	29.8987
0.1602	5.148	0.50847	27.59	0.146	7.40883	0.573	29.9583
0.1602	5.148	0.51417	27.966	0.146	7.40883	0.574	30.0163
0.1602	5.148	0.51417	27.966	0.146	7.40883	0.575	30.0741
0.1602	5.148	0.51417	27.966	0.146	7.40883	0.577	30.132
0.1611	5.202	0.51417	27.966	0.147	7.45102	0.578	30.1916
0.1611	5.202	0.51417	27.966	0.147	7.45102	0.579	30.2494
0.1611	5.202	0.51417	27.966	0.147	7.45102	0.58	30.3073
0.162	5.256	0.51417	27.966	0.148	7.49322	0.581	30.3651
0.162	5.256	0.51417	27.966	0.148	7.49322	0.582	30.4246
0.162	5.256	0.51987	28.342	0.148	7.49322	0.583	30.4824
0.1629	5.31	0.51987	28.342	0.149	7.53372	0.585	30.5401
0.1629	5.31	0.51987	28.342	0.149	7.53372	0.586	30.5979
0.1629	5.31	0.51987	28.342	0.149	7.53372	0.587	30.6573
0.1629	5.31	0.51987	28.342	0.149	7.53372	0.588	30.7151
0.1629	5.31	0.51987	28.342	0.149	7.53372	0.589	30.7727
0.1629	5.31	0.51987	28.342	0.149	7.53372	0.59	30.8304
0.1638	5.364	0.51987	28.342	0.15	7.57591	0.591	30.8898
0.1638	5.364	0.52613	28.756	0.15	7.57591	0.593	30.9475
0.1638	5.364	0.52613	28.756	0.15	7.57591	0.594	31.0051
0.1647	5.418	0.52613	28.756	0.15	7.6181	0.595	31.0627
0.1647	5.418	0.52613	28.756	0.15	7.6181	0.596	31.122
0.1647	5.418	0.52613	28.756	0.15	7.6181	0.597	31.1796
0.1647	5.418	0.52613	28.756	0.15	7.6181	0.598	31.2372
0.1647	5.418	0.52613	28.756	0.15	7.6181	0.599	31.2947
0.1647	5.418	0.52613	28.756	0.15	7.6181	0.601	31.354
0.1656	5.471	0.53183	29.132	0.151	7.66029	0.602	31.4115
0.1656	5.471	0.53183	29.132	0.151	7.66029	0.603	31.469
0.1656	5.471	0.53183	29.132	0.151	7.66029	0.604	31.5265
0.1665	5.525	0.53183	29.132	0.152	7.70079	0.605	31.5856
0.1665	5.525	0.53183	29.132	0.152	7.70079	0.606	31.6431
0.1665	5.525	0.53183	29.132	0.152	7.70079	0.607	31.7005
0.1674	5.579	0.53183	29.132	0.153	7.7413	0.609	31.7579
0.1674	5.579	0.53753	29.507	0.153	7.7413	0.61	31.817
0.1674	5.579	0.53753	29.507	0.153	7.7413	0.611	31.8744
0.1674	5.579	0.53753	29.507	0.153	7.7413	0.612	31.9318
0.1674	5.579	0.53753	29.507	0.153	7.7413	0.613	31.9891
0.1674	5.579	0.53753	29.507	0.153	7.7413	0.614	32.0481
0.1683	5.633	0.53753	29.507	0.154	7.78518	0.615	32.1054
0.1683	5.633	0.53753	29.507	0.154	7.78518	0.617	32.1627
0.1683	5.633	0.53753	29.507	0.154	7.78518	0.618	32.2199
0.1692	5.687	0.54323	29.882	0.155	7.82568	0.619	32.2789
0.1692	5.687	0.54323	29.882	0.155	7.82568	0.62	32.3361
0.1692	5.687	0.54323	29.882	0.155	7.82568	0.621	32.3933
0.1692	5.687	0.54323	29.882	0.155	7.82568	0.622	32.4505
0.1692	5.687	0.54323	29.882	0.155	7.82568	0.623	32.5093
0.1692	5.687	0.54323	29.882	0.155	7.82568	0.625	32.5665
0.1701	5.741	0.54323	29.882	0.155	7.86787	0.626	32.6236
0.1701	5.741	0.54323	29.882	0.155	7.86787	0.627	32.6807
0.1701	5.741	0.54893	30.256	0.155	7.86787	0.628	32.7395
0.171	5.795	0.54893	30.256	0.156	7.90837	0.629	32.7966
0.171	5.795	0.54893	30.256	0.156	7.90837	0.63	32.8536
0.171	5.795	0.54893	30.256	0.156	7.90837	0.631	32.9107
0.1719	5.848	0.54893	30.256	0.157	7.95056	0.633	32.9693
0.1719	5.848	0.54893	30.256	0.157	7.95056	0.634	33.0263
0.1719	5.848	0.54893	30.256	0.157	7.95056	0.635	33.0833
0.1719	5.848	0.55463	30.63	0.157	7.95056	0.636	33.1402
0.1719	5.848	0.55463	30.63	0.157	7.95056	0.637	33.1988
0.1719	5.848	0.55463	30.63	0.157	7.95056	0.638	33.2557
0.1728	5.902	0.55463	30.63	0.158	7.99275	0.639	33.3126
0.1728	5.902	0.55463	30.63	0.158	7.99275	0.64	33.3695
0.1728	5.902	0.55463	30.63	0.158	7.99275	0.642	33.428
0.1737	5.956	0.55463	30.63	0.159	8.03326	0.643	33.4848
0.1737	5.956	0.55463	30.63	0.159	8.03326	0.644	33.5416
0.1737	5.956	0.56033	31.003	0.159	8.03326	0.645	33.5984
0.1746	6.009	0.56033	31.003	0.16	8.07545	0.646	33.6568
0.1746	6.009	0.56033	31.003	0.16	8.07545	0.647	33.7135
0.1746	6.009	0.56033	31.003	0.16	8.07545	0.648	33.7702
0.1746	6.009	0.56033	31.003	0.16	8.07545	0.65	33.8269
0.1746	6.009	0.56033	31.003	0.16	8.07545	0.651	33.8853
0.1746	6.009	0.56033	31.003	0.16	8.07545	0.652	33.9419
0.1755	6.063	0.56033	31.003	0.16	8.11764	0.653	33.9985
0.1755	6.063	0.56603	31.376	0.16	8.11764	0.654	34.0551
0.1755	6.063	0.56603	31.376	0.16	8.11764	0.655	34.1133
0.1764	6.117	0.56603	31.376	0.161	8.15814	0.656	34.1699
0.1764	6.117	0.56603	31.376	0.161	8.15814	0.658	34.2264
0.1764	6.117	0.56603	31.376	0.161	8.15814	0.659	34.2829
0.1764	6.117	0.56603	31.376	0.161	8.15814	0.66	34.3411
0.1764	6.117	0.56603	31.376	0.161	8.15814	0.661	34.3975
0.1764	6.117	0.56603	31.376	0.161	8.15814	0.662	34.454
0.1773	6.17	0.57173	31.748	0.162	8.20033	0.663	34.5104
0.1773	6.17	0.57173	31.748	0.162	8.20033	0.664	34.5684
0.1773	6.17	0.57173	31.748	0.162	8.20033	0.666	34.6248
0.1782	6.224	0.57173	31.748	0.163	8.24083	0.667	34.6811
0.1782	6.224	0.57173	31.748	0.163	8.24083	0.668	34.7374
0.1782	6.224	0.57173	31.748	0.163	8.24083	0.669	34.7954
0.1791	6.278	0.57173	31.748	0.164	8.28471	0.67	34.8516
0.1791	6.278	0.57743	32.12	0.164	8.28471	0.671	34.9079
0.1791	6.278	0.57743	32.12	0.164	8.28471	0.672	34.9641
0.1791	6.278	0.57743	32.12	0.164	8.28471	0.674	35.0219
0.1791	6.278	0.57743	32.12	0.164	8.28471	0.675	35.0781
0.1791	6.278	0.57743	32.12	0.164	8.28471	0.676	35.1342
0.18	6.331	0.57743	32.12	0.164	8.32521	0.677	35.1903
0.18	6.331	0.57743	32.12	0.164	8.32521	0.678	35.248
0.18	6.331	0.57743	32.12	0.164	8.32521	0.679	35.3041
0.18	6.331	0.58313	32.49	0.164	8.32521	0.68	35.3601
0.1809	6.385	0.58313	32.49	0.165	8.36571	0.682	35.4162
0.1809	6.385	0.58313	32.49	0.165	8.36571	0.683	35.4738
0.1809	6.385	0.58313	32.49	0.165	8.36571	0.684	35.5297
0.1818	6.438	0.58313	32.49	0.166	8.4079	0.685	35.5857
0.1818	6.438	0.58313	32.49	0.166	8.4079	0.686	35.6416
0.1818	6.438	0.58313	32.49	0.166	8.4079	0.687	35.6991
0.1818	6.438	0.58313	32.49	0.166	8.4079	0.688	35.755
0.1818	6.438	0.5894	32.897	0.166	8.4079	0.69	35.8108
0.1818	6.438	0.5894	32.897	0.166	8.4079	0.691	35.8666
0.1827	6.492	0.5894	32.897	0.167	8.45009	0.692	35.924
0.1827	6.492	0.5894	32.897	0.167	8.45009	0.693	35.9797
0.1827	6.492	0.5894	32.897	0.167	8.45009	0.694	36.0354
0.1836	6.545	0.5894	32.897	0.168	8.49228	0.695	36.0911
0.1836	6.545	0.5894	32.897	0.168	8.49228	0.696	36.1484
0.1836	6.545	0.5894	32.897	0.168	8.49228	0.698	36.2041
0.1836	6.545	0.5951	33.266	0.168	8.49228	0.699	36.2597
0.1836	6.545	0.5951	33.266	0.168	8.49228	0.7	36.3152
0.1836	6.545	0.5951	33.266	0.168	8.49228	0.701	36.3724
0.1836	6.545	0.5951	33.266	0.168	8.49228	0.702	36.4279
0.1845	6.599	0.5951	33.266	0.169	8.53279	0.703	36.4834
0.1845	6.599	0.5951	33.266	0.169	8.53279	0.704	36.5389
0.1854	6.652	0.5951	33.266	0.169	8.57498	0.706	36.5959
0.1854	6.652	0.6008	33.634	0.169	8.57498	0.707	36.6514
0.1854	6.652	0.6008	33.634	0.169	8.57498	0.708	36.7067
0.1854	6.652	0.6008	33.634	0.169	8.57498	0.709	36.7621
0.1863	6.706	0.6008	33.634	0.17	8.61717	0.71	36.819
0.1863	6.706	0.6008	33.634	0.17	8.61717	0.711	36.8743
0.1863	6.706	0.6008	33.634	0.17	8.61717	0.712	36.9296
0.1863	6.706	0.6008	33.634	0.17	8.61717	0.714	36.9848
0.1863	6.706	0.6065	34.001	0.17	8.61717	0.715	37.0416
0.1863	6.706	0.6065	34.001	0.17	8.61717	0.716	37.0968
0.1872	6.759	0.6065	34.001	0.171	8.65767	0.717	37.1519
0.1872	6.759	0.6065	34.001	0.171	8.65767	0.718	37.207
0.1872	6.759	0.6065	34.001	0.171	8.65767	0.719	37.2637
0.1881	6.812	0.6065	34.001	0.172	8.69986	0.72	37.3188
0.1881	6.812	0.6065	34.001	0.172	8.69986	0.722	37.3738
0.1881	6.812	0.6122	34.368	0.172	8.69986	0.723	37.4288
0.189	6.866	0.6122	34.368	0.173	8.74205	0.724	37.4853
0.189	6.866	0.6122	34.368	0.173	8.74205	0.725	37.5403
0.189	6.866	0.6122	34.368	0.173	8.74205	0.726	37.5951
0.189	6.866	0.6122	34.368	0.173	8.74205	0.727	37.65
0.189	6.866	0.6122	34.368	0.173	8.74205	0.728	37.7065
0.189	6.866	0.6122	34.368	0.173	8.74205	0.73	37.7612
0.189	6.866	0.6179	34.733	0.173	8.74205	0.731	37.816
0.1899	6.919	0.6179	34.733	0.173	8.78255	0.732	37.8708
0.1899	6.919	0.6179	34.733	0.173	8.78255	0.733	37.9271
0.1899	6.919	0.6179	34.733	0.173	8.78255	0.734	37.9817
0.1908	6.972	0.6179	34.733	0.174	8.82474	0.735	38.0364
0.1908	6.972	0.6179	34.733	0.174	8.82474	0.736	38.091
0.1908	6.972	0.6179	34.733	0.174	8.82474	0.738	38.1472
0.1908	6.972	0.6236	35.097	0.174	8.82474	0.739	38.2017
0.1908	6.972	0.6236	35.097	0.174	8.82474	0.74	38.2562
0.1908	6.972	0.6236	35.097	0.174	8.82474	0.741	38.3107
0.1917	7.026	0.6236	35.097	0.175	8.86524	0.742	38.3667
0.1917	7.026	0.6236	35.097	0.175	8.86524	0.743	38.4211
0.1917	7.026	0.6236	35.097	0.175	8.86524	0.744	38.4755
0.1917	7.026	0.6236	35.097	0.175	8.86524	0.746	38.5299
0.1926	7.079	0.6293	35.46	0.176	8.90912	0.747	38.5857
0.1926	7.079	0.6293	35.46	0.176	8.90912	0.748	38.64
0.1935	7.132	0.6293	35.46	0.177	8.94962	0.749	38.6943
0.1935	7.132	0.6293	35.46	0.177	8.94962	0.75	38.7485
0.1935	7.132	0.6293	35.46	0.177	8.94962	0.751	38.8042
0.1935	7.132	0.6293	35.46	0.177	8.94962	0.752	38.8584
0.1935	7.132	0.6293	35.46	0.177	8.94962	0.754	38.9125
0.1935	7.132	0.6293	35.46	0.177	8.94962	0.755	38.9665
0.1935	7.132	0.635	35.822	0.177	8.94962	0.756	39.0222
0.1944	7.185	0.635	35.822	0.178	8.99012	0.757	39.0762
0.1944	7.185	0.635	35.822	0.178	8.99012	0.758	39.1301
0.1944	7.185	0.635	35.822	0.178	8.99012	0.759	39.1841
0.1953	7.238	0.635	35.822	0.178	9.03231	0.76	39.2395
0.1953	7.238	0.635	35.822	0.178	9.03231	0.762	39.2934
0.1953	7.238	0.635	35.822	0.178	9.03231	0.763	39.3472
0.1953	7.238	0.6407	36.183	0.178	9.03231	0.764	39.401
0.1953	7.238	0.6407	36.183	0.178	9.03231	0.765	39.4563
0.1953	7.238	0.6407	36.183	0.178	9.03231	0.766	39.51
0.1962	7.292	0.6407	36.183	0.179	9.0745	0.767	39.5637
0.1962	7.292	0.6407	36.183	0.179	9.0745	0.768	39.6174
0.1962	7.292	0.6407	36.183	0.179	9.0745	0.77	39.6726
0.1971	7.345	0.6407	36.183	0.18	9.11669	0.771	39.7261
0.1971	7.345	0.64697	36.578	0.18	9.11669	0.772	39.7796
0.1971	7.345	0.64697	36.578	0.18	9.11669	0.773	39.8332
0.198	7.398	0.64697	36.578	0.181	9.15719	0.774	39.8882
0.198	7.398	0.64697	36.578	0.181	9.15719	0.775	39.9416
0.198	7.398	0.64697	36.578	0.181	9.15719	0.776	39.995
0.198	7.398	0.64697	36.578	0.181	9.15719	0.777	40.0483
0.198	7.398	0.65267	36.937	0.181	9.15719	0.779	40.1032
0.198	7.398	0.65267	36.937	0.181	9.15719	0.78	40.1565
0.198	7.398	0.65267	36.937	0.181	9.15719	0.781	40.2097
0.1989	7.451	0.65267	36.937	0.182	9.19938	0.782	40.2629
0.1989	7.451	0.65267	36.937	0.182	9.19938	0.783	40.3176
0.1989	7.451	0.65267	36.937	0.182	9.19938	0.784	40.3708
0.1998	7.504	0.65267	36.937	0.183	9.24157	0.785	40.4238
0.1998	7.504	0.65837	37.294	0.183	9.24157	0.787	40.4769
0.1998	7.504	0.65837	37.294	0.183	9.24157	0.788	40.5314
0.2007	7.557	0.65837	37.294	0.183	9.28207	0.789	40.5844
0.2007	7.557	0.65837	37.294	0.183	9.28207	0.79	40.6373
0.2007	7.557	0.65837	37.294	0.183	9.28207	0.791	40.6902
0.2007	7.557	0.65837	37.294	0.183	9.28207	0.792	40.7446
0.2007	7.557	0.65837	37.294	0.183	9.28207	0.793	40.7974
0.2007	7.557	0.66407	37.649	0.183	9.28207	0.795	40.8502
0.2007	7.557	0.66407	37.649	0.183	9.28207	0.796	40.9029
0.2016	7.61	0.66407	37.649	0.184	9.32426	0.797	40.9572
0.2016	7.61	0.66407	37.649	0.184	9.32426	0.798	41.0099
0.2025	7.663	0.66407	37.649	0.185	9.36476	0.799	41.0625
0.2025	7.663	0.66407	37.649	0.185	9.36476	0.8	41.115
0.2025	7.663	0.66977	38.004	0.185	9.36476	0.801	41.1691
0.2025	7.663	0.66977	38.004	0.185	9.36476	0.803	41.2216
0.2025	7.663	0.66977	38.004	0.185	9.36476	0.804	41.2741
0.2025	7.663	0.66977	38.004	0.185	9.36476	0.805	41.3265
0.2025	7.663	0.66977	38.004	0.185	9.36476	0.806	41.3804
0.2034	7.716	0.66977	38.004	0.186	9.40864	0.807	41.4327
0.2034	7.716	0.66977	38.004	0.186	9.40864	0.808	41.485
0.2034	7.716	0.67547	38.357	0.186	9.40864	0.809	41.5373
0.2043	7.769	0.67547	38.357	0.187	9.44914	0.811	41.591
0.2043	7.769	0.67547	38.357	0.187	9.44914	0.812	41.6432
0.2043	7.769	0.67547	38.357	0.187	9.44914	0.813	41.6953
0.2043	7.769	0.67547	38.357	0.187	9.44914	0.814	41.7474
0.2052	7.822	0.67547	38.357	0.187	9.48964	0.815	41.8009
0.2052	7.822	0.67547	38.357	0.187	9.48964	0.816	41.8529
0.2052	7.822	0.68117	38.708	0.187	9.48964	0.817	41.9049
0.2052	7.822	0.68117	38.708	0.187	9.48964	0.819	41.9568
0.2052	7.822	0.68117	38.708	0.187	9.48964	0.82	42.0102
0.2052	7.822	0.68117	38.708	0.187	9.48964	0.821	42.062
0.2061	7.875	0.68117	38.708	0.188	9.53183	0.822	42.1138
0.2061	7.875	0.68117	38.708	0.188	9.53183	0.823	42.1656
0.2061	7.875	0.68117	38.708	0.188	9.53183	0.824	42.2188
0.207	7.928	0.68687	39.059	0.189	9.57402	0.825	42.2705
0.207	7.928	0.68687	39.059	0.189	9.57402	0.827	42.3221
0.207	7.928	0.68687	39.059	0.189	9.57402	0.828	42.3737
0.2079	7.981	0.68687	39.059	0.19	9.61621	0.829	42.4267
0.2079	7.981	0.68687	39.059	0.19	9.61621	0.83	42.4782
0.2079	7.981	0.68687	39.059	0.19	9.61621	0.831	42.5297
0.2079	7.981	0.68687	39.059	0.19	9.61621	0.832	42.5811
0.2079	7.981	0.69257	39.407	0.19	9.61621	0.833	42.6339
0.2079	7.981	0.69257	39.407	0.19	9.61621	0.835	42.6853
0.2079	7.981	0.69257	39.407	0.19	9.61621	0.836	42.7365
0.2088	8.034	0.69257	39.407	0.191	9.65671	0.837	42.7878
0.2088	8.034	0.69257	39.407	0.191	9.65671	0.838	42.8404
0.2088	8.034	0.69257	39.407	0.191	9.65671	0.839	42.8916
0.2088	8.034	0.69257	39.407	0.191	9.65671	0.84	42.9427
0.2097	8.086	0.69257	39.407	0.192	9.6989	0.841	42.9937
0.2097	8.086	0.69827	39.755	0.192	9.6989	0.843	43.0462
0.2097	8.086	0.69827	39.755	0.192	9.6989	0.844	43.0972
0.2097	8.086	0.69827	39.755	0.192	9.6989	0.845	43.1481
0.2097	8.086	0.69827	39.755	0.192	9.6989	0.846	43.199
0.2097	8.086	0.69827	39.755	0.192	9.6989	0.847	43.2513
0.2106	8.139	0.69827	39.755	0.192	9.74108	0.848	43.3021
0.2106	8.139	0.69827	39.755	0.192	9.74108	0.849	43.3528
0.2106	8.139	0.69827	39.755	0.192	9.74108	0.851	43.4035
0.2115	8.192	0.70397	40.101	0.193	9.78158	0.852	43.4557
0.2115	8.192	0.70397	40.101	0.193	9.78158	0.853	43.5063
0.2115	8.192	0.70397	40.101	0.193	9.78158	0.854	43.5568
0.2115	8.192	0.70397	40.101	0.193	9.78158	0.855	43.6073
0.2124	8.245	0.70397	40.101	0.194	9.82377	0.856	43.6593
0.2124	8.245	0.70397	40.101	0.194	9.82377	0.857	43.7097
0.2124	8.245	0.70397	40.101	0.194	9.82377	0.859	43.7601
0.2124	8.245	0.70397	40.101	0.194	9.82377	0.86	43.8104
0.2124	8.245	0.71023	40.479	0.194	9.82377	0.861	43.8621
0.2124	8.245	0.71023	40.479	0.194	9.82377	0.862	43.9124
0.2133	8.297	0.71023	40.479	0.195	9.86596	0.863	43.9626
0.2133	8.297	0.71023	40.479	0.195	9.86596	0.864	44.0127
0.2133	8.297	0.71023	40.479	0.195	9.86596	0.865	44.0643
0.2142	8.35	0.71023	40.479	0.196	9.90646	0.867	44.1143
0.2142	8.35	0.71023	40.479	0.196	9.90646	0.868	44.1643
0.2142	8.35	0.71593	40.822	0.196	9.90646	0.869	44.2143
0.2142	8.35	0.71593	40.822	0.196	9.90646	0.87	44.2657
0.2142	8.35	0.71593	40.822	0.196	9.90646	0.871	44.3155
0.2142	8.35	0.71593	40.822	0.196	9.90646	0.872	44.3653
0.2142	8.35	0.71593	40.822	0.196	9.90646	0.873	44.4151
0.2151	8.403	0.71593	40.822	0.197	9.94865	0.875	44.4663
0.2151	8.403	0.71593	40.822	0.197	9.94865	0.876	44.5159
0.2151	8.403	0.71593	40.822	0.197	9.94865	0.877	44.5656
0.2151	8.403	0.72163	41.163	0.197	9.94865	0.878	44.6151
0.216	8.456	0.72163	41.163	0.197	9.98915	0.879	44.6661
0.216	8.456	0.72163	41.163	0.197	9.98915	0.88	44.7156
0.216	8.456	0.72163	41.163	0.197	9.98915	0.881	44.765
0.2169	8.508	0.72163	41.163	0.198	10.033	0.883	44.8144
0.2169	8.508	0.72163	41.163	0.198	10.033	0.884	44.8652
0.2169	8.508	0.72163	41.163	0.198	10.033	0.885	44.9145
0.2169	8.508	0.72163	41.163	0.198	10.033	0.886	44.9637
0.2169	8.508	0.72163	41.163	0.198	10.033	0.887	45.0129
0.2169	8.508	0.72733	41.502	0.198	10.033	0.888	45.0635
0.2169	8.508	0.72733	41.502	0.198	10.033	0.889	45.1126
0.2178	8.561	0.72733	41.502	0.199	10.0735	0.891	45.1616
0.2178	8.561	0.72733	41.502	0.199	10.0735	0.892	45.2106
0.2178	8.561	0.72733	41.502	0.199	10.0735	0.893	45.261
0.2187	8.613	0.72733	41.502	0.2	10.114	0.894	45.3099
0.2187	8.613	0.72733	41.502	0.2	10.114	0.895	45.3587
0.2187	8.613	0.73303	41.84	0.2	10.114	0.896	45.4075
0.2196	8.666	0.73303	41.84	0.201	10.1562	0.897	45.4577
0.2196	8.666	0.73303	41.84	0.201	10.1562	0.899	45.5064
0.2196	8.666	0.73303	41.84	0.201	10.1562	0.9	45.5551
0.2196	8.666	0.73303	41.84	0.201	10.1562	0.901	45.6036
0.2196	8.666	0.73303	41.84	0.201	10.1562	0.902	45.6536
0.2196	8.666	0.73303	41.84	0.201	10.1562	0.903	45.7021
0.2196	8.666	0.73303	41.84	0.201	10.1562	0.904	45.7506
0.2196	8.666	0.73873	42.176	0.201	10.1562	0.905	45.799
0.2205	8.719	0.73873	42.176	0.201	10.1984	0.907	45.8487
0.2205	8.719	0.73873	42.176	0.201	10.1984	0.908	45.897
0.2205	8.719	0.73873	42.176	0.201	10.1984	0.909	45.9453
0.2214	8.771	0.73873	42.176	0.202	10.2406	0.91	45.9935
0.2214	8.771	0.73873	42.176	0.202	10.2406	0.911	46.043
0.2214	8.771	0.73873	42.176	0.202	10.2406	0.912	46.0911
0.2214	8.771	0.73873	42.176	0.202	10.2406	0.913	46.1392
0.2214	8.771	0.74443	42.51	0.202	10.2406	0.914	46.1872
0.2214	8.771	0.74443	42.51	0.202	10.2406	0.916	46.2365
0.2214	8.771	0.74443	42.51	0.202	10.2406	0.917	46.2844
0.2223	8.824	0.74443	42.51	0.203	10.2811	0.918	46.3323
0.2223	8.824	0.74443	42.51	0.203	10.2811	0.919	46.3801
0.2223	8.824	0.74443	42.51	0.203	10.2811	0.92	46.4292
0.2232	8.876	0.74443	42.51	0.204	10.3216	0.921	46.4769
0.2232	8.876	0.74443	42.51	0.204	10.3216	0.922	46.5245
0.2232	8.876	0.75013	42.842	0.204	10.3216	0.924	46.5721
0.2232	8.876	0.75013	42.842	0.204	10.3216	0.925	46.621
0.2241	8.929	0.75013	42.842	0.205	10.3655	0.926	46.6685
0.2241	8.929	0.75013	42.842	0.205	10.3655	0.927	46.716
0.2241	8.929	0.75013	42.842	0.205	10.3655	0.928	46.7634
0.2241	8.929	0.75013	42.842	0.205	10.3655	0.929	46.8121
0.2241	8.929	0.75013	42.842	0.205	10.3655	0.93	46.8593
0.2241	8.929	0.75013	42.842	0.205	10.3655	0.932	46.9066
0.2241	8.929	0.75583	43.173	0.205	10.3655	0.933	46.9537
0.225	8.981	0.75583	43.173	0.206	10.406	0.934	47.0023
0.225	8.981	0.75583	43.173	0.206	10.406	0.935	47.0493
0.225	8.981	0.75583	43.173	0.206	10.406	0.936	47.0964
0.2259	9.034	0.75583	43.173	0.206	10.4482	0.937	47.1433
0.2259	9.034	0.75583	43.173	0.206	10.4482	0.938	47.1916
0.2259	9.034	0.75583	43.173	0.206	10.4482	0.94	47.2385
0.2259	9.034	0.75583	43.173	0.206	10.4482	0.941	47.2853
0.2268	9.086	0.76153	43.502	0.207	10.4886	0.942	47.3321
0.2268	9.086	0.76153	43.502	0.207	10.4886	0.943	47.3801
0.2268	9.086	0.76153	43.502	0.207	10.4886	0.944	47.4268
0.2268	9.086	0.76153	43.502	0.207	10.4886	0.945	47.4734
0.2268	9.086	0.76153	43.502	0.207	10.4886	0.946	47.5199
0.2268	9.086	0.76153	43.502	0.207	10.4886	0.948	47.5678
0.2268	9.086	0.76153	43.502	0.207	10.4886	0.949	47.6142
0.2277	9.138	0.76723	43.83	0.208	10.5308	0.95	47.6606
0.2277	9.138	0.76723	43.83	0.208	10.5308	0.951	47.707
0.2277	9.138	0.76723	43.83	0.208	10.5308	0.952	47.7546
0.2286	9.191	0.76723	43.83	0.209	10.573	0.953	47.8008
0.2286	9.191	0.76723	43.83	0.209	10.573	0.954	47.847
0.2286	9.191	0.76723	43.83	0.209	10.573	0.956	47.8932
0.2286	9.191	0.76723	43.83	0.209	10.573	0.957	47.9406
0.2286	9.191	0.76723	43.83	0.209	10.573	0.958	47.9866
0.2286	9.191	0.7735	44.188	0.209	10.573	0.959	48.0326
0.2286	9.191	0.7735	44.188	0.209	10.573	0.96	48.0785
0.2295	9.243	0.7735	44.188	0.21	10.6135	0.961	48.1257
0.2295	9.243	0.7735	44.188	0.21	10.6135	0.962	48.1715
0.2295	9.243	0.7735	44.188	0.21	10.6135	0.964	48.2173
0.2295	9.243	0.7735	44.188	0.21	10.6135	0.965	48.263
0.2304	9.295	0.7735	44.188	0.21	10.6557	0.966	48.31
0.2304	9.295	0.7735	44.188	0.21	10.6557	0.967	48.3556
0.2304	9.295	0.7792	44.511	0.21	10.6557	0.968	48.4011
0.2313	9.348	0.7792	44.511	0.211	10.6979	0.969	48.4466
0.2313	9.348	0.7792	44.511	0.211	10.6979	0.97	48.4933
0.2313	9.348	0.7792	44.511	0.211	10.6979	0.972	48.5387
0.2313	9.348	0.7792	44.511	0.211	10.6979	0.973	48.5841
0.2313	9.348	0.7792	44.511	0.211	10.6979	0.974	48.6293
0.2313	9.348	0.7792	44.511	0.211	10.6979	0.975	48.6759
0.2313	9.348	0.7849	44.833	0.211	10.6979	0.976	48.721
0.2322	9.4	0.7849	44.833	0.212	10.7384	0.977	48.7662
0.2322	9.4	0.7849	44.833	0.212	10.7384	0.978	48.8112
0.2322	9.4	0.7849	44.833	0.212	10.7384	0.98	48.8576
0.2322	9.4	0.7849	44.833	0.212	10.7384	0.981	48.9025
0.2331	9.452	0.7849	44.833	0.213	10.7806	0.982	48.9474
0.2331	9.452	0.7849	44.833	0.213	10.7806	0.983	48.9922
0.2331	9.452	0.7906	45.153	0.213	10.7806	0.984	49.0384
0.234	9.504	0.7906	45.153	0.214	10.8228	0.985	49.0831
0.234	9.504	0.7906	45.153	0.214	10.8228	0.986	49.1278
0.234	9.504	0.7906	45.153	0.214	10.8228	0.988	49.1724
0.234	9.504	0.7906	45.153	0.214	10.8228	0.989	49.2183
0.234	9.504	0.7906	45.153	0.214	10.8228	0.99	49.2628
0.234	9.504	0.7963	45.471	0.214	10.8228	0.991	49.3073
0.234	9.504	0.7963	45.471	0.214	10.8228	0.992	49.3517
0.2349	9.557	0.7963	45.471	0.215	10.8649	0.993	49.3974
0.2349	9.557	0.7963	45.471	0.215	10.8649	0.994	49.4417
0.2349	9.557	0.7963	45.471	0.215	10.8649	0.996	49.4859
0.2349	9.557	0.7963	45.471	0.215	10.8649	0.997	49.5301
0.2358	9.609	0.802	45.787	0.215	10.9054	0.998	49.5755
0.2358	9.609	0.802	45.787	0.215	10.9054	0.999	49.6196
0.2358	9.609	0.802	45.787	0.215	10.9054	1	49.6636
0.2358	9.609	0.802	45.787	0.215	10.9054	1.001	49.7076
0.2358	9.609	0.802	45.787	0.215	10.9054	1.002	49.7529
0.2358	9.609	0.802	45.787	0.215	10.9054	1.004	49.7967
0.2367	9.661	0.8077	46.101	0.216	10.9476	1.005	49.8405
0.2367	9.661	0.8077	46.101	0.216	10.9476	1.006	49.8843
0.2367	9.661	0.8077	46.101	0.216	10.9476	1.007	49.9293
0.2376	9.713	0.8077	46.101	0.217	10.9898	1.008	49.9729
0.2376	9.713	0.8077	46.101	0.217	10.9898	1.009	50.0165
0.2376	9.713	0.8077	46.101	0.217	10.9898	1.01	50.0601
0.2376	9.713	0.8077	46.101	0.217	10.9898	1.012	50.1048
0.2385	9.765	0.8134	46.413	0.218	11.0303	1.013	50.1483
0.2385	9.765	0.8134	46.413	0.218	11.0303	1.014	50.1917
0.2385	9.765	0.8134	46.413	0.218	11.0303	1.015	50.235
0.2385	9.765	0.8134	46.413	0.218	11.0303	1.016	50.2795
0.2385	9.765	0.8134	46.413	0.218	11.0303	1.017	50.3227
0.2385	9.765	0.8134	46.413	0.218	11.0303	1.018	50.3659
0.2385	9.765	0.8134	46.413	0.218	11.0303	1.02	50.409
0.2394	9.817	0.8191	46.723	0.219	11.0725	1.021	50.4534
0.2394	9.817	0.8191	46.723	0.219	11.0725	1.022	50.4963
0.2394	9.817	0.8191	46.723	0.219	11.0725	1.023	50.5393
0.2403	9.869	0.8191	46.723	0.22	11.113	1.024	50.5822
0.2403	9.869	0.8191	46.723	0.22	11.113	1.025	50.6263
0.2403	9.869	0.8191	46.723	0.22	11.113	1.026	50.6691
0.2403	9.869	0.8191	46.723	0.22	11.113	1.028	50.7118
0.2403	9.869	0.8248	47.032	0.22	11.113	1.029	50.7545
0.2403	9.869	0.8248	47.032	0.22	11.113	1.03	50.7983
0.2403	9.869	0.8248	47.032	0.22	11.113	1.031	50.8409
0.2412	9.921	0.8248	47.032	0.22	11.1569	1.032	50.8834
0.2412	9.921	0.8248	47.032	0.22	11.1569	1.033	50.9259
0.2412	9.921	0.8248	47.032	0.22	11.1569	1.034	50.9695
0.2412	9.921	0.8248	47.032	0.22	11.1569	1.036	51.0119
0.2421	9.973	0.8305	47.338	0.221	11.1974	1.037	51.0541
0.2421	9.973	0.8305	47.338	0.221	11.1974	1.038	51.0964
0.243	10.025	0.8305	47.338	0.222	11.2379	1.039	51.1398
0.243	10.025	0.8305	47.338	0.222	11.2379	1.04	51.1819
0.243	10.025	0.8305	47.338	0.222	11.2379	1.041	51.224
0.243	10.025	0.8305	47.338	0.222	11.2379	1.042	51.266
0.243	10.025	0.8305	47.338	0.222	11.2379	1.044	51.3092
0.243	10.025	0.8368	47.673	0.222	11.2379	1.045	51.3511
0.243	10.025	0.8368	47.673	0.222	11.2379	1.046	51.393
0.243	10.025	0.8368	47.673	0.222	11.2379	1.047	51.4348
0.2439	10.077	0.8368	47.673	0.223	11.28	1.048	51.4778
0.2439	10.077	0.8368	47.673	0.223	11.28	1.049	51.5195
0.2439	10.077	0.8368	47.673	0.223	11.28	1.05	51.5611
0.2448	10.129	0.8368	47.673	0.224	11.3222	1.051	51.6027
0.2448	10.129	0.8368	47.673	0.224	11.3222	1.053	51.6454
0.2448	10.129	0.8425	47.975	0.224	11.3222	1.054	51.6869
0.2457	10.181	0.8425	47.975	0.224	11.3644	1.055	51.7283
0.2457	10.181	0.8425	47.975	0.224	11.3644	1.056	51.7697
0.2457	10.181	0.8425	47.975	0.224	11.3644	1.057	51.8122
0.2457	10.181	0.8425	47.975	0.224	11.3644	1.058	51.8535
0.2457	10.181	0.8425	47.975	0.224	11.3644	1.059	51.8947
0.2457	10.181	0.8425	47.975	0.224	11.3644	1.061	51.9359
0.2457	10.181	0.8425	47.975	0.224	11.3644	1.062	51.9782
0.2466	10.233	0.8482	48.275	0.225	11.4049	1.063	52.0192
0.2466	10.233	0.8482	48.275	0.225	11.4049	1.064	52.0602
0.2466	10.233	0.8482	48.275	0.225	11.4049	1.065	52.1011
0.2466	10.233	0.8482	48.275	0.225	11.4049	1.066	52.1432
0.2475	10.285	0.8482	48.275	0.226	11.4454	1.067	52.1841
0.2475	10.285	0.8482	48.275	0.226	11.4454	1.069	52.2248
0.2475	10.285	0.8482	48.275	0.226	11.4454	1.07	52.2656
0.2475	10.285	0.8539	48.573	0.226	11.4454	1.071	52.3074
0.2475	10.285	0.8539	48.573	0.226	11.4454	1.072	52.348
0.2475	10.285	0.8539	48.573	0.226	11.4454	1.073	52.3886
0.2475	10.285	0.8539	48.573	0.226	11.4454	1.074	52.4291
0.2484	10.337	0.8539	48.573	0.227	11.4893	1.075	52.4707
0.2484	10.337	0.8539	48.573	0.227	11.4893	1.077	52.5111
0.2484	10.337	0.8539	48.573	0.227	11.4893	1.078	52.5515
0.2493	10.389	0.8539	48.573	0.228	11.5298	1.079	52.5918
0.2493	10.389	0.8596	48.869	0.228	11.5298	1.08	52.6332
0.2493	10.389	0.8596	48.869	0.228	11.5298	1.081	52.6734
0.2493	10.389	0.8596	48.869	0.228	11.5298	1.082	52.7135
0.2502	10.441	0.8596	48.869	0.229	11.5719	1.083	52.7536
0.2502	10.441	0.8596	48.869	0.229	11.5719	1.085	52.7948
0.2502	10.441	0.8596	48.869	0.229	11.5719	1.086	52.8348
0.2502	10.441	0.8596	48.869	0.229	11.5719	1.087	52.8747
0.2502	10.441	0.8596	48.869	0.229	11.5719	1.088	52.9145
0.2502	10.441	0.8653	49.163	0.229	11.5719	1.089	52.9555
0.2502	10.441	0.8653	49.163	0.229	11.5719	1.09	52.9953
0.2511	10.492	0.8653	49.163	0.229	11.6125	1.091	53.035
0.2511	10.492	0.8653	49.163	0.229	11.6125	1.093	53.0746
0.2511	10.492	0.8653	49.163	0.229	11.6125	1.094	53.1154
0.252	10.544	0.8653	49.163	0.23	11.6546	1.095	53.1549
0.252	10.544	0.8653	49.163	0.23	11.6546	1.096	53.1944
0.252	10.544	0.8653	49.163	0.23	11.6546	1.097	53.2339
0.252	10.544	0.871	49.455	0.23	11.6546	1.098	53.2744
0.2529	10.596	0.871	49.455	0.231	11.6968	1.099	53.3137
0.2529	10.596	0.871	49.455	0.231	11.6968	1.101	53.353
0.2529	10.596	0.871	49.455	0.231	11.6968	1.102	53.3922
0.2529	10.596	0.871	49.455	0.231	11.6968	1.103	53.4326
0.2529	10.596	0.871	49.455	0.231	11.6968	1.104	53.4717
0.2529	10.596	0.871	49.455	0.231	11.6968	1.105	53.5108
0.2529	10.596	0.8767	49.745	0.231	11.6968	1.106	53.5498
0.2538	10.648	0.8767	49.745	0.232	11.7373	1.107	53.5899
0.2538	10.648	0.8767	49.745	0.232	11.7373	1.109	53.6288
0.2538	10.648	0.8767	49.745	0.232	11.7373	1.11	53.6677
0.2547	10.699	0.8767	49.745	0.233	11.7795	1.111	53.7065
0.2547	10.699	0.8767	49.745	0.233	11.7795	1.112	53.7464
0.2547	10.699	0.8767	49.745	0.233	11.7795	1.113	53.7851
0.2547	10.699	0.8767	49.745	0.233	11.7795	1.114	53.8237
0.2547	10.699	0.8824	50.033	0.233	11.7795	1.115	53.8623
0.2547	10.699	0.8824	50.033	0.233	11.7795	1.117	53.902
0.2547	10.699	0.8824	50.033	0.233	11.7795	1.118	53.9405
0.2556	10.751	0.8824	50.033	0.234	11.8217	1.119	53.9789
0.2556	10.751	0.8824	50.033	0.234	11.8217	1.12	54.0173
0.2556	10.751	0.8824	50.033	0.234	11.8217	1.121	54.0568
0.2556	10.751	0.8824	50.033	0.234	11.8217	1.122	54.0951
0.2565	10.803	0.8824	50.033	0.234	11.8622	1.123	54.1333
0.2565	10.803	0.8881	50.319	0.234	11.8622	1.125	54.1715
0.2565	10.803	0.8881	50.319	0.234	11.8622	1.126	54.2107
0.2565	10.803	0.8881	50.319	0.234	11.8622	1.127	54.2488
0.2574	10.854	0.8881	50.319	0.235	11.9044	1.128	54.2868
0.2574	10.854	0.8881	50.319	0.235	11.9044	1.129	54.3248
0.2574	10.854	0.8881	50.319	0.235	11.9044	1.13	54.3638
0.2574	10.854	0.8881	50.319	0.235	11.9044	1.131	54.4017
0.2574	10.854	0.8881	50.319	0.235	11.9044	1.133	54.4395
0.2574	10.854	0.8881	50.319	0.235	11.9044	1.134	54.4773
0.2583	10.906	0.89437	50.631	0.236	11.9465	1.135	54.5161
0.2583	10.906	0.89437	50.631	0.236	11.9465	1.136	54.5538
0.2583	10.906	0.89437	50.631	0.236	11.9465	1.137	54.5914
0.2583	10.906	0.89437	50.631	0.236	11.9465	1.138	54.629
0.2592	10.958	0.89437	50.631	0.237	11.9887	1.139	54.6676
0.2592	10.958	0.89437	50.631	0.237	11.9887	1.141	54.7051
0.2592	10.958	0.89437	50.631	0.237	11.9887	1.142	54.7425
0.2592	10.958	0.90007	50.913	0.237	11.9887	1.143	54.7799
0.2601	11.009	0.90007	50.913	0.238	12.0292	1.144	54.8183
0.2601	11.009	0.90007	50.913	0.238	12.0292	1.145	54.8555
0.2601	11.009	0.90007	50.913	0.238	12.0292	1.146	54.8927
0.2601	11.009	0.90007	50.913	0.238	12.0292	1.147	54.9299
0.2601	11.009	0.90007	50.913	0.238	12.0292	1.149	54.9681
0.2601	11.009	0.90007	50.913	0.238	12.0292	1.15	55.0052
0.2601	11.009	0.90007	50.913	0.238	12.0292	1.151	55.0422
0.261	11.061	0.90577	51.192	0.238	12.0697	1.152	55.0791
0.261	11.061	0.90577	51.192	0.238	12.0697	1.153	55.1171
0.261	11.061	0.90577	51.192	0.238	12.0697	1.154	55.154
0.261	11.061	0.90577	51.192	0.238	12.0697	1.155	55.1908
0.2619	11.112	0.90577	51.192	0.239	12.1136	1.157	55.2276
0.2619	11.112	0.90577	51.192	0.239	12.1136	1.158	55.2653
0.2619	11.112	0.90577	51.192	0.239	12.1136	1.159	55.302
0.2619	11.112	0.90577	51.192	0.239	12.1136	1.16	55.3386
0.2619	11.112	0.91147	51.469	0.239	12.1136	1.161	55.3752
0.2619	11.112	0.91147	51.469	0.239	12.1136	1.162	55.4128
0.2619	11.112	0.91147	51.469	0.239	12.1136	1.163	55.4492
0.2628	11.164	0.91147	51.469	0.24	12.1541	1.165	55.4856
0.2628	11.164	0.91147	51.469	0.24	12.1541	1.166	55.522
0.2628	11.164	0.91147	51.469	0.24	12.1541	1.167	55.5594
0.2637	11.215	0.91147	51.469	0.241	12.1962	1.168	55.5956
0.2637	11.215	0.91147	51.469	0.241	12.1962	1.169	55.6319
0.2637	11.215	0.91717	51.745	0.241	12.1962	1.17	55.668
0.2637	11.215	0.91717	51.745	0.241	12.1962	1.171	55.7052
0.2637	11.215	0.91717	51.745	0.241	12.1962	1.173	55.7413
0.2646	11.267	0.91717	51.745	0.242	12.2367	1.174	55.7773
0.2646	11.267	0.91717	51.745	0.242	12.2367	1.175	55.8133
0.2646	11.267	0.91717	51.745	0.242	12.2367	1.176	55.8503
0.2646	11.267	0.91717	51.745	0.242	12.2367	1.177	55.8861
0.2646	11.267	0.92287	52.018	0.242	12.2367	1.178	55.922
0.2646	11.267	0.92287	52.018	0.242	12.2367	1.179	55.9577
0.2646	11.267	0.92287	52.018	0.242	12.2367	1.181	55.9945
0.2655	11.318	0.92287	52.018	0.243	12.2789	1.182	56.0302
0.2655	11.318	0.92287	52.018	0.243	12.2789	1.183	56.0658
0.2655	11.318	0.92287	52.018	0.243	12.2789	1.184	56.1014
0.2664	11.37	0.92287	52.018	0.243	12.3211	1.185	56.138
0.2664	11.37	0.92857	52.289	0.243	12.3211	1.186	56.1735
0.2664	11.37	0.92857	52.289	0.243	12.3211	1.187	56.209
0.2664	11.37	0.92857	52.289	0.243	12.3211	1.188	56.2443
0.2664	11.37	0.92857	52.289	0.243	12.3211	1.19	56.2807
0.2664	11.37	0.92857	52.289	0.243	12.3211	1.191	56.316
0.2664	11.37	0.92857	52.289	0.243	12.3211	1.192	56.3513
0.2664	11.37	0.92857	52.289	0.243	12.3211	1.193	56.3865
0.2673	11.421	0.92857	52.289	0.244	12.3616	1.194	56.4227
0.2673	11.421	0.93427	52.558	0.244	12.3616	1.195	56.4578
0.2673	11.421	0.93427	52.558	0.244	12.3616	1.196	56.4929
0.2673	11.421	0.93427	52.558	0.244	12.3616	1.198	56.5279
0.2682	11.472	0.93427	52.558	0.245	12.4038	1.199	56.5639
0.2682	11.472	0.93427	52.558	0.245	12.4038	1.2	56.5988
0.2682	11.472	0.93427	52.558	0.245	12.4038	1.201	56.6337
0.2691	11.524	0.93427	52.558	0.246	12.4459	1.202	56.6685
0.2691	11.524	0.93427	52.558	0.246	12.4459	1.203	56.7043
0.2691	11.524	0.93997	52.824	0.246	12.4459	1.204	56.739
0.2691	11.524	0.93997	52.824	0.246	12.4459	1.206	56.7737
0.2691	11.524	0.93997	52.824	0.246	12.4459	1.207	56.8084
0.2691	11.524	0.93997	52.824	0.246	12.4459	1.208	56.844
0.2691	11.524	0.93997	52.824	0.246	12.4459	1.209	56.8786
0.2691	11.524	0.93997	52.824	0.246	12.4459	1.21	56.9131
0.27	11.575	0.93997	52.824	0.247	12.4881	1.211	56.9475
0.27	11.575	0.94567	53.089	0.247	12.4881	1.212	56.983
0.27	11.575	0.94567	53.089	0.247	12.4881	1.214	57.0173
0.27	11.575	0.94567	53.089	0.247	12.4881	1.215	57.0517
0.2709	11.626	0.94567	53.089	0.247	12.5286	1.216	57.0859
0.2709	11.626	0.94567	53.089	0.247	12.5286	1.217	57.1212
0.2709	11.626	0.94567	53.089	0.247	12.5286	1.218	57.1553
0.2718	11.678	0.94567	53.089	0.248	12.5691	1.219	57.1895
0.2718	11.678	0.95137	53.351	0.248	12.5691	1.22	57.2236
0.2718	11.678	0.95137	53.351	0.248	12.5691	1.222	57.2587
0.2718	11.678	0.95137	53.351	0.248	12.5691	1.223	57.2927
0.2718	11.678	0.95137	53.351	0.248	12.5691	1.224	57.3266
0.2718	11.678	0.95137	53.351	0.248	12.5691	1.225	57.3605
0.2718	11.678	0.95137	53.351	0.248	12.5691	1.226	57.3954
0.2718	11.678	0.95137	53.351	0.248	12.5691	1.227	57.4292
0.2727	11.729	0.95137	53.351	0.249	12.613	1.228	57.463
0.2727	11.729	0.95763	53.638	0.249	12.613	1.23	57.4967
0.2727	11.729	0.95763	53.638	0.249	12.613	1.231	57.5314
0.2727	11.729	0.95763	53.638	0.249	12.613	1.232	57.5651
0.2736	11.78	0.95763	53.638	0.25	12.6535	1.233	57.5987
0.2736	11.78	0.95763	53.638	0.25	12.6535	1.234	57.6322
0.2736	11.78	0.95763	53.638	0.25	12.6535	1.235	57.6668
0.2736	11.78	0.95763	53.638	0.25	12.6535	1.236	57.7002
0.2736	11.78	0.95763	53.638	0.25	12.6535	1.238	57.7337
0.2736	11.78	0.96333	53.896	0.25	12.6535	1.239	57.767
0.2736	11.78	0.96333	53.896	0.25	12.6535	1.24	57.8014
0.2745	11.831	0.96333	53.896	0.251	12.6956	1.241	57.8347
0.2745	11.831	0.96333	53.896	0.251	12.6956	1.242	57.8679
0.2745	11.831	0.96333	53.896	0.251	12.6956	1.243	57.9011
0.2754	11.883	0.96333	53.896	0.252	12.7361	1.244	57.9353
0.2754	11.883	0.96333	53.896	0.252	12.7361	1.246	57.9684
0.2754	11.883	0.96903	54.152	0.252	12.7361	1.247	58.0015
0.2754	11.883	0.96903	54.152	0.252	12.7361	1.248	58.0345
0.2763	11.934	0.96903	54.152	0.252	12.7783	1.249	58.0685
0.2763	11.934	0.96903	54.152	0.252	12.7783	1.25	58.1015
0.2763	11.934	0.96903	54.152	0.252	12.7783	1.251	58.1344
0.2763	11.934	0.96903	54.152	0.252	12.7783	1.252	58.1673
0.2763	11.934	0.96903	54.152	0.252	12.7783	1.254	58.201
0.2763	11.934	0.97473	54.406	0.252	12.7783	1.255	58.2338
0.2763	11.934	0.97473	54.406	0.252	12.7783	1.256	58.2666
0.2763	11.934	0.97473	54.406	0.252	12.7783	1.257	58.2993
0.2772	11.985	0.97473	54.406	0.253	12.8205	1.258	58.3329
0.2772	11.985	0.97473	54.406	0.253	12.8205	1.259	58.3655
0.2772	11.985	0.97473	54.406	0.253	12.8205	1.26	58.3981
0.2772	11.985	0.97473	54.406	0.253	12.8205	1.262	58.4306
0.2781	12.036	0.97473	54.406	0.254	12.861	1.263	58.4641
0.2781	12.036	0.98043	54.657	0.254	12.861	1.264	58.4965
0.2781	12.036	0.98043	54.657	0.254	12.861	1.265	58.5289
0.2781	12.036	0.98043	54.657	0.254	12.861	1.266	58.5613
0.279	12.087	0.98043	54.657	0.255	12.9031	1.267	58.5946
0.279	12.087	0.98043	54.657	0.255	12.9031	1.268	58.6268
0.279	12.087	0.98043	54.657	0.255	12.9031	1.27	58.6591
0.279	12.087	0.98043	54.657	0.255	12.9031	1.271	58.6913
0.279	12.087	0.98043	54.657	0.255	12.9031	1.272	58.7244
0.279	12.087	0.98613	54.907	0.255	12.9031	1.273	58.7565
0.279	12.087	0.98613	54.907	0.255	12.9031	1.274	58.7886
0.2799	12.138	0.98613	54.907	0.256	12.9453	1.275	58.8206
0.2799	12.138	0.98613	54.907	0.256	12.9453	1.276	58.8536
0.2799	12.138	0.98613	54.907	0.256	12.9453	1.278	58.8855
0.2799	12.138	0.98613	54.907	0.256	12.9453	1.279	58.9175
0.2808	12.189	0.98613	54.907	0.257	12.9858	1.28	58.9493
0.2808	12.189	0.99183	55.154	0.257	12.9858	1.281	58.9821
0.2808	12.189	0.99183	55.154	0.257	12.9858	1.282	59.0139
0.2808	12.189	0.99183	55.154	0.257	12.9858	1.283	59.0457
0.2808	12.189	0.99183	55.154	0.257	12.9858	1.284	59.0774
0.2808	12.189	0.99183	55.154	0.257	12.9858	1.286	59.11
0.2808	12.189	0.99183	55.154	0.257	12.9858	1.287	59.1416
0.2817	12.24	0.99183	55.154	0.257	13.028	1.288	59.1732
0.2817	12.24	0.99183	55.154	0.257	13.028	1.289	59.2048
0.2817	12.24	0.99753	55.399	0.257	13.028	1.29	59.2373
0.2817	12.24	0.99753	55.399	0.257	13.028	1.291	59.2687
0.2826	12.291	0.99753	55.399	0.258	13.0702	1.292	59.3002
0.2826	12.291	0.99753	55.399	0.258	13.0702	1.294	59.3316
0.2826	12.291	0.99753	55.399	0.258	13.0702	1.295	59.3639
0.2826	12.291	0.99753	55.399	0.258	13.0702	1.296	59.3952
0.2835	12.342	0.99753	55.399	0.259	13.1123	1.297	59.4265
0.2835	12.342	0.99753	55.399	0.259	13.1123	1.298	59.4577
0.2835	12.342	1.00323	55.643	0.259	13.1123	1.299	59.4899
0.2835	12.342	1.00323	55.643	0.259	13.1123	1.3	59.521
0.2835	12.342	1.00323	55.643	0.259	13.1123	1.302	59.5522
0.2835	12.342	1.00323	55.643	0.259	13.1123	1.303	59.5833
0.2835	12.342	1.00323	55.643	0.259	13.1123	1.304	59.6152
0.2844	12.393	1.00323	55.643	0.26	13.1528	1.305	59.6463
0.2844	12.393	1.00323	55.643	0.26	13.1528	1.306	59.6772
0.2844	12.393	1.00323	55.643	0.26	13.1528	1.307	59.7082
0.2844	12.393	1.00893	55.884	0.26	13.1528	1.308	59.74
0.2844	12.393	1.00893	55.884	0.26	13.1528	1.31	59.7709
0.2853	12.444	1.00893	55.884	0.261	13.1933	1.311	59.8017
0.2853	12.444	1.00893	55.884	0.261	13.1933	1.312	59.8325
0.2853	12.444	1.00893	55.884	0.261	13.1933	1.313	59.8642
0.2853	12.444	1.00893	55.884	0.261	13.1933	1.314	59.8949
0.2853	12.444	1.00893	55.884	0.261	13.1933	1.315	59.9256
0.2853	12.444	1.01463	56.123	0.261	13.1933	1.316	59.9562
0.2853	12.444	1.01463	56.123	0.261	13.1933	1.318	59.9877
0.2862	12.495	1.01463	56.123	0.261	13.2372	1.319	60.0183
0.2862	12.495	1.01463	56.123	0.261	13.2372	1.32	60.0488
0.2862	12.495	1.01463	56.123	0.261	13.2372	1.321	60.0793
0.2862	12.495	1.01463	56.123	0.261	13.2372	1.322	60.1107
0.2871	12.546	1.01463	56.123	0.262	13.2777	1.323	60.1411
0.2871	12.546	1.01463	56.123	0.262	13.2777	1.324	60.1715
0.2871	12.546	1.0209	56.383	0.262	13.2777	1.325	60.2018
0.2871	12.546	1.0209	56.383	0.262	13.2777	1.327	60.233
0.288	12.597	1.0209	56.383	0.263	13.3198	1.328	60.2633
0.288	12.597	1.0209	56.383	0.263	13.3198	1.329	60.2936
0.288	12.597	1.0209	56.383	0.263	13.3198	1.33	60.3238
0.288	12.597	1.0209	56.383	0.263	13.3198	1.331	60.3548
0.288	12.597	1.0209	56.383	0.263	13.3198	1.332	60.385
0.288	12.597	1.0266	56.618	0.263	13.3198	1.333	60.4151
0.288	12.597	1.0266	56.618	0.263	13.3198	1.335	60.4451
0.288	12.597	1.0266	56.618	0.263	13.3198	1.336	60.4761
0.2889	12.648	1.0266	56.618	0.264	13.3603	1.337	60.506
0.2889	12.648	1.0266	56.618	0.264	13.3603	1.338	60.536
0.2889	12.648	1.0266	56.618	0.264	13.3603	1.339	60.5659
0.2898	12.699	1.0266	56.618	0.265	13.4025	1.34	60.5967
0.2898	12.699	1.0266	56.618	0.265	13.4025	1.341	60.6266
0.2898	12.699	1.0323	56.85	0.265	13.4025	1.343	60.6564
0.2898	12.699	1.0323	56.85	0.265	13.4025	1.344	60.6862
0.2898	12.699	1.0323	56.85	0.265	13.4025	1.345	60.7168
0.2907	12.75	1.0323	56.85	0.266	13.4447	1.346	60.7465
0.2907	12.75	1.0323	56.85	0.266	13.4447	1.347	60.7762
0.2907	12.75	1.0323	56.85	0.266	13.4447	1.348	60.8058
0.2907	12.75	1.0323	56.85	0.266	13.4447	1.349	60.8363
0.2907	12.75	1.038	57.08	0.266	13.4447	1.351	60.8659
0.2907	12.75	1.038	57.08	0.266	13.4447	1.352	60.8954
0.2907	12.75	1.038	57.08	0.266	13.4447	1.353	60.925
0.2907	12.75	1.038	57.08	0.266	13.4447	1.354	60.9553
0.2916	12.8	1.038	57.08	0.266	13.4852	1.355	60.9847
0.2916	12.8	1.038	57.08	0.266	13.4852	1.356	61.0142
0.2916	12.8	1.038	57.08	0.266	13.4852	1.357	61.0435
0.2925	12.851	1.0437	57.308	0.267	13.5273	1.359	61.0737
0.2925	12.851	1.0437	57.308	0.267	13.5273	1.36	61.1031
0.2925	12.851	1.0437	57.308	0.267	13.5273	1.361	61.1323
0.2925	12.851	1.0437	57.308	0.267	13.5273	1.362	61.1616
0.2925	12.851	1.0437	57.308	0.267	13.5273	1.363	61.1917
0.2925	12.851	1.0437	57.308	0.267	13.5273	1.364	61.2208
0.2925	12.851	1.0437	57.308	0.267	13.5273	1.365	61.25
0.2925	12.851	1.0437	57.308	0.267	13.5273	1.367	61.2791
0.2934	12.902	1.0494	57.535	0.268	13.5695	1.368	61.309
0.2934	12.902	1.0494	57.535	0.268	13.5695	1.369	61.3381
0.2934	12.902	1.0494	57.535	0.268	13.5695	1.37	61.3671
0.2934	12.902	1.0494	57.535	0.268	13.5695	1.371	61.3961
0.2943	12.953	1.0494	57.535	0.269	13.61	1.372	61.4259
0.2943	12.953	1.0494	57.535	0.269	13.61	1.373	61.4548
0.2943	12.953	1.0494	57.535	0.269	13.61	1.375	61.4837
0.2943	12.953	1.0494	57.535	0.269	13.61	1.376	61.5125
0.2952	13.003	1.0551	57.759	0.27	13.6521	1.377	61.5422
0.2952	13.003	1.0551	57.759	0.27	13.6521	1.378	61.571
0.2952	13.003	1.0551	57.759	0.27	13.6521	1.379	61.5998
0.2952	13.003	1.0551	57.759	0.27	13.6521	1.38	61.6285
0.2952	13.003	1.0551	57.759	0.27	13.6521	1.381	61.658
0.2952	13.003	1.0551	57.759	0.27	13.6521	1.383	61.6867
0.2952	13.003	1.0551	57.759	0.27	13.6521	1.384	61.7154
0.2952	13.003	1.0608	57.981	0.27	13.6521	1.385	61.7439
0.2961	13.054	1.0608	57.981	0.27	13.6926	1.386	61.7734
0.2961	13.054	1.0608	57.981	0.27	13.6926	1.387	61.8019
0.2961	13.054	1.0608	57.981	0.27	13.6926	1.388	61.8304
0.2961	13.054	1.0608	57.981	0.27	13.6926	1.389	61.8589
0.297	13.105	1.0608	57.981	0.271	13.7365	1.391	61.8882
0.297	13.105	1.0608	57.981	0.271	13.7365	1.392	61.9166
0.297	13.105	1.0608	57.981	0.271	13.7365	1.393	61.945
0.297	13.105	1.0665	58.201	0.271	13.7365	1.394	61.9733
0.2979	13.155	1.0665	58.201	0.272	13.777	1.395	62.0025
0.2979	13.155	1.0665	58.201	0.272	13.777	1.396	62.0308
0.2979	13.155	1.0665	58.201	0.272	13.777	1.397	62.0591
0.2979	13.155	1.0665	58.201	0.272	13.777	1.399	62.0873
0.2979	13.155	1.0665	58.201	0.272	13.777	1.4	62.1163
0.2979	13.155	1.0665	58.201	0.272	13.777	1.401	62.1445
0.2979	13.155	1.0722	58.419	0.272	13.777	1.402	62.1727
0.2979	13.155	1.0722	58.419	0.272	13.777	1.403	62.2008
0.2988	13.206	1.0722	58.419	0.273	13.8174	1.404	62.2297
0.2988	13.206	1.0722	58.419	0.273	13.8174	1.405	62.2578
0.2988	13.206	1.0722	58.419	0.273	13.8174	1.407	62.2858
0.2988	13.206	1.0722	58.419	0.273	13.8174	1.408	62.3138
0.2997	13.257	1.0722	58.419	0.274	13.8596	1.409	62.3426
0.2997	13.257	1.0722	58.419	0.274	13.8596	1.41	62.3705
0.2997	13.257	1.0779	58.634	0.274	13.8596	1.411	62.3984
0.2997	13.257	1.0779	58.634	0.274	13.8596	1.412	62.4263
0.2997	13.257	1.0779	58.634	0.274	13.8596	1.413	62.455
0.2997	13.257	1.0779	58.634	0.274	13.8596	1.415	62.4828
0.2997	13.257	1.0779	58.634	0.274	13.8596	1.416	62.5106
0.2997	13.257	1.0779	58.634	0.274	13.8596	1.417	62.5384
0.2997	13.257	1.0779	58.634	0.274	13.8596	1.418	62.5669
0.3006	13.307	1.08417	58.869	0.275	13.9018	1.419	62.5946
0.3006	13.307	1.08417	58.869	0.275	13.9018	1.42	62.6223
0.3006	13.307	1.08417	58.869	0.275	13.9018	1.421	62.65
0.3015	13.358	1.08417	58.869	0.275	13.944	1.423	62.6784
0.3015	13.358	1.08417	58.869	0.275	13.944	1.424	62.706
0.3015	13.358	1.08417	58.869	0.275	13.944	1.425	62.7336
0.3015	13.358	1.08417	58.869	0.275	13.944	1.426	62.7611
0.3015	13.358	1.08987	59.081	0.275	13.944	1.427	62.7894
0.3024	13.408	1.08987	59.081	0.276	13.9844	1.428	62.8169
0.3024	13.408	1.08987	59.081	0.276	13.9844	1.429	62.8444
0.3024	13.408	1.08987	59.081	0.276	13.9844	1.431	62.8718
0.3024	13.408	1.08987	59.081	0.276	13.9844	1.432	62.9
0.3024	13.408	1.08987	59.081	0.276	13.9844	1.433	62.9274
0.3024	13.408	1.08987	59.081	0.276	13.9844	1.434	62.9548
0.3024	13.408	1.09557	59.29	0.276	13.9844	1.435	62.9821
0.3024	13.408	1.09557	59.29	0.276	13.9844	1.436	63.0102
0.3033	13.459	1.09557	59.29	0.277	14.0266	1.437	63.0374
0.3033	13.459	1.09557	59.29	0.277	14.0266	1.439	63.0647
0.3033	13.459	1.09557	59.29	0.277	14.0266	1.44	63.0919
0.3033	13.459	1.09557	59.29	0.277	14.0266	1.441	63.1199
0.3042	13.509	1.09557	59.29	0.278	14.0688	1.442	63.1471
0.3042	13.509	1.09557	59.29	0.278	14.0688	1.443	63.1742
0.3042	13.509	1.10127	59.498	0.278	14.0688	1.444	63.2013
0.3042	13.509	1.10127	59.498	0.278	14.0688	1.445	63.2292
0.3051	13.56	1.10127	59.498	0.279	14.1092	1.447	63.2562
0.3051	13.56	1.10127	59.498	0.279	14.1092	1.448	63.2833
0.3051	13.56	1.10127	59.498	0.279	14.1092	1.449	63.3103
0.3051	13.56	1.10127	59.498	0.279	14.1092	1.45	63.338
0.3051	13.56	1.10697	59.703	0.279	14.1092	1.451	63.365
0.3051	13.56	1.10697	59.703	0.279	14.1092	1.452	63.3919
0.3051	13.56	1.10697	59.703	0.279	14.1092	1.453	63.4188
0.3051	13.56	1.10697	59.703	0.279	14.1092	1.455	63.4465
0.306	13.61	1.10697	59.703	0.28	14.1514	1.456	63.4733
0.306	13.61	1.10697	59.703	0.28	14.1514	1.457	63.5001
0.306	13.61	1.10697	59.703	0.28	14.1514	1.458	63.5269
0.306	13.61	1.4075	68.046	0.28	14.1514	1.459	63.5545
0.3069	13.661	1.4075	68.046	0.28	14.1936	1.46	63.5812
0.3069	13.661	1.4075	68.046	0.28	14.1936	1.461	63.608
0.3069	13.661	1.4075	68.046	0.28	14.1936	1.462	63.6346
0.3069	13.661	1.4075	68.046	0.28	14.1936	1.464	63.6621
0.3069	13.661	1.4075	68.046	0.28	14.1936	1.465	63.6887
0.3069	13.661	1.4075	68.046	0.28	14.1936	1.466	63.7154
0.3069	13.661	1.41463	68.195	0.28	14.1936	1.467	63.742
0.3078	13.711	1.41463	68.195	0.281	14.2357	1.468	63.7693
0.3078	13.711	1.41463	68.195	0.281	14.2357	1.469	63.7959
0.3078	13.711	1.41463	68.195	0.281	14.2357	1.47	63.8224
0.3078	13.711	1.41463	68.195	0.281	14.2357	1.472	63.8489
0.3078	13.711	1.41463	68.195	0.281	14.2357	1.473	63.8761
0.3087	13.761	1.41463	68.195	0.282	14.2762	1.474	63.9026
0.3087	13.761	1.41463	68.195	0.282	14.2762	1.475	63.929
0.3087	13.761	1.42177	68.342	0.282	14.2762	1.476	63.9554
0.3087	13.761	1.42177	68.342	0.282	14.2762	1.477	63.9825
0.3096	13.812	1.42177	68.342	0.283	14.3167	1.478	64.0089
0.3096	13.812	1.42177	68.342	0.283	14.3167	1.48	64.0352
0.3096	13.812	1.42177	68.342	0.283	14.3167	1.481	64.0615
0.3096	13.812	1.42177	68.342	0.283	14.3167	1.482	64.0886
0.3096	13.812	1.4289	68.487	0.283	14.3167	1.483	64.1148
0.3096	13.812	1.4289	68.487	0.283	14.3167	1.484	64.1411
0.3096	13.812	1.4289	68.487	0.283	14.3167	1.485	64.1673
0.3096	13.812	1.4289	68.487	0.283	14.3167	1.486	64.1942
0.3105	13.862	1.4289	68.487	0.284	14.3606	1.488	64.2204
0.3105	13.862	1.4289	68.487	0.284	14.3606	1.489	64.2465
0.3105	13.862	1.4289	68.487	0.284	14.3606	1.49	64.2726
0.3105	13.862	1.436	68.63	0.284	14.3606	1.491	64.2995
0.3114	13.912	1.436	68.63	0.284	14.401	1.492	64.3256
0.3114	13.912	1.436	68.63	0.284	14.401	1.493	64.3516
0.3114	13.912	1.436	68.63	0.284	14.401	1.494	64.3776
0.3114	13.912	1.436	68.63	0.284	14.401	1.496	64.4044
0.3114	13.912	1.436	68.63	0.284	14.401	1.497	64.4304
0.3114	13.912	1.436	68.63	0.284	14.401	1.498	64.4563
0.3114	13.912	1.44383	68.786	0.284	14.401	1.499	64.4823
0.3114	13.912	1.44383	68.786	0.284	14.401	1.5	64.5089
0.3123	13.963	1.44383	68.786	0.285	14.4432	1.501	64.5348
0.3123	13.963	1.44383	68.786	0.285	14.4432	1.502	64.5607
0.3123	13.963	1.44383	68.786	0.285	14.4432	1.504	64.5865
0.3123	13.963	1.44383	68.786	0.285	14.4432	1.505	64.6131
0.3132	14.013	1.44383	68.786	0.286	14.4837	1.506	64.6389
0.3132	14.013	1.45097	68.926	0.286	14.4837	1.507	64.6647
0.3132	14.013	1.45097	68.926	0.286	14.4837	1.508	64.6904
0.3132	14.013	1.45097	68.926	0.286	14.4837	1.509	64.7169
0.3132	14.013	1.45097	68.926	0.286	14.4837	1.51	64.7426
0.3141	14.063	1.45097	68.926	0.287	14.5258	1.512	64.7683
0.3141	14.063	1.45097	68.926	0.287	14.5258	1.513	64.794
0.3141	14.063	1.45097	68.926	0.287	14.5258	1.514	64.8204
0.3141	14.063	1.4581	69.065	0.287	14.5258	1.515	64.846
0.3141	14.063	1.4581	69.065	0.287	14.5258	1.516	64.8716
0.3141	14.063	1.4581	69.065	0.287	14.5258	1.517	64.8972
0.3141	14.063	1.4581	69.065	0.287	14.5258	1.518	64.9235
0.315	14.113	1.4581	69.065	0.288	14.568	1.52	64.949
0.315	14.113	1.4581	69.065	0.288	14.568	1.521	64.9746
0.315	14.113	1.4652	69.202	0.288	14.568	1.522	65.0001
0.315	14.113	1.4652	69.202	0.288	14.568	1.523	65.0263
0.3159	14.164	1.4652	69.202	0.289	14.6085	1.524	65.0517
0.3159	14.164	1.4652	69.202	0.289	14.6085	1.525	65.0772
0.3159	14.164	1.4652	69.202	0.289	14.6085	1.526	65.1026
0.3159	14.164	1.4652	69.202	0.289	14.6085	1.528	65.1287
0.3168	14.214	1.4652	69.202	0.289	14.6506	1.529	65.1541
0.3168	14.214	1.47233	69.338	0.289	14.6506	1.53	65.1794
0.3168	14.214	1.47233	69.338	0.289	14.6506	1.531	65.2048
0.3168	14.214	1.47233	69.338	0.289	14.6506	1.532	65.2308
0.3168	14.214	1.47233	69.338	0.289	14.6506	1.533	65.2561
0.3168	14.214	1.47233	69.338	0.289	14.6506	1.534	65.2814
0.3168	14.214	1.47233	69.338	0.289	14.6506	1.536	65.3066
0.3168	14.214	1.47233	69.338	0.289	14.6506	1.537	65.3326
0.3177	14.264	1.47947	69.473	0.29	14.6928	1.538	65.3578
0.3177	14.264	1.47947	69.473	0.29	14.6928	1.539	65.383
0.3177	14.264	1.47947	69.473	0.29	14.6928	1.54	65.4081
0.3186	14.314	1.47947	69.473	0.291	14.7333	1.541	65.434
0.3186	14.314	1.47947	69.473	0.291	14.7333	1.542	65.4592
0.3186	14.314	1.47947	69.473	0.291	14.7333	1.544	65.4843
0.3186	14.314	1.4866	69.606	0.291	14.7333	1.545	65.5093
0.3186	14.314	1.4866	69.606	0.291	14.7333	1.546	65.5352
0.3186	14.314	1.4866	69.606	0.291	14.7333	1.547	65.5602
0.3186	14.314	1.4866	69.606	0.291	14.7333	1.548	65.5852
0.3186	14.314	1.4866	69.606	0.291	14.7333	1.549	65.6102
0.3186	14.314	1.4866	69.606	0.291	14.7333	1.55	65.636
0.3195	14.364	1.4937	69.737	0.292	14.7754	1.552	65.6609
0.3195	14.364	1.4937	69.737	0.292	14.7754	1.553	65.6859
0.3195	14.364	1.4937	69.737	0.292	14.7754	1.554	65.7108
0.3195	14.364	1.4937	69.737	0.292	14.7754	1.555	65.7365
0.3204	14.414	1.4937	69.737	0.293	14.8159	1.556	65.7614
0.3204	14.414	1.4937	69.737	0.293	14.8159	1.557	65.7862
0.3204	14.414	1.4937	69.737	0.293	14.8159	1.558	65.8111
0.3213	14.464	1.50083	69.868	0.294	14.8598	1.56	65.8367
0.3213	14.464	1.50083	69.868	0.294	14.8598	1.561	65.8615
0.3213	14.464	1.50083	69.868	0.294	14.8598	1.562	65.8863
0.3213	14.464	1.50083	69.868	0.294	14.8598	1.563	65.9111
0.3213	14.464	1.50083	69.868	0.294	14.8598	1.564	65.9365
0.3213	14.464	1.50083	69.868	0.294	14.8598	1.565	65.9613
0.3213	14.464	1.50797	69.997	0.294	14.8598	1.566	65.986
0.3213	14.464	1.50797	69.997	0.294	14.8598	1.568	66.0107
0.3213	14.464	1.50797	69.997	0.294	14.8598	1.569	66.0361
0.3222	14.514	1.50797	69.997	0.294	14.9002	1.57	66.0608
0.3222	14.514	1.50797	69.997	0.294	14.9002	1.571	66.0855
0.3222	14.514	1.50797	69.997	0.294	14.9002	1.572	66.1101
0.3222	14.514	1.5151	70.125	0.294	14.9002	1.573	66.1354
0.3231	14.564	1.5151	70.125	0.295	14.9407	1.574	66.16
0.3231	14.564	1.5151	70.125	0.295	14.9407	1.576	66.1846
0.3231	14.564	1.5151	70.125	0.295	14.9407	1.577	66.2092
0.324	14.614	1.5151	70.125	0.296	14.9828	1.578	66.2344
0.324	14.614	1.5151	70.125	0.296	14.9828	1.579	66.259
0.324	14.614	1.52293	70.265	0.296	14.9828	1.58	66.2835
0.324	14.614	1.52293	70.265	0.296	14.9828	1.581	66.308
0.324	14.614	1.52293	70.265	0.296	14.9828	1.582	66.3332
0.324	14.614	1.52293	70.265	0.296	14.9828	1.584	66.3576
0.324	14.614	1.52293	70.265	0.296	14.9828	1.585	66.3821
0.324	14.614	1.52293	70.265	0.296	14.9828	1.586	66.4065
0.324	14.614	1.52293	70.265	0.296	14.9828	1.587	66.4316
0.3249	14.664	1.53007	70.39	0.297	15.025	1.588	66.456
0.3249	14.664	1.53007	70.39	0.297	15.025	1.589	66.4803
0.3249	14.664	1.53007	70.39	0.297	15.025	1.59	66.5047
0.3249	14.664	1.53007	70.39	0.297	15.025	1.592	66.5298
0.3258	14.714	1.53007	70.39	0.298	15.0672	1.593	66.5541
0.3258	14.714	1.53007	70.39	0.298	15.0672	1.594	66.5784
0.3258	14.714	1.5372	70.515	0.298	15.0672	1.595	66.6026
0.3258	14.714	1.5372	70.515	0.298	15.0672	1.596	66.6276
0.3258	14.714	1.5372	70.515	0.298	15.0672	1.597	66.6519
0.3258	14.714	1.5372	70.515	0.298	15.0672	1.598	66.6761
0.3258	14.714	1.5372	70.515	0.298	15.0672	1.599	66.7003
0.3258	14.714	1.5372	70.515	0.298	15.0672	1.601	66.7252
0.3258	14.714	1.5443	70.638	0.298	15.0672	1.602	66.7494
0.3267	14.764	1.5443	70.638	0.298	15.1076	1.603	66.7736
0.3267	14.764	1.5443	70.638	0.298	15.1076	1.604	66.7977
0.3267	14.764	1.5443	70.638	0.298	15.1076	1.605	66.8226
0.3276	14.814	1.5443	70.638	0.299	15.1498	1.606	66.8467
0.3276	14.814	1.5443	70.638	0.299	15.1498	1.607	66.8708
0.3276	14.814	1.55143	70.76	0.299	15.1498	1.609	66.8949
0.3276	14.814	1.55143	70.76	0.299	15.1498	1.61	66.9197
0.3276	14.814	1.55143	70.76	0.299	15.1498	1.611	66.9437
0.3285	14.864	1.55143	70.76	0.3	15.1919	1.612	66.9678
0.3285	14.864	1.55143	70.76	0.3	15.1919	1.613	66.9918
0.3285	14.864	1.55143	70.76	0.3	15.1919	1.614	67.0165
0.3285	14.864	1.55857	70.882	0.3	15.1919	1.615	67.0405
0.3285	14.864	1.55857	70.882	0.3	15.1919	1.617	67.0644
0.3285	14.864	1.55857	70.882	0.3	15.1919	1.618	67.0884
0.3285	14.864	1.55857	70.882	0.3	15.1919	1.619	67.1131
0.3285	14.864	1.55857	70.882	0.3	15.1919	1.62	67.137
0.3294	14.914	1.55857	70.882	0.301	15.2324	1.621	67.1609
0.3294	14.914	1.5657	71.002	0.301	15.2324	1.622	67.1848
0.3294	14.914	1.5657	71.002	0.301	15.2324	1.623	67.2094
0.3294	14.914	1.5657	71.002	0.301	15.2324	1.625	67.2332
0.3303	14.964	1.5657	71.002	0.302	15.2746	1.626	67.2571
0.3303	14.964	1.5657	71.002	0.302	15.2746	1.627	67.2809
0.3303	14.964	1.5728	71.122	0.302	15.2746	1.628	67.3054
0.3303	14.964	1.5728	71.122	0.302	15.2746	1.629	67.3292
0.3303	14.964	1.5728	71.122	0.302	15.2746	1.63	67.353
0.3303	14.964	1.5728	71.122	0.302	15.2746	1.631	67.3768
0.3303	14.964	1.5728	71.122	0.302	15.2746	1.633	67.4013
0.3303	14.964	1.57993	71.241	0.302	15.2746	1.634	67.425
0.3312	15.013	1.57993	71.241	0.303	15.3167	1.635	67.4487
0.3312	15.013	1.57993	71.241	0.303	15.3167	1.636	67.4724
0.3312	15.013	1.57993	71.241	0.303	15.3167	1.637	67.4968
0.3312	15.013	1.57993	71.241	0.303	15.3167	1.638	67.5205
0.3312	15.013	1.57993	71.241	0.303	15.3167	1.639	67.5442
0.3321	15.063	1.58707	71.359	0.303	15.3572	1.641	67.5678
0.3321	15.063	1.58707	71.359	0.303	15.3572	1.642	67.5922
0.3321	15.063	1.58707	71.359	0.303	15.3572	1.643	67.6158
0.3321	15.063	1.58707	71.359	0.303	15.3572	1.644	67.6394
0.333	15.113	1.58707	71.359	0.304	15.3993	1.645	67.663
0.333	15.113	1.5942	71.476	0.304	15.3993	1.646	67.6873
0.333	15.113	1.5942	71.476	0.304	15.3993	1.647	67.7108
0.333	15.113	1.5942	71.476	0.304	15.3993	1.649	67.7344
0.333	15.113	1.5942	71.476	0.304	15.3993	1.65	67.7579
0.333	15.113	1.5942	71.476	0.304	15.3993	1.651	67.7822
0.333	15.113	1.602	71.604	0.304	15.3993	1.652	67.8057
0.333	15.113	1.602	71.604	0.304	15.3993	1.653	67.8292
0.3339	15.163	1.602	71.604	0.305	15.4398	1.654	67.8526
0.3339	15.163	1.602	71.604	0.305	15.4398	1.655	67.8768
0.3339	15.163	1.60913	71.719	0.305	15.4398	1.657	67.9002
0.3339	15.163	1.60913	71.719	0.305	15.4398	1.658	67.9237
0.3339	15.163	1.60913	71.719	0.305	15.4398	1.659	67.9471
0.3348	15.212	1.60913	71.719	0.306	15.4836	1.66	67.9712
0.3348	15.212	1.60913	71.719	0.306	15.4836	1.661	67.9946
0.3348	15.212	1.60913	71.719	0.306	15.4836	1.662	68.018
0.3348	15.212	1.61627	71.834	0.306	15.4836	1.663	68.0414
0.3357	15.262	1.61627	71.834	0.307	15.5241	1.665	68.0654
0.3357	15.262	1.61627	71.834	0.307	15.5241	1.666	68.0888
0.3357	15.262	1.61627	71.834	0.307	15.5241	1.667	68.1121
0.3357	15.262	1.61627	71.834	0.307	15.5241	1.668	68.1354
0.3357	15.262	1.6234	71.949	0.307	15.5241	1.669	68.1594
0.3357	15.262	1.6234	71.949	0.307	15.5241	1.67	68.1827
0.3357	15.262	1.6234	71.949	0.307	15.5241	1.671	68.206
0.3357	15.262	1.6234	71.949	0.307	15.5241	1.673	68.2292
0.3366	15.312	1.6234	71.949	0.307	15.5646	1.674	68.2532
0.3366	15.312	1.6305	72.063	0.307	15.5646	1.675	68.2764
0.3366	15.312	1.6305	72.063	0.307	15.5646	1.676	68.2996
0.3366	15.312	1.6305	72.063	0.307	15.5646	1.677	68.3228
0.3366	15.312	1.6305	72.063	0.307	15.5646	1.678	68.3467
0.3375	15.361	1.6305	72.063	0.308	15.6067	1.679	68.3699
0.3375	15.361	1.63763	72.176	0.308	15.6067	1.681	68.3931
0.3375	15.361	1.63763	72.176	0.308	15.6067	1.682	68.4162
0.3375	15.361	1.63763	72.176	0.308	15.6067	1.683	68.44
0.3375	15.361	1.63763	72.176	0.308	15.6067	1.684	68.4632
0.3375	15.361	1.63763	72.176	0.308	15.6067	1.685	68.4863
0.3375	15.361	1.64477	72.288	0.308	15.6067	1.686	68.5094
0.3375	15.361	1.64477	72.288	0.308	15.6067	1.687	68.5332
0.3384	15.411	1.64477	72.288	0.309	15.6489	1.689	68.5563
0.3384	15.411	1.64477	72.288	0.309	15.6489	1.69	68.5793
0.3384	15.411	1.64477	72.288	0.309	15.6489	1.691	68.6024
0.3384	15.411	1.6519	72.401	0.309	15.6489	1.692	68.6261
0.3393	15.461	1.6519	72.401	0.31	15.691	1.693	68.6492
0.3393	15.461	1.6519	72.401	0.31	15.691	1.694	68.6722
0.3393	15.461	1.6519	72.401	0.31	15.691	1.695	68.6952
0.3393	15.461	1.659	72.512	0.31	15.691	1.697	68.7189
0.3393	15.461	1.659	72.512	0.31	15.691	1.698	68.7418
0.3402	15.51	1.659	72.512	0.311	15.7315	1.699	68.7648
0.3402	15.51	1.659	72.512	0.311	15.7315	1.7	68.7878
0.3402	15.51	1.659	72.512	0.311	15.7315	1.701	68.8114
0.3402	15.51	1.66613	72.624	0.311	15.7315	1.702	68.8343
0.3402	15.51	1.66613	72.624	0.311	15.7315	1.703	68.8572
0.3402	15.51	1.66613	72.624	0.311	15.7315	1.705	68.8802
0.3402	15.51	1.66613	72.624	0.311	15.7315	1.706	68.9037
0.3402	15.51	1.66613	72.624	0.311	15.7315	1.707	68.9266
0.3402	15.51	1.67327	72.735	0.311	15.7315	1.708	68.9495
0.3411	15.56	1.67327	72.735	0.312	15.7719	1.709	68.9724
0.3411	15.56	1.67327	72.735	0.312	15.7719	1.71	68.9959
0.3411	15.56	1.67327	72.735	0.312	15.7719	1.711	69.0187
0.342	15.609	1.6811	72.857	0.312	15.8158	1.713	69.0415
0.342	15.609	1.6811	72.857	0.312	15.8158	1.714	69.0644
0.342	15.609	1.6811	72.857	0.312	15.8158	1.715	69.0878
0.342	15.609	1.6811	72.857	0.312	15.8158	1.716	69.1106
0.342	15.609	1.6811	72.857	0.312	15.8158	1.717	69.1334
0.342	15.609	1.68823	72.967	0.312	15.8158	1.718	69.1562
0.3429	15.659	1.68823	72.967	0.313	15.8562	1.719	69.1796
0.3429	15.659	1.68823	72.967	0.313	15.8562	1.721	69.2023
0.3429	15.659	1.68823	72.967	0.313	15.8562	1.722	69.2251
0.3429	15.659	1.68823	72.967	0.313	15.8562	1.723	69.2478
0.3429	15.659	1.69537	73.077	0.313	15.8562	1.724	69.2712
0.3429	15.659	1.69537	73.077	0.313	15.8562	1.725	69.2939
0.3429	15.659	1.69537	73.077	0.313	15.8562	1.726	69.3166
0.3429	15.659	1.69537	73.077	0.313	15.8562	1.727	69.3393
0.3438	15.708	1.69537	73.077	0.314	15.8984	1.729	69.3626
0.3438	15.708	1.7025	73.187	0.314	15.8984	1.73	69.3852
0.3438	15.708	1.7025	73.187	0.314	15.8984	1.731	69.4079
0.3438	15.708	1.7025	73.187	0.314	15.8984	1.732	69.4305
0.3447	15.758	1.7025	73.187	0.315	15.9388	1.733	69.4538
0.3447	15.758	1.7096	73.296	0.315	15.9388	1.734	69.4764
0.3447	15.758	1.7096	73.296	0.315	15.9388	1.735	69.499
0.3447	15.758	1.7096	73.296	0.315	15.9388	1.736	69.5216
0.3447	15.758	1.71673	73.406	0.315	15.9388	1.738	69.5449
0.3447	15.758	1.71673	73.406	0.315	15.9388	1.739	69.5674
0.3447	15.758	1.71673	73.406	0.315	15.9388	1.74	69.59
0.3447	15.758	1.71673	73.406	0.315	15.9388	1.741	69.6125
0.3456	15.807	1.72387	73.515	0.316	15.9827	1.742	69.6358
0.3456	15.807	1.72387	73.515	0.316	15.9827	1.743	69.6583
0.3456	15.807	1.72387	73.515	0.316	15.9827	1.744	69.6808
0.3456	15.807	1.731	73.624	0.316	15.9827	1.746	69.7033
0.3456	15.807	1.731	73.624	0.316	15.9827	1.747	69.7264
0.3465	15.857	1.731	73.624	0.317	16.0231	1.748	69.7489
0.3465	15.857	1.7381	73.733	0.317	16.0231	1.749	69.7714
0.3465	15.857	1.7381	73.733	0.317	16.0231	1.75	69.7939
0.3465	15.857	1.7381	73.733	0.317	16.0231	1.751	69.817
0.3474	15.906	1.74523	73.842	0.317	16.0636	1.752	69.8394
0.3474	15.906	1.74523	73.842	0.317	16.0636	1.754	69.8619
0.3474	15.906	1.75307	73.961	0.317	16.0636	1.755	69.8843
0.3474	15.906	1.75307	73.961	0.317	16.0636	1.756	69.9074
0.3474	15.906	1.75307	73.961	0.317	16.0636	1.757	69.9298
0.3474	15.906	1.7602	74.07	0.317	16.0636	1.758	69.9522
0.3474	15.906	1.7602	74.07	0.317	16.0636	1.759	69.9745
0.3474	15.906	1.7673	74.179	0.317	16.0636	1.76	69.9976
0.3474	15.906	1.7673	74.179	0.317	16.0636	1.762	70.0199
0.3483	15.956	1.77443	74.287	0.318	16.1057	1.763	70.0423
0.3483	15.956	1.77443	74.287	0.318	16.1057	1.764	70.0646
0.3483	15.956	1.78157	74.396	0.318	16.1057	1.765	70.0876
0.3483	15.956	1.78157	74.396	0.318	16.1057	1.766	70.1099
0.3492	16.005	1.7887	74.505	0.319	16.1478	1.767	70.1322
0.3492	16.005	1.7887	74.505	0.319	16.1478	1.768	70.1546
0.3492	16.005	1.7958	74.614	0.319	16.1478	1.77	70.1775
0.3492	16.005	1.7958	74.614	0.319	16.1478	1.771	70.1998
0.3501	16.054	1.80293	74.724	0.32	16.19	1.772	70.222
0.3501	16.054	1.80293	74.724	0.32	16.19	1.773	70.2443
0.3501	16.054	1.81007	74.833	0.32	16.19	1.774	70.2672
0.3501	16.054	1.8172	74.943	0.32	16.19	1.775	70.2895
0.3501	16.054	1.8243	75.052	0.32	16.19	1.776	70.3117
0.3501	16.054	1.83217	75.173	0.32	16.19	1.778	70.3339
0.3501	16.054	1.8393	75.284	0.32	16.19	1.779	70.3568
0.3501	16.054	1.8464	75.394	0.32	16.19	1.78	70.379
0.3501	16.054	1.85353	75.505	0.32	16.19	1.781	70.4012
0.351	16.104	1.8678	75.727	0.321	16.2304	1.782	70.4234
0.351	16.104	1.8678	75.727	0.321	16.2304	1.783	70.4462
0.351	16.104	1.8749	75.838	0.321	16.2304	1.784	70.4684
0.351	16.104	1.88917	76.063	0.321	16.2304	1.786	70.4905
0.3519	16.153	1.88917	76.063	0.321	16.2726	1.787	70.5127
0.3519	16.153	1.8963	76.175	0.321	16.2726	1.788	70.5355
0.3519	16.153	1.9034	76.288	0.321	16.2726	1.789	70.5576
0.3519	16.153	1.91123	76.412	0.321	16.2726	1.79	70.5798
0.3519	16.153	1.91837	76.526	0.321	16.2726	1.791	70.6019
0.3519	16.153	1.9255	76.64	0.321	16.2726	1.792	70.6246
0.3519	16.153	1.9326	76.754	0.321	16.2726	1.794	70.6467
0.3519	16.153	1.93973	76.869	0.321	16.2726	1.795	70.6688
0.3519	16.153	1.93973	76.869	0.321	16.2726	1.796	70.6909
0.3528	16.202	1.94687	76.984	0.322	16.3147	1.797	70.7136
0.3528	16.202	1.954	77.1	0.322	16.3147	1.798	70.7357
0.3528	16.202	1.9611	77.216	0.322	16.3147	1.799	70.7577
0.3528	16.202	1.9611	77.216	0.322	16.3147	1.8	70.7797
0.3537	16.252	1.96823	77.332	0.323	16.3552	1.802	70.8024
0.3537	16.252	1.97537	77.449	0.323	16.3552	1.803	70.8244
0.3537	16.252	1.97537	77.449	0.323	16.3552	1.804	70.8465
0.3537	16.252	1.9825	77.566	0.323	16.3552	1.805	70.8685
0.3546	16.301	1.99033	77.696	0.324	16.3973	1.806	70.8911
0.3546	16.301	1.99033	77.696	0.324	16.3973	1.807	70.9131
0.3546	16.301	1.99747	77.814	0.324	16.3973	1.808	70.9351
0.3546	16.301	2.0046	77.932	0.324	16.3973	1.81	70.957
0.3546	16.301	2.0046	77.932	0.324	16.3973	1.811	70.9797
0.3546	16.301	2.0117	78.051	0.324	16.3973	1.812	71.0016
0.3546	16.301	2.0117	78.051	0.324	16.3973	1.813	71.0236
0.3546	16.301	2.01883	78.17	0.324	16.3973	1.814	71.0455
0.3546	16.301	2.01883	78.17	0.324	16.3973	1.815	71.0681
0.3555	16.35	2.02597	78.289	0.325	16.4394	1.816	71.09
0.3555	16.35	2.02597	78.289	0.325	16.4394	1.818	71.1119
0.3555	16.35	2.0331	78.409	0.325	16.4394	1.819	71.1338
0.3555	16.35	2.0331	78.409	0.325	16.4394	1.82	71.1564
0.3564	16.399	2.0402	78.529	0.326	16.4799	1.821	71.1782
0.3564	16.399	2.0402	78.529	0.326	16.4799	1.822	71.2001
0.3564	16.399	2.04733	78.649	0.326	16.4799	1.823	71.222
0.3564	16.399	2.04733	78.649	0.326	16.4799	1.824	71.2445
0.3564	16.399	2.05447	78.77	0.326	16.4799	1.826	71.2664
0.3564	16.399	2.05447	78.77	0.326	16.4799	1.827	71.2882
0.3564	16.399	2.0616	78.891	0.326	16.4799	1.828	71.31
0.3564	16.399	2.0616	78.891	0.326	16.4799	1.829	71.3325
0.3573	16.448	2.0694	79.024	0.326	16.522	1.83	71.3543
0.3573	16.448	2.0694	79.024	0.326	16.522	1.831	71.3761
0.3573	16.448	2.0694	79.024	0.326	16.522	1.832	71.3979
0.3573	16.448	2.07653	79.145	0.326	16.522	1.834	71.4204
0.3573	16.448	2.07653	79.145	0.326	16.522	1.835	71.4422
0.3582	16.497	2.08367	79.267	0.327	16.5625	1.836	71.464
0.3582	16.497	2.08367	79.267	0.327	16.5625	1.837	71.4857
0.3582	16.497	2.0908	79.389	0.327	16.5625	1.838	71.5081
0.3582	16.497	2.0908	79.389	0.327	16.5625	1.839	71.5299
0.3591	16.547	2.0908	79.389	0.328	16.6063	1.84	71.5516
0.3591	16.547	2.0979	79.511	0.328	16.6063	1.842	71.5734
0.3591	16.547	2.0979	79.511	0.328	16.6063	1.843	71.5958
0.3591	16.547	2.0979	79.511	0.328	16.6063	1.844	71.6175
0.3591	16.547	2.10503	79.633	0.328	16.6063	1.845	71.6392
0.3591	16.547	2.10503	79.633	0.328	16.6063	1.846	71.6609
0.3591	16.547	2.11217	79.756	0.328	16.6063	1.847	71.6833
0.36	16.596	2.11217	79.756	0.329	16.6467	1.848	71.705
0.36	16.596	2.11217	79.756	0.329	16.6467	1.85	71.7267
0.36	16.596	2.1193	79.878	0.329	16.6467	1.851	71.7483
0.36	16.596	2.1193	79.878	0.329	16.6467	1.852	71.7706
0.36	16.596	2.1193	79.878	0.329	16.6467	1.853	71.7923
0.3609	16.645	2.1264	80	0.33	16.6872	1.854	71.814
0.3609	16.645	2.1264	80	0.33	16.6872	1.855	71.8356
0.3609	16.645	2.1264	80	0.33	16.6872	1.856	71.8579
0.3609	16.645	2.13353	80.123	0.33	16.6872	1.858	71.8795
0.3618	16.694	2.13353	80.123	0.331	16.7293	1.859	71.9012
0.3618	16.694	2.13353	80.123	0.331	16.7293	1.86	71.9228
0.3618	16.694	2.1414	80.258	0.331	16.7293	1.861	71.945
0.3618	16.694	2.1414	80.258	0.331	16.7293	1.862	71.9666
0.3618	16.694	2.1414	80.258	0.331	16.7293	1.863	71.9882
0.3618	16.694	2.1485	80.38	0.331	16.7293	1.864	72.0098
0.3618	16.694	2.1485	80.38	0.331	16.7293	1.866	72.032
0.3618	16.694	2.15563	80.503	0.331	16.7293	1.867	72.0536
0.3627	16.743	2.15563	80.503	0.331	16.7714	1.868	72.0752
0.3627	16.743	2.15563	80.503	0.331	16.7714	1.869	72.0968
0.3627	16.743	2.15563	80.503	0.331	16.7714	1.87	72.1189
0.3627	16.743	2.16277	80.625	0.331	16.7714	1.871	72.1405
0.3627	16.743	2.16277	80.625	0.331	16.7714	1.872	72.162
0.3636	16.792	2.16277	80.625	0.332	16.8136	1.873	72.1836
0.3636	16.792	2.1699	80.747	0.332	16.8136	1.875	72.2057
0.3636	16.792	2.1699	80.747	0.332	16.8136	1.876	72.2273
0.3636	16.792	2.1699	80.747	0.332	16.8136	1.877	72.2488
0.3636	16.792	2.177	80.869	0.332	16.8136	1.878	72.2703
0.3636	16.792	2.177	80.869	0.332	16.8136	1.879	72.2924
0.3636	16.792	2.177	80.869	0.332	16.8136	1.88	72.3139
0.3636	16.792	2.18413	80.991	0.332	16.8136	1.881	72.3354
0.3645	16.841	2.18413	80.991	0.333	16.854	1.883	72.3569
0.3645	16.841	2.18413	80.991	0.333	16.854	1.884	72.379
0.3645	16.841	2.19127	81.112	0.333	16.854	1.885	72.4004
0.3645	16.841	2.19127	81.112	0.333	16.854	1.886	72.4219
0.3654	16.89	2.19127	81.112	0.334	16.8944	1.887	72.4433
0.3654	16.89	2.1984	81.233	0.334	16.8944	1.888	72.4654
0.3654	16.89	2.1984	81.233	0.334	16.8944	1.889	72.4869
0.3654	16.89	2.1984	81.233	0.334	16.8944	1.891	72.5083
0.3654	16.89	2.2055	81.354	0.334	16.8944	1.892	72.5297
0.3663	16.939	2.2055	81.354	0.335	16.9383	1.893	72.5518
0.3663	16.939	2.2055	81.354	0.335	16.9383	1.894	72.5732
0.3663	16.939	2.21263	81.475	0.335	16.9383	1.895	72.5946
0.3663	16.939	2.21263	81.475	0.335	16.9383	1.896	72.616
0.3663	16.939	2.21263	81.475	0.335	16.9383	1.897	72.638
0.3663	16.939	2.22047	81.606	0.335	16.9383	1.899	72.6594
0.3663	16.939	2.22047	81.606	0.335	16.9383	1.9	72.6808
0.3663	16.939	2.22047	81.606	0.335	16.9383	1.901	72.7022
0.3672	16.988	2.2276	81.725	0.335	16.9787	1.902	72.7241
0.3672	16.988	2.2276	81.725	0.335	16.9787	1.903	72.7455
0.3672	16.988	2.2276	81.725	0.335	16.9787	1.904	72.7669
0.3681	17.037	2.2347	81.844	0.336	17.0208	1.905	72.7882
0.3681	17.037	2.2347	81.844	0.336	17.0208	1.907	72.8102
0.3681	17.037	2.24183	81.962	0.336	17.0208	1.908	72.8315
0.3681	17.037	2.24183	81.962	0.336	17.0208	1.909	72.8528
0.369	17.085	2.24183	81.962	0.337	17.0613	1.91	72.8742
0.369	17.085	2.24897	82.079	0.337	17.0613	1.911	72.8961
0.369	17.085	2.24897	82.079	0.337	17.0613	1.912	72.9174
0.369	17.085	2.2561	82.196	0.337	17.0613	1.913	72.9387
0.369	17.085	2.2561	82.196	0.337	17.0613	1.915	72.96
0.369	17.085	2.2632	82.312	0.337	17.0613	1.916	72.9819
0.3699	17.134	2.2632	82.312	0.338	17.1034	1.917	73.0032
0.3699	17.134	2.27033	82.427	0.338	17.1034	1.918	73.0245
0.3699	17.134	2.27033	82.427	0.338	17.1034	1.919	73.0458
0.3708	17.183	2.27747	82.541	0.339	17.1455	1.92	73.0677
0.3708	17.183	2.27747	82.541	0.339	17.1455	1.921	73.0889
0.3708	17.183	2.2846	82.654	0.339	17.1455	1.923	73.1102
0.3708	17.183	2.2917	82.766	0.339	17.1455	1.924	73.1314
0.3708	17.183	2.2917	82.766	0.339	17.1455	1.925	73.1533
0.3708	17.183	2.29957	82.887	0.339	17.1455	1.926	73.1745
0.3717	17.232	2.29957	82.887	0.34	17.1859	1.927	73.1958
0.3717	17.232	2.3067	82.997	0.34	17.1859	1.928	73.217
0.3717	17.232	2.3138	83.105	0.34	17.1859	1.929	73.2388
0.3726	17.281	2.3138	83.105	0.34	17.2281	1.931	73.26
0.3726	17.281	2.32093	83.211	0.34	17.2281	1.932	73.2812
0.3735	17.33	2.32807	83.317	0.341	17.2702	1.933	73.3024
0.3735	17.33	2.32807	83.317	0.341	17.2702	1.934	73.3243
0.3735	17.33	2.3352	83.42	0.341	17.2702	1.935	73.3454
0.3735	17.33	2.3423	83.522	0.341	17.2702	1.936	73.3666
0.3735	17.33	2.34943	83.623	0.341	17.2702	1.937	73.3878
0.3735	17.33	2.34943	83.623	0.341	17.2702	1.939	73.4096
0.3735	17.33	2.35657	83.721	0.341	17.2702	1.94	73.4308
0.3744	17.378	2.3637	83.818	0.342	17.3106	1.941	73.4519
0.3744	17.378	2.3708	83.912	0.342	17.3106	1.942	73.4731
0.3744	17.378	2.37863	84.014	0.342	17.3106	1.943	73.4949
0.3753	17.427	2.38577	84.104	0.343	17.3527	1.944	73.516
0.3753	17.427	2.38577	84.104	0.343	17.3527	1.945	73.5371
0.3753	17.427	2.3929	84.192	0.343	17.3527	1.947	73.5583
0.3753	17.427	2.4	84.277	0.343	17.3527	1.948	73.58
0.3753	17.427	2.40713	84.36	0.343	17.3527	1.949	73.6011
0.3753	17.427	2.41427	84.44	0.343	17.3527	1.95	73.6222
0.3762	17.476	2.4285	84.593	0.344	17.3949	1.951	73.6434
0.3762	17.476	0		0.344	17.3949	1.952	73.6651
0.3762	17.476	0		0.344	17.3949	1.953	73.6862
0.3771	17.524	0		0.345	17.437	1.955	73.7073
0.3771	17.524	0		0.345	17.437	1.956	73.7284
0.3771	17.524	0		0.345	17.437	1.957	73.7501
0.378	17.573	0		0.345	17.4774	1.958	73.7712
0.378	17.573	0		0.345	17.4774	1.959	73.7922
0.378	17.573	0		0.345	17.4774	1.96	73.8133
0.378	17.573	0		0.345	17.4774	1.961	73.835
0.378	17.573	0		0.345	17.4774	1.963	73.856
0.378	17.573	0		0.345	17.4774	1.964	73.8771
0.3789	17.622	0		0.346	17.5195	1.965	73.8981
0.3789	17.622	0		0.346	17.5195	1.966	73.9198
0.3789	17.622	0		0.346	17.5195	1.967	73.9408
0.3798	17.67	0		0.347	17.5616	1.968	73.9618
0.3798	17.67	0		0.347	17.5616	1.969	73.9829
0.3798	17.67	0		0.347	17.5616	1.971	74.0045
0.3807	17.719	0		0.348	17.602	1.972	74.0255
0.3807	17.719	0		0.348	17.602	1.973	74.0465
0.3807	17.719	0		0.348	17.602	1.974	74.0675
0.3807	17.719	0		0.348	17.602	1.975	74.0891
0.3807	17.719	0		0.348	17.602	1.976	74.1101
0.3807	17.719	0		0.348	17.602	1.977	74.1311
0.3816	17.767	0		0.349	17.6441	1.979	74.1521
0.3816	17.767	0		0.349	17.6441	1.98	74.1737
0.3825	17.816	0		0.349	17.6846	1.981	74.1947
0.3825	17.816	0		0.349	17.6846	1.982	74.2156
0.3825	17.816	0		0.349	17.6846	1.983	74.2366
0.3825	17.816	0		0.349	17.6846	1.984	74.2582
0.3834	17.864	0		0.35	17.7284	1.985	74.2791
0.3834	17.864	0		0.35	17.7284	1.987	74.3001
0.3834	17.864	0		0.35	17.7284	1.988	74.321
0.3843	17.913	0		0.351	17.7688	1.989	74.3426
0.3843	17.913	0		0.351	17.7688	1.99	74.3635
0.3852	17.961	0		0.352	17.8092	1.991	74.3844
0.3852	17.961	0		0.352	17.8092	1.992	74.4053
0.3852	17.961	0		0.352	17.8092	1.993	74.4269
0.3852	17.961	0		0.352	17.8092	1.995	74.4478
0.3852	17.961	0		0.352	17.8092	1.996	74.4687
0.3861	18.01	0		0.353	17.8513	1.997	74.4896
0.3861	18.01	0		0.353	17.8513	1.998	74.5111
0.3861	18.01	0		0.353	17.8513	1.999	74.532
0.387	18.058	0		0.354	17.8934	2	74.5529
0.387	18.058	0		0.354	17.8934	2.001	74.5738
0.3879	18.107	0		0.354	17.9355	2.003	74.5953
0.3879	18.107	0		0.354	17.9355	2.004	74.6161
0.3879	18.107	0		0.354	17.9355	2.005	74.637
0.3879	18.107	0		0.354	17.9355	2.006	74.6579
0.3879	18.107	0		0.354	17.9355	2.007	74.6793
0.3888	18.155	0		0.355	17.9759	2.008	74.7002
0.3888	18.155	0		0.355	17.9759	2.009	74.7211
0.3888	18.155	0		0.355	17.9759	2.01	74.7419
0.3888	18.155	0		0.355	17.9759	2.012	74.7634
0.3897	18.203	0		0.356	18.0164	2.013	74.7842
0.3897	18.203	0		0.356	18.0164	2.014	74.805
0.3897	18.203	0		0.356	18.0164	2.015	74.8259
0.3897	18.203	0		0.356	18.0164	2.016	74.8473
0.3897	18.203	0		0.356	18.0164	2.017	74.8681
0.3906	18.252	0		0.357	18.0601	2.018	74.8889
0.3906	18.252	0		0.357	18.0601	2.02	74.9097
0.3915	18.3	0		0.358	18.1005	2.021	74.9312
0.3915	18.3	0		0.358	18.1005	2.022	74.9519
0.3915	18.3	0		0.358	18.1005	2.023	74.9728
0.3915	18.3	0		0.358	18.1005	2.024	74.9935
0.3924	18.348	0		0.358	18.1426	2.025	75.0149
0.3924	18.348	0		0.358	18.1426	2.026	75.0357
0.3924	18.348	0		0.358	18.1426	2.028	75.0565
0.3924	18.348	0		0.358	18.1426	2.029	75.0773
0.3924	18.348	0		0.358	18.1426	2.03	75.0987
0.3924	18.348	0		0.358	18.1426	2.031	75.1194
0.3933	18.397	0		0.359	18.1831	2.032	75.1402
0.3933	18.397	0		0.359	18.1831	2.033	75.1609
0.3942	18.445	0		0.36	18.2252	2.034	75.1823
0.3942	18.445	0		0.36	18.2252	2.036	75.2031
0.3942	18.445	0		0.36	18.2252	2.037	75.2238
0.3942	18.445	0		0.36	18.2252	2.038	75.2445
0.3951	18.493	0		0.361	18.2673	2.039	75.2659
0.3951	18.493	0		0.361	18.2673	2.04	75.2866
0.3951	18.493	0		0.361	18.2673	2.041	75.3073
0.3951	18.493	0		0.361	18.2673	2.042	75.3281
0.3951	18.493	0		0.361	18.2673	2.044	75.3494
0.3951	18.493	0		0.361	18.2673	2.045	75.3701
0.396	18.541	0		0.362	18.3077	2.046	75.3908
0.396	18.541	0		0.362	18.3077	2.047	75.4115
0.396	18.541	0		0.362	18.3077	2.048	75.4328
0.3969	18.59	0		0.363	18.3498	2.049	75.4535
0.3969	18.59	0		0.363	18.3498	2.05	75.4742
0.3969	18.59	0		0.363	18.3498	2.052	75.4949
0.3969	18.59	0		0.363	18.3498	2.053	75.5162
0.3969	18.59	0		0.363	18.3498	2.054	75.5369
0.3969	18.59	0		0.363	18.3498	2.055	75.5576
0.3969	18.59	0		0.363	18.3498	2.056	75.5782
0.3978	18.638	0		0.363	18.3918	2.057	75.5995
0.3978	18.638	0		0.363	18.3918	2.058	75.6202
0.3978	18.638	0		0.363	18.3918	2.06	75.6409
0.3978	18.638	0		0.363	18.3918	2.061	75.6615
0.3987	18.686	0		0.364	18.4322	2.062	75.6828
0.3987	18.686	0		0.364	18.4322	2.063	75.7034
0.3987	18.686	0		0.364	18.4322	2.064	75.7241
0.3996	18.734	0		0.365	18.4743	2.065	75.7447
0.3996	18.734	0		0.365	18.4743	2.066	75.766
0.3996	18.734	0		0.365	18.4743	2.068	75.7866
0.3996	18.734	0		0.365	18.4743	2.069	75.8072
0.3996	18.734	0		0.365	18.4743	2.07	75.8278
0.3996	18.734	0		0.365	18.4743	2.071	75.8491
0.3996	18.734	0		0.365	18.4743	2.072	75.8697
0.4005	18.782	0		0.366	18.5164	2.073	75.8903
0.4005	18.782	0		0.366	18.5164	2.074	75.9109
0.4005	18.782	0		0.366	18.5164	2.076	75.9321
0.4005	18.782	0		0.366	18.5164	2.077	75.9527
0.4014	18.83	0		0.367	18.5585	2.078	75.9733
0.4014	18.83	0		0.367	18.5585	2.079	75.9939
0.4014	18.83	0		0.367	18.5585	2.08	76.0151
0.4014	18.83	0		0.367	18.5585	2.081	76.0357
0.4014	18.83	0		0.367	18.5585	2.082	76.0563
0.4014	18.83	0		0.367	18.5585	2.084	76.0769
0.4014	18.83	0		0.367	18.5585	2.085	76.0981
0.4023	18.878	0		0.368	18.5989	2.086	76.1186
0.4023	18.878	0		0.368	18.5989	2.087	76.1392
0.4023	18.878	0		0.368	18.5989	2.088	76.1598
0.4023	18.878	0		0.368	18.5989	2.089	76.1809
0.4032	18.926	0		0.368	18.6393	2.09	76.2015
0.4032	18.926	0		0.368	18.6393	2.092	76.2221
0.4032	18.926	0		0.368	18.6393	2.093	76.2426
0.4032	18.926	0		0.368	18.6393	2.094	76.2638
0.4041	18.974	0		0.369	18.6831	2.095	76.2843
0.4041	18.974	0		0.369	18.6831	2.096	76.3049
0.4041	18.974	0		0.369	18.6831	2.097	76.3254
0.4041	18.974	0		0.369	18.6831	2.098	76.3465
0.4041	18.974	0		0.369	18.6831	2.1	76.3671
0.4041	18.974	0		0.369	18.6831	2.101	76.3876
0.4041	18.974	0		0.369	18.6831	2.102	76.4081
0.4041	18.974	0		0.369	18.6831	2.103	76.4292
0.405	19.022	0		0.37	18.7235	2.104	76.4497
0.405	19.022	0		0.37	18.7235	2.105	76.4703
0.405	19.022	0		0.37	18.7235	2.106	76.4908
0.4059	19.07	0		0.371	18.7655	2.108	76.5119
0.4059	19.07	0		0.371	18.7655	2.109	76.5324
0.4059	19.07	0		0.371	18.7655	2.11	76.5529
0.4059	19.07	0		0.371	18.7655	2.111	76.5734
0.4068	19.118	0		0.372	18.8059	2.112	76.5945
0.4068	19.118	0		0.372	18.8059	2.113	76.615
0.4068	19.118	0		0.372	18.8059	2.114	76.6354
0.4068	19.118	0		0.372	18.8059	2.116	76.6559
0.4068	19.118	0		0.372	18.8059	2.117	76.677
0.4068	19.118	0		0.372	18.8059	2.118	76.6975
0.4068	19.118	0		0.372	18.8059	2.119	76.718
0.4068	19.118	0		0.372	18.8059	2.12	76.7384
0.4077	19.166	0		0.372	18.848	2.121	76.7595
0.4077	19.166	0		0.372	18.848	2.122	76.7799
0.4077	19.166	0		0.372	18.848	2.124	76.8004
0.4077	19.166	0		0.372	18.848	2.125	76.8209
0.4086	19.214	0		0.373	18.8901	2.126	76.8419
0.4086	19.214	0		0.373	18.8901	2.127	76.8624
0.4086	19.214	0		0.373	18.8901	2.128	76.8828
0.4086	19.214	0		0.373	18.8901	2.129	76.9033
0.4086	19.214	0		0.373	18.8901	2.13	76.9243
0.4086	19.214	0		0.373	18.8901	2.132	76.9447
0.4086	19.214	0		0.373	18.8901	2.133	76.9652
0.4095	19.262	0		0.374	18.9305	2.134	76.9856
0.4095	19.262	0		0.374	18.9305	2.135	77.0066
0.4095	19.262	0		0.374	18.9305	2.136	77.0271
0.4095	19.262	0		0.374	18.9305	2.137	77.0475
0.4095	19.262	0		0.374	18.9305	2.138	77.0679
0.4104	19.31	0		0.375	18.9725	2.14	77.0889
0.4104	19.31	0		0.375	18.9725	2.141	77.1093
0.4104	19.31	0		0.375	18.9725	2.142	77.1297
0.4113	19.357	0		0.376	19.0146	2.143	77.1501
0.4113	19.357	0		0.376	19.0146	2.144	77.1711
0.4113	19.357	0		0.376	19.0146	2.145	77.1915
0.4113	19.357	0		0.376	19.0146	2.146	77.2119
0.4113	19.357	0		0.376	19.0146	2.147	77.2323
0.4113	19.357	0		0.376	19.0146	2.149	77.2533
0.4113	19.357	0		0.376	19.0146	2.15	77.2737
0.4113	19.357	0		0.376	19.0146	2.151	77.2941
0.4122	19.405	0		0.377	19.055	2.152	77.3144
0.4122	19.405	0		0.377	19.055	2.153	77.3354
0.4122	19.405	0		0.377	19.055	2.154	77.3558
0.4122	19.405	0		0.377	19.055	2.155	77.3762
0.4122	19.405	0		0.377	19.055	2.157	77.3965
0.4131	19.453	0		0.377	19.0971	2.158	77.4175
0.4131	19.453	0		0.377	19.0971	2.159	77.4379
0.4131	19.453	0		0.377	19.0971	2.16	77.4582
0.414	19.501	0		0.378	19.1374	2.161	77.4786
0.414	19.501	0		0.378	19.1374	2.162	77.4995
0.414	19.501	0		0.378	19.1374	2.163	77.5199
0.414	19.501	0		0.378	19.1374	2.165	77.5402
0.414	19.501	0		0.378	19.1374	2.166	77.5606
0.414	19.501	0		0.378	19.1374	2.167	77.5815
0.414	19.501	0		0.378	19.1374	2.168	77.6018
0.414	19.501	0		0.378	19.1374	2.169	77.6222
0.4149	19.549	0		0.379	19.1812	2.17	77.6425
0.4149	19.549	0		0.379	19.1812	2.171	77.6634
0.4149	19.549	0		0.379	19.1812	2.173	77.6838
0.4149	19.549	0		0.379	19.1812	2.174	77.7041
0.4149	19.549	0		0.379	19.1812	2.175	77.7244
0.4158	19.596	0		0.38	19.2216	2.176	77.7453
0.4158	19.596	0		0.38	19.2216	2.177	77.7656
0.4158	19.596	0		0.38	19.2216	2.178	77.786
0.4158	19.596	0		0.38	19.2216	2.179	77.8063
0.4158	19.596	0		0.38	19.2216	2.181	77.8272
0.4158	19.596	0		0.38	19.2216	2.182	77.8475
0.4158	19.596	0		0.38	19.2216	2.183	77.8678
0.4167	19.644	0		0.381	19.2636	2.184	77.8881
0.4167	19.644	0		0.381	19.2636	2.185	77.909
0.4167	19.644	0		0.381	19.2636	2.186	77.9293
0.4167	19.644	0		0.381	19.2636	2.187	77.9496
0.4176	19.692	0		0.381	19.304	2.189	77.9698
0.4176	19.692	0		0.381	19.304	2.19	77.9907
0.4176	19.692	0		0.381	19.304	2.191	78.011
0.4176	19.692	0		0.381	19.304	2.192	78.0313
0.4176	19.692	0		0.381	19.304	2.193	78.0516
0.4185	19.739	0		0.382	19.3461	2.194	78.0724
0.4185	19.739	0		0.382	19.3461	2.195	78.0927
0.4185	19.739	0		0.382	19.3461	2.197	78.113
0.4185	19.739	0		0.382	19.3461	2.198	78.1332
0.4185	19.739	0		0.382	19.3461	2.199	78.1541
0.4185	19.739	0		0.382	19.3461	2.2	78.1744
0.4185	19.739	0		0.382	19.3461	2.201	78.1946
0.4194	19.787	0		0.383	19.3881	2.202	78.2149
0.4194	19.787	0		0.383	19.3881	2.203	78.2357
0.4194	19.787	0		0.383	19.3881	2.205	78.256
0.4194	19.787	0		0.383	19.3881	2.206	78.2762
0.4203	19.835	0		0.384	19.4285	2.207	78.2965
0.4203	19.835	0		0.384	19.4285	2.208	78.3173
0.4203	19.835	0		0.384	19.4285	2.209	78.3375
0.4203	19.835	0		0.384	19.4285	2.21	78.3578
0.4203	19.835	0		0.384	19.4285	2.211	78.378
0.4212	19.882	0		0.385	19.4705	2.213	78.3988
0.4212	19.882	0		0.385	19.4705	2.214	78.4191
0.4212	19.882	0		0.385	19.4705	2.215	78.4393
0.4212	19.882	0		0.385	19.4705	2.216	78.4595
0.4212	19.882	0		0.385	19.4705	2.217	78.4804
0.4212	19.882	0		0.385	19.4705	2.218	78.5006
0.4212	19.882	0		0.385	19.4705	2.219	78.5208
0.4221	19.93	0		0.386	19.5126	2.221	78.541
0.4221	19.93	0		0.386	19.5126	2.222	78.5618
0.4221	19.93	0		0.386	19.5126	2.223	78.582
0.4221	19.93	0		0.386	19.5126	2.224	78.6022
0.423	19.977	0		0.386	19.553	2.225	78.6224
0.423	19.977	0		0.386	19.553	2.226	78.6432
0.423	19.977	0		0.386	19.553	2.227	78.6634
0.423	19.977	0		0.386	19.553	2.229	78.6836
0.423	19.977	0		0.386	19.553	2.23	78.7038
0.423	19.977	0		0.386	19.553	2.231	78.7246
0.423	19.977	0		0.386	19.553	2.232	78.7448
0.423	19.977	0		0.386	19.553	2.233	78.765
0.423	19.977	0		0.386	19.553	2.234	78.7852
0.4239	20.025	0		0.387	19.595	2.235	78.8059
0.4239	20.025	0		0.387	19.595	2.237	78.8261
0.4239	20.025	0		0.387	19.595	2.238	78.8463
0.4239	20.025	0		0.387	19.595	2.239	78.8665
0.4248	20.072	0		0.388	19.6371	2.24	78.8873
0.4248	20.072	0		0.388	19.6371	2.241	78.9074
0.4248	20.072	0		0.388	19.6371	2.242	78.9276
0.4257	20.12	0		0.389	19.6791	2.243	78.9478
0.4257	20.12	0		0.389	19.6791	2.245	78.9685
0.4257	20.12	0		0.389	19.6791	2.246	78.9887
0.4257	20.12	0		0.389	19.6791	2.247	79.0088
0.4257	20.12	0		0.389	19.6791	2.248	79.029
0.4257	20.12	0		0.389	19.6791	2.249	79.0498
0.4257	20.12	0		0.389	19.6791	2.25	79.0699
0.4257	20.12	0		0.389	19.6791	2.251	79.0901
0.4257	20.12	0		0.389	19.6791	2.253	79.1102
0.4266	20.167	0		0.39	19.7195	2.254	79.1309
0.4266	20.167	0		0.39	19.7195	2.255	79.1511
0.4266	20.167	0		0.39	19.7195	2.256	79.1712
0.4266	20.167	0		0.39	19.7195	2.257	79.1914
0.4275	20.215	0		0.391	19.7598	2.258	79.2121
0.4275	20.215	0		0.391	19.7598	2.259	79.2322
0.4275	20.215	0		0.391	19.7598	2.261	79.2524
0.4275	20.215	0		0.391	19.7598	2.262	79.2725
0.4275	20.215	0		0.391	19.7598	2.263	79.2932
0.4275	20.215	0		0.391	19.7598	2.264	79.3133
0.4275	20.215	0		0.391	19.7598	2.265	79.3335
0.4275	20.215	0		0.391	19.7598	2.266	79.3536
0.4284	20.262	0		0.391	19.8036	2.267	79.3743
0.4284	20.262	0		0.391	19.8036	0
0.4284	20.262	0		0.391	19.8036	0
0.4284	20.262	0		0.391	19.8036	0
0.4293	20.309	0		0.392	19.8439	0
0.4293	20.309	0		0.392	19.8439	0
0.4293	20.309	0		0.392	19.8439	0
0.4293	20.309	0		0.392	19.8439	0
0.4302	20.357	0		0.393	19.886	0
0.4302	20.357	0		0.393	19.886	0
0.4302	20.357	0		0.393	19.886	0
0.4302	20.357	0		0.393	19.886	0
0.4302	20.357	0		0.393	19.886	0
[truncated: 2,195 more rows]
